# Supplementary material for: Quantitative Phosphoproteomics Reveals the Signaling Dynamics of Cell-Cycle Kinases in the Fission Yeast Schizosaccharomyces pombe
Source: Cell Rep. 2018 Jul 11;24(2):503–14. doi: 10.1016/j.celrep.2018.06.036 (PMC6057490; doi:10.1016/j.celrep.2018.06.036)
Supplement: Table S1. Cell-Cycle-Dependent Protein Levels Quantification, Related to Figure 1 — Relative protein levels during the cell cycle experiment (n = 3,356). Relative protein levels at 10 time points after release from G2 arrest are listed in columns M–V, each headed with the respective time after release. See Figures 1C and S1A for experimental design and details. [file mmc2.xlsx]

## Sheet: legend
Table S1. Cell cycle dependent protein level quantification | Relative protein levels during the cell cycle experiment (n=3365). Relative protein levels at 10 timepoints after release from G2 arrest are listed in columns M-V, each headed with the respective time after release. See Figures 1C & S1A for experimental design and details.
COLUMN KEY (detailed legends for each column, in part modified from MaxQuant reference tables (Cox and Mann, 2008))
Protein ID	UNIPROT protein ID
COSMID ID	Systematic gene COSMID ID (downloaded from pombase.org)
Gene	Gene name (downloaded from pombase.org)
Gene synonym(s)	Gene synonym (downloaded from pombase.org)
Gene product	Gene product description
GOBP name	Biological process GO annotation
GOMF name	Molecular function GO annotation
GOCC name	Cellular component GO annotation
GOBP slim name	Biological process GO slim annotation
GOCC slim name	Cellular component GO slim annotation
S. cerevisiae ortholog(s)	S. cerevisiae ortholog(s) of S. pombe protein (downloaded from pombase.org)
Human ortholog(s)	Human protein ortholog(s) of S. pombe protein (downloaded from pombase.org)
Relative Protein levels (normalised L:H ratio)	Relative quantification of protein levels after release from G2 arrest (relative to a mitotic sample), calculated as the ratio between heavy and light label partners.
PEP	Posterior error probability
Only identified by site	Marked + if protein group was identified only by a modification site
Sequence coverage (%)	Percentage of the protein sequence covered by the identified peptides (listed both for all timepoints or for individual timepoints)
Peptide counts (all)	Number of peptides associated with each protein for protein level quantifications (modified forms or different charges are counted as one peptide)
Peptide counts (unique)	The total number of unique peptides associated with the protein group
Coefficient of variability (%)	H:L ratio coefficient of variability over all redundant quantifiable peptides (calculated as the standard deviation of the naturally logarithmized ratios times 100)

## Sheet: Table S1
												Relative protein levels (normalised L:H ratio) [CCC6442]																Sequence coverage (%) [CCC6442]											Coefficient of variability (%) [CCC442]
Protein ID	COSMID ID	Gene name	Synonyms	Gene prodcut	GOBP name	GOMF name	GOCC name	GOBP slim name	GOCC slim name	S. cerevisiae ortholog(s)	Human ortholog(s)	0 min	8 min	12 min	25 min	30 min	40 min	60 min	90 min	100 min	130 min		PEP	Only identified by site	Sequence coverage (%)	Peptide counts (all)	Peptide counts (unique)	0 min	8 min	12 min	25 min	30 min	40 min	60 min	90 min	100 min	130 min		0 min	8 min	12 min	25 min	30 min	40 min	60 min	90 min	100 min	130 min
A0ZWU1	SPCC1223.10c	eaf1		RNA polymerase II transcription elongation factor SpEAF	biological regulation;biosynthetic process;cellular biosynthetic process;cellular macromolecule metabolic process;cellular metabolic process;cellular nitrogen compound metabolic process;cellular process;macromolecule metabolic process;metabolic process;nitrogen compound metabolic process;nucleic acid metabolic process;nucleobase-containing compound metabolic process;positive regulation of biologi…		cell part;ELL-EAF complex;intracellular organelle part;intracellular part;macromolecular complex;nuclear part;nucleoplasm part;organelle part;protein complex;transcription elongation factor complex	biological regulation;biosynthetic process;cellular metabolic process;cellular nitrogen compound metabolic process;cellular process;macromolecule metabolic process;metabolic process;nitrogen compound metabolic process;nucleobase-containing compound metabolic process;primary metabolic process;RNA metabolic process;transcription elongation, DNA-dependent	cell part;macromolecular complex;protein complex;transcription elongation factor complex	NONE	EAF1|EAF2	0.932836	0.942418	1.00302	0.914746	1.08683	0.862887	1.02235	1.03212	0.977135	0.987264		1.9321e-116		21.5	3	3	21.5	21.5	21.5	21.5	21.5	13.9	16.7	12.4	21.5	16.7		10.015	9.7884	11.627	19.173	5.1243	16.103	11.672	37.387	7.6262	11.633
A6X970	SPAC23C4.04c			Schizosaccharomyces pombe specific protein						NONE	NONE	1.17908	0.349699	1.84125	1.22876	1.56762	NaN	1.73142	1.71171	1.61501	0.0654365		4.4525e-10		11.4	2	2	11.4	11.4	11.4	11.4	11.4	0	11.4	11.4	11.4	11.4		NaN	204.36	NaN	NaN	NaN	NaN	NaN	NaN	NaN	NaN
A6X980	SPAC1250.07	sfc7		TFIIIC subunit Sfc7 (predicted)	biological regulation;biosynthetic process;cellular biosynthetic process;cellular macromolecule metabolic process;cellular metabolic process;cellular nitrogen compound metabolic process;cellular process;macromolecule metabolic process;metabolic process;nitrogen compound metabolic process;nucleic acid metabolic process;nucleobase-containing compound metabolic process;primary metabolic process;regu…	binding;core RNA polymerase binding transcription factor activity;core RNA polymerase III binding transcription factor activity;DNA binding;nucleic acid binding;protein binding transcription factor activity	cell part;intracellular organelle part;intracellular part;macromolecular complex;nuclear part;nucleoplasm part;organelle part;protein complex;transcription factor complex;transcription factor TFIIIC complex	biological regulation;biosynthetic process;cellular metabolic process;cellular nitrogen compound metabolic process;cellular process;macromolecule metabolic process;metabolic process;nitrogen compound metabolic process;nucleobase-containing compound metabolic process;primary metabolic process;RNA metabolic process;transcription initiation, DNA-dependent	cell part;macromolecular complex;protein complex;transcription factor complex	YOR110W	GTF3C6	0.79713	0.91166	0.84969	0.878426	0.797321	0.940822	0.933184	0.890472	0.916087	1.22867		3.5992e-90		18.3	1	1	18.3	18.3	18.3	18.3	18.3	18.3	18.3	18.3	18.3	18.3		9.966	NaN	17.189	4.0877	23.962	21.562	10.845	22.003	15.397	160.89
A9ZLL8	SPBC16E9.16c	lsd90		Lsd90 protein		adenyl nucleotide binding;adenyl ribonucleotide binding;ATP binding;binding;nucleotide binding;purine nucleotide binding;purine ribonucleoside triphosphate binding;purine ribonucleotide binding;ribonucleotide binding				NONE	NONE	0.875887	0.875044	1.04547	1.25546	1.01861	1.09993	1.12561	1.39964	1.10289	1.0765		0		55.7	35	35	35.1	34.8	36.5	45.5	45.5	44.4	45.8	42.3	46.4	41.9		77.614	17.163	66.352	89.227	112.41	93.804	94.375	105.93	98.077	96.118
B5BP45	SPBC460.01c			amino-acid permease, unknown		active transmembrane transporter activity;amine transmembrane transporter activity;amino acid transmembrane transporter activity;carboxylic acid transmembrane transporter activity;organic acid transmembrane transporter activity;substrate-specific transmembrane transporter activity;substrate-specific transporter activity;transmembrane transporter activity;transporter activity	cell part;integral to membrane;intrinsic to membrane;membrane part		cell part	YBR068C|YBR069C|YCL025C|YDR046C|YDR508C|YEL063C|YGR191W|YKR039W|YNL268W|YNL270C|YOL020W|YOR348C|YPL265W	SLC7A4|SLC7A2|SLC7A14|SLC7A1|SLC7A3	0.834446	0.844809	0.900657	1.01065	1.00717	1.0544	1.07463	1.03208	0.93301	1.08442		4.1459e-58		13.1	7	6	10.3	5.9	8.2	10.3	8.2	8.2	10.3	8	10.3	13.1		127.18	11.964	19.19	17.275	18.851	91.449	16.13	7.6678	5.4549	16.124
B5BP46	SPBC460.02c			eukaryotic translation elongation factor, glutathione S-transferase (predicted)		catalytic activity;glutathione transferase activity;transferase activity;transferase activity, transferring alkyl or aryl (other than methyl) groups	cell part;cytoplasm;intracellular part		cell part;cytoplasm	YGR201C|YKL081W|YPL048W	EEF1E1|EEF1G	0.869036	0.86798	0.911577	0.904404	0.904159	0.897263	0.858295	0.899766	0.91878	0.912076		1.3261e-296		51.8	14	10	43.2	51.4	40.9	50.5	51.4	51.4	50.5	51.4	50.5	50.9		15.46	12.654	16.5	60.222	12.116	23.324	17.081	26.762	14.947	18.96
B8Y7Y5	SPAPB1E7.14	iec5		Ino80 complex subunit Iec5	biological regulation;biosynthetic process;cellular biosynthetic process;cellular component organization;cellular component organization at cellular level;cellular component organization or biogenesis;cellular component organization or biogenesis at cellular level;cellular macromolecule biosynthetic process;cellular macromolecule metabolic process;cellular metabolic process;cellular nitrogen comp…		cell part;intracellular membrane-bounded organelle;intracellular organelle;intracellular part;membrane-bounded organelle;nucleus;organelle	biological regulation;biosynthetic process;cellular component organization;cellular metabolic process;cellular nitrogen compound metabolic process;cellular process;chromatin modification;chromatin organization;chromosome organization;DNA metabolic process;DNA repair;macromolecule metabolic process;metabolic process;nitrogen compound metabolic process;nucleobase-containing compound metabolic proce…	cell part;intracellular membrane-bounded organelle;intracellular organelle;nucleus;organelle	NONE	NONE	1.40129	1.09958	1.1943	1.06317	1.14846	1.12699	0.908018	0.94038	1.06135	1.02863		4.0719e-12		23.6	2	2	16	23.6	23.6	23.6	23.6	23.6	23.6	23.6	23.6	23.6		NaN	7.1872	15.846	4.6272	4.3013	14.818	10.007	18.05	18.615	7.0493
C6Y4A3	SPAC25H1.10c	atp19		F0-ATPase subunit K (predicted)	ATP biosynthetic process;ATP metabolic process;biosynthetic process;cation transport;cellular biosynthetic process;cellular metabolic process;cellular nitrogen compound biosynthetic process;cellular nitrogen compound metabolic process;cellular process;establishment of localization;heterocycle biosynthetic process;heterocycle metabolic process;hydrogen transport;ion transport;metabolic process;mon…		cell part;cytoplasmic part;integral to membrane;intracellular organelle part;intracellular part;intrinsic to membrane;macromolecular complex;membrane;membrane part;mitochondrial inner membrane;mitochondrial membrane;mitochondrial part;organelle inner membrane;organelle membrane;organelle part;protein complex;proton-transporting ATP synthase complex, coupling factor F(o);proton-transporting two-se…	biosynthetic process;cellular metabolic process;cellular nitrogen compound metabolic process;cellular process;establishment of localization;heterocycle metabolic process;hydrogen transport;ion transport;metabolic process;nitrogen compound metabolic process;nucleobase-containing compound metabolic process;nucleobase-containing small molecule metabolic process;nucleotide metabolic process;primary m…	cell part;macromolecular complex;membrane;protein complex	YOL077W-A	NONE	1.03202	0.94688	0.952835	0.949848	1.00665	1.03327	1.04783	1.03717	1.05863	1.11945		2.3252e-26		26.5	3	3	26.5	23.5	26.5	23.5	14.7	26.5	14.7	26.5	11.8	26.5		8.7082	10.326	8.0706	27.791	13.706	9.9836	18.165	1.4042	NaN	57.471
C6Y4A7	SPAP4C9.02	emc5	SPNCRNA.235,SPNG750-51	ER membrane protein complex subunit 5 (predicted)			cell part;cytoplasmic part;endoplasmic reticulum membrane;endoplasmic reticulum part;integral to membrane;intracellular organelle part;intracellular part;intrinsic to membrane;membrane;membrane part;organelle membrane;organelle part		cell part;membrane	YIL027C	MMGT1	1.01062	1.04815	0.923617	1.05799	0.921065	0.962835	0.967867	NaN	0.943307	0.93188		3.9874e-05		8.5	1	1	8.5	8.5	8.5	8.5	8.5	8.5	8.5	0	8.5	8.5		NaN	2.8823	NaN	NaN	NaN	NaN	NaN	NaN	NaN	NaN
C6Y4A8	SPAC23D3.16			Schizosaccharomyces specific protein						NONE	NONE	1.23827	1.58421	1.35516	1.21867	1.62159	1.08563	1.55145	1.36528	1.4101	0.922594		1.4692e-75		61.7	3	3	61.7	34.6	61.7	61.7	61.7	61.7	61.7	61.7	61.7	48.1		14.492	33.709	23.752	26.603	50.207	30.596	72.82	23.646	33.023	11.003
C6Y4A9	SPAC23D3.17			conserved fungal protein						NONE	NONE	1.70343	2.03368	1.86986	1.18658	1.23847	1.12865	1.25392	1.40091	1.73295	2.41441		1.6696e-10		25.6	2	2	25.6	25.6	25.6	12.8	25.6	25.6	25.6	25.6	25.6	25.6		62.193	59.115	53.951	NaN	96.436	53.786	7.11	5.2734	48.838	84.261
C6Y4B8	SPAC22F3.15			GatB/YqeY domain protein		carbon-nitrogen ligase activity, with glutamine as amido-N-donor;catalytic activity;ligase activity;ligase activity, forming carbon-nitrogen bonds				YOR215C	NONE	0.971251	1.01124	1.00218	0.976086	0.975039	1.02833	1.04416	0.981932	1.0393	0.989903		2.3118e-47		52	8	8	32.5	40.7	40.7	40.7	31.7	40.7	40.7	40.7	40.7	32.5		9.376	92.806	34.112	20.74	102.18	42.469	9.1576	9.203	6.561	2.0299
C6Y4B9	SPAC222.17		SPNCRNA.162,SPNG161	conserved fungal protein						NONE	NONE	0.736377	1.08641	0.961908	0.916003	1.55275	2.86788	2.93763	2.25388	2.22257	0.649688		1.8162e-253		37.1	2	2	37.1	37.1	13.5	13.5	37.1	37.1	37.1	37.1	37.1	37.1		5.4432	6.7042	0	30.473	5.9156	104.7	2.3163	16.711	8.0421	10.76
C6Y4C1	SPBC1604.25	pet117	SPNCRNA.430,SPNG1899	cytochrome c oxidase assembly protein Pet117 (predicted)			cell part;cytoplasmic part;intracellular membrane-bounded organelle;intracellular organelle;intracellular part;membrane-bounded organelle;mitochondrion;organelle		cell part;intracellular membrane-bounded organelle;intracellular organelle;mitochondrion;organelle	YER058W	NONE	0.964692	1.11691	1.04184	1.00846	1.08382	1.23521	1.11136	1.00762	0.90967	1.13946		2.6339e-168		14.8	1	1	14.8	14.8	14.8	14.8	14.8	14.8	14.8	14.8	14.8	14.8		NaN	5.8556	2.2896	6.1467	NaN	24.891	4.1045	11.321	NaN	22.212
C6Y4C4	SPBC26H8.16	sdh8		mitochondrial respiratory chain complex II assembly protien Sdh8 (predicted)			cell part;cytoplasmic part;intracellular membrane-bounded organelle;intracellular organelle;intracellular part;membrane-bounded organelle;mitochondrion;organelle		cell part;intracellular membrane-bounded organelle;intracellular organelle;mitochondrion;organelle	YBR269C	C6orf57	1.22167	1.32512	1.56708	1.47689	1.33581	1.72239	1.3191	1.33892	1.41187	1.54794		7.0232e-24		39	4	4	39	30	39	39	32	32	39	30	32	39		21.783	57.397	96.952	169.58	38.572	58.538	83.878	18.168	32.551	20.732
C6Y4C6	SPBC29A10.17			Schizosaccharomyces specific protein						NONE	NONE	1.0227	0.968148	1.01029	1.05378	0.946074	0.990393	0.984155	0.943663	0.985804	0.87974		6.721e-51		50.3	6	6	43.8	43.8	43.8	43.8	43.8	43.8	43.8	50.3	50.3	35.9		14.941	5.4704	14.262	8.1377	29.615	39.552	12.38	13.04	16.406	8.3735
C6Y4C7	SPCC757.15	cox14		cytochrome c oxidase assembly protein Cox14 (predicted)			cell part;integral to membrane;intrinsic to membrane;membrane part		cell part	YML129C	COX14	0.963855	0.91416	1.07461	1.00585	0.9273	1.05462	0.988142	0.890472	0.994629	1.02123		0		40.6	4	4	40.6	37.7	40.6	40.6	40.6	40.6	40.6	39.1	40.6	40.6		12.689	21.222	18.546	20.4	25.46	12.651	18.266	16.143	17.268	19.496
C6Y4D0	SPCC16C4.22		SPNCRNA.470,SPNG2185	DNA polymerase epsilon Dpb3 (predicted)	biological regulation;biosynthetic process;cellular biosynthetic process;cellular macromolecule biosynthetic process;cellular macromolecule metabolic process;cellular metabolic process;cellular nitrogen compound metabolic process;cellular process;macromolecule biosynthetic process;macromolecule metabolic process;metabolic process;nitrogen compound metabolic process;nucleic acid metabolic process;…	binding;DNA binding;nucleic acid binding;sequence-specific DNA binding	cell part;intracellular membrane-bounded organelle;intracellular organelle;intracellular part;membrane-bounded organelle;nucleus;organelle	biological regulation;biosynthetic process;cellular metabolic process;cellular nitrogen compound metabolic process;cellular process;macromolecule metabolic process;metabolic process;nitrogen compound metabolic process;nucleobase-containing compound metabolic process;primary metabolic process;RNA metabolic process	cell part;intracellular membrane-bounded organelle;intracellular organelle;nucleus;organelle	YBR278W	POLE4	0.675584	NaN	NaN	NaN	0.806647	0.386056	NaN	NaN	NaN	NaN		1.7185e-18		26.4	2	2	10.3	10.3	0	0	10.3	10.3	0	0	0	10.3		NaN	NaN	NaN	NaN	NaN	NaN	NaN	NaN	NaN	NaN
C6Y4D2	SPCC1442.19	mrp49		mitochondrial ribosomal protein Mrp49 (predicted)			cell part;cytoplasmic part;intracellular membrane-bounded organelle;intracellular non-membrane-bounded organelle;intracellular organelle;intracellular part;macromolecular complex;membrane-bounded organelle;mitochondrion;non-membrane-bounded organelle;organelle;ribonucleoprotein complex;ribosome		cell part;intracellular membrane-bounded organelle;intracellular non-membrane-bounded organelle;intracellular organelle;macromolecular complex;mitochondrion;organelle;ribonucleoprotein complex;ribosome	YKL167C	MRPS25	0.986583	1.11254	1.22423	0.712962	1.09571	1.06382	0.929973	1.06285	1.07741	1.00972		2.0388e-22		28.1	3	3	16.3	16.3	16.3	16.3	16.3	16.3	16.3	16.3	16.3	16.3		20.52	15.799	26.24	62.039	21.143	16.944	30.167	73.244	16.414	41.193
G2TRJ4	SPAC222.19	tam1		Schizosaccharomyces specific protein Tam1						NONE	NONE	0.956663	0.99295	0.972573	0.938615	0.956663	0.954016	1.00559	0.997904	0.950751	0.934143		2.8413e-297		65.8	6	6	55.6	52.1	55.6	55.6	65	55.6	65.8	52.1	41	65		27.042	63.956	8.9057	18.923	22.913	25.45	19.736	14.195	17.034	16.355
G2TRJ9	SPAC1B3.21	coa3	tam3	cytochrome C oxidase assembly factor 3, Coa3 (predicted)			cell part;cytoplasmic part;integral to membrane;intracellular organelle part;intracellular part;intrinsic to membrane;membrane;membrane part;mitochondrial inner membrane;mitochondrial membrane;mitochondrial part;organelle inner membrane;organelle membrane;organelle part		cell part;membrane	YJL062W-A	COA3	1.07193	1.0436	1.01024	1.75282	1.04154	0.947239	0.911245	1.05761	0.995223	1.04122		6.6449e-07		17.4	1	1	17.4	17.4	17.4	17.4	17.4	17.4	17.4	17.4	17.4	17.4		9.385	7.1378	15.903	74.712	13.104	44.022	103.5	12.187	9.2454	8.9503
G2TRK9	SPAC4D7.14	new13		conserved fungal protein of unknown function			cell part;membrane;plasma membrane		cell part;membrane;plasma membrane	YGL108C	NONE	0.751823	1.08334	0.891266	0.819806	0.78964	0.997307	0.88129	0.813736	0.655308	0.812942		1.3303e-05		16.5	2	2	16.5	8.3	16.5	16.5	8.3	8.3	8.3	8.3	8.3	16.5		12.619	NaN	13.57	31.583	NaN	NaN	NaN	NaN	NaN	13.791
G2TRL3	SPAC6B12.19	rsa3	new7	ribosome assembly protein Rsa3 (predicted)	cellular component biogenesis;cellular component biogenesis at cellular level;cellular component organization or biogenesis;cellular component organization or biogenesis at cellular level;cellular process;ribonucleoprotein complex biogenesis;ribosome biogenesis		cell part;intracellular non-membrane-bounded organelle;intracellular organelle;intracellular organelle part;intracellular part;macromolecular complex;non-membrane-bounded organelle;nuclear part;nucleolus;organelle;organelle part;ribonucleoprotein complex	cellular process;ribosome biogenesis	cell part;intracellular non-membrane-bounded organelle;intracellular organelle;macromolecular complex;nucleolus;organelle;ribonucleoprotein complex	YLR221C	NONE	NaN	NaN	NaN	NaN	NaN	NaN	NaN	NaN	7.6929	NaN		8.3379e-05		11.2	1	1	0	0	0	0	0	0	0	0	11.2	0		NaN	NaN	NaN	NaN	NaN	NaN	NaN	NaN	NaN	NaN
G2TRL5	SPAC1805.18	new2		Schizosaccharomyces specific protein New2						NONE	NONE	1.06618	1.02224	1.05697	1.09605	1.06476	1.13058	1.34047	0.987752	1.03725	0.993049		2.309e-82		47.4	3	3	36.8	9.5	47.4	47.4	36.8	36.8	47.4	36.8	36.8	36.8		11.655	NaN	7.8842	11.336	5.4579	75.174	92.999	38.617	5.6438	7.2486
G2TRL7	SPAC3F10.19	spd2	SPNCRNA.527,SPNGAF9	ribonucleotide reductase (RNR) inhibitor family			cell part;cytoplasm;intracellular membrane-bounded organelle;intracellular organelle;intracellular part;membrane-bounded organelle;nucleus;organelle		cell part;cytoplasm;intracellular membrane-bounded organelle;intracellular organelle;nucleus;organelle	YLR437C	NONE	1.444	1.58897	1.60831	1.05406	0.878657	0.818465	0.849907	0.968898	1.03547	0.652401		1.4012e-205		48	4	4	48	22.5	48	48	48	48	48	48	48	36.3		23.535	15.743	15.462	9.1137	9.1308	8.4321	12.885	13.828	18.357	25.858
G2TRM0	SPAC1486.11	fmc1	new3	mitochondrial matrix protein, F1F0 ATP synthase assembly factor Fmc1 (predicted)	response to stimulus;response to stress		cell part;cytoplasmic part;intracellular membrane-bounded organelle;intracellular organelle;intracellular part;membrane-bounded organelle;mitochondrion;organelle	response to stimulus;response to stress	cell part;intracellular membrane-bounded organelle;intracellular organelle;mitochondrion;organelle	YIL098C	ACN9	1.23321	1.0184	1.02363	1.03117	0.85034	1.09899	0.187603	0.920556	1.04428	0.977326		1.9852e-09		37.5	4	4	17.3	26	17.3	26	17.3	28.8	17.3	19.2	28.8	26		4.5601	6.694	74.345	73.449	20.234	19.974	240.57	19.848	15.939	6.4269
G2TRM6	SPAC3H5.13	new4		conserved eukaryotic protein						NONE	C12orf45	1.12105	1.18033	1.50909	1.31515	1.29324	1.44747	1.35999	1.32417	1.37918	0.891266		1.4912e-12		14.4	2	2	14.4	14.4	14.4	14.4	14.4	14.4	14.4	14.4	14.4	14.4		23.9	2.3587	16.956	11.85	28.342	30.723	30.219	6.7765	12.91	12.306
G2TRM7	SPAC16E8.18c	tam5	SPNCRNA.223,SPNG664,SPNGAF2	Schizosaccharomyces specific protein Tam5						NONE	NONE	1.13271	0.997208	0.939938	1.11537	1.01212	1.19069	1.18436	1.10547	1.0998	1.11774		7.0587e-70		10.9	2	2	10.9	10.3	10.9	10.3	10.9	10.3	10.9	10.9	10.9	10.9		76.808	8.1306	21.304	6.0609	80.509	NaN	51.871	76.607	87.691	100.46
G2TRN6	SPAC750.01			aldo/keto reductase family protein		catalytic activity;oxidoreductase activity				NONE	NONE	NaN	NaN	NaN	0.803923	0.818465	0.885818	0.863111	0.840619	NaN	NaN		0		56.3	17	2	48.9	35.4	45.2	51.4	48.9	51.4	46.2	48.6	45.2	41.8		NaN	NaN	NaN	NaN	NaN	NaN	NaN	1.0521	NaN	NaN
G2TRP3	SPBC21B10.14	ymr31	prl41,SPNCRNA.41	mitochondrial ribosomal protein Ymr1 (predicted)	cellular component biogenesis;cellular component biogenesis at cellular level;cellular component organization or biogenesis;cellular component organization or biogenesis at cellular level;cellular process;ribonucleoprotein complex biogenesis;ribosome biogenesis		cell part;cytoplasmic part;intracellular membrane-bounded organelle;intracellular organelle;intracellular part;macromolecular complex;membrane-bounded organelle;mitochondrion;organelle;ribonucleoprotein complex	cellular process;ribosome biogenesis	cell part;intracellular membrane-bounded organelle;intracellular organelle;macromolecular complex;mitochondrion;organelle;ribonucleoprotein complex	YFR049W	MRPS36	1.20656	1.19076	1.24701	1.08413	1.15056	1.07604	1.24632	1.22232	1.12839	1.05539		3.1831e-157		82	5	5	48.3	49.4	74.2	56.2	82	48.3	52.8	74.2	48.3	82		13.237	20.624	15.36	25.811	12.335	32.389	8.709	8.9048	3.8785	17.025
G2TRP5	SPBC2F12.17	cox7		cytochrome c oxidase subunit VII Cox7 (predicted)		catalytic activity;cation transmembrane transporter activity;cytochrome-c oxidase activity;heme-copper terminal oxidase activity;hydrogen ion transmembrane transporter activity;inorganic cation transmembrane transporter activity;ion transmembrane transporter activity;monovalent inorganic cation transmembrane transporter activity;oxidoreductase activity;oxidoreductase activity, acting on a heme gr…	cell part;cytoplasmic part;integral to membrane;intracellular organelle part;intracellular part;intrinsic to membrane;membrane;membrane part;mitochondrial inner membrane;mitochondrial membrane;mitochondrial part;organelle inner membrane;organelle membrane;organelle part		cell part;membrane	YMR256C	COX7A2L	NaN	0.670421	1.08247	0.921829	NaN	1.03476	NaN	NaN	0.7122	0.63861		4.7849e-12		16.9	2	2	0	13.6	16.9	16.9	0	16.9	13.6	13.6	13.6	13.6		NaN	NaN	NaN	71.425	NaN	NaN	NaN	NaN	NaN	NaN
G2TRP6	SPBC24C6.13	coa6	new16	cytochrome c oxidase assembly protein Coa6 (predicted)		catalytic activity;cation transmembrane transporter activity;cytochrome-c oxidase activity;heme-copper terminal oxidase activity;hydrogen ion transmembrane transporter activity;inorganic cation transmembrane transporter activity;ion transmembrane transporter activity;monovalent inorganic cation transmembrane transporter activity;oxidoreductase activity;oxidoreductase activity, acting on a heme gr…	cell part;cytoplasmic part;intracellular membrane-bounded organelle;intracellular organelle;intracellular organelle part;intracellular part;membrane-bounded organelle;membrane-enclosed lumen;mitochondrial intermembrane space;mitochondrial part;nucleus;organelle;organelle envelope lumen;organelle part		cell part;intracellular membrane-bounded organelle;intracellular organelle;nucleus;organelle	YMR244C-A	COA6	0.960338	1.08331	0.915919	0.983574	1.00381	1.00729	0.955932	1.05146	0.987459	0.958038		8.4963e-14		46.7	5	5	33.3	18.9	46.7	33.3	46.7	33.3	33.3	32.2	46.7	46.7		13.713	10.098	15.499	13.826	28.326	17.864	20.647	13.586	24.213	15.097
G2TRP7	SPBC19G7.19	tom5		mitochondrial outer membrane translocase complex subunit Tom5 (predicted)	establishment of localization;establishment of protein localization;protein transport;transport		cell part;cytoplasmic part;integral to membrane;intracellular organelle part;intracellular part;intrinsic to membrane;membrane;membrane part;mitochondrial membrane;mitochondrial outer membrane;mitochondrial part;organelle membrane;organelle outer membrane;organelle part;outer membrane	establishment of localization;protein transport;transport	cell part;membrane	YPR133W-A	NONE	1.05943	0.936505	1.02327	0.910664	1.0128	0.914578	1.11546	1.07232	1.10413	0.970685		8.3159e-07		20.4	1	1	20.4	20.4	20.4	20.4	20.4	20.4	20.4	20.4	20.4	20.4		19.006	21.857	21.928	7.2166	19.46	15.486	3.9844	10.685	67.711	31.273
G2TRP8	SPBC30D10.21	mzm1	new18	mitochondrial respiratory chain complex III assembly protein Mzm1			cell part;cytoplasmic part;intracellular organelle lumen;intracellular organelle part;intracellular part;membrane-enclosed lumen;mitochondrial matrix;mitochondrial part;organelle lumen;organelle part		cell part	YDR493W	LYRM7	1.05441	1.07349	1.12059	1.10513	1.06678	1.03545	1.07532	1.01501	1.07551	1.01857		8.9557e-28		17	1	1	17	17	17	17	17	17	17	17	17	17		12.694	4.0896	9.0953	8.98	31.478	20.544	7.4398	6.8608	8.8909	10.588
G2TRP9	SPBC25H2.18	cox20	SPNCRNA.418,SPNG1788	mitochondrial respiratory chain complex IV assembly protein Cox20 (predicted)			cell part;cytoplasmic part;integral to membrane;intracellular organelle part;intracellular part;intrinsic to membrane;membrane;membrane part;mitochondrial inner membrane;mitochondrial membrane;mitochondrial part;organelle inner membrane;organelle membrane;organelle part		cell part;membrane	YDR231C	COX20	0.964134	0.959417	1.4071	1.22199	0.894855	1.00589	1.15721	1.24909	0.939938	0.514192		9.8318e-23		13.3	1	1	13.3	13.3	13.3	13.3	13.3	13.3	13.3	13.3	13.3	13.3		12.764	17.73	56.347	16.291	21.704	37.345	26.654	22.151	14.257	54.774
G2TRQ0	SPBC56F2.15	tam13		Schizosaccharomyces specific protein Tam13						NONE	NONE	0.734214	0.75706	0.84538	0.868583	0.875044	0.959693	0.903669	0.867002	0.855652	0.769704		0		64.2	5	5	64.2	64.2	64.2	64.2	63.2	64.2	64.2	64.2	63.2	64.2		96.268	68.409	75.44	23.827	74.093	12.554	56.63	96.242	63.915	50.376
G2TRQ4	SPBP23A10.17		prl60,SPNCRNA.60	conserved fungal protein						NONE	NONE	0.97371	1.11429	1.00808	0.970591	0.931967	1.00184	0.936067	0.947329	0.941176	0.976849		1.968e-55		19.5	2	2	11.9	11.9	19.5	19.5	19.5	11.9	11.9	11.9	11.9	11.9		NaN	NaN	2.4864	8.3437	2.4014	NaN	NaN	NaN	NaN	NaN
G2TRQ6	SPBC17D1.17	tam11	SPNCRNA.542,SPNGAF32	Schizosaccharomyces specific protein Tam11						NONE	NONE	2.95797	2.99132	5.76302	0.782105	3.28429	4.54133	3.6827	3.44293	2.49931	1.4841		4.8502e-36		72.6	5	5	43.5	32.3	43.5	43.5	48.4	43.5	30.6	59.7	32.3	30.6		46.251	49.165	69.108	113.58	104.2	139.78	161.58	110.03	183.44	64.956
G2TRQ8	SPBC1711.18	tam9		mitochondrial ribosomal protein subunit L36, MrpL36/YmL36 (predicted)			cell part;cytoplasmic part;intracellular membrane-bounded organelle;intracellular non-membrane-bounded organelle;intracellular organelle;intracellular part;macromolecular complex;membrane-bounded organelle;mitochondrion;non-membrane-bounded organelle;organelle;ribonucleoprotein complex;ribosome		cell part;intracellular membrane-bounded organelle;intracellular non-membrane-bounded organelle;intracellular organelle;macromolecular complex;mitochondrion;organelle;ribonucleoprotein complex;ribosome	YBR122C	NONE	NaN	1.17689	NaN	NaN	NaN	NaN	NaN	0.984446	0.953562	1.02561		3.5172e-24		61.6	4	4	0	12.8	0	0	27.9	11.6	0	11.6	24.4	11.6		NaN	NaN	NaN	NaN	NaN	NaN	NaN	4.9644	3.4911	NaN
G2TRQ9	SPBC14C8.19	tam10		small acidic protein (SMAP) domain containing protein						NONE	KNOP1	1.25273	1.3362	1.19664	0.870019	1.21365	0.832917	1.18569	1.19208	0.969838	1.25899		7.7796e-65		31	4	4	13.7	23.2	13.7	21.4	13.7	13.7	31	21.4	13.7	13.7		30.081	24.748	18.883	277.68	42.017	403.98	20.376	37.452	145.7	180.99
G2TRS2	SPBC839.19	new20		conserved eukaryotic protein						NONE	CXorf56	1.04007	0.737898	0.904159	1.1495	0.962371	0.930839	0.581767	1.05031	0.960246	0.997606		9.3567e-27		10.4	1	1	10.4	10.4	10.4	10.4	10.4	10.4	10.4	10.4	10.4	10.4		38.296	60.529	33.272	19.307	39.176	20.053	39.826	15.251	10.665	35.338
G2TRT3	SPCC330.20	tam14		stress associated Endoplasmic Reticulum protein Tam14	establishment of localization;establishment of protein localization;protein transport;transport		cell part;cytoplasmic part;endoplasmic reticulum membrane;endoplasmic reticulum part;integral to membrane;intracellular organelle part;intracellular part;intrinsic to membrane;membrane;membrane part;organelle membrane;organelle part	establishment of localization;protein transport;transport	cell part;membrane	NONE	SERP1|SERP2	0.946701	0.907441	0.899362	1.14722	0.958405	1.26188	1.19824	1.13033	0.993246	1.10882		2.0142e-06		12.9	1	1	12.9	12.9	12.9	12.9	12.9	12.9	12.9	12.9	12.9	12.9		7.3996	15.574	16.957	11.346	16.748	2.3117	5.3462	19.456	6.5369	2.366
G2TRT6	SPCC417.16			mitochondrial protein associated with respiratory chain (predicted)	cellular metabolic process;cellular process;electron transport chain;generation of precursor metabolites and energy;metabolic process;oxidation-reduction process		cell part;cytoplasmic part;integral to membrane;intracellular organelle part;intracellular part;intrinsic to membrane;membrane;membrane part;mitochondrial inner membrane;mitochondrial membrane;mitochondrial part;organelle inner membrane;organelle membrane;organelle part;respiratory chain	cellular metabolic process;cellular process;generation of precursor metabolites and energy;metabolic process	cell part;membrane	NONE	C15orf48|NDUFA4L2|NDUFA4	1.12476	1.51637	1.16889	1.27086	1.35807	1.57813	1.20008	1.50362	1.45909	1.50128		1.2901e-57		94.2	6	6	44.2	42.3	92.3	94.2	94.2	92.3	94.2	92.3	94.2	94.2		25.71	14.947	22.474	46.221	28.319	44.156	32.45	30.494	30.71	38.471
G2TRU3	SPCPB16A4.07		prl44,SPNCRNA.44	Schizosaccharomyces specific protein						NONE	NONE	1.27377	4.39406	2.00345	1.91821	0.972479	0.911743	0.941886	NaN	1.72108	NaN		1.9664e-17		33.3	2	2	33.3	20.3	13	33.3	33.3	20.3	20.3	0	33.3	0		239.12	NaN	NaN	95.621	3.8579	NaN	NaN	NaN	61.936	NaN
G2TRU8	SPCC285.06c	wtf17	wtf4-pseudo	wtf element Wtf17			cell part;integral to membrane;intrinsic to membrane;membrane part		cell part	NONE	NONE	NaN	NaN	1.03539	0.983865	NaN	0.972479	0.898876	NaN	NaN	NaN		0.00082331	+	3.4	1	1	0	3.4	3.4	3.4	0	3.4	3.4	0	0	0		NaN	NaN	NaN	NaN	NaN	8.2138	NaN	NaN	NaN	NaN
O00084	SPAC1952.11c	ure2	ure1	ATP-independent, nickel dependent urease Ure2	catabolic process;cellular amide catabolic process;cellular amide metabolic process;cellular catabolic process;cellular metabolic process;cellular nitrogen compound catabolic process;cellular nitrogen compound metabolic process;cellular process;metabolic process;nitrogen compound metabolic process;nitrogen cycle metabolic process;small molecule catabolic process;small molecule metabolic process;u…	binding;catalytic activity;cation binding;hydrolase activity;hydrolase activity, acting on carbon-nitrogen (but not peptide) bonds;hydrolase activity, acting on carbon-nitrogen (but not peptide) bonds, in linear amides;ion binding;metal ion binding;nickel ion binding;transition metal ion binding;urease activity	cell part;cytoplasmic part;cytosol;intracellular part	catabolic process;cellular amide metabolic process;cellular metabolic process;cellular nitrogen compound metabolic process;cellular process;metabolic process;nitrogen compound metabolic process;nitrogen cycle metabolic process;small molecule metabolic process	cell part;cytosol	NONE	NONE	0.997108	0.928936	0.986096	1.00118	0.991473	1.01206	0.993049	0.916087	1.00564	0.996413		0		38.8	22	22	31.1	29.6	28.4	26.2	32.6	29.8	29.8	28.5	35.1	29		25.127	30.84	16.977	24.022	18.726	21.766	17.689	57.492	16.633	19.326
O00087	SPAC1002.09c	dld1	dldh	dihydrolipoamide dehydrogenase Dld1	2-oxoglutarate metabolic process;acetyl-CoA biosynthetic process;acetyl-CoA biosynthetic process from pyruvate;acetyl-CoA metabolic process;amine biosynthetic process;amine catabolic process;amine metabolic process;biological regulation;biosynthetic process;branched chain family amino acid catabolic process;branched chain family amino acid metabolic process;carboxylic acid biosynthetic process;ca…	binding;catalytic activity;coenzyme binding;cofactor binding;dihydrolipoyl dehydrogenase activity;disulfide oxidoreductase activity;flavin adenine dinucleotide binding;oxidoreductase activity;oxidoreductase activity, acting on a sulfur group of donors;oxidoreductase activity, acting on a sulfur group of donors, NAD or NADP as acceptor;oxidoreductase activity, acting on NADH or NADPH;oxidoreductas…	cell part;cytoplasmic part;glycine cleavage complex;intracellular non-membrane-bounded organelle;intracellular organelle;intracellular organelle part;intracellular part;macromolecular complex;mitochondrial nucleoid;mitochondrial oxoglutarate dehydrogenase complex;mitochondrial part;mitochondrial pyruvate dehydrogenase complex;non-membrane-bounded organelle;nucleoid;organelle;organelle part;oxoglu…	amine metabolic process;biological regulation;biosynthetic process;catabolic process;cellular amino acid metabolic process;cellular homeostasis;cellular ketone metabolic process;cellular metabolic process;cellular nitrogen compound metabolic process;cellular process;cofactor metabolic process;homeostatic process;metabolic process;nitrogen compound metabolic process;organic acid metabolic process;…	cell part;glycine cleavage complex;intracellular non-membrane-bounded organelle;intracellular organelle;macromolecular complex;organelle;oxoglutarate dehydrogenase complex;protein complex;pyruvate dehydrogenase complex	YFL018C	DLD	1.01309	1.01852	1.00712	0.986972	0.995223	1.00325	0.988533	0.973805	0.954836	0.964041		0		66.9	33	33	60.9	61.1	66.9	61.3	66.5	61.3	66.9	60.7	61.3	61.3		42.798	13.473	20.639	17.606	52.45	31.373	27.219	26.305	55.944	52.486
O00091	SPAC3A12.18	zwf1	SPAC9.01	glucose-6-phosphate 1-dehydrogenase (predicted)	alcohol metabolic process;carbohydrate metabolic process;cellular carbohydrate metabolic process;cellular metabolic process;cellular process;cellular response to stimulus;cellular response to stress;generation of precursor metabolites and energy;glucose 6-phosphate metabolic process;glucose metabolic process;hexose metabolic process;metabolic process;monosaccharide metabolic process;pentose metab…	binding;catalytic activity;coenzyme binding;cofactor binding;glucose-6-phosphate dehydrogenase activity;NADP binding;nucleotide binding;oxidoreductase activity;oxidoreductase activity, acting on CH-OH group of donors;oxidoreductase activity, acting on the CH-OH group of donors, NAD or NADP as acceptor	cell part;cytoplasmic part;cytosol;intracellular part	alcohol metabolic process;carbohydrate metabolic process;cellular metabolic process;cellular process;generation of precursor metabolites and energy;metabolic process;primary metabolic process;response to stimulus;response to stress;small molecule metabolic process	cell part;cytosol	YNL241C	G6PD	0.86408	0.856751	0.860289	0.89214	0.921489	0.954016	0.963298	0.907194	0.910166	0.932053		0		73.6	37	37	64.8	54.4	66	67.8	68.8	64	67.8	64.6	68	66.6		31.254	31.201	14.389	14.855	15.218	25.134	35.589	38.472	29.12	32.089
O00102	SPBP16F5.04	ubc7	ubc3,ubcP3	Hrd1 ubiquitin ligase complex ubiquitin conjugating enzyme E2 Ubc7	biological regulation;catabolic process;cellular catabolic process;cellular macromolecule catabolic process;cellular macromolecule metabolic process;cellular metabolic process;cellular process;cellular protein catabolic process;cellular protein metabolic process;chromatin silencing;chromatin silencing at silent mating-type cassette;ER-associated protein catabolic process;gene silencing;macromolec…	acid-amino acid ligase activity;adenyl nucleotide binding;adenyl ribonucleotide binding;ATP binding;binding;catalytic activity;ligase activity;ligase activity, forming carbon-nitrogen bonds;nucleotide binding;purine nucleotide binding;purine ribonucleoside triphosphate binding;purine ribonucleotide binding;ribonucleotide binding;small conjugating protein ligase activity;ubiquitin-protein ligase a…	cell part;cytoplasmic part;cytosol;intracellular membrane-bounded organelle;intracellular organelle;intracellular part;macromolecular complex;membrane-bounded organelle;nucleus;organelle;protein complex;ubiquitin ligase complex	biological regulation;catabolic process;cellular metabolic process;cellular process;gene silencing;macromolecule metabolic process;metabolic process;primary metabolic process;protein catabolic process;protein metabolic process;proteolysis;proteolysis involved in cellular protein catabolic process;regulation of gene expression, epigenetic	cell part;cytosol;intracellular membrane-bounded organelle;intracellular organelle;macromolecular complex;nucleus;organelle;protein complex;ubiquitin ligase complex	YMR022W	UBE2G2	1.11298	1.07171	1.07952	1.09061	1.06303	1.08198	1.06557	1.06859	1.05642	1.12135		1.5333e-194		50	5	5	35.5	35.5	35.5	35.5	50	50	50	35.5	44.6	44.6		12.913	13.176	15.547	12.95	11.432	14.503	71.427	14.211	12.76	10.625
O00103	SPCC1259.15c	ubc11	ubcdp,ubcp4	ubiquitin conjugating enzyme E2, Ubc11/UbcP4	biological regulation;catabolic process;cell cycle process;cell division;cellular catabolic process;cellular component organization;cellular component organization at cellular level;cellular component organization or biogenesis;cellular component organization or biogenesis at cellular level;cellular macromolecule catabolic process;cellular macromolecule metabolic process;cellular metabolic proces…	acid-amino acid ligase activity;adenyl nucleotide binding;adenyl ribonucleotide binding;ATP binding;binding;catalytic activity;ligase activity;ligase activity, forming carbon-nitrogen bonds;nucleotide binding;purine nucleotide binding;purine ribonucleoside triphosphate binding;purine ribonucleotide binding;ribonucleotide binding;small conjugating protein ligase activity;ubiquitin-protein ligase a…	cell part;cytoplasmic part;cytosol;intracellular membrane-bounded organelle;intracellular organelle;intracellular part;membrane-bounded organelle;nucleus;organelle	biological regulation;catabolic process;cell division;cellular component organization;cellular metabolic process;cellular process;chromosome organization;chromosome segregation;macromolecule metabolic process;metabolic process;organelle organization;primary metabolic process;protein metabolic process;proteolysis;proteolysis involved in cellular protein catabolic process;regulation of cell cycle;r…	cell part;cytosol;intracellular membrane-bounded organelle;intracellular organelle;nucleus;organelle	YOR339C	UBE2C	0.920895	1.00092	0.944555	0.981354	0.953743	0.929541	0.986777	0.924984	0.914662	1.01421		1.0747e-200		21.6	3	3	21.6	21.6	21.6	21.6	21.6	21.6	21.6	21.6	21.6	21.6		13.292	54.503	19.482	22.726	33.875	19.713	16.324	13.441	52.416	12.478
O13282	SPCC5E4.03c	taf5	taf72	SAGA complex subunit/TATA-binding protein associated factor/transcription factor TFIID complex subunit Taf5	biological regulation;biosynthetic process;cellular biosynthetic process;cellular component organization;cellular component organization at cellular level;cellular component organization or biogenesis;cellular component organization or biogenesis at cellular level;cellular macromolecule metabolic process;cellular metabolic process;cellular nitrogen compound metabolic process;cellular process;cell…		cell part;cytoplasmic part;cytosol;histone acetyltransferase complex;intracellular organelle part;intracellular part;macromolecular complex;nuclear part;nucleoplasm part;organelle part;protein complex;SAGA complex;SAGA-type complex;transcription factor complex;transcription factor TFIID complex	biological regulation;biosynthetic process;cellular component organization;cellular metabolic process;cellular nitrogen compound metabolic process;cellular process;chromatin modification;chromatin organization;chromosome organization;histone modification;macromolecule metabolic process;macromolecule modification;metabolic process;nitrogen compound metabolic process;nucleobase-containing compound …	cell part;cytosol;macromolecular complex;protein complex;transcription factor complex	YBR198C	TAF5	1.00323	1.02164	0.989413	0.950209	1.01536	0.996016	0.896861	0.98629	0.989217	1.01788		0		29.2	14	14	27.4	27.4	23.2	23.2	27.4	21.3	26	24.1	27.4	27.4		15.627	15.991	37.043	33.072	57.695	21.268	29.149	17.86	17.331	12.899
O13298	SPAC3G9.07c	hos2	hda1,phd1	histone deacetylase (class I) Hos2	biological regulation;biosynthetic process;cellular biosynthetic process;cellular component organization;cellular component organization at cellular level;cellular component organization or biogenesis;cellular component organization or biogenesis at cellular level;cellular macromolecular complex subunit organization;cellular macromolecule biosynthetic process;cellular macromolecule metabolic proc…	catalytic activity;deacetylase activity;histone deacetylase activity;histone deacetylase activity (H3-K14 specific);histone deacetylase activity (H3-K16 specific);histone deacetylase activity (H3-K9 specific);hydrolase activity;hydrolase activity, acting on carbon-nitrogen (but not peptide) bonds;hydrolase activity, acting on carbon-nitrogen (but not peptide) bonds, in linear amides;NAD-dependent…	cell part;chromatin remodeling complex;chromosomal part;cytoplasmic part;cytosol;histone deacetylase complex;intracellular organelle part;intracellular part;macromolecular complex;nuclear chromosome part;nuclear part;nucleoplasm part;organelle part;protein complex;Rpd3L-Expanded complex;Set3 complex	biological regulation;biosynthetic process;cellular component organization;cellular metabolic process;cellular nitrogen compound metabolic process;cellular process;chromatin modification;chromatin organization;chromosome organization;gene silencing;histone modification;macromolecule metabolic process;macromolecule modification;metabolic process;nitrogen compound metabolic process;nucleobase-conta…	cell part;chromatin remodeling complex;cytosol;macromolecular complex;protein complex	YGL194C	HDAC1|HDAC2	2.11591	NaN	3.39075	0.9081	0.713216	1.03747	1.04755	0.990491	1.01804	1.21358		1.3871e-08		10.8	3	3	5.8	0	5.8	2.3	3.5	5.8	2.3	2.3	3.5	2.3		60.972	NaN	NaN	NaN	NaN	8.9148	12.39	NaN	NaN	NaN
O13310	SPAC821.12	orb6		serine/threonine protein kinase Orb6	actin cytoskeleton organization;actin filament-based process;biological regulation;cell cycle checkpoint;cell shape checkpoint;cell wall assembly;cellular component assembly;cellular component assembly at cellular level;cellular component organization;cellular component organization at cellular level;cellular component organization or biogenesis;cellular component organization or biogenesis at ce…	adenyl nucleotide binding;adenyl ribonucleotide binding;ATP binding;binding;catalytic activity;kinase activity;nucleotide binding;phosphotransferase activity, alcohol group as acceptor;protein kinase activity;protein serine/threonine kinase activity;purine nucleotide binding;purine ribonucleoside triphosphate binding;purine ribonucleotide binding;ribonucleotide binding;transferase activity;transf…	cell cortex of cell tip;cell cortex part;cell part;cytoplasmic part;cytosol;intracellular membrane-bounded organelle;intracellular organelle;intracellular part;membrane-bounded organelle;nucleus;organelle	biological regulation;cellular component assembly;cellular component organization;cellular metabolic process;cellular process;cytoskeleton organization;establishment or maintenance of cell polarity;macromolecule metabolic process;macromolecule modification;metabolic process;organelle organization;phosphorus metabolic process;primary metabolic process;protein metabolic process;protein modification…	cell part;cytosol;intracellular membrane-bounded organelle;intracellular organelle;nucleus;organelle	YNL161W	STK38L|STK38	1.08834	0.821288	1.03157	1.03163	0.904486	0.991473	0.974089	0.964413	0.960154	0.908018		1.0392e-17		13	6	6	11.1	8.7	13	10.7	13	13	10.7	11.1	13	8.7		27.789	22.228	23.662	12.434	57.834	75.836	37.951	25.683	22.69	22.261
O13326	SPBC428.11	met17	cys2	homocysteine synthase Met17	amine biosynthetic process;amine metabolic process;aspartate family amino acid biosynthetic process;aspartate family amino acid metabolic process;biosynthetic process;carboxylic acid biosynthetic process;carboxylic acid metabolic process;cellular amine metabolic process;cellular amino acid biosynthetic process;cellular amino acid metabolic process;cellular biosynthetic process;cellular ketone met…	binding;carbon-oxygen lyase activity;catalytic activity;cofactor binding;cysteine synthase activity;lyase activity;O-acetylhomoserine aminocarboxypropyltransferase activity;pyridoxal phosphate binding;transferase activity;transferase activity, transferring alkyl or aryl (other than methyl) groups;vitamin B6 binding;vitamin binding	cell part;cytoplasmic part;cytosol;intracellular membrane-bounded organelle;intracellular organelle;intracellular part;membrane-bounded organelle;nucleus;organelle	amine metabolic process;biosynthetic process;cellular amino acid metabolic process;cellular ketone metabolic process;cellular metabolic process;cellular nitrogen compound metabolic process;cellular process;metabolic process;nitrogen compound metabolic process;organic acid metabolic process;primary metabolic process;small molecule metabolic process;sulfur compound metabolic process	cell part;cytosol;intracellular membrane-bounded organelle;intracellular organelle;nucleus;organelle	YLR303W	NONE	0.895656	0.89662	0.908265	0.903506	0.9273	0.918021	0.887548	0.857412	0.865576	0.826378		0		74.8	20	20	62.9	53.4	74.8	63.6	69.7	60.1	69.7	56.9	60.1	60.1		23.903	14.888	25.71	27.845	25.003	44.116	18.536	16.456	31.165	22.78
O13351	SPBC365.06	pmt3	smt3,ubl2	SUMO	anatomical structure homeostasis;biological regulation;cell cycle process;cellular component organization;cellular component organization at cellular level;cellular component organization or biogenesis;cellular component organization or biogenesis at cellular level;cellular macromolecule metabolic process;cellular metabolic process;cellular nitrogen compound metabolic process;cellular process;cel…	protein tag	cell part;chromosomal part;intracellular organelle part;intracellular part;linear element;nuclear chromosome part;nuclear part;organelle part	biological regulation;cellular component organization;cellular metabolic process;cellular nitrogen compound metabolic process;cellular process;chromosome organization;chromosome segregation;DNA metabolic process;gene silencing;homeostatic process;macromolecule metabolic process;macromolecule modification;metabolic process;nitrogen compound metabolic process;nucleobase-containing compound metaboli…	cell part	YDR510W	SUMO1|SUMO1P1	1.15529	1.04612	1.16876	1.06191	1.18107	1.08621	1.10344	1.17966	1.1123	1.08062		5.4833e-140		48.7	5	5	48.7	48.7	48.7	37.6	48.7	48.7	48.7	48.7	48.7	48.7		15.137	91.637	3.8994	67.001	66.718	17.1	19.208	44.983	10.648	77.138
O13370	SPCC1795.11	sum3	ded1,moc2,slh3	translation initiation RNA helicase Sum3	biological regulation;cell cycle phase;cell cycle process;cell division;cellular component organization;cellular component organization at cellular level;cellular component organization or biogenesis;cellular component organization or biogenesis at cellular level;cellular process;cellular response to abiotic stimulus;cellular response to osmotic stress;cellular response to stimulus;cellular respo…	adenyl nucleotide binding;adenyl ribonucleotide binding;ATP binding;ATPase activity;ATPase activity, coupled;ATP-dependent helicase activity;ATP-dependent RNA helicase activity;binding;catalytic activity;helicase activity;hydrolase activity;hydrolase activity, acting on acid anhydrides;hydrolase activity, acting on acid anhydrides, in phosphorus-containing anhydrides;nucleic acid binding;nucleosi…	cell part;cytoplasmic part;cytosol;intracellular part	biological regulation;cell division;cellular component organization;cellular process;gene silencing;mitosis;nuclear division;organelle fission;organelle organization;regulation of cell cycle;regulation of mitotic cell cycle;response to abiotic stimulus;response to osmotic stress;response to stimulus;response to stress;translational initiation	cell part;cytosol	YOR204W|YPL119C	DDX4|DDX3Y|DDX3X	0.978378	1.01511	1.00131	1.01648	1.04279	1.03578	1.02525	1.0638	1.08849	1.06737		0		76.6	43	42	70.9	68.9	76.3	76.6	76.6	76.4	76.4	75	75.3	76.4		23.3	18.505	21.41	17.232	20.299	25.502	22.19	37.383	16.788	23.616
O13598	SPBC11B10.08		pi003,SPACTOKYO_453.33c	WW domain containing conserved fungal protein			cell part;cytoplasmic part;cytosol;intracellular membrane-bounded organelle;intracellular organelle;intracellular part;membrane-bounded organelle;nucleus;organelle		cell part;cytosol;intracellular membrane-bounded organelle;intracellular organelle;nucleus;organelle	YFL010C	NONE	1.29534	1.28241	1.11656	0.848969	1.33083	1.32025	1.16655	1.33181	1.41411	1.19138		1.7681e-08		17.2	3	3	10.3	4.9	4.9	10.3	4.9	4.9	4.9	4.9	4.9	10.3		12.693	9.199	20.713	20.23	NaN	NaN	25.905	26.764	23.584	11.111
O13602	SPBC11B10.04c	mrps28	pi007,SPACTOKYO_453.29	mitochondrial ribosomal protein subunit S28 (predicted)	biosynthetic process;cellular biosynthetic process;cellular component organization;cellular component organization at cellular level;cellular component organization or biogenesis;cellular component organization or biogenesis at cellular level;cellular macromolecule biosynthetic process;cellular macromolecule metabolic process;cellular metabolic process;cellular process;cellular protein metabolic …	binding;nucleic acid binding;RNA binding;rRNA binding;structural constituent of ribosome;structural molecule activity	cell part;cytoplasmic part;intracellular organelle part;intracellular part;macromolecular complex;mitochondrial part;mitochondrial small ribosomal subunit;organellar small ribosomal subunit;organelle part;ribonucleoprotein complex;small ribosomal subunit	biosynthetic process;cellular component organization;cellular metabolic process;cellular process;macromolecule metabolic process;metabolic process;mitochondrial translation;mitochondrion organization;organelle organization;primary metabolic process;protein metabolic process;translation	cell part;macromolecular complex;ribonucleoprotein complex;small ribosomal subunit	YDR337W	MRPS15	1.10558	1.04775	1.19018	1.22215	1.02167	1.17039	1.10908	1.0778	1.04856	1.09259		0		34.7	7	7	34.7	30.9	27.4	34.7	34.7	34.7	27.4	34.7	31.2	31.2		25.078	15.51	15.327	86.939	41.093	14.615	11.167	66.597	11.071	17.185
O13610	SPBC32H8.04c	fcf1	pi019,SPACTOKYO_453.16	rRNA processing protein Fcf1 (predicted)	cellular macromolecule metabolic process;cellular metabolic process;cellular nitrogen compound metabolic process;cellular process;macromolecule metabolic process;metabolic process;ncRNA metabolic process;ncRNA processing;nitrogen compound metabolic process;nucleic acid metabolic process;nucleobase-containing compound metabolic process;primary metabolic process;RNA metabolic process;RNA processing…		cell part;intracellular non-membrane-bounded organelle;intracellular organelle;intracellular organelle part;intracellular part;macromolecular complex;non-membrane-bounded organelle;nuclear part;nucleolus;organelle;organelle part;preribosome;ribonucleoprotein complex;small-subunit processome	cellular metabolic process;cellular nitrogen compound metabolic process;cellular process;macromolecule metabolic process;metabolic process;nitrogen compound metabolic process;nucleobase-containing compound metabolic process;primary metabolic process;RNA metabolic process;RNA processing;rRNA processing	cell part;intracellular non-membrane-bounded organelle;intracellular organelle;macromolecular complex;nucleolus;organelle;preribosome;ribonucleoprotein complex	YDR339C	FCF1	1.00785	NaN	0.807363	1.09536	1.15369	NaN	0.945716	1.16164	1.13515	1.25389		2.4139e-11		13	3	3	7.3	0	7.3	7.3	13	0	13	12.5	13	13		7.3956	NaN	9.5155	9.8703	22.541	NaN	107.82	9.6163	14.429	11.789
O13614	SPBP22H7.08	rps1002	pi023,rps10-2,rps10B,SPACTOKYO_453.11	40S ribosomal protein S10 (predicted)	biosynthetic process;cellular biosynthetic process;cellular localization;cellular macromolecule biosynthetic process;cellular macromolecule metabolic process;cellular metabolic process;cellular process;cellular protein metabolic process;cytoplasmic translation;establishment of localization;establishment of localization in cell;establishment of organelle localization;establishment of ribosome loca…	structural constituent of ribosome;structural molecule activity	cell part;cytosolic small ribosomal subunit;intracellular organelle part;intracellular part;macromolecular complex;organelle part;ribonucleoprotein complex;small ribosomal subunit	biosynthetic process;cellular localization;cellular metabolic process;cellular process;cytoplasmic translation;establishment of localization;localization;macromolecule metabolic process;metabolic process;nuclear transport;nucleocytoplasmic transport;primary metabolic process;protein metabolic process;ribosomal subunit export from nucleus;translation;transport	cell part;macromolecular complex;ribonucleoprotein complex;small ribosomal subunit	YMR230W|YOR293W	RPS10	1.02909	0.978282	1.02436	1.01486	0.972573	0.971157	0.975705	0.987167	1.03015	1.00229		0		73.5	15	8	72.8	66.7	72.8	72.8	72.8	72.8	72.8	72.8	72.8	73.5		30.644	16.696	9.6248	12.753	27.054	18.759	20.862	11.006	10.982	10.013
O13615	SPBP22H7.07	prp5	cwf1,pi024,SPACTOKYO_453.10	WD repeat protein Prp5	cell cycle;cellular macromolecule metabolic process;cellular metabolic process;cellular nitrogen compound metabolic process;cellular process;macromolecule metabolic process;metabolic process;mRNA metabolic process;mRNA processing;nitrogen compound metabolic process;nuclear mRNA cis splicing, via spliceosome;nuclear mRNA splicing, via spliceosome;nucleic acid metabolic process;nucleobase-containin…		cell part;intracellular organelle part;intracellular part;macromolecular complex;nuclear part;organelle part;ribonucleoprotein complex;spliceosomal complex	cell cycle;cellular metabolic process;cellular nitrogen compound metabolic process;cellular process;macromolecule metabolic process;metabolic process;mRNA metabolic process;mRNA processing;nitrogen compound metabolic process;nucleobase-containing compound metabolic process;primary metabolic process;RNA metabolic process;RNA processing;RNA splicing	cell part;macromolecular complex;ribonucleoprotein complex;spliceosomal complex	YPL151C	PLRG1	0.939232	0.897183	0.993049	1.03535	1.01199	0.920217	0.937207	0.959049	0.946522	0.994827		0		55	17	17	45.9	30.7	37.6	38.5	41	38.5	41	42.9	45.2	40.6		17.508	18.725	24.824	21.72	42.292	31.718	31.602	23.549	33.069	45.307
O13620	SPBP22H7.02c	mrd1	pi029,SPACTOKYO_453.05c	RNA-binding protein Mrd1 (predicted)	cellular component assembly;cellular component assembly at cellular level;cellular component organization;cellular component organization at cellular level;cellular component organization or biogenesis;cellular component organization or biogenesis at cellular level;cellular macromolecular complex assembly;cellular macromolecular complex subunit organization;cellular macromolecule metabolic proces…	binding;nucleic acid binding;nucleotide binding;RNA binding	90S preribosome;cell part;intracellular non-membrane-bounded organelle;intracellular organelle;intracellular organelle part;intracellular part;macromolecular complex;non-membrane-bounded organelle;nuclear part;nucleolus;organelle;organelle part;preribosome;ribonucleoprotein complex	cellular component assembly;cellular component organization;cellular macromolecular complex assembly;cellular metabolic process;cellular nitrogen compound metabolic process;cellular process;macromolecular complex assembly;macromolecule metabolic process;metabolic process;nitrogen compound metabolic process;nucleobase-containing compound metabolic process;primary metabolic process;ribonucleoprotei…	cell part;intracellular non-membrane-bounded organelle;intracellular organelle;macromolecular complex;nucleolus;organelle;preribosome;ribonucleoprotein complex	YPR112C	RBM19	0.980008	1.00537	0.933097	0.9802	1.00776	1.01051	0.953925	1.10255	1.11819	0.984058		5.5463e-172		33.7	23	23	25.1	20.4	23	24.4	24.6	19.1	24.1	18.8	22.9	22		18.213	47.201	33.124	13.925	33.546	70.397	62.29	31.2	12.303	21.364
O13621	SPBC691.05c		pi030,SPACTOKYO_453.04,SPBP22H7.01c	transmembrane transporter (predicted)		transmembrane transporter activity;transporter activity	cell part;cytoplasmic part;endoplasmic reticulum;integral to membrane;intracellular membrane-bounded organelle;intracellular organelle;intracellular part;intrinsic to membrane;membrane part;membrane-bounded organelle;organelle		cell part;endoplasmic reticulum;intracellular membrane-bounded organelle;intracellular organelle;organelle	YBR086C	ANO10|ANO8	0.958773	0.976658	0.922935	0.938879	1.03061	0.957121	0.995619	1.08515	1.06595	0.990001		2.5311e-194		21.7	10	10	12.4	8.2	10.3	16	12.7	20.2	12.4	14.4	18.3	17.5		18.875	24.749	16.412	16.871	22.454	23.677	19.467	17.738	11.146	21.38
O13622	SPBC691.04	mss116	pi031,SPACTOKYO_453.03c	mitochondrial ATP-dependent RNA helicase Mss116 (predicted)	biological regulation;biosynthetic process;cellular biosynthetic process;cellular component organization;cellular component organization at cellular level;cellular component organization or biogenesis;cellular component organization or biogenesis at cellular level;cellular macromolecule biosynthetic process;cellular macromolecule metabolic process;cellular metabolic process;cellular nitrogen comp…	adenyl nucleotide binding;adenyl ribonucleotide binding;ATP binding;ATPase activity;ATPase activity, coupled;ATP-dependent helicase activity;ATP-dependent RNA helicase activity;binding;catalytic activity;helicase activity;hydrolase activity;hydrolase activity, acting on acid anhydrides;hydrolase activity, acting on acid anhydrides, in phosphorus-containing anhydrides;nucleic acid binding;nucleosi…	cell part;cytoplasmic part;intracellular organelle lumen;intracellular organelle part;intracellular part;membrane-enclosed lumen;mitochondrial matrix;mitochondrial part;organelle lumen;organelle part	biological regulation;biosynthetic process;cellular component organization;cellular metabolic process;cellular nitrogen compound metabolic process;cellular process;macromolecule metabolic process;metabolic process;mitochondrial translation;mitochondrion organization;mRNA metabolic process;mRNA processing;nitrogen compound metabolic process;nucleobase-containing compound metabolic process;organell…	cell part	YDR194C	NONE	0.975324	0.931967	0.95057	0.977899	0.986777	1.00382	1.01314	1.05151	1.00062	1.03651		0		50.5	20	20	38.7	39.1	35.9	26.4	39.8	30.5	21.9	32.5	35	37		64.406	66.463	33.236	80.797	61.009	24.285	56.099	79.677	14.282	110.71
O13633	SPBC17A3.05c		pi041	DNAJ/DUF1977 DNAJB12 homolog (predicted)	cellular macromolecule metabolic process;cellular metabolic process;cellular process;cellular protein metabolic process;macromolecule metabolic process;metabolic process;primary metabolic process;protein folding;protein metabolic process	binding;heat shock protein binding;Hsp70 protein binding;protein binding	cell part;cytoplasmic part;endoplasmic reticulum;endoplasmic reticulum membrane;endoplasmic reticulum part;integral to membrane;intracellular membrane-bounded organelle;intracellular organelle;intracellular organelle part;intracellular part;intrinsic to membrane;membrane;membrane part;membrane-bounded organelle;organelle;organelle membrane;organelle part	cellular metabolic process;cellular process;macromolecule metabolic process;metabolic process;primary metabolic process;protein folding;protein metabolic process	cell part;endoplasmic reticulum;intracellular membrane-bounded organelle;intracellular organelle;membrane;organelle	NONE	DNAJB14|DNAJB12	0.980488	0.987947	0.966931	0.97371	0.95511	0.984252	0.993147	0.987362	0.98464	0.93214		6.7327e-187		31.3	12	12	26.3	25.6	23.3	26.1	23.3	26.1	28.3	23.3	23.3	23.3		16.735	29.342	49.259	40.428	18.115	12.029	20.509	15.472	19.803	36.298
O13636	SPBC17A3.01c	tim50	pi044,SPBC8D2.21c	TIM23 translocase complex subunit Tim50 (predicted)	cellular process;establishment of localization;establishment of localization in cell;establishment of protein localization;establishment of protein localization in mitochondrion;establishment of protein localization to organelle;intracellular protein transmembrane transport;intracellular protein transport;intracellular transport;mitochondrial transport;protein import;protein import into mitochond…		cell part;cytoplasmic part;integral to membrane;intracellular organelle part;intracellular part;intrinsic to membrane;macromolecular complex;membrane part;mitochondrial inner membrane presequence translocase complex;mitochondrial membrane part;mitochondrial part;organelle part;protein complex	cellular process;establishment of localization;protein targeting;protein transport;transmembrane transport;transport	cell part;macromolecular complex;mitochondrial inner membrane presequence translocase complex;protein complex	YPL063W	TIMM50	1.08004	1.10226	1.04127	0.997606	1.03182	1.08715	1.03073	1.0877	1.0622	1.17797		3.73e-166		13.7	8	8	10.4	10.2	10.2	10.2	11.9	11.9	11.9	11.9	13.5	10.4		205.92	62.165	8.2786	187.8	45.151	52.202	96.875	59.452	57.678	55.628
O13637	SPBC8D2.20c	sec31		COPII-coated vesicle component Sec31 (predicted)	cellular component organization;cellular component organization or biogenesis;cellular membrane organization;cellular process;ER to Golgi vesicle-mediated transport;establishment of localization;establishment of localization in cell;establishment of protein localization;Golgi vesicle transport;intracellular protein transport;intracellular transport;membrane organization;nuclear envelope organizat…		cell part;COPII vesicle coat;cytoplasmic part;cytoplasmic vesicle part;cytosol;endoplasmic reticulum membrane;endoplasmic reticulum part;intracellular organelle part;intracellular part;macromolecular complex;membrane;membrane coat;membrane part;organelle membrane;organelle part;protein complex;vesicle coat	cellular component organization;cellular membrane organization;cellular process;establishment of localization;Golgi vesicle transport;membrane organization;protein transport;transport;vesicle-mediated transport	cell part;cytosol;macromolecular complex;membrane;protein complex	YDL195W	SEC31B|SEC31A	1.0131	1.00754	1.01586	1.02799	1.03286	1.02553	0.9802	1.00752	1.02238	1.01663		0		70.3	63	63	61.3	50.2	55.4	55.9	67.2	58.8	63.5	56.6	65	61.1		24.848	25.742	15.053	31.764	34.84	26.563	33.535	19.244	26.291	31.153
O13639	SPBC8D2.18c			adenosylhomocysteinase (predicted)	amine metabolic process;aspartate family amino acid metabolic process;carboxylic acid metabolic process;cellular amine metabolic process;cellular amino acid metabolic process;cellular ketone metabolic process;cellular metabolic process;cellular modified amino acid metabolic process;cellular nitrogen compound metabolic process;cellular process;metabolic process;methionine metabolic process;nitroge…	adenosylhomocysteinase activity;catalytic activity;hydrolase activity;hydrolase activity, acting on ether bonds;trialkylsulfonium hydrolase activity	cell part;cytoplasmic part;cytosol;intracellular part	amine metabolic process;cellular amino acid metabolic process;cellular ketone metabolic process;cellular metabolic process;cellular nitrogen compound metabolic process;cellular process;metabolic process;nitrogen compound metabolic process;one-carbon metabolic process;organic acid metabolic process;primary metabolic process;small molecule metabolic process;sulfur compound metabolic process	cell part;cytosol	YER043C	AHCY	1.00669	1.0258	1.00704	1.04142	1.04658	1.05767	1.08103	1.09488	1.10177	1.10763		0		61	31	31	60	56.6	60	59.1	59.6	60	59.6	59.6	60	60		19.168	35.566	29.625	41.053	18.898	27.405	29.082	25.995	30.254	17.455
O13640	SPBC8D2.17	gmh4		alpha-1,2-galactosyltransferase (predicted)	carbohydrate metabolic process;cell wall biogenesis;cell wall organization or biogenesis;cellular carbohydrate metabolic process;cellular cell wall organization or biogenesis;cellular component biogenesis;cellular component biogenesis at cellular level;cellular component organization or biogenesis;cellular component organization or biogenesis at cellular level;cellular macromolecule metabolic pro…	alpha-1,2-galactosyltransferase activity;catalytic activity;galactosyltransferase activity;transferase activity;transferase activity, transferring glycosyl groups;transferase activity, transferring hexosyl groups	cell part;cytoplasmic part;endoplasmic reticulum;Golgi apparatus part;Golgi membrane;integral to membrane;intracellular membrane-bounded organelle;intracellular organelle;intracellular organelle part;intracellular part;intrinsic to membrane;membrane;membrane part;membrane-bounded organelle;organelle;organelle membrane;organelle part	carbohydrate metabolic process;cell wall organization or biogenesis;cellular cell wall organization or biogenesis;cellular metabolic process;cellular process;macromolecule metabolic process;macromolecule modification;metabolic process;primary metabolic process;protein glycosylation;protein metabolic process;protein modification process	cell part;endoplasmic reticulum;intracellular membrane-bounded organelle;intracellular organelle;membrane;organelle	YDR245W|YJL183W	NONE	0.976944	1.00834	1.04625	1.04761	1.03387	0.953289	1.06995	1.00123	1.01544	1.03216		9.0749e-286		40.2	10	10	34.8	26.8	34.8	34.8	40.2	34.8	37.8	32	40.2	40.2		47.214	16.784	36.146	58.92	15.052	30.951	47.027	29.039	10.861	16.232
O13641	SPBC8D2.16c			DUF171 family protein			cell part;cytoplasmic part;cytosol;intracellular non-membrane-bounded organelle;intracellular organelle;intracellular organelle part;intracellular part;non-membrane-bounded organelle;nuclear part;nucleolus;organelle;organelle part		cell part;cytosol;intracellular non-membrane-bounded organelle;intracellular organelle;nucleolus;organelle	YGR283C|YMR310C	C9orf114	1.0344	1.02655	1.02595	1.04403	1.03107	1.1207	1.13109	1.16855	1.04934	1.06158		1.1253e-212		29.5	7	7	25.4	11.1	18.4	21.9	26	26	21.3	25.4	29.5	21.9		40.296	12.647	18.271	33.223	22.157	19.968	19.256	18.183	64.571	11.924
O13642	SPBC8D2.15	lip5	SPNCRNA.347,SPNG1390	mitochondrial lipoic acid synthetase Lip5 (predicted)	cellular macromolecule metabolic process;cellular metabolic process;cellular process;cellular protein metabolic process;macromolecule metabolic process;macromolecule modification;metabolic process;primary metabolic process;protein lipoylation;protein metabolic process;protein modification process;protein-cofactor linkage	4 iron, 4 sulfur cluster binding;binding;catalytic activity;cation binding;ion binding;iron-sulfur cluster binding;ligase activity;ligase activity, forming carbon-nitrogen bonds;lipoate synthase activity;lipoate-protein ligase activity;metal cluster binding;metal ion binding;radical SAM enzyme activity;sulfurtransferase activity;transferase activity;transferase activity, transferring sulfur-conta…	cell part;cytoplasmic part;intracellular membrane-bounded organelle;intracellular organelle;intracellular part;membrane-bounded organelle;mitochondrion;organelle	cellular metabolic process;cellular process;macromolecule metabolic process;macromolecule modification;metabolic process;primary metabolic process;protein metabolic process;protein modification process	cell part;intracellular membrane-bounded organelle;intracellular organelle;mitochondrion;organelle	YOR196C	LIAS	1.00388	1.06778	1.11448	1.09028	1.07131	1.09858	1.09768	1.10579	1.04854	1.03288		4.2909e-46		39.5	11	11	36.2	21.4	39.5	36.2	39.5	27.8	34.1	33.2	39.5	39.5		24.079	25.964	53.731	21.629	47.44	15.749	38.443	54.222	26.763	28.032
O13644	SPBC8D2.14c	sed5		SNARE Sed5 (predicted)	cellular process;establishment of localization;establishment of localization in cell;establishment of protein localization;intracellular protein transport;intracellular transport;protein transport;transport;vesicle-mediated transport	binding;protein binding;SNAP receptor activity	cell part;cis-Golgi network;cytoplasmic part;Golgi apparatus part;Golgi membrane;integral to membrane;intracellular organelle part;intracellular part;intrinsic to membrane;membrane;membrane part;organelle membrane;organelle part	cellular process;establishment of localization;protein transport;transport;vesicle-mediated transport	cell part;membrane	YLR026C	STX5	0.975134	0.954016	1.00787	0.885818	0.892698	1.04609	1	0.942596	0.984543	0.978282		7.2063e-66		14.9	3	3	5.5	11.3	5.5	11.3	11.3	5.5	5.5	5.5	11.3	11.3		2.2369	0.32428	10.803	16.199	28.629	3.506	4.9578	NaN	11.891	11.904
O13648	SPBC8D2.10c	rmt3		type I ribosomal protein arginine N-methyltransferase Rmt3	cellular component biogenesis;cellular component biogenesis at cellular level;cellular component organization or biogenesis;cellular component organization or biogenesis at cellular level;cellular macromolecule metabolic process;cellular metabolic process;cellular process;cellular protein metabolic process;macromolecule metabolic process;macromolecule methylation;macromolecule modification;metabo…	arginine N-methyltransferase activity;binding;catalytic activity;cation binding;ion binding;metal ion binding;methyltransferase activity;N-methyltransferase activity;protein methyltransferase activity;protein-arginine N-methyltransferase activity;ribonucleoprotein binding;ribosome binding;S-adenosylmethionine-dependent methyltransferase activity;transferase activity;transferase activity, transfer…	cell part;cytoplasmic part;cytosol;intracellular non-membrane-bounded organelle;intracellular organelle;intracellular part;macromolecular complex;non-membrane-bounded organelle;organelle;ribonucleoprotein complex;ribosome	cellular metabolic process;cellular process;macromolecule metabolic process;macromolecule modification;metabolic process;one-carbon metabolic process;peptidyl-amino acid modification;primary metabolic process;protein alkylation;protein metabolic process;protein modification process;ribosome biogenesis;small molecule metabolic process	cell part;cytosol;intracellular non-membrane-bounded organelle;intracellular organelle;macromolecular complex;organelle;ribonucleoprotein complex;ribosome	NONE	PRMT3	1.01545	1.02725	0.990589	0.998901	1.05059	1.06444	1.10496	1.16017	1.14069	1.15253		0		38.5	21	21	34.6	26.2	36.3	36.3	33	36.3	36.3	33.7	36.3	30.8		21.278	20.229	23.554	17.997	26.347	21.313	49.045	29.215	21.935	18.624
O13650	SPBC8D2.07c	sfc9	SPBC8D2.08c	transcription factor TFIIIC complex subunit Sfc9 (predicted)	biological regulation;biosynthetic process;cellular biosynthetic process;cellular macromolecule biosynthetic process;cellular macromolecule metabolic process;cellular metabolic process;cellular nitrogen compound metabolic process;cellular process;macromolecule biosynthetic process;macromolecule metabolic process;metabolic process;nitrogen compound metabolic process;nucleic acid metabolic process;…		cell part;cytoplasmic part;cytosol;intracellular organelle part;intracellular part;macromolecular complex;nuclear part;nucleoplasm part;organelle part;protein complex;transcription factor complex;transcription factor TFIIIC complex	biological regulation;biosynthetic process;cellular metabolic process;cellular nitrogen compound metabolic process;cellular process;macromolecule metabolic process;metabolic process;nitrogen compound metabolic process;nucleobase-containing compound metabolic process;primary metabolic process;RNA metabolic process;transcription from RNA polymerase III promoter	cell part;cytosol;macromolecular complex;protein complex;transcription factor complex	NONE	GTF3C4	0.941974	0.907771	1.05952	1.04524	0.961816	1.08786	1.04946	0.908678	0.856238	1.02028		2.3718e-06		1.8	1	1	1.8	1.8	1.8	1.8	1.8	1.8	1.8	1.8	1.8	1.8		12.823	20.689	19.058	NaN	19.089	23.01	11.502	NaN	7.225	17.537
O13651	SPBC8D2.06	irs1		cytoplasmic isoleucine-tRNA ligase Irs1 (predicted)	amine metabolic process;amino acid activation;biological regulation;biosynthetic process;carboxylic acid metabolic process;cellular amine metabolic process;cellular amino acid metabolic process;cellular biosynthetic process;cellular ketone metabolic process;cellular macromolecule biosynthetic process;cellular macromolecule metabolic process;cellular metabolic process;cellular nitrogen compound me…	adenyl nucleotide binding;adenyl ribonucleotide binding;aminoacyl-tRNA editing activity;aminoacyl-tRNA ligase activity;ATP binding;binding;carboxylic ester hydrolase activity;catalytic activity;hydrolase activity;hydrolase activity, acting on ester bonds;isoleucine-tRNA ligase activity;ligase activity;ligase activity, forming aminoacyl-tRNA and related compounds;ligase activity, forming carbon-ox…	cell part;cytoplasmic part;cytosol;intracellular part	amine metabolic process;biological regulation;biosynthetic process;cellular amino acid metabolic process;cellular ketone metabolic process;cellular metabolic process;cellular nitrogen compound metabolic process;cellular process;cytoplasmic translation;macromolecule metabolic process;metabolic process;nitrogen compound metabolic process;nucleobase-containing compound metabolic process;organic acid…	cell part;cytosol	YBL076C	IARS	0.969932	0.951928	0.940203	0.976276	0.957121	0.970026	0.951294	0.948047	0.971062	0.987849		0		51.3	59	59	44.5	35.7	48	48.1	45.5	46.6	44.6	46.7	47.2	48.2		16.549	24.078	23.699	17.206	21.971	33.771	19.992	34.334	23.884	17.355
O13656	SPBC27B12.13	tom40	SPBC8D2.22	mitochondrial TOM complex subunit Tom40 (predicted)	cellular component organization;cellular component organization at cellular level;cellular component organization or biogenesis;cellular component organization or biogenesis at cellular level;cellular membrane organization;cellular process;establishment of localization;establishment of localization in cell;establishment of protein localization;establishment of protein localization in mitochondrio…	active transmembrane transporter activity;channel activity;macromolecule transmembrane transporter activity;passive transmembrane transporter activity;porin activity;P-P-bond-hydrolysis-driven protein transmembrane transporter activity;P-P-bond-hydrolysis-driven transmembrane transporter activity;primary active transmembrane transporter activity;protein channel activity;protein transmembrane tran…	cell part;cytoplasmic part;intracellular organelle part;intracellular part;macromolecular complex;membrane part;mitochondrial membrane part;mitochondrial outer membrane translocase complex;mitochondrial part;organelle part;pore complex;protein complex	cellular component organization;cellular membrane organization;cellular process;establishment of localization;ion transport;membrane organization;mitochondrion organization;organelle organization;protein targeting;protein transport;transmembrane transport;transport	cell part;macromolecular complex;protein complex	YMR203W	TOMM40L|TOMM40	0.97972	0.993739	1.02126	0.988338	1.03857	1.00253	0.992359	0.982511	1.01683	1.02005		0		66.3	18	18	52.9	36.9	57.6	65.1	57.6	65.7	65.7	65.7	57.6	66.3		38.021	53.959	43.396	24.997	41.027	27.001	45.377	88.513	56.008	80.493
O13657	SPBC27B12.12c			CorA family magnesium ion transmembrane transporter (predicted)	response to chemical stimulus;response to inorganic substance;response to metal ion;response to nickel ion;response to stimulus	cation transmembrane transporter activity;divalent inorganic cation transmembrane transporter activity;inorganic cation transmembrane transporter activity;ion transmembrane transporter activity;magnesium ion transmembrane transporter activity;metal ion transmembrane transporter activity;substrate-specific transmembrane transporter activity;substrate-specific transporter activity;transmembrane tra…	cell part;cytoplasm;integral to membrane;integral to plasma membrane;intracellular part;intrinsic to membrane;intrinsic to plasma membrane;membrane part;plasma membrane part	response to chemical stimulus;response to stimulus	cell part;cytoplasm	YOL130W	NONE	1.06556	1.05316	0.689846	0.845595	0.888968	1.06434	0.970685	0.995025	1.10306	1.17815		2.5061e-157		9.1	5	5	7.5	6.7	4.2	9.1	9.1	4.9	3.2	4.9	6.7	6.7		35.441	10.086	17.992	16.978	27.901	17.398	6.1216	6.2099	19.677	15.727
O13658	SPBC27B12.11c	pho7		transcription factor Pho7		binding;cation binding;core promoter proximal region DNA binding;core promoter proximal region sequence-specific DNA binding;DNA binding;ion binding;metal ion binding;nucleic acid binding;nucleic acid binding transcription factor activity;regulatory region DNA binding;regulatory region nucleic acid binding;RNA polymerase II core promoter proximal region sequence-specific DNA binding;RNA polymeras…	cell part;cytoplasmic part;cytosol;intracellular membrane-bounded organelle;intracellular organelle;intracellular part;membrane-bounded organelle;nucleus;organelle		cell part;cytosol;intracellular membrane-bounded organelle;intracellular organelle;nucleus;organelle	NONE	NONE	1.45195	0.946522	1.03809	1.00215	0.997307	NaN	0.934405	1.15235	0.974469	1.14308		1.2732e-14		8	3	3	8	3.1	2	2	8	2	2	3.1	8	3.1		18.902	29.408	NaN	54.436	11.009	NaN	NaN	9.5138	23.673	25.708
O13665	SPBC27B12.04c	far11	csc2	SIP/FAR complex subunit, Far11/Csc2	cell cycle;cellular process		cell part;cytoplasmic part;fungal-type vacuole;intracellular membrane-bounded organelle;intracellular organelle;intracellular part;lytic vacuole;membrane-bounded organelle;organelle;storage vacuole;vacuole	cell cycle;cellular process	cell part;intracellular membrane-bounded organelle;intracellular organelle;organelle;vacuole	YNL127W	STRIP1|STRIP2	0.857854	0.883548	0.869868	1.04692	0.981547	0.897988	1.00035	0.947418	1.01863	1.0174		1.4293e-10		7	4	4	3.3	1.2	1.6	1.6	4.5	4.5	2.8	4.5	2.8	1.6		2.3489	NaN	4.1739	NaN	9.3618	2.9908	23.549	18.086	6.9878	8.0857
O13666	SPBC27B12.03c	erg32		C-5 sterol desaturase Erg32	alcohol biosynthetic process;alcohol metabolic process;biosynthetic process;carboxylic acid biosynthetic process;carboxylic acid metabolic process;cellular alcohol biosynthetic process;cellular alcohol metabolic process;cellular biosynthetic process;cellular ketone metabolic process;cellular lipid metabolic process;cellular metabolic process;cellular process;ergosterol biosynthetic process;ergost…	binding;C-5 sterol desaturase activity;catalytic activity;cation binding;ion binding;iron ion binding;metal ion binding;oxidoreductase activity;oxidoreductase activity, acting on paired donors, with incorporation or reduction of molecular oxygen;oxidoreductase activity, acting on paired donors, with oxidation of a pair of donors resulting in the reduction of molecular oxygen to two molecules of w…	cell part;cytoplasmic part;endoplasmic reticulum part;Golgi apparatus;Golgi apparatus part;Golgi membrane;integral to endoplasmic reticulum membrane;integral to membrane;integral to organelle membrane;intracellular membrane-bounded organelle;intracellular organelle;intracellular organelle part;intracellular part;intrinsic to endoplasmic reticulum membrane;intrinsic to membrane;intrinsic to organe…	alcohol metabolic process;biosynthetic process;cellular ketone metabolic process;cellular lipid metabolic process;cellular metabolic process;cellular process;lipid metabolic process;metabolic process;organic acid metabolic process;primary metabolic process;small molecule metabolic process	cell part;Golgi apparatus;intracellular membrane-bounded organelle;intracellular organelle;membrane;organelle	YLR056W	SC5D	0.922339	0.905633	0.948317	0.938703	0.942863	0.939055	0.986777	0.990786	0.979336	0.962835		4.6538e-88		17.9	6	6	16.1	16.1	12.5	16.1	16.1	17.9	13.7	12.5	17.9	16.1		17.651	13.075	108.32	60.874	11.959	13.033	9.283	14.121	10.678	13.41
O13671	SPBC30B4.05	kap109		karyopherin Kap109	cell division;cellular process;establishment of localization;establishment of localization in cell;establishment of protein localization;intracellular protein transport;intracellular transport;nuclear transport;nucleocytoplasmic transport;protein targeting;protein transport;transport	binding;GTP binding;guanyl nucleotide binding;guanyl ribonucleotide binding;nucleotide binding;protein transporter activity;purine nucleotide binding;purine ribonucleoside triphosphate binding;purine ribonucleotide binding;ribonucleotide binding;substrate-specific transporter activity;transporter activity	cell part;cytoplasm;intracellular organelle part;intracellular part;macromolecular complex;membrane;membrane part;nuclear membrane;nuclear part;nuclear pore;organelle membrane;organelle part;pore complex;protein complex	cell division;cellular process;establishment of localization;nuclear transport;nucleocytoplasmic transport;protein targeting;protein transport;transport	cell part;cytoplasm;macromolecular complex;membrane;nuclear pore;protein complex	YGL238W	CSE1L	1.10791	1.04953	0.958497	1.03742	1.03516	1.04704	1.08541	1.08005	1.0076	1.08146		2.3547e-132		13.5	10	10	11.8	8.9	12.4	12.4	13.5	12.4	12.4	12.4	12.5	11.4		16.021	10.268	16.564	18.042	42.753	29.243	28.824	21.529	16.698	14.677
O13672	SPBC29A3.04	rpl8	rpl701,rpl7a	60S ribosomal protein L7a/L8 (predicted)	biosynthetic process;cellular biosynthetic process;cellular component biogenesis;cellular component biogenesis at cellular level;cellular component organization or biogenesis;cellular component organization or biogenesis at cellular level;cellular macromolecule biosynthetic process;cellular macromolecule metabolic process;cellular metabolic process;cellular process;cellular protein metabolic proc…	structural constituent of ribosome;structural molecule activity	cell part;cytosolic large ribosomal subunit;intracellular organelle part;intracellular part;large ribosomal subunit;macromolecular complex;organelle part;ribonucleoprotein complex	biosynthetic process;cellular metabolic process;cellular process;cytoplasmic translation;macromolecule metabolic process;metabolic process;primary metabolic process;protein metabolic process;ribosome biogenesis;translation	cell part;macromolecular complex;ribonucleoprotein complex	YHL033C|YLL045C	RPL7A	0.989609	1.06897	0.9739	0.97012	0.96965	0.978474	0.971723	1.02891	0.990393	0.980104		0		75.7	32	32	63.7	64.9	63.7	63.7	63.3	68.3	66.8	59.8	63.7	66.8		33.753	22.807	32.558	26.311	38.476	41.406	41.614	34.727	26.447	38.627
O13684	SPAC11E3.03	csm1	pcs1	microtubule-site clamp monopolin complex subunit Csm1/Pcs1	attachment of spindle microtubules to chromosome;attachment of spindle microtubules to kinetochore;attachment of spindle microtubules to kinetochore involved in meiotic chromosome segregation;attachment of spindle microtubules to kinetochore involved in meiotic sister chromatid segregation;attachment of spindle microtubules to kinetochore involved in mitotic sister chromatid segregation;biologica…		cell part;chromosomal part;chromosome, centromeric core region;condensed chromosome kinetochore;condensed nuclear chromosome kinetochore;cytoplasmic part;cytosol;intracellular non-membrane-bounded organelle;intracellular organelle;intracellular organelle part;intracellular part;kinetochore;macromolecular complex;monopolin complex;non-membrane-bounded organelle;nuclear chromosome part;nuclear part…	biological regulation;cell division;cellular component organization;cellular process;cytoskeleton organization;organelle organization	cell part;cytosol;intracellular non-membrane-bounded organelle;intracellular organelle;kinetochore;macromolecular complex;nucleolus;organelle;protein complex	YCR086W	NONE	NaN	NaN	NaN	NaN	1.43695	NaN	NaN	0.95813	NaN	NaN		2.7526e-46		11.5	1	1	0	0	0	0	11.5	0	0	11.5	0	0		NaN	NaN	NaN	NaN	NaN	NaN	NaN	NaN	NaN	NaN
O13685	SPAC11E3.04c	ubc13	spu13,sst5	ubiquitin conjugating enzyme E2 Ubc13	cellular macromolecule metabolic process;cellular metabolic process;cellular nitrogen compound metabolic process;cellular process;cellular protein metabolic process;cellular response to stimulus;cellular response to stress;DNA metabolic process;DNA repair;macromolecule metabolic process;macromolecule modification;metabolic process;nitrogen compound metabolic process;nucleic acid metabolic process…	acid-amino acid ligase activity;adenyl nucleotide binding;adenyl ribonucleotide binding;ATP binding;binding;catalytic activity;identical protein binding;ligase activity;ligase activity, forming carbon-nitrogen bonds;nucleotide binding;protein binding;protein dimerization activity;protein homodimerization activity;purine nucleotide binding;purine ribonucleoside triphosphate binding;purine ribonucl…	cell part;cytoplasmic part;cytosol;intracellular membrane-bounded organelle;intracellular organelle;intracellular part;membrane-bounded organelle;nucleus;organelle	cellular metabolic process;cellular nitrogen compound metabolic process;cellular process;DNA metabolic process;DNA repair;macromolecule metabolic process;macromolecule modification;metabolic process;nitrogen compound metabolic process;nucleobase-containing compound metabolic process;primary metabolic process;protein metabolic process;protein modification by small protein conjugation or removal;pr…	cell part;cytosol;intracellular membrane-bounded organelle;intracellular organelle;nucleus;organelle	YDR092W	UBE2N	0.983284	1.07445	1.04938	1.02603	1.02753	1.04325	1.07917	0.989511	1.03773	0.981258		3.3963e-261		68.9	11	11	52	68.9	68.9	68.9	68.9	68.9	68.9	64.2	68.9	68.9		17.668	34.968	27.36	47.611	56.307	27.5	25.799	19.712	57.733	27.252
O13686	SPAC11E3.05	sea3		ubiquitin-protein ligase E3, coatamer related complex subunit Sea3 (predicted)		acid-amino acid ligase activity;binding;catalytic activity;cation binding;ion binding;ligase activity;ligase activity, forming carbon-nitrogen bonds;metal ion binding;small conjugating protein ligase activity;transition metal ion binding;ubiquitin-protein ligase activity;zinc ion binding	cell part;cytoplasmic part;fungal-type vacuole membrane;intracellular organelle part;intracellular part;macromolecular complex;membrane;organelle membrane;organelle part;protein complex;vacuolar membrane;vacuolar part		cell part;macromolecular complex;membrane;protein complex	YDR128W	WDR59	0.997506	0.997108	0.977231	0.997407	0.994728	1.00283	1.00006	0.949397	1.04357	1.02223		9.2226e-13		5.7	6	6	5.1	2.6	4.2	5.1	4.1	3.6	3.6	3.6	4.8	4.1		22.937	11.907	61.667	29.975	21.162	25.664	11.867	35.936	64.408	17.408
O13687	SPAC11E3.07	vma4		V-type ATPase V1 subunit E (predicted)	ATP hydrolysis coupled proton transport;biological regulation;cation homeostasis;cation transport;cellular cation homeostasis;cellular chemical homeostasis;cellular homeostasis;cellular ion homeostasis;cellular monovalent inorganic cation homeostasis;cellular process;chemical homeostasis;energy coupled proton transport, against electrochemical gradient;establishment of localization;homeostatic pr…	active transmembrane transporter activity;adenyl nucleotide binding;adenyl ribonucleotide binding;ATP binding;ATPase activity;ATPase activity, coupled;ATPase activity, coupled to movement of substances;ATPase activity, coupled to transmembrane movement of ions;ATPase activity, coupled to transmembrane movement of substances;binding;catalytic activity;cation transmembrane transporter activity;cati…	cell part;cytoplasmic part;fungal-type vacuole membrane;intracellular organelle part;intracellular part;macromolecular complex;membrane;membrane part;organelle membrane;organelle part;protein complex;proton-transporting two-sector ATPase complex, catalytic domain;proton-transporting V-type ATPase, V1 domain;vacuolar membrane;vacuolar part;vacuolar proton-transporting V-type ATPase, V1 domain	biological regulation;cellular homeostasis;cellular ion homeostasis;cellular process;establishment of localization;homeostatic process;hydrogen transport;ion transport;transmembrane transport;transport	cell part;macromolecular complex;membrane;protein complex	YOR332W	ATP6V1E2|ATP6V1E1	0.962464	0.951656	0.987557	0.962371	0.946074	0.978474	0.972857	0.956755	0.948227	0.945895		0		44.5	17	17	44.5	43.6	43.6	44.5	44.5	44.5	44.5	43.2	44.5	44.5		11.009	30.424	48.684	28.635	60.976	32.602	19.511	33.164	13.938	13.165
O13689	SPAC11E3.10			VanZ-like family protein			cell part;cytoplasmic part;Golgi apparatus;integral to membrane;intracellular membrane-bounded organelle;intracellular organelle;intracellular part;intrinsic to membrane;membrane part;membrane-bounded organelle;organelle		cell part;Golgi apparatus;intracellular membrane-bounded organelle;intracellular organelle;organelle	YJR112W-A	NONE	1.00898	1.01479	0.932053	0.880437	0.894374	0.931967	0.919963	0.919033	0.920725	1.01865		1.0516e-70		25.9	3	3	25.9	25.9	25.9	25.9	25.9	25.9	25.9	25.9	25.9	25.9		16.632	10.758	17.709	21.467	26.87	12.801	12.355	25.907	75.494	34.067
O13690	SPAC11E3.11c	syt22		guanyl-nucleotide exchange factor Syt22	activation of bipolar cell growth;biological regulation;cellular process;establishment of localization;establishment of localization in cell;establishment of protein localization;intracellular protein transport;intracellular transport;positive regulation of biological process;positive regulation of bipolar cell growth;positive regulation of cell growth;positive regulation of cellular component or…	ARF guanyl-nucleotide exchange factor activity;binding;enzyme regulator activity;GTPase regulator activity;guanyl-nucleotide exchange factor activity;lipid binding;nucleoside-triphosphatase regulator activity;phospholipid binding;small GTPase regulator activity	cell cortex of cell tip;cell cortex part;cell part;cytoplasmic part;intracellular part	biological regulation;cellular process;establishment of localization;protein transport;transport;vesicle-mediated transport	cell part	YBL060W	PSD4|PSD3|PSD|PSD2	1.08336	1.02802	0.954381	1.03347	1.06964	0.849834	1.07372	0.973141	0.873668	0.892777		1.9922e-14		10.8	8	8	7.9	4.4	7.6	8.6	7.6	7.6	7.6	5	8.8	8.6		29.164	14.379	38.925	37.931	26.307	55.011	29.465	5.9508	23.642	31.769
O13692	SPAC11E3.13c	gas5		cell wall protein Gas5, 1,3-beta-glucanosyltransferase (predicted)	1,3-beta-D-glucan metabolic process;beta-glucan metabolic process;carbohydrate metabolic process;cell wall 1,3-beta-D-glucan metabolic process;cell wall beta-glucan metabolic process;cell wall macromolecule metabolic process;cell wall organization or biogenesis;cell wall polysaccharide metabolic process;cellular carbohydrate metabolic process;cellular cell wall macromolecule metabolic process;cel…	1,3-beta-glucanosyltransferase activity;catalytic activity;glucanosyltransferase activity;transferase activity	anchored to membrane;cell part;cell surface;cell wall;external encapsulating structure;extracellular region;fungal-type cell wall;intrinsic to membrane;membrane part	carbohydrate metabolic process;cell wall organization or biogenesis;cellular cell wall organization or biogenesis;cellular metabolic process;cellular process;macromolecule metabolic process;metabolic process;polysaccharide metabolic process;primary metabolic process	cell part;cell surface;cell wall;external encapsulating structure;extracellular region	YOL030W	NONE	0.935629	0.899523	0.984155	1.49296	1.40235	1.44578	1.28399	1.27367	1.29598	1.55166		0		18.4	8	8	18.4	13.9	18.4	18.4	18.4	18.4	18.4	18	18.4	13.9		49.188	7.4225	12.813	24.412	41.91	23.291	22.702	21.78	24.806	18.853
O13693	SPAC11E3.14			conserved eukaryotic protein	cellular process;cellular response to stimulus;cellular response to stress;response to stimulus;response to stress		cell part;cytoplasmic part;cytosol;intracellular membrane-bounded organelle;intracellular organelle;intracellular part;membrane-bounded organelle;nucleus;organelle	cellular process;response to stimulus;response to stress	cell part;cytosol;intracellular membrane-bounded organelle;intracellular organelle;nucleus;organelle	YJL082W|YKR018C	TTC39C|TTC39A|TTC30B	0.976372	1.12759	1.0117	1.06825	1.17641	1.13258	0.992162	1.00949	1.0854	0.982801		0		23.3	10	10	23.3	21.4	19	21.4	18.7	20.6	17.2	18.7	20.6	21.4		52.161	36.141	25.429	15.341	11.689	21.475	29.296	14.733	14.663	23.017
O13695	SPAC11G7.01			serine-rich Schizosaccharomyces specific protein			cell part;cell surface;integral to membrane;intrinsic to membrane;membrane part		cell part;cell surface	NONE	NONE	1.52395	1.40925	1.22023	1.0369	1.05816	0.435256	NaN	1.15899	1.19366	1.34011		1.9215e-144		3.4	1	1	3.4	3.4	3.4	3.4	3.4	3.4	0	3.4	3.4	3.4		NaN	37.976	17.907	NaN	13.246	115.22	NaN	NaN	NaN	1.0098
O13696	SPAC11G7.03	idh1	glu3	isocitrate dehydrogenase (NAD+) subunit 1 Idh1	acetyl-CoA catabolic process;acetyl-CoA metabolic process;amine biosynthetic process;amine metabolic process;biosynthetic process;carboxylic acid biosynthetic process;carboxylic acid metabolic process;catabolic process;cellular amine metabolic process;cellular amino acid biosynthetic process;cellular amino acid metabolic process;cellular biosynthetic process;cellular catabolic process;cellular ke…	binding;catalytic activity;cation binding;coenzyme binding;cofactor binding;ion binding;isocitrate dehydrogenase (NAD+) activity;isocitrate dehydrogenase activity;magnesium ion binding;metal ion binding;NAD binding;nucleic acid binding;nucleotide binding;oxidoreductase activity;oxidoreductase activity, acting on CH-OH group of donors;oxidoreductase activity, acting on the CH-OH group of donors, N…	cell part;cytoplasmic part;intracellular organelle lumen;intracellular organelle part;intracellular part;membrane-enclosed lumen;mitochondrial matrix;mitochondrial part;organelle lumen;organelle part	amine metabolic process;biosynthetic process;catabolic process;cellular amino acid metabolic process;cellular ketone metabolic process;cellular metabolic process;cellular nitrogen compound metabolic process;cellular process;cofactor metabolic process;metabolic process;nitrogen compound metabolic process;organic acid metabolic process;primary metabolic process;small molecule metabolic process	cell part	YNL037C	IDH3G|IDH3B	0.945001	0.930665	0.940645	0.958773	0.933532	0.961631	0.970591	0.958681	0.942774	0.926698		0		64.3	20	20	63.8	60.1	63.5	63.5	63.8	63.5	63.5	61.2	63.8	64		42.108	16.802	18.034	49.38	30.79	19.432	22.875	26.186	18.364	46.69
O13701	SPAC13F5.02c	taf7	ptr6	transcription factor TFIID complex subunit Taf7	biological regulation;biosynthetic process;cellular biosynthetic process;cellular macromolecule metabolic process;cellular metabolic process;cellular nitrogen compound metabolic process;cellular process;establishment of localization;establishment of localization in cell;establishment of RNA localization;intracellular transport;macromolecule metabolic process;metabolic process;mRNA export from nuc…	core RNA polymerase binding transcription factor activity;core RNA polymerase II binding transcription factor activity;protein binding transcription factor activity	cell part;cytoplasmic part;cytosol;intracellular organelle part;intracellular part;macromolecular complex;nuclear part;nucleoplasm part;organelle part;protein complex;transcription factor complex;transcription factor TFIID complex	biological regulation;biosynthetic process;cellular metabolic process;cellular nitrogen compound metabolic process;cellular process;establishment of localization;macromolecule metabolic process;metabolic process;nitrogen compound metabolic process;nuclear transport;nucleobase-containing compound metabolic process;nucleobase-containing compound transport;nucleocytoplasmic transport;primary metabol…	cell part;cytosol;macromolecular complex;protein complex;transcription factor complex	YMR227C	TAF7L|TAF7	0.868282	0.990786	0.938967	0.982898	1.06637	1.18216	1.13067	0.902853	1.01396	1.0562		8.6528e-107		14.8	5	5	13	9.2	10.2	12	13	6.9	9.7	6.9	12	12		56.8	10.172	23.574	95.452	7.1876	16.717	96.148	28.43	30.237	12.184
O13703	SPAC13F5.04c	vta1	new6,SPAC13F5.08,vts1	Vps20 associated protein Vta1 (predicted)	cellular process;endosome transport;endosome transport via multivesicular body sorting pathway;establishment of localization;establishment of localization in cell;establishment of protein localization;intracellular transport;late endosome to vacuole transport;late endosome to vacuole transport via multivesicular body sorting pathway;lipid transport;organic substance transport;protein transport;tr…		cell part;cytoplasmic part;endosomal part;endosome;endosome membrane;intracellular membrane-bounded organelle;intracellular organelle;intracellular organelle part;intracellular part;late endosome;membrane;membrane-bounded organelle;multivesicular body;organelle;organelle membrane;organelle part	cellular process;endosome transport;establishment of localization;lipid transport;protein transport;transport;vacuolar transport;vesicle-mediated transport	cell part;endosome;intracellular membrane-bounded organelle;intracellular organelle;membrane;organelle	YLR181C	VTA1	1.11687	1.13074	1.03669	1.1007	1.02343	1.05572	0.976086	0.980873	1.08801	1.02121		3.5365e-153		24.4	8	8	17.7	13.9	24.4	21.6	17.7	22.1	20.6	17.2	21.6	20.6		18.934	7.7458	12.898	16.957	15.985	13.984	10.808	7.8043	13.326	10.791
O13704	SPAC13F5.05	mpd1		thioredoxin family protein Mpd1 (predicted)	biological regulation;cell redox homeostasis;cellular homeostasis;cellular process;cellular response to heat;cellular response to stimulus;cellular response to stress;homeostatic process;regulation of biological process;regulation of biological quality;regulation of cellular process;response to abiotic stimulus;response to heat;response to stimulus;response to stress;response to temperature stimu…	catalytic activity;disulfide oxidoreductase activity;intramolecular oxidoreductase activity;intramolecular oxidoreductase activity, interconverting keto- and enol-groups;intramolecular oxidoreductase activity, transposing S-S bonds;isomerase activity;oxidoreductase activity;oxidoreductase activity, acting on a sulfur group of donors;protein disulfide isomerase activity;protein disulfide oxidoredu…	cell part;cytoplasmic part;endoplasmic reticulum lumen;endoplasmic reticulum part;intracellular membrane-bounded organelle;intracellular organelle;intracellular organelle lumen;intracellular organelle part;intracellular part;membrane-bounded organelle;membrane-enclosed lumen;mitochondrion;organelle;organelle lumen;organelle part	biological regulation;cellular homeostasis;cellular process;homeostatic process;response to abiotic stimulus;response to heat;response to stimulus;response to stress	cell part;intracellular membrane-bounded organelle;intracellular organelle;mitochondrion;organelle	YOR288C	NONE	0.976086	0.977517	1.04834	1.06448	0.983284	1.06968	1.01297	1.05698	0.977708	0.974184		1.298e-162		20.4	5	5	20.4	14.9	17.9	20.4	17.9	20.4	20.4	20.4	13.8	13.8		11.626	6.5956	18.209	24.835	14.832	9.7903	19.561	11.158	11.88	16.596
O13705	SPAC13F5.06c	sec10		exocyst complex subunit Sec10	cellular process;cytokinetic cell separation;cytokinetic process;establishment of localization;establishment of localization in cell;establishment of protein localization;intracellular protein transport;intracellular transport;membrane docking;protein transport;transport;vesicle docking;vesicle docking involved in exocytosis		cell cortex of cell tip;cell cortex part;cell division site;cell part;cytoplasmic part;cytosol;exocyst;intracellular membrane-bounded organelle;intracellular organelle;intracellular part;macromolecular complex;membrane-bounded organelle;nucleus;organelle;protein complex	cellular process;establishment of localization;membrane docking;protein transport;transport	cell division site;cell part;cytosol;intracellular membrane-bounded organelle;intracellular organelle;macromolecular complex;nucleus;organelle;protein complex	YLR166C	EXOC5	0.968523	1.11636	1.10404	1.03361	1.0444	1.07452	1.01222	1.02589	1.03899	1.04897		1.5846e-155		20.1	13	13	13.7	10.4	9	11.8	13.2	10.2	11.8	9	14.5	14.8		17.369	36.49	16.808	18.608	94.695	14.234	16.538	14.73	20.435	13.221
O13709	SPAC14C4.01c		SPAC19D5.08c	DUF1770 family protein	cellular process;cellular response to stimulus;cellular response to stress;response to stimulus;response to stress		cell part;cytoplasmic part;intracellular membrane-bounded organelle;intracellular organelle;intracellular part;membrane-bounded organelle;mitochondrion;organelle	cellular process;response to stimulus;response to stress	cell part;intracellular membrane-bounded organelle;intracellular organelle;mitochondrion;organelle	NONE	NONE	0.903506	0.149548	1.72619	NaN	NaN	NaN	NaN	0.861326	NaN	NaN		1.1077e-24		20.9	3	3	10.2	13.9	10.7	0	0	0	0	13.9	0	0		NaN	230.21	NaN	NaN	NaN	NaN	NaN	47.758	NaN	NaN
O13710	SPAC14C4.02c	smc5	spr18	Smc5-6 complex SMC P-loop ATPase subunit Smc5	biological regulation;cell cycle phase;cell cycle process;cellular macromolecule metabolic process;cellular metabolic process;cellular nitrogen compound metabolic process;cellular process;cellular response to stimulus;cellular response to stress;DNA metabolic process;DNA recombination;DNA repair;double-strand break repair;double-strand break repair via homologous recombination;macromolecule metab…	adenyl nucleotide binding;adenyl ribonucleotide binding;ATP binding;binding;nucleotide binding;purine nucleotide binding;purine ribonucleoside triphosphate binding;purine ribonucleotide binding;ribonucleotide binding	barrier septum;cell division site;cell part;cell septum;chromosomal part;cytoplasmic part;cytosol;intracellular membrane-bounded organelle;intracellular organelle;intracellular organelle part;intracellular part;macromolecular complex;membrane-bounded organelle;nucleus;organelle;organelle part;protein complex;Smc5-Smc6 complex	biological regulation;cellular metabolic process;cellular nitrogen compound metabolic process;cellular process;DNA metabolic process;DNA recombination;DNA repair;macromolecule metabolic process;meiosis;metabolic process;nitrogen compound metabolic process;nucleobase-containing compound metabolic process;primary metabolic process;regulation of DNA metabolic process;response to DNA damage stimulus;…	cell division site;cell part;cell septum;cytosol;intracellular membrane-bounded organelle;intracellular organelle;macromolecular complex;nucleus;organelle;protein complex	YOL034W	SMC5	1.02499	0.976944	1.0736	1.06204	0.957029	0.987167	0.908513	0.903751	1.04409	0.914997		2.2773e-12		6	7	7	3.4	2.6	3.7	3.4	3.4	3.4	4.1	4.6	3.4	3.4		39.649	16.49	21.453	12.963	10.55	24.354	14.664	28.523	12.411	12.21
O13711	SPAC14C4.04			ThiJ domain protein (predicted)			cell part;cytoplasmic part;fungal-type vacuole membrane;Golgi apparatus;intracellular membrane-bounded organelle;intracellular organelle;intracellular organelle part;intracellular part;membrane;membrane-bounded organelle;organelle;organelle membrane;organelle part;vacuolar membrane;vacuolar part		cell part;Golgi apparatus;intracellular membrane-bounded organelle;intracellular organelle;membrane;organelle	NONE	NONE	1.0127	1.03391	1.01154	1.00799	1.00101	1.00696	1.03567	1.01904	0.990589	1.02996		0		47.9	10	10	44.9	41.2	44.9	39	41.6	32.2	35.2	44.9	44.9	41.2		11.755	31.81	14.459	17.205	15.513	21.54	11.479	50.01	49.577	30.738
O13712	SPAC14C4.05c	man1	heh2,mug61	LEM domain protein Man1, Sad1 interacting factor	attachment of telomeres to nuclear envelope;cell cycle process;cellular component organization;cellular component organization at cellular level;cellular component organization or biogenesis;cellular component organization or biogenesis at cellular level;cellular membrane organization;cellular process;chromosome organization;chromosome segregation;membrane organization;mitotic sister chromatid se…	adenyl nucleotide binding;adenyl ribonucleotide binding;ATP binding;binding;nucleotide binding;purine nucleotide binding;purine ribonucleoside triphosphate binding;purine ribonucleotide binding;ribonucleotide binding	cell part;cytoplasmic part;endoplasmic reticulum;endoplasmic reticulum membrane;endoplasmic reticulum part;integral to membrane;integral to nuclear inner membrane;integral to organelle membrane;intracellular membrane-bounded organelle;intracellular organelle;intracellular organelle part;intracellular part;intrinsic to membrane;intrinsic to nuclear inner membrane;intrinsic to organelle membrane;me…	cellular component organization;cellular membrane organization;cellular process;chromosome organization;chromosome segregation;membrane organization;organelle organization	cell part;endoplasmic reticulum;intracellular membrane-bounded organelle;intracellular organelle;membrane;organelle	YDR458C|YML034W	LEMD3	1.26239	NaN	1.18227	1.37391	1.31954	1.16329	1.14574	1.30041	1.26232	1.20409		2.4339e-07		6.4	3	3	6.4	0	6.4	6.4	6.4	4.4	6.4	4.4	6.4	4.4		12.431	NaN	73.999	62.248	43.2	49.094	15.835	18.315	25.328	29.269
O13713	SPAC14C4.06c	nab2		poly(A) binding protein Nab2 (predicted)	cellular macromolecule metabolic process;cellular metabolic process;cellular nitrogen compound metabolic process;cellular process;cellular response to cadmium ion;cellular response to chemical stimulus;cellular response to inorganic substance;cellular response to metal ion;cellular response to stimulus;detoxification of cadmium ion;establishment of localization;establishment of localization in ce…	binding;cation binding;ion binding;metal ion binding;mRNA binding;nucleic acid binding;poly(A) RNA binding;poly-purine tract binding;RNA binding;single-stranded RNA binding	cell part;cytoplasm;envelope;intracellular organelle part;intracellular part;nuclear envelope;nuclear part;organelle envelope;organelle part	cellular metabolic process;cellular nitrogen compound metabolic process;cellular process;establishment of localization;macromolecule metabolic process;metabolic process;mRNA metabolic process;mRNA processing;nitrogen compound metabolic process;nuclear transport;nucleobase-containing compound metabolic process;nucleobase-containing compound transport;nucleocytoplasmic transport;primary metabolic p…	cell part;cytoplasm;nuclear envelope	YGL122C	ZC3H14	1.00645	0.935979	1.03329	1.01749	1.08585	1.27083	1.16448	1.07432	1.06219	1.16794		5.606e-247		55	11	11	45.9	25.1	46.6	42.7	46.6	38.4	42.7	34.5	46.6	46.6		44.691	20.336	32.215	14.442	23.709	21.484	35.194	16.979	22.572	14.864
O13714	SPAC14C4.07			transmembrane transporter (predicted)		transmembrane transporter activity;transporter activity	cell part;cytoplasmic part;fungal-type vacuole membrane;Golgi apparatus;integral to membrane;intracellular membrane-bounded organelle;intracellular organelle;intracellular organelle part;intracellular part;intrinsic to membrane;membrane;membrane part;membrane-bounded organelle;organelle;organelle membrane;organelle part;vacuolar membrane;vacuolar part		cell part;Golgi apparatus;intracellular membrane-bounded organelle;intracellular organelle;membrane;organelle	YJL163C	SLC46A1|SLC46A2	1.10534	2.28316	0.914913	1.15988	1.06513	1.05825	1.05625	1.11878	1.04341	1.06944		7.2133e-16		6.8	3	3	6.8	3.4	6.8	6.8	6.8	5.4	6.8	5.4	6.8	6.8		11.913	111.18	7.7766	13.765	17.94	8.0656	24.477	16.934	19.849	47.621
O13718	SPAC14C4.11	vtc2	vtc3	polyphosphate synthetase, VTC complex subunit Vtc2/3 (predicted)	autophagy;catabolic process;cellular catabolic process;cellular component organization;cellular component organization at cellular level;cellular component organization or biogenesis;cellular component organization or biogenesis at cellular level;cellular membrane fusion;cellular membrane organization;cellular metabolic process;cellular process;establishment of localization;establishment of local…		cell part;cytoplasmic part;fungal-type vacuole membrane;integral to membrane;intracellular organelle part;intracellular part;intrinsic to membrane;membrane;membrane part;organelle membrane;organelle part;vacuolar membrane;vacuolar part	autophagy;catabolic process;cellular component organization;cellular membrane organization;cellular metabolic process;cellular process;establishment of localization;membrane fusion;membrane organization;metabolic process;organelle organization;phosphorus metabolic process;transport;vacuolar transport;vacuole organization	cell part;membrane	YFL004W|YPL019C	NONE	0.928591	0.954927	0.94518	0.970309	0.96918	0.968804	0.994926	1.06108	1.04261	1.02581		0		55.9	41	41	51.6	46.6	53.1	49.9	54.5	48.1	49.6	51.1	51.2	50.8		18.654	29.305	24.6	36.396	34.975	26.499	39.145	33.694	29.087	23.246
O13719	SPAC14C4.12c	laf1		Clr6 L associated factor 1 Laf1	biological regulation;biosynthetic process;cellular biosynthetic process;cellular component organization;cellular component organization at cellular level;cellular component organization or biogenesis;cellular component organization or biogenesis at cellular level;cellular macromolecule biosynthetic process;cellular macromolecule metabolic process;cellular metabolic process;cellular nitrogen comp…	binding;DNA binding;nucleic acid binding	cell part;chromatin remodeling complex;chromosomal part;histone deacetylase complex;intracellular organelle part;intracellular part;macromolecular complex;nuclear chromosome part;nuclear part;nucleoplasm part;organelle part;protein complex;Rpd3L-Expanded complex;Rpd3S complex;Sin3-type complex	biological regulation;biosynthetic process;cellular component organization;cellular metabolic process;cellular nitrogen compound metabolic process;cellular process;chromatin modification;chromatin organization;chromosome organization;macromolecule metabolic process;metabolic process;nitrogen compound metabolic process;nucleobase-containing compound metabolic process;organelle organization;primary…	cell part;chromatin remodeling complex;macromolecular complex;protein complex	YAL034C|YOR338W	NONE	0.873286	0.985125	0.90876	0.796559	0.900009	0.864454	0.92302	0.955932	0.976562	0.892061		1.4153e-18		17.2	4	4	17.2	9.1	9.1	9.1	17.2	7.7	5.7	12.1	17.2	17.2		20.293	13.076	17.76	12.957	16.631	46.69	28.623	21.709	19.806	21.385
O13722	SPAC15A10.02	taf12		transcription factor TFIID complex subunit A/ SAGA complex subunit Taf12	biological regulation;biosynthetic process;cellular biosynthetic process;cellular component organization;cellular component organization at cellular level;cellular component organization or biogenesis;cellular component organization or biogenesis at cellular level;cellular macromolecule metabolic process;cellular metabolic process;cellular nitrogen compound metabolic process;cellular process;cell…	core RNA polymerase binding transcription factor activity;core RNA polymerase II binding transcription factor activity;protein binding transcription factor activity	cell part;chromatin;chromosomal part;histone acetyltransferase complex;intracellular organelle part;intracellular part;macromolecular complex;nuclear chromatin;nuclear chromosome part;nuclear part;nucleoplasm part;organelle part;protein complex;SAGA complex;SAGA-type complex;transcription factor complex;transcription factor TFIID complex	biological regulation;biosynthetic process;cellular component organization;cellular metabolic process;cellular nitrogen compound metabolic process;cellular process;chromatin modification;chromatin organization;chromosome organization;histone modification;macromolecule metabolic process;macromolecule modification;metabolic process;nitrogen compound metabolic process;nucleobase-containing compound …	cell part;macromolecular complex;protein complex;transcription factor complex	YDR145W	TAF12	1.03541	1.06051	1.03754	1.0898	0.996214	1.03517	1.0271	1.04687	1.01036	0.987947		0		46.4	14	14	35.1	37.3	32.4	32.4	43.8	34.2	31.3	33.3	31.8	27.3		12.323	13.05	14.952	21.185	13.899	37.326	14.827	38.747	12.571	8.5057
O13724	SPAC15A10.04c	zpr1		EF-1 alpha binding zinc finger protein Zpr1 (predicted)	biological regulation;biosynthetic process;cell communication;cellular biosynthetic process;cellular macromolecule biosynthetic process;cellular macromolecule metabolic process;cellular metabolic process;cellular process;cellular protein metabolic process;cellular response to external stimulus;cellular response to extracellular stimulus;cellular response to nutrient levels;cellular response to st…	binding;cation binding;ion binding;metal ion binding;transition metal ion binding;zinc ion binding	cell part;cytoplasmic part;cytosol;intracellular membrane-bounded organelle;intracellular organelle;intracellular part;membrane-bounded organelle;nucleus;organelle	biological regulation;biosynthetic process;cell communication;cellular metabolic process;cellular process;cytoplasmic translation;macromolecule metabolic process;metabolic process;primary metabolic process;protein metabolic process;regulation of cell cycle;regulation of mitotic cell cycle;response to external stimulus;response to extracellular stimulus;response to stimulus;translation	cell part;cytosol;intracellular membrane-bounded organelle;intracellular organelle;nucleus;organelle	YGR211W	ZPR1	0.998901	0.992063	1.04676	1.07247	1.04358	1.09861	1.05598	1.12632	1.129	1.09065		0		62.3	24	24	43.1	52.3	48.1	56.9	58.4	50.5	49.9	51.4	52.9	58.4		19.727	28.257	46.057	48.205	43.57	21.372	20.825	47.051	50.046	51.97
O13725	SPAC15A10.05c	mug182		NADHX epimerase (predicted)	cellular metabolic process;cellular nitrogen compound metabolic process;cellular process;cellular response to stimulus;cellular response to stress;coenzyme metabolic process;cofactor metabolic process;heterocycle metabolic process;metabolic process;nicotinamide nucleotide metabolic process;nitrogen compound metabolic process;nucleobase-containing compound metabolic process;nucleobase-containing s…	binding;cation binding;ion binding;metal ion binding;nucleotide binding	cell part;cytoplasmic part;cytosol;intracellular membrane-bounded organelle;intracellular organelle;intracellular part;membrane-bounded organelle;mitochondrion;nucleus;organelle	cellular metabolic process;cellular nitrogen compound metabolic process;cellular process;cofactor metabolic process;heterocycle metabolic process;metabolic process;nitrogen compound metabolic process;nucleobase-containing compound metabolic process;nucleobase-containing small molecule metabolic process;nucleotide metabolic process;primary metabolic process;response to stimulus;response to stress;…	cell part;cytosol;intracellular membrane-bounded organelle;intracellular organelle;mitochondrion;nucleus;organelle	YNL200C	APOA1BP|YJEFN3	1.10209	1.01258	0.918949	1.02344	1.06928	1.04836	1.08559	1.04891	0.955566	1.05241		2.8447e-109		33.1	6	6	19.8	13.2	10.7	23.1	28.1	10.7	14.9	13.2	19.8	33.1		23.647	14.546	21.17	56.164	11.014	6.2901	9.1814	3.6673	23.652	6.5473
O13726	SPAC15A10.06			CPA1 sodium ion/proton antiporter (predicted)	biological regulation;cation homeostasis;chemical homeostasis;homeostatic process;ion homeostasis;monovalent inorganic cation homeostasis;regulation of biological quality;regulation of pH	active transmembrane transporter activity;antiporter activity;cation transmembrane transporter activity;cation:cation antiporter activity;hydrogen ion transmembrane transporter activity;inorganic cation transmembrane transporter activity;ion transmembrane transporter activity;metal ion transmembrane transporter activity;monovalent cation:hydrogen antiporter activity;monovalent inorganic cation tr…	cell part;cytoplasmic part;Golgi apparatus;Golgi apparatus part;Golgi membrane;integral to membrane;intracellular membrane-bounded organelle;intracellular organelle;intracellular organelle part;intracellular part;intrinsic to membrane;membrane;membrane part;membrane-bounded organelle;organelle;organelle membrane;organelle part	biological regulation;homeostatic process	cell part;Golgi apparatus;intracellular membrane-bounded organelle;intracellular organelle;membrane;organelle	YDR456W	SLC9A7|SLC9A6|SLC9A9	0.988338	1.00869	0.971723	1.07726	0.995223	0.973426	1.00775	0.965251	1.02299	0.969556		3.3119e-51		10.2	5	5	10.2	6.3	10.2	10.2	10.2	10.2	10.2	7.9	7.9	7.9		14.013	122.35	17.425	27.418	75.013	64.627	24.965	24.857	20.53	8.5832
O13727	SPAC15A10.07			Schizosaccharomyces specific protein			cell part;cytoplasmic part;cytosol;intracellular membrane-bounded organelle;intracellular organelle;intracellular part;membrane-bounded organelle;nucleus;organelle		cell part;cytosol;intracellular membrane-bounded organelle;intracellular organelle;nucleus;organelle	NONE	NONE	0.969556	0.990393	1.01838	0.923787	1.05041	0.958957	0.923617	0.90212	0.917347	0.887784		2.4818e-259		51.2	6	6	51.2	41.4	51.2	46.3	51.2	51.2	51.2	51.2	41.4	51.2		33.042	42.397	24.756	18.377	34.764	13.543	70.791	24.601	30.487	25.942
O13728	SPAC15A10.08	ain1		alpha-actinin	actin crosslink formation;actin cytoskeleton organization;actin filament bundle assembly;actin filament organization;actin filament-based process;actomyosin structure organization;assembly of actomyosin apparatus involved in cell cycle cytokinesis;cellular component assembly;cellular component assembly at cellular level;cellular component organization;cellular component organization at cellular l…	binding;binding, bridging;calcium ion binding;cation binding;ion binding;metal ion binding;protein binding;protein binding, bridging	actomyosin contractile ring;cell cortex part;cell division site part;cell part;contractile ring;cytoplasmic part;cytoskeletal part;intracellular organelle part;intracellular part;organelle part	cellular component assembly;cellular component organization;cellular process;cytoskeleton organization;organelle organization	cell part	NONE	ACTN1|ACTN4|ACTN2	1.0017	0.994135	0.965065	1.02528	1.03542	1.04378	1.0169	1.03317	1.00757	1.06648		4.6505e-129		20.3	11	11	15.1	16.3	16.9	13.8	15.6	13.8	13.7	13.7	15.3	15.3		24.075	22.308	19.698	18.258	24.216	32.076	24.002	46.789	24.024	14.618
O13731	SPAC15A10.11	ubr11		UBR ubiquitin-protein ligase E3 Ubr11	catabolic process;macromolecule catabolic process;macromolecule metabolic process;metabolic process;primary metabolic process;protein catabolic process;protein metabolic process	acid-amino acid ligase activity;binding;catalytic activity;cation binding;ion binding;ligase activity;ligase activity, forming carbon-nitrogen bonds;metal ion binding;small conjugating protein ligase activity;transition metal ion binding;ubiquitin-protein ligase activity;zinc ion binding	cell part;intracellular membrane-bounded organelle;intracellular organelle;intracellular part;membrane-bounded organelle;nucleus;organelle	catabolic process;macromolecule metabolic process;metabolic process;primary metabolic process;protein catabolic process;protein metabolic process	cell part;intracellular membrane-bounded organelle;intracellular organelle;nucleus;organelle	YGR184C|YLR024C	UBR2|UBR1	1.14916	1.06325	1.09011	1.02533	1.04714	1.05585	0.969274	1.08183	1.01794	1.01308		2.9244e-143		12.4	21	21	9.4	3.1	6.3	8.6	9.5	9.1	5.7	7.8	9.8	10.2		37.737	102.13	28.894	51.317	43.489	19.823	21.601	13.063	49.844	35.229
O13733	SPAC15A10.13	ppk3		protein kinase domain and HEAT repeat protein Ppk3	establishment of localization;establishment of localization in cell;establishment of RNA localization;intracellular transport;nuclear export;nuclear transport;nucleic acid transport;nucleobase-containing compound transport;nucleocytoplasmic transport;RNA export from nucleus;RNA transport;transport;tRNA export from nucleus;tRNA transport	adenyl nucleotide binding;adenyl ribonucleotide binding;ATP binding;binding;catalytic activity;kinase activity;nucleotide binding;phosphotransferase activity, alcohol group as acceptor;protein kinase activity;purine nucleotide binding;purine ribonucleoside triphosphate binding;purine ribonucleotide binding;ribonucleotide binding;transferase activity;transferase activity, transferring phosphorus-c…	cell part;cytoplasmic part;Golgi apparatus;intracellular membrane-bounded organelle;intracellular organelle;intracellular part;membrane-bounded organelle;organelle	establishment of localization;nuclear transport;nucleobase-containing compound transport;nucleocytoplasmic transport;transport	cell part;Golgi apparatus;intracellular membrane-bounded organelle;intracellular organelle;organelle	YOR112W	SCYL1	0.994036	1.07014	1.13162	1.07454	1.0087	0.985319	0.979816	0.96965	1.04297	1.04208		3.2186e-48		28.7	15	15	24.5	15.7	24.2	22.9	18.5	19.5	24.8	24.5	22.6	24.5		19.867	10.532	55.641	16.44	11.972	36.378	48.85	20.757	12.251	25.354
O13734	SPAC15A10.15	sgo2		inner centromere protein, shugoshin Sgo2	cell cycle process;cell division;cellular component organization;cellular component organization at cellular level;cellular component organization or biogenesis;cellular component organization or biogenesis at cellular level;cellular localization;cellular macromolecule localization;cellular process;cellular protein complex localization;cellular protein localization;chromosome organization;chromos…		cell part;chromatin;chromosomal part;condensed chromosome kinetochore;condensed nuclear chromosome kinetochore;cytoplasm;heterochromatin;intracellular non-membrane-bounded organelle;intracellular organelle;intracellular organelle part;intracellular part;kinetochore;macromolecular complex;non-membrane-bounded organelle;nuclear chromosome part;nuclear part;organelle;organelle part;protein complex	cell division;cellular component organization;cellular localization;cellular process;chromosome organization;chromosome segregation;localization;organelle organization	cell part;cytoplasm;intracellular non-membrane-bounded organelle;intracellular organelle;kinetochore;macromolecular complex;organelle;protein complex	YOR073W	SGOL1	1.15083	0.958589	1.05621	0.997208	1.01809	0.972101	0.988631	1.05507	0.994629	1.10769		0		24.7	11	11	17.3	15.9	15.1	16.2	21	15.9	12.5	17.3	15.9	19.6		23.594	31.043	19.491	25.478	25.321	34.417	14.736	31.963	68.373	25.307
O13735	SPAC15A10.16	bud6	aip3,fat1,SPAC15E1.01	actin interacting protein 3 homolog Bud6	actin cytoskeleton organization;actin filament-based process;activation of bipolar cell growth;biological regulation;cellular component organization;cellular component organization at cellular level;cellular component organization or biogenesis;cellular component organization or biogenesis at cellular level;cellular process;cytoskeleton organization;establishment or maintenance of cell polarity;e…	actin binding;binding;cytoskeletal protein binding;protein binding	actin cap;cell cortex part;cell part;cell pole;cell tip;cytoplasmic part;cytoskeletal part;growing cell tip;intracellular organelle part;intracellular part;non-growing cell tip;organelle part;site of polarized growth	biological regulation;cellular component organization;cellular process;cytoskeleton organization;establishment or maintenance of cell polarity;organelle organization	cell part;site of polarized growth	YLR319C	NONE	1.01707	1.0286	1.01269	1.00595	0.993739	1.03967	1.00944	0.939408	1.00772	1.00098		0		28.2	26	26	21.1	19	19.6	19.8	22.2	18.2	19.6	23.2	23.1	23.2		72.146	30.516	17.851	54.685	74.549	81.698	55.827	93.37	28.83	29.66
O13736	SPAC16E8.01	shd1	sla1	cytoskeletal protein binding protein Sla1 family, Shd1 (predicted)	actin cortical patch assembly;actin cytoskeleton organization;actin filament organization;actin filament-based process;cell wall organization or biogenesis;cellular cell wall organization or biogenesis;cellular component assembly;cellular component assembly at cellular level;cellular component organization;cellular component organization at cellular level;cellular component organization or biogen…		actin cortical patch;cell cortex part;cell division site;cell part;cell pole;cell tip;cytoplasmic part;cytoskeletal part;cytosol;endosomal part;endosome membrane;intracellular organelle part;intracellular part;macromolecular complex;membrane;membrane part;nuclear part;nuclear pore;organelle membrane;organelle part;plasma membrane;pore complex;protein complex	cell wall organization or biogenesis;cellular cell wall organization or biogenesis;cellular component assembly;cellular component organization;cellular membrane organization;cellular process;cytoskeleton organization;endocytosis;establishment of localization;membrane invagination;membrane organization;organelle organization;transport;vesicle-mediated transport	cell division site;cell part;cytosol;macromolecular complex;membrane;nuclear pore;plasma membrane;protein complex	YBL007C	NONE	1.04006	0.968711	0.995322	1.01305	1.00606	0.928678	1.02293	1.00088	0.969838	1.00001		0		26.2	27	27	22.8	15.8	20.2	20.5	22.8	17.8	18.9	19.9	24.3	23.9		29.884	51.167	25.534	57.19	22.77	65.324	39.228	16.293	25.27	32.742
O13739	SPAC16E8.04c	aro7		chorismate mutase Aro7 (predicted)	amine biosynthetic process;amine metabolic process;aromatic amino acid family biosynthetic process;aromatic amino acid family biosynthetic process, prephenate pathway;aromatic amino acid family metabolic process;aromatic compound biosynthetic process;biosynthetic process;carboxylic acid biosynthetic process;carboxylic acid metabolic process;cellular amine metabolic process;cellular amino acid bio…	binding;catalytic activity;chorismate mutase activity;identical protein binding;intramolecular transferase activity;isomerase activity;protein binding;protein dimerization activity;protein homodimerization activity	cell part;cytoplasmic part;cytosol;intracellular membrane-bounded organelle;intracellular organelle;intracellular part;membrane-bounded organelle;nucleus;organelle	amine metabolic process;biosynthetic process;cellular amino acid metabolic process;cellular aromatic compound metabolic process;cellular ketone metabolic process;cellular metabolic process;cellular nitrogen compound metabolic process;cellular process;heterocycle metabolic process;metabolic process;nitrogen compound metabolic process;organic acid metabolic process;primary metabolic process;small m…	cell part;cytosol;intracellular membrane-bounded organelle;intracellular organelle;nucleus;organelle	YPR060C	NONE	1.03062	1.03624	1.00728	1.06603	0.98912	1.02777	1.0469	1.02451	1.01168	1.06324		2.1176e-274		59.4	13	13	44.6	41	41.4	41.4	48.2	41.4	48.2	41	50.6	57.4		31.492	37.722	75.733	26.892	70.405	25.203	23.563	17.367	14.248	34.709
O13741	SPAC16E8.06c	nop12		RNA-binding protein Nop12 (predicted)	cellular macromolecule metabolic process;cellular metabolic process;cellular nitrogen compound metabolic process;cellular process;macromolecule metabolic process;metabolic process;ncRNA metabolic process;ncRNA processing;nitrogen compound metabolic process;nucleic acid metabolic process;nucleobase-containing compound metabolic process;primary metabolic process;RNA metabolic process;RNA processing…	binding;nucleic acid binding;nucleotide binding;RNA binding	cell part;intracellular non-membrane-bounded organelle;intracellular organelle;intracellular organelle part;intracellular part;non-membrane-bounded organelle;nuclear part;nucleolus;organelle;organelle part	cellular metabolic process;cellular nitrogen compound metabolic process;cellular process;macromolecule metabolic process;metabolic process;nitrogen compound metabolic process;nucleobase-containing compound metabolic process;primary metabolic process;RNA metabolic process;RNA processing;rRNA processing	cell part;intracellular non-membrane-bounded organelle;intracellular organelle;nucleolus;organelle	YOL041C	RBM34	1.13801	1.0479	1.19209	1.14095	1.15386	1.12196	1.21004	1.10126	1.07077	1.13531		0		48.9	18	18	34.5	38.1	39	37	36.8	36.5	33.6	41.8	40	32.4		21.602	19.656	19.028	18.658	76.707	20.084	14.802	18.489	18.692	26.467
O13742	SPAC16E8.07c	vph1		V-type ATPase V0 subunit a (predicted)	ATP hydrolysis coupled proton transport;biological regulation;cation homeostasis;cation transport;cellular cation homeostasis;cellular chemical homeostasis;cellular homeostasis;cellular ion homeostasis;cellular monovalent inorganic cation homeostasis;cellular process;chemical homeostasis;energy coupled proton transport, against electrochemical gradient;establishment of localization;homeostatic pr…	active transmembrane transporter activity;adenyl nucleotide binding;adenyl ribonucleotide binding;ATP binding;ATPase activity;ATPase activity, coupled;ATPase activity, coupled to movement of substances;ATPase activity, coupled to transmembrane movement of ions;ATPase activity, coupled to transmembrane movement of substances;binding;catalytic activity;cation transmembrane transporter activity;cati…	cell part;cytoplasmic part;endoplasmic reticulum;integral to membrane;intracellular membrane-bounded organelle;intracellular organelle;intracellular organelle part;intracellular part;intrinsic to membrane;macromolecular complex;membrane part;membrane-bounded organelle;organelle;organelle part;protein complex;proton-transporting two-sector ATPase complex, proton-transporting domain;proton-transpor…	biological regulation;cellular homeostasis;cellular ion homeostasis;cellular process;establishment of localization;homeostatic process;hydrogen transport;ion transport;transmembrane transport;transport	cell part;endoplasmic reticulum;intracellular membrane-bounded organelle;intracellular organelle;macromolecular complex;organelle;protein complex	YMR054W|YOR270C	TCIRG1|ATP6V0A1|ATP6V0A4|ATP6V0A2	0.994036	0.970497	0.995025	0.968054	1.01131	1.00601	1.00812	0.956297	0.981836	0.947418		0		28.8	18	18	28.8	20.8	28.5	28.5	28.5	28.5	28.5	28.5	28.5	26.6		50.323	51.847	43.697	14.943	47.393	22.03	22.222	14.016	55.04	55.061
O13743	SPAC16E8.08	pos1		Spa2 interacting protein Pos1						NONE	NONE	1.10136	1.02575	1.06679	1.0594	1.00816	1.01508	1.01415	1.00991	1.06014	0.916338		1.241e-13		29.7	6	6	29.7	15.2	29.7	22.7	20.1	9.7	18.2	23.8	29.7	23.8		23.181	32.888	157.78	15.439	43.009	10.92	4.7951	10.906	164.51	6.4699
O13744	SPAC16E8.10c	rsm7		mitochondrial ribosomal protein subunit S7, Rsm7(predicted)	biosynthetic process;cellular biosynthetic process;cellular component organization;cellular component organization at cellular level;cellular component organization or biogenesis;cellular component organization or biogenesis at cellular level;cellular macromolecule biosynthetic process;cellular macromolecule metabolic process;cellular metabolic process;cellular process;cellular protein metabolic …	binding;nucleic acid binding;RNA binding;structural constituent of ribosome;structural molecule activity	cell part;cytoplasmic part;intracellular organelle part;intracellular part;macromolecular complex;mitochondrial part;mitochondrial small ribosomal subunit;organellar small ribosomal subunit;organelle part;ribonucleoprotein complex;small ribosomal subunit	biosynthetic process;cellular component organization;cellular metabolic process;cellular process;macromolecule metabolic process;metabolic process;mitochondrial translation;mitochondrion organization;organelle organization;primary metabolic process;protein metabolic process;translation	cell part;macromolecular complex;ribonucleoprotein complex;small ribosomal subunit	YJR113C	MRPS7	1.03513	1.00711	1.03445	0.959785	1.02379	0.874738	0.934667	0.993937	0.763534	0.726058		6.7374e-13		16.2	4	4	12	7.7	12	12	16.2	16.2	12	12.7	16.2	8.5		48.12	30.102	41.68	38.771	40.776	50.434	46.479	43.294	46.801	39.802
O13748	SPAC16E8.14c	tae1		AdoMet dependent proline dimethyltransferase involved in translation Tae1 (predicted)	biosynthetic process;cellular biosynthetic process;cellular macromolecule biosynthetic process;cellular macromolecule metabolic process;cellular metabolic process;cellular process;cellular protein metabolic process;cytoplasmic translation;macromolecule biosynthetic process;macromolecule metabolic process;macromolecule methylation;macromolecule modification;metabolic process;methylation;N-terminal…	catalytic activity;methyltransferase activity;protein methyltransferase activity;S-adenosylmethionine-dependent methyltransferase activity;transferase activity;transferase activity, transferring one-carbon groups	cell part;cytoplasmic part;cytosol;intracellular membrane-bounded organelle;intracellular organelle;intracellular part;membrane-bounded organelle;nucleus;organelle	biosynthetic process;cellular metabolic process;cellular process;cytoplasmic translation;macromolecule metabolic process;macromolecule modification;metabolic process;one-carbon metabolic process;peptidyl-amino acid modification;primary metabolic process;protein alkylation;protein metabolic process;protein modification process;small molecule metabolic process;translation	cell part;cytosol;intracellular membrane-bounded organelle;intracellular organelle;nucleus;organelle	YBR261C	METTL11B|NTMT1	1.00919	1.08436	1.14664	1.07527	0.884486	1.0387	1.13801	0.882613	1.12824	0.964692		1.994e-138		42.5	6	6	21	8.2	27.9	27.9	21	27.9	21	3.7	25.6	32		11.155	19.61	17.019	14.911	18.694	46.237	23.879	12.313	17.823	18.376
O13749	SPAC16E8.16	sua7		transcription factor TFIIB	biological regulation;biosynthetic process;cellular biosynthetic process;cellular macromolecule metabolic process;cellular metabolic process;cellular nitrogen compound metabolic process;cellular process;macromolecule metabolic process;metabolic process;nitrogen compound metabolic process;nucleic acid metabolic process;nucleobase-containing compound metabolic process;primary metabolic process;regu…	binding;cation binding;ion binding;metal ion binding;transition metal ion binding;zinc ion binding	cell part;intracellular membrane-bounded organelle;intracellular organelle;intracellular part;membrane-bounded organelle;nucleus;organelle	biological regulation;biosynthetic process;cellular metabolic process;cellular nitrogen compound metabolic process;cellular process;macromolecule metabolic process;metabolic process;nitrogen compound metabolic process;nucleobase-containing compound metabolic process;primary metabolic process;RNA metabolic process;transcription initiation, DNA-dependent	cell part;intracellular membrane-bounded organelle;intracellular organelle;nucleus;organelle	YPR086W	GTF2B	0.982511	1.07515	1.01095	1.03967	0.983574	0.924727	0.99552	1.00803	0.925241	0.980969		6.9618e-52		29.4	6	6	21.5	17.6	21.5	12.4	21.5	11.2	21.5	18.2	21.5	21.5		44.189	10.937	33.986	10.183	58.646	16.886	11.822	11.354	81.684	35.404
O13750	SPAC16E8.17c			succinate-CoA ligase alpha subunit (predicted)	acetyl-CoA catabolic process;acetyl-CoA metabolic process;catabolic process;cellular catabolic process;cellular metabolic process;cellular process;coenzyme catabolic process;coenzyme metabolic process;cofactor catabolic process;cofactor metabolic process;metabolic process;succinyl-CoA metabolic process;tricarboxylic acid cycle	acid-thiol ligase activity;ATP citrate synthase activity;binding;catalytic activity;CoA-ligase activity;cofactor binding;GTP binding;guanyl nucleotide binding;guanyl ribonucleotide binding;ligase activity;ligase activity, forming carbon-sulfur bonds;nucleotide binding;purine nucleotide binding;purine ribonucleoside triphosphate binding;purine ribonucleotide binding;ribonucleotide binding;succinat…	cell part;cytoplasmic part;intracellular membrane-bounded organelle;intracellular organelle;intracellular part;macromolecular complex;membrane-bounded organelle;mitochondrion;organelle;protein complex;succinate-CoA ligase complex;tricarboxylic acid cycle enzyme complex	catabolic process;cellular metabolic process;cellular process;cofactor metabolic process;metabolic process	cell part;intracellular membrane-bounded organelle;intracellular organelle;macromolecular complex;mitochondrion;organelle;protein complex;tricarboxylic acid cycle enzyme complex	YOR142W	SUCLG1	0.9999	1.02712	0.98629	1.00256	1.03094	0.970026	0.967305	0.987167	0.971062	0.993739		0		39.3	10	10	39.3	29	39.3	33.5	33.5	39.3	39.3	25.4	39.3	39.3		7.6796	10.979	16.938	16.732	18.896	15.553	13.678	9.75	22.367	15.542
O13752	SPAC17A2.02c			DUF887 family protein	cellular process;cellular response to cadmium ion;cellular response to chemical stimulus;cellular response to inorganic substance;cellular response to metal ion;cellular response to stimulus;detoxification of cadmium ion;response to cadmium ion;response to chemical stimulus;response to inorganic substance;response to metal ion;response to stimulus;response to toxin		cell part;cytoplasmic part;endoplasmic reticulum;endoplasmic reticulum membrane;endoplasmic reticulum part;integral to membrane;intracellular membrane-bounded organelle;intracellular organelle;intracellular organelle part;intracellular part;intrinsic to membrane;membrane;membrane part;membrane-bounded organelle;organelle;organelle membrane;organelle part	cellular process;response to chemical stimulus;response to stimulus	cell part;endoplasmic reticulum;intracellular membrane-bounded organelle;intracellular organelle;membrane;organelle	YJR116W|YPR114W	TMEM56	0.987752	0.906125	0.952109	1.01143	1.0183	0.964878	1.04583	1.07186	1.06774	1.07088		3.4367e-171		17.2	5	5	14.5	14.5	10	14.5	14.5	14.5	14.5	14.1	14.5	14.5		20.221	22.307	10.265	12.988	26.335	23.101	36.842	12.872	19.062	42.167
O13753	SPAC17A2.03c	vma6		V-type ATPase V0 subunit d (predicted)	ATP hydrolysis coupled proton transport;biological regulation;cation homeostasis;cation transport;cellular cation homeostasis;cellular chemical homeostasis;cellular homeostasis;cellular ion homeostasis;cellular monovalent inorganic cation homeostasis;cellular process;chemical homeostasis;energy coupled proton transport, against electrochemical gradient;establishment of localization;homeostatic pr…	adenyl nucleotide binding;adenyl ribonucleotide binding;ATP binding;binding;cation transmembrane transporter activity;hydrogen ion transmembrane transporter activity;inorganic cation transmembrane transporter activity;ion transmembrane transporter activity;monovalent inorganic cation transmembrane transporter activity;nucleotide binding;purine nucleotide binding;purine ribonucleoside triphosphate…	cell part;cytoplasmic part;intracellular membrane-bounded organelle;intracellular organelle;intracellular organelle part;intracellular part;macromolecular complex;membrane part;membrane-bounded organelle;nucleus;organelle;organelle part;protein complex;proton-transporting two-sector ATPase complex, proton-transporting domain;proton-transporting V-type ATPase, V0 domain;vacuolar part;vacuolar prot…	biological regulation;cellular homeostasis;cellular ion homeostasis;cellular process;establishment of localization;homeostatic process;hydrogen transport;ion transport;transmembrane transport;transport	cell part;intracellular membrane-bounded organelle;intracellular organelle;macromolecular complex;nucleus;organelle;protein complex	YLR447C	ATP6V0D1|ATP6V0D2	1.00585	1.005	1.0012	1.05448	1.03113	0.998502	1.00027	1.01005	0.997407	1.00351		0		61.8	17	17	59.2	51.9	61.8	61.8	57.7	61.5	61.8	58.9	59.2	56.3		28.471	23.367	21.094	32.847	50.282	21.257	14.904	19.296	36.396	23.463
O13754	SPAC17A2.04c	cns1		HSP chaperone complex subunit Cns1 (predicted)	cellular macromolecule metabolic process;cellular metabolic process;cellular process;cellular protein metabolic process;macromolecule metabolic process;metabolic process;primary metabolic process;protein folding;protein metabolic process	binding;heat shock protein binding;protein binding	cell part;cytoplasmic part;cytosol;intracellular membrane-bounded organelle;intracellular organelle;intracellular part;macromolecular complex;membrane-bounded organelle;nucleus;organelle;protein complex	cellular metabolic process;cellular process;macromolecule metabolic process;metabolic process;primary metabolic process;protein folding;protein metabolic process	cell part;cytosol;intracellular membrane-bounded organelle;intracellular organelle;macromolecular complex;nucleus;organelle;protein complex	YBR155W	TTC4	1.09587	1.0634	1.07004	1.02052	1.0606	0.942507	1.07944	1.10779	1.05177	1.11819		2.5994e-136		33.5	8	8	17.6	14.2	29.1	29.1	27.9	25.7	16.5	30.2	30.2	24.3		50.779	22.334	99.234	47.53	62.942	15.488	12.354	16.346	46.806	33.198
O13755	SPAC17A2.05	osm1		fumarate reductase Osm1 (predicted)	acetyl-CoA catabolic process;acetyl-CoA metabolic process;carboxylic acid metabolic process;catabolic process;cellular catabolic process;cellular ketone metabolic process;cellular metabolic process;cellular process;coenzyme catabolic process;coenzyme metabolic process;cofactor catabolic process;cofactor metabolic process;dicarboxylic acid metabolic process;fumarate metabolic process;metabolic pro…	catalytic activity;fumarate reductase (NADH) activity;oxidoreductase activity;oxidoreductase activity, acting on the CH-CH group of donors;oxidoreductase activity, acting on the CH-CH group of donors, NAD or NADP as acceptor;succinate dehydrogenase activity	cell part;cytoplasmic part;cytosol;intracellular membrane-bounded organelle;intracellular organelle;intracellular part;membrane-bounded organelle;mitochondrion;nucleus;organelle	catabolic process;cellular ketone metabolic process;cellular metabolic process;cellular process;cofactor metabolic process;metabolic process;organic acid metabolic process;small molecule metabolic process	cell part;cytosol;intracellular membrane-bounded organelle;intracellular organelle;mitochondrion;nucleus;organelle	YEL047C|YJR051W	NONE	0.957854	0.960615	1.03436	1.00365	0.982415	1.02745	0.972857	0.964692	0.951747	0.925497		0		63.9	23	23	47.6	25.5	63.9	53.2	53	48	49.3	53	53.2	49.5		18.094	12.274	14.344	30.995	40.165	18.231	33.636	56.182	20.63	59.874
O13758	SPAC17A2.08c	ntr2		spliceosome complex disassembly protein Ntr2 (predicted)	cellular component disassembly;cellular component disassembly at cellular level;cellular component organization;cellular component organization at cellular level;cellular component organization or biogenesis;cellular component organization or biogenesis at cellular level;cellular macromolecular complex disassembly;cellular macromolecular complex subunit organization;cellular process;macromolecula…		cell part;cytoplasmic part;cytosol;intracellular organelle part;intracellular part;macromolecular complex;nuclear part;organelle part;post-mRNA release spliceosomal complex;ribonucleoprotein complex;spliceosomal complex;U2-type post-mRNA release spliceosomal complex;U2-type spliceosomal complex	cellular component disassembly;cellular component organization;cellular process	cell part;cytosol;macromolecular complex;ribonucleoprotein complex;spliceosomal complex	YKR022C	NONE	0.981547	0.904977	1.01895	1.15141	1.02646	0.972384	NaN	0.953653	0.966838	0.930319		3.0294e-11		12.2	3	3	5.5	7.8	7.8	5.5	5.5	5.5	0	2.2	5.5	5.5		9.3197	6.9877	5.6442	NaN	22.113	5.0253	NaN	NaN	5.6151	10.378
O13759	SPAC17A2.09c	csx1		RNA-binding protein Csx1	3'-UTR-mediated mRNA stabilization;biological regulation;cellular macromolecule metabolic process;cellular metabolic process;cellular nitrogen compound metabolic process;cellular process;macromolecule metabolic process;metabolic process;mRNA metabolic process;mRNA stabilization;nitrogen compound metabolic process;nucleic acid metabolic process;nucleobase-containing compound metabolic process;post…	binding;mRNA binding;nucleic acid binding;nucleotide binding;RNA binding	cell part;cytoplasmic mRNA processing body;cytoplasmic part;cytosol;intracellular non-membrane-bounded organelle;intracellular organelle;intracellular part;macromolecular complex;non-membrane-bounded organelle;organelle;ribonucleoprotein complex;RNA granule	biological regulation;cellular metabolic process;cellular nitrogen compound metabolic process;cellular process;macromolecule metabolic process;metabolic process;mRNA metabolic process;nitrogen compound metabolic process;nucleobase-containing compound metabolic process;primary metabolic process;RNA metabolic process	cell part;cytosol;intracellular non-membrane-bounded organelle;intracellular organelle;macromolecular complex;organelle;ribonucleoprotein complex	YBR212W|YHR086W	TRNAU1AP	1.11283	1.12304	1.11577	1.08021	1.04329	1.04103	1.07347	1.08916	1.04348	1.07319		0		36.6	15	15	28	15.5	28	28	31.8	19.9	21	22.3	28.8	29.9		18.653	25.175	18.243	16.572	18.58	22.331	19.226	19.037	19.046	20.83
O13764	SPAC17A5.01	pex6		peroxin-6 (predicted)	cellular component organization;cellular component organization at cellular level;cellular component organization or biogenesis;cellular component organization or biogenesis at cellular level;cellular process;organelle organization;peroxisome organization	adenyl nucleotide binding;adenyl ribonucleotide binding;ATP binding;ATPase activity;binding;catalytic activity;hydrolase activity;hydrolase activity, acting on acid anhydrides;hydrolase activity, acting on acid anhydrides, in phosphorus-containing anhydrides;nucleoside-triphosphatase activity;nucleotide binding;purine nucleotide binding;purine ribonucleoside triphosphate binding;purine ribonucleo…	cell part;cytoplasmic part;cytosol;intracellular membrane-bounded organelle;intracellular organelle;intracellular organelle part;intracellular part;membrane;membrane-bounded organelle;microbody;microbody membrane;microbody part;nucleus;organelle;organelle membrane;organelle part;peroxisomal membrane;peroxisomal part;peroxisome	cellular component organization;cellular process;organelle organization;peroxisome organization	cell part;cytosol;intracellular membrane-bounded organelle;intracellular organelle;membrane;microbody;nucleus;organelle;peroxisome	YNL329C	PEX6	1.0231	0.862664	0.959325	1.02442	0.995718	1.00845	0.859623	1.00063	0.903506	0.977995		2.7265e-17		10.8	8	8	5.8	3.2	6.5	6.5	6.6	5.3	4	7.9	6.6	9		14.805	20.951	14.01	20.957	4.3977	15.619	55.873	24.669	17.935	17.875
O13765	SPAC17A5.02c	dbr1		RNA lariat debranching enzyme Dbr1	cellular macromolecule metabolic process;cellular metabolic process;cellular nitrogen compound metabolic process;cellular process;intronic snoRNA processing;macromolecule metabolic process;metabolic process;mRNA metabolic process;mRNA processing;ncRNA metabolic process;ncRNA processing;nitrogen compound metabolic process;nuclear mRNA cis splicing, via spliceosome;nuclear mRNA splicing, via splice…	catalytic activity;endonuclease activity;endonuclease activity, active with either ribo- or deoxyribonucleic acids and producing 5'-phosphomonoesters;endoribonuclease activity;endoribonuclease activity, producing 5'-phosphomonoesters;hydrolase activity;hydrolase activity, acting on ester bonds;nuclease activity;ribonuclease activity;RNA lariat debranching enzyme activity	cell part;intracellular membrane-bounded organelle;intracellular organelle;intracellular part;membrane-bounded organelle;nucleus;organelle	cellular metabolic process;cellular nitrogen compound metabolic process;cellular process;macromolecule metabolic process;metabolic process;mRNA metabolic process;mRNA processing;nitrogen compound metabolic process;nucleobase-containing compound metabolic process;primary metabolic process;RNA metabolic process;RNA processing;RNA splicing;snoRNA processing	cell part;intracellular membrane-bounded organelle;intracellular organelle;nucleus;organelle	YKL149C	DBR1	0.933184	1.05885	1.01009	1.02685	0.736269	0.949307	0.887863	0.972101	1.10698	1.20511		1.0263e-06		6.9	3	3	2.1	4.6	6.9	6.9	2.3	4.4	4.4	4.4	6.9	2.5		NaN	17.424	8.5297	43.832	17.795	7.1813	13.659	14.774	7.8169	NaN
O13768	SPAC17A5.06	ptr8	ercc3	transcription factor TFIIH complex DNA helicase (ERCC-3) subunit Ptr8	biosynthetic process;cellular biosynthetic process;cellular macromolecule metabolic process;cellular metabolic process;cellular nitrogen compound metabolic process;cellular process;cellular response to abiotic stimulus;cellular response to light stimulus;cellular response to radiation;cellular response to stimulus;cellular response to stress;cellular response to UV;DNA metabolic process;DNA repai…	adenyl nucleotide binding;adenyl ribonucleotide binding;ATP binding;ATPase activity;ATPase activity, coupled;ATP-dependent DNA helicase activity;ATP-dependent helicase activity;binding;catalytic activity;core RNA polymerase binding transcription factor activity;core RNA polymerase II binding transcription factor activity;DNA binding;DNA helicase activity;DNA-dependent ATPase activity;helicase act…	carboxy-terminal domain protein kinase complex;cell part;core TFIIH complex;holo TFIIH complex;intracellular organelle part;intracellular part;macromolecular complex;nuclear part;nucleoplasm part;nucleotide-excision repair complex;nucleotide-excision repair factor 3 complex;organelle part;protein complex;transcription factor complex	biosynthetic process;cellular metabolic process;cellular nitrogen compound metabolic process;cellular process;DNA metabolic process;DNA repair;establishment of localization;macromolecule metabolic process;metabolic process;nitrogen compound metabolic process;nuclear transport;nucleobase-containing compound metabolic process;nucleobase-containing compound transport;nucleocytoplasmic transport;prim…	cell part;macromolecular complex;nucleotide-excision repair complex;protein complex;transcription factor complex	YIL143C	ERCC3	1.11041	0.955658	1.04977	1.063	1.22978	1.13418	1.24256	1.04946	1.08978	1.08815		3.4786e-30		6.7	3	3	1.5	3	3.7	4.5	1.5	3	3	1.5	4.5	3.7		16.97	NaN	12.76	10.097	1.5905	NaN	NaN	NaN	8.2681	15.264
O13769	SPAC17A5.07c	ulp2		SUMO deconjugating cysteine peptidase Ulp2 (predicted)	cellular component organization;cellular component organization at cellular level;cellular component organization or biogenesis;cellular component organization or biogenesis at cellular level;cellular macromolecule metabolic process;cellular metabolic process;cellular nitrogen compound metabolic process;cellular process;cellular protein metabolic process;chromosome condensation;chromosome organiz…	catalytic activity;cysteine-type peptidase activity;hydrolase activity;peptidase activity;peptidase activity, acting on L-amino acid peptides;small conjugating protein-specific protease activity;SUMO-specific protease activity	cell part;intracellular membrane-bounded organelle;intracellular organelle;intracellular part;membrane-bounded organelle;nucleus;organelle	cellular component organization;cellular metabolic process;cellular nitrogen compound metabolic process;cellular process;chromosome organization;DNA metabolic process;DNA packaging;macromolecule metabolic process;macromolecule modification;metabolic process;nitrogen compound metabolic process;nucleobase-containing compound metabolic process;organelle organization;primary metabolic process;protein…	cell part;intracellular membrane-bounded organelle;intracellular organelle;nucleus;organelle	YIL031W	SENP6|SENP7	1.30037	0.937822	0.969556	NaN	0.93835	0.777122	0.947329	1.06119	1.03392	0.325034		6.8466e-114		6.6	2	2	3.1	3.1	3.1	0	3.1	3.1	6.6	6.6	3.1	3.1		NaN	NaN	NaN	NaN	NaN	NaN	20.427	NaN	NaN	148.08
O13770	SPAC17A5.08	erp2	erp3,erp4	COPII-coated vesicle component Erp2/3/4 (predicted)	cellular process;ER to Golgi vesicle-mediated transport;establishment of localization;establishment of localization in cell;establishment of protein localization;Golgi vesicle transport;intracellular protein transport;intracellular transport;protein transport;transport;vesicle-mediated transport		cell part;coated vesicle;cytoplasmic membrane-bounded vesicle;cytoplasmic part;cytoplasmic vesicle;endoplasmic reticulum;endoplasmic reticulum membrane;endoplasmic reticulum part;ER to Golgi transport vesicle;Golgi apparatus;integral to membrane;intracellular membrane-bounded organelle;intracellular organelle;intracellular organelle part;intracellular part;intrinsic to membrane;membrane;membrane …	cellular process;establishment of localization;Golgi vesicle transport;protein transport;transport;vesicle-mediated transport	cell part;cytoplasmic membrane-bounded vesicle;endoplasmic reticulum;Golgi apparatus;intracellular membrane-bounded organelle;intracellular organelle;membrane;organelle;vesicle	YAL007C|YDL018C|YOR016C	TMED3	1.02102	0.879044	0.952562	1.03194	0.905797	0.97352	1.04253	0.882301	0.932053	0.972006		3.0493e-272		15.2	2	2	15.2	15.2	15.2	15.2	15.2	15.2	15.2	15.2	15.2	15.2		32.096	20.269	17.892	18.068	13.127	17.708	24.559	8.0123	19.159	15.949
O13771	SPAC17A5.09c	glc8		protein phosphatase regulatory subunit Glc8 (predicted)	biological regulation;regulation of biological process;regulation of catalytic activity;regulation of cellular metabolic process;regulation of cellular process;regulation of cellular protein metabolic process;regulation of dephosphorylation;regulation of hydrolase activity;regulation of macromolecule metabolic process;regulation of metabolic process;regulation of molecular function;regulation of …	enzyme inhibitor activity;enzyme regulator activity;phosphatase inhibitor activity;phosphatase regulator activity;protein phosphatase inhibitor activity;protein phosphatase regulator activity	cell part;cytoplasmic part;cytosol;intracellular membrane-bounded organelle;intracellular organelle;intracellular part;membrane-bounded organelle;nucleus;organelle	biological regulation;regulation of protein modification process	cell part;cytosol;intracellular membrane-bounded organelle;intracellular organelle;nucleus;organelle	YMR311C	PPP1R2|PPP1R2P3	0.925241	0.954016	1.02657	0.97352	0.9995	1.01766	1.03097	0.9176	0.857927	0.908513		3.3663e-280		36.5	12	12	30	29	36.1	36.5	36.5	33.2	29	32.6	35.8	32.9		19.096	22.707	22.446	23.122	51.103	34.253	30.153	54.986	37.86	12.683
O13772	SPAC17A5.10	hua1		conserved fungal protein Hua1	cellular process;cellular response to stimulus;cellular response to stress;response to stimulus;response to stress		cell part;cytoplasm;intracellular part	cellular process;response to stimulus;response to stress	cell part;cytoplasm	YGR268C	NONE	0.97972	NaN	1.04476	1.10785	1.5824	0.977231	NaN	1.06193	1.10307	NaN		1.5628e-34		15.6	2	2	15.6	0	9.8	15.6	5.8	9.8	0	9.8	9.8	0		17.552	NaN	NaN	3.2767	NaN	NaN	NaN	NaN	NaN	NaN
O13773	SPAC17A5.12	ucp7		UBA/TPR/DNAJ domain protein Ucp7	cellular component disassembly;cellular component disassembly at cellular level;cellular component organization;cellular component organization at cellular level;cellular component organization or biogenesis;cellular component organization or biogenesis at cellular level;cellular macromolecular complex disassembly;cellular macromolecular complex subunit organization;cellular macromolecule metabol…	binding;clathrin binding;heat shock protein binding;Hsp70 protein binding;polyubiquitin binding;protein binding;small conjugating protein binding;ubiquitin binding	cell part;cytoplasmic part;endoplasmic reticulum membrane;endoplasmic reticulum part;Golgi apparatus;intracellular membrane-bounded organelle;intracellular organelle;intracellular organelle part;intracellular part;macromolecular complex;membrane;membrane part;membrane-bounded organelle;organelle;organelle membrane;organelle part;protein complex	cellular component disassembly;cellular component organization;cellular metabolic process;cellular process;macromolecule metabolic process;metabolic process;primary metabolic process;protein depolymerization;protein folding;protein metabolic process	cell part;Golgi apparatus;intracellular membrane-bounded organelle;intracellular organelle;macromolecular complex;membrane;organelle;protein complex	YDR320C	NONE	1.10785	1.08002	1.0628	1.05086	1.02384	1.02365	1.0562	1.01347	1.03647	1.02335		4.2629e-255		31.3	21	21	25.8	26.7	25.5	25.7	24	21.2	25.5	26.8	27.5	27.5		14.205	54.454	23.445	42.251	38.73	84.806	55.522	52.949	47.559	63.846
O13774	SPAC17A5.13	fol2		GTP cyclohydrolase Fol2 (predicted)	7,8-dihydroneopterin 3'-triphosphate biosynthetic process;amine biosynthetic process;amine metabolic process;aromatic compound biosynthetic process;biosynthetic process;carboxylic acid biosynthetic process;carboxylic acid metabolic process;cellular amine metabolic process;cellular amino acid biosynthetic process;cellular amino acid metabolic process;cellular aromatic compound metabolic process;ce…	binding;catalytic activity;cation binding;cyclohydrolase activity;GTP binding;GTP cyclohydrolase activity;GTP cyclohydrolase I activity;guanyl nucleotide binding;guanyl ribonucleotide binding;hydrolase activity;hydrolase activity, acting on carbon-nitrogen (but not peptide) bonds;hydrolase activity, acting on carbon-nitrogen (but not peptide) bonds, in cyclic amidines;ion binding;metal ion bindin…	cell part;cytoplasmic part;cytosol;intracellular membrane-bounded organelle;intracellular organelle;intracellular part;membrane-bounded organelle;nucleus;organelle	amine metabolic process;biosynthetic process;cellular amino acid metabolic process;cellular aromatic compound metabolic process;cellular ketone metabolic process;cellular metabolic process;cellular nitrogen compound metabolic process;cellular process;cofactor metabolic process;heterocycle metabolic process;metabolic process;nitrogen compound metabolic process;organic acid metabolic process;primar…	cell part;cytosol;intracellular membrane-bounded organelle;intracellular organelle;nucleus;organelle	YGR267C	GCH1	1.00512	1.03759	0.934841	0.995025	0.946342	0.964878	0.987362	0.99226	0.999301	0.92098		0		51.1	12	12	47.2	40.4	36.2	43.4	36.6	28.5	47.7	48.1	47.2	32.8		21.742	10.454	9.0585	13.283	15.419	9.2015	15.689	15.908	17.557	20.155
O13775	SPAC17A5.15c	gus1	ers1	cytoplasmic glutamate-tRNA ligase gus1 (predicted)	amine metabolic process;amino acid activation;biosynthetic process;carboxylic acid metabolic process;cellular amine metabolic process;cellular amino acid metabolic process;cellular biosynthetic process;cellular ketone metabolic process;cellular macromolecule biosynthetic process;cellular macromolecule metabolic process;cellular metabolic process;cellular nitrogen compound metabolic process;cellul…	adenyl nucleotide binding;adenyl ribonucleotide binding;aminoacyl-tRNA ligase activity;ATP binding;binding;catalytic activity;glutamate-tRNA ligase activity;ligase activity;ligase activity, forming aminoacyl-tRNA and related compounds;ligase activity, forming carbon-oxygen bonds;nucleic acid binding;nucleotide binding;purine nucleotide binding;purine ribonucleoside triphosphate binding;purine rib…	cell part;cytoplasmic part;cytosol;intracellular membrane-bounded organelle;intracellular organelle;intracellular part;membrane-bounded organelle;nucleus;organelle	amine metabolic process;biosynthetic process;cellular amino acid metabolic process;cellular ketone metabolic process;cellular metabolic process;cellular nitrogen compound metabolic process;cellular process;cytoplasmic translation;macromolecule metabolic process;metabolic process;nitrogen compound metabolic process;nucleobase-containing compound metabolic process;organic acid metabolic process;pri…	cell part;cytosol;intracellular membrane-bounded organelle;intracellular organelle;nucleus;organelle	YGL245W	EPRS	0.989413	1.01156	0.99167	1.00098	0.972195	0.982415	1.01501	1.01102	1.01293	1.02767		0		67.3	46	46	59.1	43	56.7	60.2	59.2	54.1	58.7	58.8	58.9	52.9		25.863	16.193	20.226	41.186	40.198	47.131	41.407	23.203	38.756	44.434
O13776	SPAC17A5.16	ftp105		Ubp5 interacting protein Ftp105	cellular localization;cellular macromolecule localization;cellular process;cellular protein localization;cellular response to cadmium ion;cellular response to chemical stimulus;cellular response to inorganic substance;cellular response to metal ion;cellular response to stimulus;detoxification of cadmium ion;localization;macromolecule localization;protein localization;response to cadmium ion;respo…		cell part;cytoplasmic part;cytosol;Golgi apparatus;intracellular membrane-bounded organelle;intracellular organelle;intracellular part;membrane-bounded organelle;organelle	cellular localization;cellular process;localization;response to chemical stimulus;response to stimulus	cell part;cytosol;Golgi apparatus;intracellular membrane-bounded organelle;intracellular organelle;organelle	YLR436C	HID1	1.05934	1.06344	0.88433	1.03531	1.01768	1.06656	1.12199	1.02193	1.02149	1.04351		0		25.5	19	19	18.3	16.6	17.7	15.2	21.2	19.2	19.1	18.2	23.5	16.2		29.723	33.53	18.023	13.065	14.224	46.896	20.358	21.521	10.871	26.634
O13777	SPAC1610.01	saf5	icln,lot5,SPAC17A5.17	splicing factor Saf5	cellular macromolecule metabolic process;cellular metabolic process;cellular nitrogen compound metabolic process;cellular process;macromolecule metabolic process;metabolic process;mRNA metabolic process;mRNA processing;nitrogen compound metabolic process;nuclear mRNA cis splicing, via spliceosome;nuclear mRNA splicing, via spliceosome;nucleic acid metabolic process;nucleobase-containing compound …		cell part;cytoplasmic part;cytosol;intracellular membrane-bounded organelle;intracellular organelle;intracellular part;membrane-bounded organelle;nucleus;organelle	cellular metabolic process;cellular nitrogen compound metabolic process;cellular process;macromolecule metabolic process;metabolic process;mRNA metabolic process;mRNA processing;nitrogen compound metabolic process;nucleobase-containing compound metabolic process;primary metabolic process;RNA metabolic process;RNA processing;RNA splicing	cell part;cytosol;intracellular membrane-bounded organelle;intracellular organelle;nucleus;organelle	YKL183W	CLNS1A	1.13986	1.17187	1.18576	1.16887	1.07281	1.16429	1.05002	1.05998	1.04015	1.02194		3.1788e-21		16.6	4	4	16.6	11.5	16.6	16.6	16.6	11.5	10.6	16.6	16.6	16.6		23.915	41.425	11.844	21.208	18.878	16.352	3.3377	40.833	31.066	22.435
O13779	SPAC17A2.14		SPAC17G6.01	CorA family magnesium ion transmembrane transporter	response to chemical stimulus;response to inorganic substance;response to metal ion;response to nickel ion;response to stimulus	cation transmembrane transporter activity;divalent inorganic cation transmembrane transporter activity;inorganic cation transmembrane transporter activity;ion transmembrane transporter activity;magnesium ion transmembrane transporter activity;metal ion transmembrane transporter activity;substrate-specific transmembrane transporter activity;substrate-specific transporter activity;transmembrane tra…	cell part;cytoplasm;integral to membrane;integral to plasma membrane;intracellular part;intrinsic to membrane;intrinsic to plasma membrane;membrane part;plasma membrane part	response to chemical stimulus;response to stimulus	cell part;cytoplasm	YKL064W	NONE	1.02998	1.02544	1.00373	1.01488	1.03599	1.03573	1.05271	0.998602	1.07126	0.976086		1.3841e-123		15.7	7	7	15.4	9.7	10.7	11	11	14.1	10.7	9.4	9.7	11		22.329	7.0433	6.8305	22.966	36.891	10.538	14.144	6.6886	12.895	18.952
O13783	SPAC17G6.05c	bro1		BRO1 domain protein Bro1 (predicted)	cellular process;endosome transport;endosome transport via multivesicular body sorting pathway;establishment of localization;establishment of localization in cell;establishment of protein localization;establishment of protein localization to organelle;establishment of protein localization to vacuole;intracellular protein transport;intracellular transport;late endosome to vacuole transport;late en…		cell part;cytoplasmic part;endosome;intracellular membrane-bounded organelle;intracellular organelle;intracellular part;membrane-bounded organelle;organelle	cellular process;endosome transport;establishment of localization;protein targeting;protein transport;transport;vacuolar transport;vesicle-mediated transport	cell part;endosome;intracellular membrane-bounded organelle;intracellular organelle;organelle	YPL084W	PDCD6IP|PTPN23|RHPN2|RHPN1	0.975419	1.02824	0.977422	1.04133	1.01906	0.998802	1.005	0.984931	0.978953	1.04583		0		48.1	32	32	42.8	37	33.5	32.6	41.3	37.8	41.4	41	41.8	40.8		43.087	47.959	12.427	16.186	57.559	53.404	19.275	53.686	36.039	48.704
O13784	SPAC17G6.06	rps2401	rps24,rps24-1,rps24a	40S ribosomal protein S24 (predicted)	biosynthetic process;cellular biosynthetic process;cellular macromolecule biosynthetic process;cellular macromolecule metabolic process;cellular metabolic process;cellular nitrogen compound metabolic process;cellular process;cytoplasmic translational elongation;macromolecule biosynthetic process;macromolecule metabolic process;metabolic process;ncRNA metabolic process;ncRNA processing;nitrogen co…	binding;nucleotide binding;structural constituent of ribosome;structural molecule activity	cell part;cytosolic small ribosomal subunit;intracellular organelle part;intracellular part;macromolecular complex;organelle part;ribonucleoprotein complex;small ribosomal subunit	biosynthetic process;cellular metabolic process;cellular nitrogen compound metabolic process;cellular process;macromolecule metabolic process;metabolic process;nitrogen compound metabolic process;nucleobase-containing compound metabolic process;primary metabolic process;RNA metabolic process;RNA processing;rRNA processing;translational elongation	cell part;macromolecular complex;ribonucleoprotein complex;small ribosomal subunit	YER074W|YIL069C	RPS24	1.0815	1.05584	1.13536	1.0435	1.03881	1.01987	1.08356	1.01338	1.04346	1.0387		0		47	9	4	47	47	47	47	47	47	47	41.8	47	47		39.449	53.648	41.613	25.587	26.89	29.193	29.368	65.422	22.22	17.227
O13785	SPAC17G6.07c	use1		SNARE Use1 (predicted)	cellular process;establishment of localization;establishment of localization in cell;establishment of protein localization;Golgi vesicle transport;intracellular protein transport;intracellular transport;protein transport;retrograde vesicle-mediated transport, Golgi to ER;transport;vesicle-mediated transport	binding;protein binding;SNAP receptor activity	cell part;cytoplasmic part;endoplasmic reticulum membrane;endoplasmic reticulum part;integral to membrane;intracellular organelle part;intracellular part;intrinsic to membrane;membrane;membrane part;organelle membrane;organelle part	cellular process;establishment of localization;Golgi vesicle transport;protein transport;transport;vesicle-mediated transport	cell part;membrane	YGL098W	USE1	1.05072	1.06908	1.08796	1.16457	0.967586	1.07988	1.06808	1.08885	1.01835	1.01517		7.5336e-86		32	6	6	23.4	18.9	27	18.9	31.5	18.9	19.4	27.5	32	31.5		11.303	2.3703	33.492	32.089	14.804	18.604	16.033	48.087	22.897	13.392
O13787	SPAC17G6.09	sec62		ER protein translocation subcomplex subunit Sec62 (predicted)	establishment of localization;establishment of localization in cell;establishment of protein localization;establishment of protein localization in endoplasmic reticulum;establishment of protein localization to organelle;intracellular protein transport;intracellular transport;posttranslational protein targeting to membrane;protein targeting;protein targeting to ER;protein targeting to membrane;pro…	protein transporter activity;substrate-specific transporter activity;transporter activity	cell part;cytoplasmic part;endoplasmic reticulum part;integral to endoplasmic reticulum membrane;integral to membrane;integral to organelle membrane;intracellular organelle part;intracellular part;intrinsic to endoplasmic reticulum membrane;intrinsic to membrane;intrinsic to organelle membrane;macromolecular complex;membrane part;organelle part;protein complex;Sec62/Sec63 complex	establishment of localization;protein targeting;protein transport;transport	cell part;macromolecular complex;protein complex	YPL094C	SEC62	1.01913	1.03677	0.985416	1.02851	0.949938	0.992654	1.07401	1.03651	0.975515	1.02637		3.7718e-110		30	9	9	27.1	30	30	30	30	26	30	30	30	30		17.196	43.119	15.298	26.751	15.854	16.422	12.038	19.981	58.476	102.4
O13788	SPAC17G6.10	ssr1		SWI/SNF and RSC complex subunit Ssr1	biological regulation;biosynthetic process;cellular biosynthetic process;cellular component organization;cellular component organization at cellular level;cellular component organization or biogenesis;cellular component organization or biogenesis at cellular level;cellular macromolecule biosynthetic process;cellular macromolecule metabolic process;cellular metabolic process;cellular nitrogen comp…	binding;chromatin binding;DNA binding;nucleic acid binding	cell part;chromatin;chromatin remodeling complex;chromosomal part;cytoplasmic part;cytosol;intracellular organelle part;intracellular part;macromolecular complex;nuclear chromatin;nuclear chromosome part;nuclear part;organelle part;protein complex;RSC complex;SWI/SNF complex;SWI/SNF-type complex	biological regulation;biosynthetic process;cellular component organization;cellular metabolic process;cellular nitrogen compound metabolic process;cellular process;chromatin modification;chromatin organization;chromosome organization;macromolecule metabolic process;metabolic process;nitrogen compound metabolic process;nucleobase-containing compound metabolic process;organelle organization;primary…	cell part;chromatin remodeling complex;cytosol;macromolecular complex;protein complex	YFR037C	SMARCC2|SMARCC1	1.01848	1.04878	1.02602	0.977804	1.03016	0.992654	0.9802	1.01476	0.973805	1.00162		0		42.7	18	18	27.5	31.7	31.3	28.1	33	29.8	33	28.5	29.8	21.4		14.977	15.983	14.373	16.157	35.281	27.461	29.17	13.399	27.123	12.729
O13789	SPAC17G6.11c			glucosidase (predicted)	1,6-beta-glucan biosynthetic process;1,6-beta-glucan metabolic process;beta-glucan biosynthetic process;beta-glucan metabolic process;biosynthetic process;carbohydrate biosynthetic process;carbohydrate metabolic process;cell wall beta-glucan metabolic process;cell wall macromolecule biosynthetic process;cell wall macromolecule metabolic process;cell wall organization or biogenesis;cell wall polys…	catalytic activity;glucosidase activity;hydrolase activity;hydrolase activity, acting on glycosyl bonds;hydrolase activity, hydrolyzing O-glycosyl compounds	cell part;cytoplasmic part;endoplasmic reticulum;endoplasmic reticulum membrane;endoplasmic reticulum part;integral to membrane;intracellular membrane-bounded organelle;intracellular organelle;intracellular organelle part;intracellular part;intrinsic to membrane;membrane;membrane part;membrane-bounded organelle;organelle;organelle membrane;organelle part	biosynthetic process;carbohydrate metabolic process;cell wall organization or biogenesis;cellular cell wall organization or biogenesis;cellular lipid metabolic process;cellular metabolic process;cellular process;lipid metabolic process;macromolecule metabolic process;metabolic process;polysaccharide metabolic process;primary metabolic process	cell part;endoplasmic reticulum;intracellular membrane-bounded organelle;intracellular organelle;membrane;organelle	YGR143W|YPR159W	NONE	0.979816	0.949938	0.996413	0.92098	0.986485	0.921404	1.01673	0.985416	1.00281	0.992162		0		26.1	11	11	26.1	26.1	26.1	24.2	26.1	20.4	24.2	23	26.1	26.1		19.054	10.906	19.728	45.134	16.812	30.72	52.441	19.754	13.331	14.717
O13790	SPAC17G6.12	cul1	pcu1	cullin 1	biological regulation;cell cycle;cell division;cellular macromolecule metabolic process;cellular metabolic process;cellular process;cellular protein metabolic process;macromolecule metabolic process;macromolecule modification;metabolic process;negative regulation of biological process;negative regulation of biosynthetic process;negative regulation of cell cycle process;negative regulation of cell…		cell part;cullin-RING ubiquitin ligase complex;cytoplasmic part;cytosol;intracellular part;macromolecular complex;protein complex;SCF ubiquitin ligase complex;ubiquitin ligase complex	biological regulation;cell cycle;cell division;cellular metabolic process;cellular process;macromolecule metabolic process;macromolecule modification;metabolic process;primary metabolic process;protein metabolic process;protein modification by small protein conjugation or removal;protein modification process;regulation of cell cycle;regulation of DNA metabolic process;regulation of mitotic cell c…	cell part;cytosol;macromolecular complex;protein complex;ubiquitin ligase complex	YDL132W	CUL1	1.05951	0.975991	1.04825	1.13497	1.04678	1.02829	1.02222	1.06475	1.05824	0.999001		6.7174e-113		22.6	14	14	21	14	17.1	18.9	21	15.1	15	15.3	21	21		21.17	14.319	58.602	66.897	28.1	10.699	19.046	15.425	51.903	15.003
O13791	SPAC17G6.13	slt1		Schizosaccharomyces specific protein Slt1	cell cycle phase;cell cycle process;cellular process;cellular response to heat;cellular response to stimulus;cellular response to stress;meiosis;response to abiotic stimulus;response to heat;response to stimulus;response to stress;response to temperature stimulus		cell part;cytoplasmic part;cytosol;intracellular part	cellular process;meiosis;response to abiotic stimulus;response to heat;response to stimulus;response to stress	cell part;cytosol	NONE	NONE	1.12562	1.11696	1.14192	1.30875	1.23116	1.29987	1.16129	1.06406	1.06136	1.07048		0		43.4	17	17	41.6	43.2	37	37.2	37.2	31.2	37.2	35.6	41.6	40.2		47.314	36.542	18.978	54.984	48.806	36.88	21.991	22.235	38.417	34.039
O13792	SPAC17G6.14c	uap56		TREX complex subunit, ATP-dependent RNA helicase Uap56	cellular macromolecule metabolic process;cellular metabolic process;cellular nitrogen compound metabolic process;cellular process;establishment of localization;establishment of localization in cell;establishment of RNA localization;intracellular transport;macromolecule metabolic process;metabolic process;mRNA export from nucleus;mRNA metabolic process;mRNA processing;mRNA transport;nitrogen compo…	adenyl nucleotide binding;adenyl ribonucleotide binding;ATP binding;ATPase activity;ATPase activity, coupled;ATP-dependent helicase activity;ATP-dependent RNA helicase activity;binding;catalytic activity;helicase activity;hydrolase activity;hydrolase activity, acting on acid anhydrides;hydrolase activity, acting on acid anhydrides, in phosphorus-containing anhydrides;nucleic acid binding;nucleosi…	cell part;intracellular organelle part;intracellular part;macromolecular complex;nuclear part;organelle part;protein complex;ribonucleoprotein complex;spliceosomal complex;transcription export complex	cellular metabolic process;cellular nitrogen compound metabolic process;cellular process;establishment of localization;macromolecule metabolic process;metabolic process;mRNA metabolic process;mRNA processing;nitrogen compound metabolic process;nuclear transport;nucleobase-containing compound metabolic process;nucleobase-containing compound transport;nucleocytoplasmic transport;primary metabolic p…	cell part;macromolecular complex;protein complex;ribonucleoprotein complex;spliceosomal complex;transcription export complex	YDL084W	DDX39A|DDX39B	1.00369	1.00491	1.00395	1.02984	0.994926	1.00885	1.01898	1.00062	1.00931	1.02231		0		66.6	23	23	65.7	62.7	57.1	65.7	66.6	58.1	53.9	62.7	66.4	66.6		18.122	20.118	11.954	23.393	28.803	19.087	16.725	19.133	19.773	25.172
O13793	SPAC17G6.15c	fsf1		MTC tricarboxylate transmembrane transporter Fsf1 (predicted)	biological regulation;cation homeostasis;chemical homeostasis;establishment of localization;establishment of localization in cell;homeostatic process;intracellular transport;ion homeostasis;iron ion homeostasis;mitochondrial transport;regulation of biological quality;transport	active transmembrane transporter activity;carboxylic acid transmembrane transporter activity;cation transmembrane transporter activity;ion transmembrane transporter activity;organic acid transmembrane transporter activity;secondary active transmembrane transporter activity;substrate-specific transmembrane transporter activity;substrate-specific transporter activity;transmembrane transporter activ…	cell part;cytoplasmic part;integral to membrane;intracellular membrane-bounded organelle;intracellular organelle;intracellular organelle part;intracellular part;intrinsic to membrane;membrane;membrane part;membrane-bounded organelle;mitochondrial membrane;mitochondrial part;mitochondrion;organelle;organelle membrane;organelle part	biological regulation;establishment of localization;homeostatic process;transport	cell part;intracellular membrane-bounded organelle;intracellular organelle;membrane;mitochondrion;organelle	YOR271C	SFXN5	0.994926	0.975895	0.986583	0.944465	0.961631	0.976944	0.956663	0.975419	0.996512	1.00775		6.9751e-168		47.2	13	13	44.4	41	40.7	44.4	44.4	47.2	43.8	44.4	47.2	47.2		11.929	18.266	14.315	11.395	17.895	23.02	18.171	11.222	13.196	43.51
O13794	SPAC17G6.16c	ysh1		mRNA cleavage and polyadenylation specificity factor complex endoribonuclease subunit Ysh1	cellular macromolecule metabolic process;cellular metabolic process;cellular nitrogen compound metabolic process;cellular process;macromolecule metabolic process;metabolic process;mRNA 3'-end processing;mRNA cleavage;mRNA metabolic process;mRNA polyadenylation;mRNA processing;nitrogen compound metabolic process;nucleic acid metabolic process;nucleic acid phosphodiester bond hydrolysis;nucleobase-…	binding;catalytic activity;cation binding;endonuclease activity;endoribonuclease activity;hydrolase activity;hydrolase activity, acting on ester bonds;ion binding;metal ion binding;nuclease activity;ribonuclease activity	cell part;cytoplasmic part;cytosol;intracellular organelle part;intracellular part;macromolecular complex;mRNA cleavage and polyadenylation specificity factor complex;mRNA cleavage factor complex;nuclear part;nucleoplasm part;organelle part;protein complex	cellular metabolic process;cellular nitrogen compound metabolic process;cellular process;macromolecule metabolic process;metabolic process;mRNA metabolic process;mRNA processing;nitrogen compound metabolic process;nucleobase-containing compound metabolic process;primary metabolic process;RNA metabolic process;RNA processing	cell part;cytosol;macromolecular complex;mRNA cleavage factor complex;protein complex	YLR277C	CPSF3	1.02331	1.08937	0.983187	1.01392	1.07322	1.05735	1.02918	1.00305	1.08008	0.99108		1.0376e-189		17.4	12	12	12.5	4.5	12.5	11.2	13.5	13.7	11.5	11.4	12.8	11.2		20.812	33.433	21.469	22.482	19.703	11.395	32.903	78.01	18.69	18.18
O13795	SPAC17G6.17	pof8		F-box protein Pof8	catabolic process;cellular catabolic process;cellular macromolecule catabolic process;cellular macromolecule metabolic process;cellular metabolic process;cellular process;macromolecule catabolic process;macromolecule metabolic process;metabolic process;modification-dependent macromolecule catabolic process;modification-dependent protein catabolic process;primary metabolic process;proteasomal prot…	binding;binding, bridging;nucleotide binding;protein binding;protein binding, bridging	cell part;cytoplasmic part;cytosol;intracellular membrane-bounded organelle;intracellular organelle;intracellular part;macromolecular complex;membrane-bounded organelle;nucleus;organelle;protein complex;ubiquitin ligase complex	catabolic process;cellular metabolic process;cellular process;macromolecule metabolic process;metabolic process;primary metabolic process;protein metabolic process;proteolysis;proteolysis involved in cellular protein catabolic process	cell part;cytosol;intracellular membrane-bounded organelle;intracellular organelle;macromolecular complex;nucleus;organelle;protein complex;ubiquitin ligase complex	NONE	NONE	1.01625	1.00077	1.02536	1.04196	1.16244	0.916254	1.29122	0.959877	1.14101	1.21855		1.8846e-09		13.9	5	5	10.7	7.7	8.5	8.5	5.2	8.5	3	10.7	8.5	4		19.656	16.586	55.684	17.659	13.85	19.667	NaN	10.474	20.025	10.957
O13796	SPAC1142.01	rqc1	SPAC17G6.18	ribosome quality control complex (RQC) complex subunit Rqc1 (predicted)			cell part;cytoplasmic part;cytosol;intracellular part		cell part;cytosol	YDR333C	TCF25	0.975134	1.15549	0.97561	1.03603	1.02608	0.946163	0.877809	0.949577	1.09371	1.08535		4.8029e-112		33.2	15	15	18.8	4.9	22.4	23.3	12.5	14	12.7	13.3	18.1	10.4		36.504	70.943	36.864	19.044	14.607	13.018	35.787	16.108	16.316	16.19
O13797	SPAC1142.02c		SPAC17G6.19c	TPR repeat protein, SGT2 family (predicted)	cellular process;establishment of localization;transport;vesicle-mediated transport		cell part;cytoplasmic part;cytosol;intracellular membrane-bounded organelle;intracellular organelle;intracellular part;macromolecular complex;membrane-bounded organelle;nucleus;organelle;protein complex	cellular process;establishment of localization;transport;vesicle-mediated transport	cell part;cytosol;intracellular membrane-bounded organelle;intracellular organelle;macromolecular complex;nucleus;organelle;protein complex	YOR007C	SGTB|SGTA	0.991375	0.972195	0.980584	0.979816	0.980008	0.971251	0.970497	1.02516	0.964972	0.969462		0		73.8	21	21	63.1	62.5	63.1	63.1	73.8	63.1	63.1	64	72.2	64.7		32.946	19.268	18.776	13.715	14.731	16.643	14.304	25.296	18.4	29.216
O13799	SPAC17H9.02	mtl1		TRAMP/MTREC complex subunit, ATP-dependent RNA helicase (predicted)	catabolic process;cellular catabolic process;cellular localization;cellular macromolecule catabolic process;cellular macromolecule localization;cellular macromolecule metabolic process;cellular metabolic process;cellular nitrogen compound metabolic process;cellular process;intracellular mRNA localization;localization;macromolecule catabolic process;macromolecule localization;macromolecule metabol…	adenyl nucleotide binding;adenyl ribonucleotide binding;ATP binding;ATPase activity;ATPase activity, coupled;ATP-dependent helicase activity;ATP-dependent RNA helicase activity;binding;catalytic activity;helicase activity;hydrolase activity;hydrolase activity, acting on acid anhydrides;hydrolase activity, acting on acid anhydrides, in phosphorus-containing anhydrides;nucleic acid binding;nucleosi…	cell part;intracellular non-membrane-bounded organelle;intracellular organelle;intracellular organelle part;intracellular part;macromolecular complex;non-membrane-bounded organelle;nuclear part;nucleolus;organelle;organelle part;protein complex;TRAMP complex	catabolic process;cellular localization;cellular metabolic process;cellular nitrogen compound metabolic process;cellular process;localization;macromolecule metabolic process;metabolic process;nitrogen compound metabolic process;nucleobase-containing compound metabolic process;primary metabolic process;RNA catabolic process;RNA metabolic process;RNA processing;rRNA processing;tRNA metabolic process	cell part;intracellular non-membrane-bounded organelle;intracellular organelle;macromolecular complex;nucleolus;organelle;protein complex	YJL050W	SKIV2L2	1.75353	0.980104	1.04032	0.967679	1.05063	0.877963	1.01761	0.784806	0.96965	0.949577		3.7198e-15		9.8	8	8	4.5	2.8	2.4	3.3	7.8	4.3	4.3	5.5	6.8	5.1		32.599	7.6163	28.952	12.708	50.571	18.434	6.4998	21.02	34.479	11.277
O13801	SPAC17H9.04c	nrp1		RNA-binding protein		binding;cation binding;ion binding;metal ion binding;nucleic acid binding;nucleotide binding;RNA binding;transition metal ion binding;zinc ion binding	cell part;intracellular non-membrane-bounded organelle;intracellular organelle;intracellular organelle part;intracellular part;non-membrane-bounded organelle;nuclear part;nucleolus;organelle;organelle part		cell part;intracellular non-membrane-bounded organelle;intracellular organelle;nucleolus;organelle	YDL167C	NONE	0.989805	0.958681	0.984058	1.02999	0.934056	1.01949	1.02872	1.11062	1.10851	1.13379		1.4877e-144		23.3	11	11	19.2	16.9	16.9	18.9	18.9	18.4	21.5	18.9	17.5	19.2		13.924	15.37	14.894	12.058	34.217	38.861	28.419	11.319	13.494	10.362
O13802	SPAC17H9.05	ebp2		rRNA processing protein Ebp2 (predicted)	cellular macromolecule metabolic process;cellular metabolic process;cellular nitrogen compound metabolic process;cellular process;macromolecule metabolic process;metabolic process;ncRNA metabolic process;ncRNA processing;nitrogen compound metabolic process;nucleic acid metabolic process;nucleobase-containing compound metabolic process;primary metabolic process;RNA metabolic process;RNA processing…		cell part;intracellular non-membrane-bounded organelle;intracellular organelle;intracellular organelle part;intracellular part;non-membrane-bounded organelle;nuclear part;nucleolus;organelle;organelle part	cellular metabolic process;cellular nitrogen compound metabolic process;cellular process;macromolecule metabolic process;metabolic process;nitrogen compound metabolic process;nucleobase-containing compound metabolic process;primary metabolic process;RNA metabolic process;RNA processing;rRNA processing	cell part;intracellular non-membrane-bounded organelle;intracellular organelle;nucleolus;organelle	YKL172W	EBNA1BP2	0.987849	1.12444	1.12599	1.15287	1.05114	0.943307	1.01275	1.18149	1.08993	1.26679		0		38.4	13	13	27	22.8	35.4	27.3	34.8	37.5	33	25.2	30.3	35.1		14.844	21.101	23.145	29.714	55.896	116.93	18.803	14.677	30.925	34.692
O13804	SPAC17H9.07			signal recognition particle subunit Srp21 (predicted)	biological regulation;cotranslational protein targeting to membrane;establishment of localization;establishment of localization in cell;establishment of protein localization;establishment of protein localization in endoplasmic reticulum;establishment of protein localization to organelle;intracellular protein transport;intracellular transport;negative regulation of biological process;negative regu…	7S RNA binding;binding;nucleic acid binding;RNA binding	cell part;cytoplasmic part;cytosol;intracellular non-membrane-bounded organelle;intracellular organelle;intracellular organelle part;intracellular part;macromolecular complex;non-membrane-bounded organelle;nuclear part;nucleolus;organelle;organelle part;ribonucleoprotein complex;signal recognition particle;signal recognition particle, endoplasmic reticulum targeting	biological regulation;establishment of localization;protein targeting;protein transport;regulation of translation;transport	cell part;cytosol;intracellular non-membrane-bounded organelle;intracellular organelle;macromolecular complex;nucleolus;organelle;ribonucleoprotein complex;signal recognition particle	YKL122C	SRP9	1.06833	1.08638	1.10948	1.02834	1.03944	1.01794	1.00635	0.983962	1.0628	0.994431		3.8318e-186		36.7	4	4	26.7	36.7	26.7	17.5	36.7	26.7	36.7	26.7	26.7	36.7		10.107	23.326	25.526	10.757	101.21	8.3524	77.7	26.77	22.328	82.867
O13807	SPAC17H9.10c	ddb1		damaged DNA binding protein Ddb1	biological regulation;biosynthetic process;cell cycle;cellular biosynthetic process;cellular macromolecule biosynthetic process;cellular macromolecule metabolic process;cellular metabolic process;cellular nitrogen compound metabolic process;cellular process;cellular protein metabolic process;cellular response to abiotic stimulus;cellular response to light stimulus;cellular response to radiation;c…	binding;DNA binding;nucleic acid binding	cell part;cytoplasmic part;cytosol;Ddb1-Ckn1 complex;Ddb1-Wdr21 complex;intracellular non-membrane-bounded organelle;intracellular organelle;intracellular organelle part;intracellular part;macromolecular complex;non-membrane-bounded organelle;nuclear part;nucleolus;nucleotide-excision repair complex;organelle;organelle part;protein complex	biological regulation;biosynthetic process;cell cycle;cellular metabolic process;cellular nitrogen compound metabolic process;cellular process;DNA metabolic process;DNA repair;DNA replication;macromolecule metabolic process;macromolecule modification;metabolic process;nitrogen compound metabolic process;nucleobase-containing compound metabolic process;primary metabolic process;protein metabolic p…	cell part;cytosol;intracellular non-membrane-bounded organelle;intracellular organelle;macromolecular complex;nucleolus;nucleotide-excision repair complex;organelle;protein complex	NONE	DDB1	1.03275	0.898553	0.914495	0.972006	0.937207	0.964972	0.907606	1.05137	0.999301	1.02271		1.1121e-59		8.6	8	8	7.6	5	6.7	5	7.6	6.4	5.6	4.8	6.8	5.7		29.653	30.125	55.092	14.835	48.85	35.264	17.683	30.265	49.414	47.193
O13808	SPAC17H9.11	gmf1		cofilin/tropomyosin family Glia Maturation Factor homolog Gmf1	actin cortical patch assembly;actin cytoskeleton organization;actin filament-based process;biological regulation;cellular component assembly;cellular component assembly at cellular level;cellular component organization;cellular component organization at cellular level;cellular component organization or biogenesis;cellular component organization or biogenesis at cellular level;cellular process;cor…	Arp2/3 complex binding;binding;protein binding;protein complex binding	actin cortical patch;cell cortex part;cell part;cytoplasmic part;cytoskeletal part;cytosol;intracellular membrane-bounded organelle;intracellular organelle;intracellular organelle part;intracellular part;membrane-bounded organelle;nucleus;organelle;organelle part	biological regulation;cellular component assembly;cellular component organization;cellular process;cytoskeleton organization;organelle organization;regulation of organelle organization	cell part;cytosol;intracellular membrane-bounded organelle;intracellular organelle;nucleus;organelle	YDR063W	GMFG|GMFB	0.943663	1.05119	0.956114	1.02259	0.991277	0.977517	0.987947	0.97229	1.05966	1.04406		0		32.6	4	4	24.8	24.8	24.8	24.8	24.8	24.8	24.8	24.8	24.8	24.8		11.34	11.844	8.1425	7.5413	9.9592	19.629	8.9413	14.008	14.661	3.439
O13809	SPAC17H9.12c	cyc2		mitochondrial cytochrome c-heme linkage protein Cyc2 (predicted)	cellular component assembly;cellular component assembly at cellular level;cellular component organization;cellular component organization at cellular level;cellular component organization or biogenesis;cellular component organization or biogenesis at cellular level;cellular macromolecular complex assembly;cellular macromolecular complex subunit organization;cellular macromolecule metabolic proces…	catalytic activity;oxidoreductase activity	cell part;cytoplasmic part;extrinsic to membrane;extrinsic to mitochondrial inner membrane;extrinsic to organelle membrane;integral to membrane;intracellular organelle part;intracellular part;intrinsic to membrane;membrane;membrane part;mitochondrial membrane;mitochondrial membrane part;mitochondrial outer membrane;mitochondrial part;organelle membrane;organelle outer membrane;organelle part;oute…	cellular component assembly;cellular component organization;cellular macromolecular complex assembly;cellular metabolic process;cellular process;macromolecular complex assembly;macromolecule metabolic process;macromolecule modification;metabolic process;primary metabolic process;protein complex assembly;protein metabolic process;protein modification process	cell part;membrane	YOR037W	CYB5RL	1.0939	1.01157	1.03958	1.02459	1.04341	1.05272	1.03411	0.998104	1.07154	1.02644		0		79.3	18	18	72.6	65.8	79.3	79.3	79.3	79.3	79.3	76.3	79.3	79.3		54.032	15.209	15.544	19.328	19.255	18.445	15.064	14.027	20.828	18.194
O13810	SPAC17H9.13c			glutamate 5-kinase (predicted)	amine biosynthetic process;amine metabolic process;biosynthetic process;carboxylic acid biosynthetic process;carboxylic acid metabolic process;cellular amine metabolic process;cellular amino acid biosynthetic process;cellular amino acid metabolic process;cellular biosynthetic process;cellular ketone metabolic process;cellular metabolic process;cellular nitrogen compound biosynthetic process;cellu…	adenyl nucleotide binding;adenyl ribonucleotide binding;amino acid kinase activity;ATP binding;binding;catalytic activity;glutamate 5-kinase activity;kinase activity;nucleic acid binding;nucleotide binding;phosphotransferase activity, carboxyl group as acceptor;purine nucleotide binding;purine ribonucleoside triphosphate binding;purine ribonucleotide binding;ribonucleotide binding;RNA binding;tra…	cell part;cytoplasm;intracellular part	amine metabolic process;biosynthetic process;cellular amino acid metabolic process;cellular ketone metabolic process;cellular metabolic process;cellular nitrogen compound metabolic process;cellular process;heterocycle metabolic process;metabolic process;nitrogen compound metabolic process;organic acid metabolic process;primary metabolic process;small molecule metabolic process	cell part;cytoplasm	YDR300C|YHR033W	ALDH18A1	1.02418	1.04629	1.01531	1.04649	1.00685	0.977804	0.999301	1.00691	1.03321	1.01748		0		39.8	13	13	27.9	25.4	36.6	29.1	33.1	34.3	29.1	29.1	29.1	31.3		33.669	38.752	30.619	38.647	51.539	29.602	33.141	82.89	31.202	51.504
O13811	SPAC17H9.14c	pdi2		protein disulfide isomerase	biological regulation;cell redox homeostasis;cellular homeostasis;cellular process;cellular response to chemical stimulus;cellular response to oxidative stress;cellular response to stimulus;cellular response to stress;glycerol ether metabolic process;homeostatic process;metabolic process;organic ether metabolic process;regulation of biological process;regulation of biological quality;regulation o…	catalytic activity;disulfide oxidoreductase activity;electron carrier activity;intramolecular oxidoreductase activity;intramolecular oxidoreductase activity, interconverting keto- and enol-groups;intramolecular oxidoreductase activity, transposing S-S bonds;isomerase activity;oxidoreductase activity;oxidoreductase activity, acting on a sulfur group of donors;protein disulfide isomerase activity;p…	cell part;cytoplasmic part;endoplasmic reticulum;intracellular membrane-bounded organelle;intracellular organelle;intracellular part;membrane-bounded organelle;organelle	biological regulation;cellular homeostasis;cellular process;glycerol ether metabolic process;homeostatic process;metabolic process;response to chemical stimulus;response to oxidative stress;response to stimulus;response to stress;small molecule metabolic process	cell part;endoplasmic reticulum;intracellular membrane-bounded organelle;intracellular organelle;organelle	YOL088C	NONE	0.987264	1.02224	0.990982	0.978761	0.9739	0.968804	1.00795	1.00059	0.977613	0.966557		0		59.1	23	23	51.8	47.9	57.7	57.7	58.2	57.7	57.4	54.9	55.2	55.2		10.668	14.738	14.961	67.524	64.427	19.873	21.919	14.072	18.172	28.394
O13813	SPAC17H9.16	tom22		mitochondrial TOM complex subunit Tom22 (predicted)	cellular process;establishment of localization;establishment of localization in cell;establishment of protein localization;establishment of protein localization in mitochondrion;establishment of protein localization to organelle;intracellular protein transmembrane transport;intracellular protein transport;intracellular transport;mitochondrial transport;protein import;protein import into mitochond…		cell part;cytoplasmic part;integral to membrane;intracellular organelle part;intracellular part;intrinsic to membrane;macromolecular complex;membrane part;mitochondrial membrane part;mitochondrial outer membrane translocase complex;mitochondrial part;organelle part;protein complex	cellular process;establishment of localization;protein targeting;protein transport;transmembrane transport;transport	cell part;macromolecular complex;protein complex	YNL131W	TOMM22	0.965437	0.985416	1.02918	1.00272	0.991768	0.97561	0.986485	0.9998	0.998303	0.96965		0		37.5	5	5	36.1	36.1	36.1	36.1	36.1	36.1	36.1	36.1	36.1	36.1		8.2864	80.85	8.9698	8.4577	73.632	10.864	11.742	10.971	76.877	69.958
O13814	SPAC17H9.17c	mdm10		ERMES complex subunit Mdm10 (predicted)	cellular component organization;cellular component organization at cellular level;cellular component organization or biogenesis;cellular component organization or biogenesis at cellular level;cellular localization;cellular membrane organization;cellular process;establishment of localization;establishment of localization in cell;establishment of protein localization;establishment of protein locali…		cell part;cytoplasmic part;endoplasmic reticulum part;ERMES complex;integral to membrane;intracellular organelle part;intracellular part;intrinsic to membrane;macromolecular complex;membrane part;mitochondrial membrane part;mitochondrial part;mitochondrial sorting and assembly machinery complex;organelle part;protein complex	cellular component organization;cellular localization;cellular membrane organization;cellular process;establishment of localization;localization;membrane organization;mitochondrion organization;organelle inheritance;organelle localization;organelle organization;protein targeting;protein transport;transport	cell part;macromolecular complex;protein complex	YAL010C	NONE	1.20729	NaN	1.29853	NaN	0.995818	NaN	0.975895	NaN	1.0887	NaN		1.0289e-38		8.1	2	2	3.8	0	3.8	0	3.8	0	3.8	0	3.8	0		NaN	NaN	NaN	NaN	NaN	NaN	NaN	NaN	NaN	NaN
O13816	SPAC17H9.20	psc3	SPAC607.01	mitotic cohesin complex, non-SMC subunit Psc3	cell cycle process;cell division;cellular component organization;cellular component organization at cellular level;cellular component organization or biogenesis;cellular component organization or biogenesis at cellular level;cellular process;chromosome organization;mitotic sister chromatid cohesion;organelle organization;sister chromatid cohesion		cell part;centromeric heterochromatin;chromatin;chromosomal part;chromosome;cohesin complex;condensed chromosome;condensed nuclear chromosome;heterochromatin;intracellular non-membrane-bounded organelle;intracellular organelle;intracellular organelle part;intracellular part;macromolecular complex;mating-type region heterochromatin;mitotic cohesin complex;non-membrane-bounded organelle;nuclear cen…	cell division;cellular component organization;cellular process;chromosome organization;organelle organization	cell part;chromosome;cohesin complex;intracellular non-membrane-bounded organelle;intracellular organelle;macromolecular complex;nuclear chromosome;organelle;protein complex	YIL026C	STAG1|STAG2|STAG3	0.97012	1.00068	1.03452	0.979816	0.99681	0.994431	0.962279	1.00144	0.983671	0.954563		1.3407e-21		10.8	9	9	8.3	3.8	10.8	9.4	8.3	5.5	8.3	8.4	8.3	8.3		7.1376	5.3173	18.998	42.763	32.131	5.9529	47.541	7.65	64.691	8.5813
O13819	SPAC19A8.03	ymr1		phosphatidylinositol-3-phosphatase, myotubularin family (predicted)	biological regulation;cellular lipid metabolic process;cellular macromolecule metabolic process;cellular metabolic process;cellular process;cellular protein metabolic process;cellular response to stimulus;dephosphorylation;establishment of localization;glycerolipid metabolic process;glycerophospholipid metabolic process;inositol lipid-mediated signaling;intracellular signal transduction;lipid met…	catalytic activity;hydrolase activity;hydrolase activity, acting on ester bonds;inositol or phosphatidylinositol phosphatase activity;lipid phosphatase activity;phosphatase activity;phosphatidylinositol monophosphate phosphatase activity;phosphatidylinositol-3-phosphatase activity;phosphoprotein phosphatase activity;phosphoric ester hydrolase activity;protein tyrosine phosphatase activity	cell part;cytoplasmic part;cytosol;intracellular part	biological regulation;cellular lipid metabolic process;cellular metabolic process;cellular process;establishment of localization;lipid metabolic process;macromolecule metabolic process;macromolecule modification;metabolic process;phosphorus metabolic process;primary metabolic process;protein dephosphorylation;protein metabolic process;protein modification process;response to stimulus;signal trans…	cell part;cytosol	YJR110W	MTMR7|MTMR6|MTMR8	0.943574	0.806972	0.877963	0.842815	0.818465	0.815528	0.863409	0.769408	0.953471	0.804505		5.3526e-58		16.3	6	6	10.7	10.4	10.4	7.3	14.3	5.4	8.8	9.7	14.3	12.7		25.785	25.507	14.528	17.143	22.568	25.186	26	22.034	67.855	21.851
O13820	SPAC19A8.04	erg5	cyp61	C-22 sterol desaturase Erg5	alcohol biosynthetic process;alcohol metabolic process;biosynthetic process;cellular alcohol biosynthetic process;cellular alcohol metabolic process;cellular biosynthetic process;cellular localization;cellular macromolecule localization;cellular metabolic process;cellular process;cellular protein localization;ergosterol biosynthetic process;ergosterol metabolic process;establishment of localizati…	binding;C-22 sterol desaturase activity;catalytic activity;cation binding;electron carrier activity;heme binding;ion binding;iron ion binding;metal ion binding;oxidoreductase activity;oxidoreductase activity, acting on paired donors, with incorporation or reduction of molecular oxygen;oxidoreductase activity, acting on paired donors, with oxidation of a pair of donors resulting in the reduction o…	cell part;cytoplasmic part;endoplasmic reticulum;intracellular membrane-bounded organelle;intracellular organelle;intracellular part;membrane-bounded organelle;organelle	alcohol metabolic process;biosynthetic process;cellular localization;cellular metabolic process;cellular process;establishment of localization;lipid metabolic process;localization;metabolic process;primary metabolic process;response to stimulus;response to stress;small molecule metabolic process	cell part;endoplasmic reticulum;intracellular membrane-bounded organelle;intracellular organelle;organelle	YMR015C	CYP26B1|CYP26A1|CYP26C1	1.10075	1.08044	1.05473	1.07442	1.05744	1.04668	1.05548	1.05589	1.05526	1.02457		0		73.3	39	39	68.9	56.9	65.9	65.9	73.1	66.9	68.3	63.5	68.9	73.1		30.845	36.853	22.014	30.222	26.179	43.737	28.474	31.384	35.593	15.326
O13821	SPAC19A8.05c	sst4	vps27	sorting receptor for ubiquitinated membrane proteins, ESCRT 0 complex subunit Sst4	anatomical structure formation involved in morphogenesis;ascospore-type prospore formation;biological regulation;cellular component assembly;cellular component assembly at cellular level;cellular component assembly involved in morphogenesis;cellular component organization;cellular component organization at cellular level;cellular component organization or biogenesis;cellular component organizatio…	binding;cation binding;ion binding;lipid binding;metal ion binding;phosphatidylinositol binding;phosphatidylinositol-3-phosphate binding;phospholipid binding;protein binding;small conjugating protein binding;ubiquitin binding	cell part;cytoplasmic part;cytosol;endosomal part;endosome membrane;ESCRT-0 complex;intracellular membrane-bounded organelle;intracellular organelle;intracellular organelle part;intracellular part;macromolecular complex;membrane;membrane-bounded organelle;nucleus;organelle;organelle membrane;organelle part;prospore membrane;protein complex	anatomical structure formation involved in morphogenesis;biological regulation;cellular component assembly;cellular component organization;cellular membrane organization;cellular process;developmental process;endocytosis;endosome transport;establishment of localization;membrane invagination;membrane organization;organelle organization;protein targeting;protein transport;transport;vacuolar transpo…	cell part;cytosol;intracellular membrane-bounded organelle;intracellular organelle;macromolecular complex;membrane;nucleus;organelle;protein complex	YNR006W	STAM|STAM2	0.981162	1.02025	1.055	1.05965	0.99552	0.993641	1.00667	1.00953	0.983865	0.946253		0		22.1	10	10	18	14.4	15.2	15.2	14.4	16.6	16.6	18.2	16.6	12		53.024	89.801	12.913	46.532	8.9577	18.258	11.555	16.818	75.203	34.744
O13822	SPAC19A8.06			short chain dehydrogenase (predicted)		catalytic activity;oxidoreductase activity;oxidoreductase activity, acting on CH or CH2 groups;oxidoreductase activity, acting on CH or CH2 groups, NAD or NADP as acceptor	cell part;cytoplasmic part;endoplasmic reticulum;intracellular membrane-bounded organelle;intracellular organelle;intracellular organelle part;intracellular part;membrane;membrane-bounded organelle;nuclear membrane;nuclear part;organelle;organelle membrane;organelle part		cell part;endoplasmic reticulum;intracellular membrane-bounded organelle;intracellular organelle;membrane;organelle	YNL181W	NONE	1.00514	1.12085	1.01189	1.05217	1.09396	1.02088	1.04078	1.11516	1.09845	0.983671		6.9111e-39		26.7	8	8	17.9	9.6	17.9	17.9	20.9	15.9	17.9	23.7	20.9	19.4		12.626	14.928	15.321	9.5425	17.744	12.355	19.443	20.424	14.117	15.483
O13823	SPAC19A8.07c	imp4		U3 snoRNP-associated protein Imp4 (predicted)	cellular macromolecule metabolic process;cellular metabolic process;cellular nitrogen compound metabolic process;cellular process;macromolecule metabolic process;metabolic process;ncRNA metabolic process;ncRNA processing;nitrogen compound metabolic process;nucleic acid metabolic process;nucleobase-containing compound metabolic process;primary metabolic process;RNA metabolic process;RNA processing…	binding;nucleic acid binding;RNA binding	cell part;intracellular non-membrane-bounded organelle;intracellular organelle;intracellular organelle part;intracellular part;macromolecular complex;non-membrane-bounded organelle;nuclear part;nucleolus;organelle;organelle part;preribosome;ribonucleoprotein complex;small-subunit processome	cellular metabolic process;cellular nitrogen compound metabolic process;cellular process;macromolecule metabolic process;metabolic process;nitrogen compound metabolic process;nucleobase-containing compound metabolic process;primary metabolic process;RNA metabolic process;RNA processing;rRNA processing	cell part;intracellular non-membrane-bounded organelle;intracellular organelle;macromolecular complex;nucleolus;organelle;preribosome;ribonucleoprotein complex	YNL075W	IMP4	0.877501	0.918442	0.924642	1.0625	1.00363	0.971912	1.0296	0.996314	1.11893	1.04842		2.5095e-42		33.6	8	8	25.3	16.3	26	28.7	30.1	25.3	25.3	16.3	28.7	21.1		18.414	11.42	18.762	17.515	17.308	47.97	28.197	20.151	10.154	13.258
O13824	SPAC19A8.08	upf2		nonsense-mediated decay protein Upf2	catabolic process;cellular catabolic process;cellular macromolecule catabolic process;cellular macromolecule metabolic process;cellular metabolic process;cellular nitrogen compound metabolic process;cellular process;macromolecule catabolic process;macromolecule metabolic process;metabolic process;mRNA catabolic process;mRNA metabolic process;nitrogen compound metabolic process;nuclear-transcribed…	binding;DNA binding;nucleic acid binding;RNA binding	cell part;cytoplasmic part;cytosol;intracellular part	catabolic process;cellular metabolic process;cellular nitrogen compound metabolic process;cellular process;macromolecule metabolic process;metabolic process;mRNA metabolic process;nitrogen compound metabolic process;nucleobase-containing compound metabolic process;primary metabolic process;RNA catabolic process;RNA metabolic process	cell part;cytosol	YHR077C	UPF2	0.976086	1.12736	0.927472	1.11099	1.13656	1.05542	1.01364	1.00705	0.983865	0.894135		3.6843e-46		5.4	4	4	4.1	1.3	4.1	2.7	2.7	2.7	2.7	2.7	2.7	2.7		24.62	6.6206	17.851	27.077	12.662	33.809	21.621	8.7796	15.858	19.693
O13827	SPAC19A8.11c			conserved eukaryotic protein	cell cycle process;cellular macromolecule metabolic process;cellular metabolic process;cellular nitrogen compound metabolic process;cellular process;DNA metabolic process;DNA recombination;macromolecule metabolic process;metabolic process;nitrogen compound metabolic process;nucleic acid metabolic process;nucleobase-containing compound metabolic process;primary metabolic process;reciprocal DNA rec…		cell part;cytoplasmic part;cytosol;intracellular membrane-bounded organelle;intracellular organelle;intracellular part;membrane-bounded organelle;nucleus;organelle	cellular metabolic process;cellular nitrogen compound metabolic process;cellular process;DNA metabolic process;DNA recombination;macromolecule metabolic process;metabolic process;nitrogen compound metabolic process;nucleobase-containing compound metabolic process;primary metabolic process	cell part;cytosol;intracellular membrane-bounded organelle;intracellular organelle;nucleus;organelle	YFR043C	NONE	1.1026	1.04019	1.10817	1.18852	1.06216	1.18401	1.18405	1.18012	1.21514	1.06279		3.954e-09		11.4	2	2	11.4	11.4	11.4	11.4	11.4	11.4	4.5	11.4	11.4	11.4		14.475	12.245	93.503	11.202	15.825	64.563	10.858	29.442	10.938	12.098
O13828	SPAC19A8.12	dcp2		mRNA decapping complex catalytic subunit Dcp2	catabolic process;cellular catabolic process;cellular macromolecule catabolic process;cellular macromolecule metabolic process;cellular metabolic process;cellular nitrogen compound metabolic process;cellular process;deadenylation-dependent decapping of nuclear-transcribed mRNA;deadenylation-independent decapping of nuclear-transcribed mRNA;macromolecule catabolic process;macromolecule metabolic p…	adenyl nucleotide binding;adenyl ribonucleotide binding;ATP binding;binding;catalytic activity;cation binding;hydrolase activity;hydrolase activity, acting on acid anhydrides;hydrolase activity, acting on acid anhydrides, in phosphorus-containing anhydrides;ion binding;m7G(5')pppN diphosphatase activity;magnesium ion binding;manganese ion binding;metal ion binding;nucleic acid binding;nucleotide …	cell part;cytoplasmic mRNA processing body;cytoplasmic part;cytosol;intracellular membrane-bounded organelle;intracellular non-membrane-bounded organelle;intracellular organelle;intracellular part;macromolecular complex;membrane-bounded organelle;mRNA cap binding complex;non-membrane-bounded organelle;nucleus;organelle;protein complex;ribonucleoprotein complex;RNA cap binding complex;RNA granule	catabolic process;cellular metabolic process;cellular nitrogen compound metabolic process;cellular process;macromolecule metabolic process;metabolic process;mRNA metabolic process;mRNA processing;nitrogen compound metabolic process;nucleobase-containing compound metabolic process;primary metabolic process;RNA catabolic process;RNA metabolic process;RNA processing	cell part;cytosol;intracellular membrane-bounded organelle;intracellular non-membrane-bounded organelle;intracellular organelle;macromolecular complex;nucleus;organelle;protein complex;ribonucleoprotein complex	YNL118C	DCP2	1.04237	1.05613	1.03641	1.07557	1.0731	1.05329	1.05881	1.05693	0.992063	1.03715		2.6079e-302		28.2	15	15	24.2	22.7	23.3	26.7	21.3	21.9	26.2	24.4	20.8	22.8		49.302	22.847	15.106	20.945	11.074	47.546	63.857	16.882	18.97	29.506
O13829	SPAC19A8.13	usp101	snp1	U1 snRNP-associated protein Usp101	cellular component assembly;cellular component assembly at cellular level;cellular component organization;cellular component organization at cellular level;cellular component organization or biogenesis;cellular component organization or biogenesis at cellular level;cellular macromolecular complex assembly;cellular macromolecular complex subunit organization;cellular process;macromolecular complex…	binding;mRNA binding;nucleic acid binding;nucleotide binding;RNA binding;snRNA binding;U1 snRNA binding	cell part;commitment complex;cytoplasmic part;cytosol;intracellular organelle part;intracellular part;macromolecular complex;nuclear part;organelle part;ribonucleoprotein complex;small nuclear ribonucleoprotein complex;spliceosomal complex;U1 snRNP;U2-type spliceosomal complex	cellular component assembly;cellular component organization;cellular macromolecular complex assembly;cellular process;macromolecular complex assembly;ribonucleoprotein complex assembly	cell part;cytosol;macromolecular complex;ribonucleoprotein complex;small nuclear ribonucleoprotein complex;spliceosomal complex	YIL061C	SNRNP35	1.06031	NaN	1.24558	1.17217	1.05263	1.1298	1.1314	0.983478	1.17166	1.05878		1.179e-26		7.3	2	2	7.3	0	7.3	7.3	7.3	7.3	7.3	6.1	7.3	7.3		16.818	NaN	27.334	56.883	16.37	NaN	23.423	NaN	23.208	5.7696
O13830	SPAC19A8.14	pth2		mitochondrial aminoacyl-tRNA hydrolase Pth2 (predicted)	biosynthetic process;cellular biosynthetic process;cellular component organization;cellular component organization at cellular level;cellular component organization or biogenesis;cellular component organization or biogenesis at cellular level;cellular macromolecule biosynthetic process;cellular macromolecule metabolic process;cellular metabolic process;cellular process;cellular protein metabolic …	aminoacyl-tRNA hydrolase activity;carboxylic ester hydrolase activity;catalytic activity;hydrolase activity;hydrolase activity, acting on ester bonds	cell part;cytoplasmic part;intracellular membrane-bounded organelle;intracellular organelle;intracellular part;membrane-bounded organelle;mitochondrion;organelle	biosynthetic process;cellular component organization;cellular metabolic process;cellular process;macromolecule metabolic process;metabolic process;mitochondrial translation;mitochondrion organization;organelle organization;primary metabolic process;protein metabolic process;translation	cell part;intracellular membrane-bounded organelle;intracellular organelle;mitochondrion;organelle	YBL057C	PTRH2	1.188	1.06216	1.05719	0.960246	1.01894	0.984737	0.942951	1.11531	1.07628	0.959601		1.3772e-49		37.6	5	5	23.4	23.4	23.4	23.4	23.4	23.4	23.4	23.4	23.4	23.4		10.284	65.944	9.6347	25.275	10.607	43.381	32.087	50.049	21.315	15.433
O13831	SPAC19A8.15	trp2		tryptophan synthase (predicted)		carbon-oxygen lyase activity;catalytic activity;hydro-lyase activity;lyase activity;tryptophan synthase activity	cell part;cytoplasmic part;cytosol;intracellular membrane-bounded organelle;intracellular organelle;intracellular part;membrane-bounded organelle;nucleus;organelle		cell part;cytosol;intracellular membrane-bounded organelle;intracellular organelle;nucleus;organelle	YGL026C	NONE	1.00606	1.02117	0.985319	0.999301	1.02418	1.01566	0.995421	1.01494	1.01722	1.0229		0		77.2	45	45	71	57	76.3	67.1	76.3	62.7	71.3	70	75.9	67.6		32.973	19.361	26.825	43.237	27.17	26.886	25.113	40.461	29.895	39.979
O13834	SPAC19D5.04	ptr1		HECT-type ubiquitin ligase E3 Ptr1	establishment of localization;establishment of localization in cell;establishment of RNA localization;intracellular transport;mRNA export from nucleus;mRNA transport;nuclear export;nuclear transport;nucleic acid transport;nucleobase-containing compound transport;nucleocytoplasmic transport;RNA export from nucleus;RNA transport;transport	acid-amino acid ligase activity;catalytic activity;ligase activity;ligase activity, forming carbon-nitrogen bonds;small conjugating protein ligase activity;ubiquitin-protein ligase activity	cell part;intracellular membrane-bounded organelle;intracellular organelle;intracellular part;membrane-bounded organelle;nucleus;organelle	establishment of localization;nuclear transport;nucleobase-containing compound transport;nucleocytoplasmic transport;transport	cell part;intracellular membrane-bounded organelle;intracellular organelle;nucleus;organelle	YDR457W	HUWE1	1.01916	0.963577	1.00842	1.04348	1.0088	1.01727	0.995322	0.969932	1.01267	1.04832		0		19.5	47	47	15.4	10.9	13.7	14.1	13.1	13.2	14.9	13.8	14.5	12.9		18.148	31.262	33.899	35.57	22.71	54.886	43.199	26.885	29.204	27.308
O13835	SPAC19D5.05c	imp3		U3 snoRNP-associated protein Imp3 (predicted)	cellular macromolecule metabolic process;cellular metabolic process;cellular nitrogen compound metabolic process;cellular process;macromolecule metabolic process;metabolic process;ncRNA metabolic process;ncRNA processing;nitrogen compound metabolic process;nucleic acid metabolic process;nucleobase-containing compound metabolic process;primary metabolic process;RNA metabolic process;RNA processing…	binding;nucleic acid binding;RNA binding;rRNA binding;snoRNA binding	cell part;intracellular non-membrane-bounded organelle;intracellular organelle;intracellular organelle part;intracellular part;macromolecular complex;non-membrane-bounded organelle;nuclear part;nucleolus;organelle;organelle part;preribosome;ribonucleoprotein complex;small nuclear ribonucleoprotein complex;small nucleolar ribonucleoprotein complex;small-subunit processome	cellular metabolic process;cellular nitrogen compound metabolic process;cellular process;macromolecule metabolic process;metabolic process;nitrogen compound metabolic process;nucleobase-containing compound metabolic process;primary metabolic process;RNA metabolic process;RNA processing;rRNA processing	cell part;intracellular non-membrane-bounded organelle;intracellular organelle;macromolecular complex;nucleolus;organelle;preribosome;ribonucleoprotein complex;small nuclear ribonucleoprotein complex;small nucleolar ribonucleoprotein complex	YHR148W	IMP3	0.989805	0.927558	0.955384	1.07437	0.974374	0.988338	1.02987	1.004	1.02843	1.004		2.2342e-21		38.3	7	7	38.3	38.3	21.3	38.3	24	38.3	32.2	18	30.1	18.6		68.786	36.638	19.394	37.495	12.174	20.625	21.002	11.388	78.498	13.173
O13836	SPAC19D5.06c	din1	rai1	Dhp1p-interacting protein Din1	biological regulation;biosynthetic process;cellular biosynthetic process;cellular macromolecule metabolic process;cellular metabolic process;cellular nitrogen compound metabolic process;cellular process;macromolecule metabolic process;metabolic process;mRNA metabolic process;mRNA processing;ncRNA metabolic process;ncRNA processing;nitrogen compound metabolic process;nucleic acid metabolic process…	binding;cation binding;ion binding;metal ion binding;nucleotide binding	cell part;cytoplasmic part;cytosol;intracellular membrane-bounded organelle;intracellular organelle;intracellular part;membrane-bounded organelle;nucleus;organelle	biological regulation;biosynthetic process;cellular metabolic process;cellular nitrogen compound metabolic process;cellular process;macromolecule metabolic process;metabolic process;mRNA metabolic process;mRNA processing;nitrogen compound metabolic process;nucleobase-containing compound metabolic process;primary metabolic process;RNA metabolic process;RNA processing;rRNA processing;transcription …	cell part;cytosol;intracellular membrane-bounded organelle;intracellular organelle;nucleus;organelle	YGL246C	DXO	1.01926	1.06108	1.07121	1.07195	0.987557	1.13909	1.04452	1.0562	0.997904	0.768876		5.7831e-52		7.4	2	2	7.4	7.4	7.4	2.8	7.4	7.4	7.4	7.4	7.4	2.8		7.6637	50.779	21.044	9.7467	8.2025	20.556	19.512	15.382	14.802	NaN
O13837	SPAC19D5.07	uga1		4-aminobutyrate aminotransferase (GABA transaminase)	amine catabolic process;amine metabolic process;carboxylic acid catabolic process;carboxylic acid metabolic process;catabolic process;cellular amine metabolic process;cellular amino acid catabolic process;cellular amino acid metabolic process;cellular catabolic process;cellular ketone metabolic process;cellular metabolic process;cellular nitrogen compound metabolic process;cellular process;gamma-…	4-aminobutyrate transaminase activity;binding;catalytic activity;cofactor binding;pyridoxal phosphate binding;transaminase activity;transferase activity;transferase activity, transferring nitrogenous groups;vitamin B6 binding;vitamin binding	cell part;cytoplasmic part;cytosol;intracellular membrane-bounded organelle;intracellular organelle;intracellular part;membrane-bounded organelle;mitochondrion;organelle	amine metabolic process;catabolic process;cellular amino acid metabolic process;cellular ketone metabolic process;cellular metabolic process;cellular nitrogen compound metabolic process;cellular process;metabolic process;nitrogen compound metabolic process;organic acid metabolic process;primary metabolic process;small molecule metabolic process	cell part;cytosol;intracellular membrane-bounded organelle;intracellular organelle;mitochondrion;organelle	YGR019W	ABAT	1.04039	1.00457	1.04475	0.979432	0.960246	1.14116	1.04179	1.02353	0.939055	0.953471		1.6399e-111		15.4	5	5	10.3	13.5	13.5	13.5	13.5	9.9	8	11.8	13.5	9.9		7.0676	9.9685	7.7495	21.515	11.537	15.017	12.729	14.571	11.412	9.8157
O13838	SPAC19E9.01c	nup40		nucleoporin Nup40	biological regulation;cell cycle checkpoint;establishment of localization;establishment of localization in cell;establishment of protein localization;establishment of RNA localization;intracellular transport;mitotic cell cycle checkpoint;mitotic cell cycle spindle assembly checkpoint;mitotic cell cycle spindle checkpoint;mRNA transport;negative regulation of biological process;negative regulation…		cell part;intracellular organelle part;intracellular part;macromolecular complex;membrane;membrane part;nuclear membrane;nuclear part;nuclear pore;organelle membrane;organelle part;pore complex;protein complex	biological regulation;establishment of localization;nuclear transport;nucleobase-containing compound transport;nucleocytoplasmic transport;protein transport;regulation of cell cycle;regulation of mitotic cell cycle;regulation of organelle organization;transport	cell part;macromolecular complex;membrane;nuclear pore;protein complex	YDL088C|YMR153W	NUP35	1.07844	0.986193	1.02438	1.02022	1.11191	1.13676	1.17801	1.06365	1.05952	1.13558		0		44.2	12	12	35.3	34.5	41.5	37.5	26.7	38.8	39.4	26.4	30.7	26.7		13.96	16.894	13.413	14.033	69.22	24.062	20.437	12.535	21.511	25.371
O13842	SPAC19G12.03	cda1		chitin deacetylase Cda1	amine metabolic process;aminoglycan catabolic process;aminoglycan metabolic process;anatomical structure formation involved in morphogenesis;ascospore wall assembly;ascospore wall chitin catabolic process;ascospore wall chitin metabolic process;carbohydrate catabolic process;carbohydrate metabolic process;catabolic process;cell wall assembly;cell wall chitin catabolic process;cell wall chitin met…	catalytic activity;chitin deacetylase activity;deacetylase activity;hydrolase activity;hydrolase activity, acting on carbon-nitrogen (but not peptide) bonds;hydrolase activity, acting on carbon-nitrogen (but not peptide) bonds, in linear amides	cell part;cell wall part;chitosan layer of spore wall;cytoplasmic part;cytosol;external encapsulating structure part;intracellular membrane-bounded organelle;intracellular organelle;intracellular part;membrane-bounded organelle;nucleus;organelle	amine metabolic process;anatomical structure formation involved in morphogenesis;carbohydrate metabolic process;catabolic process;cell wall organization;cell wall organization or biogenesis;cellular cell wall organization;cellular cell wall organization or biogenesis;cellular component assembly;cellular component organization;cellular metabolic process;cellular process;developmental process;exter…	cell part;cytosol;intracellular membrane-bounded organelle;intracellular organelle;nucleus;organelle	YLR307W|YLR308W	NONE	1.07726	1.07861	1.05583	1.05529	1.07179	1.09162	1.01514	0.979336	1.01283	1.05674		1.4173e-177		53.4	11	11	53.4	35.9	37.8	45.3	42.5	46.2	36.6	42.5	42.5	39.4		48.047	18.679	11.291	15.648	21.64	49.837	8.5857	18.415	20.817	11.762
O13844	SPAC19G12.05	mce1		mitochondrial citrate transmembrane transporter (predicted)	anion transport;carboxylic acid transport;citrate transport;establishment of localization;establishment of localization in cell;intracellular transport;ion transport;mitochondrial citrate transport;mitochondrial transport;organic acid transport;organic anion transport;organic substance transport;transport;tricarboxylic acid transport	active transmembrane transporter activity;carboxylic acid transmembrane transporter activity;organic acid transmembrane transporter activity;secondary active transmembrane transporter activity;substrate-specific transmembrane transporter activity;substrate-specific transporter activity;transmembrane transporter activity;transporter activity;tricarboxylate secondary active transmembrane transporte…	cell part;cytoplasmic part;integral to membrane;intracellular organelle part;intracellular part;intrinsic to membrane;membrane;membrane part;mitochondrial inner membrane;mitochondrial membrane;mitochondrial part;organelle inner membrane;organelle membrane;organelle part	establishment of localization;ion transport;organic acid transport;transport	cell part;membrane	YBR291C	SLC25A1	0.977613	0.923191	0.991178	0.970874	0.958589	0.924642	0.952472	1.00681	0.988045	1.10903		1.0597e-43		38.8	12	12	27.5	26.5	35.1	38.1	35.7	38.1	30.9	37.8	38.8	38.8		13.646	13.007	15.632	16.07	12.615	40.596	18.27	22.453	16.224	18.289
O13845	SPAC19G12.07c	rsd1		RNA-binding protein Rsd1 (predicted)	cellular macromolecule metabolic process;cellular metabolic process;cellular nitrogen compound metabolic process;cellular process;macromolecule metabolic process;metabolic process;mRNA metabolic process;mRNA processing;nitrogen compound metabolic process;nuclear mRNA cis splicing, via spliceosome;nuclear mRNA splicing, via spliceosome;nucleic acid metabolic process;nucleobase-containing compound …	binding;nucleic acid binding;nucleotide binding;RNA binding	cell part;intracellular organelle part;intracellular part;macromolecular complex;nuclear part;organelle part;ribonucleoprotein complex;spliceosomal complex	cellular metabolic process;cellular nitrogen compound metabolic process;cellular process;macromolecule metabolic process;metabolic process;mRNA metabolic process;mRNA processing;nitrogen compound metabolic process;nucleobase-containing compound metabolic process;primary metabolic process;RNA metabolic process;RNA processing;RNA splicing	cell part;macromolecular complex;ribonucleoprotein complex;spliceosomal complex	NONE	RBM39|RBM23	0.973236	1.0108	0.872829	0.86423	0.956663	1.03867	1.02419	0.82447	0.901469	0.924214		6.6964e-23		10.9	5	5	10.9	2.2	10.9	4	10.9	9.5	6.8	6.8	10.9	6.8		77.604	4.6562	19.686	6.7877	7.9691	7.5996	8.3675	121.58	9.0354	106.66
O13846	SPAC19G12.08	scs7		sphingosine hydroxylase Scs7	biosynthetic process;carboxylic acid biosynthetic process;carboxylic acid metabolic process;cellular biosynthetic process;cellular ketone metabolic process;cellular lipid metabolic process;cellular metabolic process;cellular process;cellular response to cadmium ion;cellular response to chemical stimulus;cellular response to inorganic substance;cellular response to metal ion;cellular response to s…	binding;catalytic activity;cation binding;ion binding;iron ion binding;metal ion binding;oxidoreductase activity;sphingosine hydroxylase activity;transition metal ion binding	cell part;cytoplasmic part;endoplasmic reticulum membrane;endoplasmic reticulum part;integral to membrane;intracellular organelle part;intracellular part;intrinsic to membrane;membrane;membrane part;organelle membrane;organelle part	biosynthetic process;cellular ketone metabolic process;cellular lipid metabolic process;cellular metabolic process;cellular process;generation of precursor metabolites and energy;lipid metabolic process;metabolic process;organic acid metabolic process;primary metabolic process;response to chemical stimulus;response to stimulus;small molecule metabolic process	cell part;membrane	YMR272C	FA2H	1.01009	1.05327	1.14073	1.09021	0.976562	1.04715	1.11628	1.16155	1.12763	1.10618		0		48.7	16	16	38.6	34.9	30.8	39.5	39.5	35.7	39.5	38.3	47.3	39.5		31.96	66.674	37.61	22.161	20.056	30.84	19.754	47.26	17.049	19.736
O13848	SPAC19G12.09			NADH/NADPH dependent indole-3-acetaldehyde reductase	cellular process;cellular response to stimulus;cellular response to stress;response to stimulus;response to stress	alpha-keto amide reductase activity;alpha-keto ester reductase activity;catalytic activity;indole-3-acetaldehyde reductase (NADH) activity;indole-3-acetaldehyde reductase (NADPH) activity;oxidoreductase activity;oxidoreductase activity, acting on CH-OH group of donors;oxidoreductase activity, acting on NADH or NADPH;oxidoreductase activity, acting on NADH or NADPH, NAD or NADP as acceptor;oxidore…	cell part;cytoplasmic part;cytosol;intracellular membrane-bounded organelle;intracellular organelle;intracellular part;membrane-bounded organelle;nucleus;organelle	cellular process;response to stimulus;response to stress	cell part;cytosol;intracellular membrane-bounded organelle;intracellular organelle;nucleus;organelle	YDL124W	NONE	0.99108	1.00349	1.00583	1.05829	1.06763	1.09691	1.10065	1.08339	1.04926	1.02457		0		68	19	19	67.6	60.2	68	65.5	68	65.5	68	65.1	68	68		19.968	19.606	12.211	42.944	19.168	43.211	14.345	47.072	17.587	16.21
O13849	SPAC19G12.10c	cpy1	pcy1	vacuolar carboxypeptidase Y	catabolic process;cellular catabolic process;cellular macromolecule catabolic process;cellular macromolecule metabolic process;cellular metabolic process;cellular process;cellular protein catabolic process;cellular protein metabolic process;macromolecule catabolic process;macromolecule metabolic process;metabolic process;primary metabolic process;protein catabolic process;protein metabolic proces…	binding;carboxypeptidase activity;catalytic activity;exopeptidase activity;hydrolase activity;peptidase activity;peptidase activity, acting on L-amino acid peptides;protein binding;protein dimerization activity;protein heterodimerization activity;serine hydrolase activity;serine-type carboxypeptidase activity;serine-type exopeptidase activity;serine-type peptidase activity	cell part;cytoplasmic part;fungal-type vacuole;intracellular membrane-bounded organelle;intracellular organelle;intracellular part;lytic vacuole;membrane-bounded organelle;organelle;storage vacuole;vacuole	catabolic process;cellular metabolic process;cellular process;macromolecule metabolic process;metabolic process;primary metabolic process;protein catabolic process;protein metabolic process;proteolysis	cell part;intracellular membrane-bounded organelle;intracellular organelle;organelle;vacuole	YBR139W|YMR297W	CTSA	1.01787	1.04513	1.0227	1.03994	1.0297	1.03537	1.0545	1.02732	0.984058	1.03696		0		26.7	20	20	18	13.6	16.8	16.1	17.1	19.4	15.9	13.6	18	21.1		12.142	32.5	12.977	41.363	13.002	22.554	17.839	31.148	21.924	51.313
O13850	SPAC19G12.11	coq9		ubiquinone biosynthesis protein Coq9 (predicted)	aerobic respiration;biosynthetic process;cellular biosynthetic process;cellular ketone metabolic process;cellular metabolic process;cellular process;cellular respiration;coenzyme biosynthetic process;coenzyme metabolic process;cofactor biosynthetic process;cofactor metabolic process;energy derivation by oxidation of organic compounds;generation of precursor metabolites and energy;metabolic proces…		cell part;cytoplasmic part;intracellular organelle part;intracellular part;membrane;mitochondrial inner membrane;mitochondrial membrane;mitochondrial part;organelle inner membrane;organelle membrane;organelle part	biosynthetic process;cellular ketone metabolic process;cellular metabolic process;cellular process;cellular respiration;cofactor metabolic process;generation of precursor metabolites and energy;metabolic process;small molecule metabolic process	cell part;membrane	YLR201C	COQ9	0.905305	0.858517	0.893975	0.863782	0.865426	0.940115	0.903016	0.856238	0.906043	0.92115		0		45.6	7	7	45.6	17.2	39.2	45.6	39.2	39.6	39.6	39.2	33.2	33.2		23.486	9.1353	24.783	42.907	34.869	37.32	37.658	49.402	39.994	11.56
O13853	SPAC19G12.14	its3		1-phosphatidylinositol-4-phosphate 5-kinase Its3	acylglycerol biosynthetic process;acylglycerol metabolic process;biological regulation;biosynthetic process;cell cycle;cell division;cellular biosynthetic process;cellular lipid metabolic process;cellular metabolic process;cellular process;diacylglycerol biosynthetic process;diacylglycerol metabolic process;glycerol ether biosynthetic process;glycerol ether metabolic process;glycerolipid biosynth…	1-phosphatidylinositol-4-phosphate 5-kinase activity;adenyl nucleotide binding;adenyl ribonucleotide binding;ATP binding;binding;catalytic activity;inositol or phosphatidylinositol kinase activity;kinase activity;lipid kinase activity;nucleotide binding;phosphatidylinositol phosphate kinase activity;phosphotransferase activity, alcohol group as acceptor;purine nucleotide binding;purine ribonucleo…	cell part;cell septum;intracellular membrane-bounded organelle;intracellular organelle;intracellular part;membrane;membrane-bounded organelle;nucleus;organelle;plasma membrane	biological regulation;biosynthetic process;cell cycle;cell division;cellular lipid metabolic process;cellular metabolic process;cellular process;glycerol ether metabolic process;lipid metabolic process;metabolic process;primary metabolic process;regulation of cell cycle;small molecule metabolic process	cell part;cell septum;intracellular membrane-bounded organelle;intracellular organelle;membrane;nucleus;organelle;plasma membrane	YDR208W	PIP5K1B|PIP5K1A|PIP5K1C	0.950661	1.19066	0.939585	1.09049	1.04062	0.986193	0.977517	1.03511	0.96665	1.01889		3.9582e-23		10.1	6	6	9.2	7.8	5.8	6.7	9.2	6.7	5.5	5.8	9.2	10.1		43.236	8.4375	77.196	93.854	14.465	41.261	17.154	15.704	82.697	49.414
O13855	SPAC1A6.01c		SPAC23C4.20c	human thyroid receptor interacting protein homolog, transcription coactivator (predicted)	biological regulation;regulation of biological process;regulation of biosynthetic process;regulation of cellular biosynthetic process;regulation of cellular macromolecule biosynthetic process;regulation of cellular metabolic process;regulation of cellular process;regulation of gene expression;regulation of macromolecule biosynthetic process;regulation of macromolecule metabolic process;regulation…	binding;cation binding;ion binding;metal ion binding;protein binding transcription factor activity;transcription coactivator activity;transcription cofactor activity;transcription factor binding transcription factor activity;transition metal ion binding;zinc ion binding	cell part;cytoplasmic part;cytosol;intracellular membrane-bounded organelle;intracellular organelle;intracellular part;membrane-bounded organelle;nucleus;organelle	biological regulation	cell part;cytosol;intracellular membrane-bounded organelle;intracellular organelle;nucleus;organelle	YKR023W	TRIP4	0.923787	0.954472	0.87184	0.973047	1.0398	1.0338	1.18	0.991768	0.923191	0.964599		3.3163e-151		24	8	8	24	8.6	13.6	15.6	18.5	16.9	15.8	17.4	21.5	21.8		21.133	50.559	28.284	29.056	23.511	15.812	25.611	22.69	44.516	20.026
O13856	SPAC1A6.02		SPAC23C4.21	WD repeat protein, human WDR55 family, involved in ribosome biogenesis (predicted)	cellular component biogenesis;cellular component biogenesis at cellular level;cellular component organization or biogenesis;cellular component organization or biogenesis at cellular level;cellular process;ribonucleoprotein complex biogenesis;ribosomal small subunit biogenesis		cell part;intracellular non-membrane-bounded organelle;intracellular organelle;intracellular organelle part;intracellular part;macromolecular complex;non-membrane-bounded organelle;nuclear part;nucleolus;organelle;organelle part;protein complex	cellular process;ribosomal small subunit biogenesis	cell part;intracellular non-membrane-bounded organelle;intracellular organelle;macromolecular complex;nucleolus;organelle;protein complex	YPR169W	WDR55	1.02316	0.858443	1.04697	0.955658	1.03467	1.05219	1.05705	1.04745	1.03126	1.04193		1.1162e-104		28.5	7	7	19.7	6.6	22.7	22.7	18	20.5	22.7	18	22.7	28.5		8.806	20.165	21.177	16.284	13.863	5.035	10.246	10.729	20.292	20.169
O13857	SPAC1A6.03c			lysophospholipase (predicted)	catabolic process;cellular catabolic process;cellular lipid catabolic process;cellular lipid metabolic process;cellular metabolic process;cellular process;glycerolipid catabolic process;glycerolipid metabolic process;glycerophospholipid catabolic process;glycerophospholipid metabolic process;lipid catabolic process;lipid metabolic process;metabolic process;organophosphate metabolic process;phosph…	carboxylic ester hydrolase activity;catalytic activity;hydrolase activity;hydrolase activity, acting on ester bonds;lipase activity;lysophospholipase activity;phospholipase activity	cell part;cell wall;cytoplasm;external encapsulating structure;external side of plasma membrane;extracellular region;fungal-type cell wall;intracellular part;membrane part;plasma membrane part	catabolic process;cellular lipid metabolic process;cellular metabolic process;cellular process;lipid metabolic process;metabolic process;primary metabolic process	cell part;cell wall;cytoplasm;external encapsulating structure;extracellular region	YMR006C|YMR008C|YOL011W	PLA2G4A|PLA2G4F|PLA2G4E|PLA2G4D|PLA2G4C|PLA2G4B	1.00884	0.988729	0.995322	1.04763	1.00875	1.00365	1.11623	1.04095	1.05012	1.05383		0		18.6	9	9	11.3	12.5	18.6	17.4	18.6	17.4	14.7	17.4	14.7	14.7		19.634	42.554	56.039	21.828	40.654	25.505	90.116	47.317	42.939	49.033
O13858	SPAC1A6.07	sle1	seg1	eisosome assembly protein Seg1	cellular process;cellular response to stimulus;cellular response to stress;response to stimulus;response to stress		cell part;cell pole;cell tip;cell wall;external encapsulating structure;extracellular region	cellular process;response to stimulus;response to stress	cell part;cell wall;external encapsulating structure;extracellular region	YMR086W	NONE	1.02929	1.05074	0.995322	1.03988	1.04108	1.00646	1.01373	1.01831	1.03572	0.99295		0		31.9	15	15	31.9	26.9	30.5	30.5	30.5	26.9	26.9	24.7	30.5	30.5		14.244	12.917	22.884	11.361	16.333	25.655	48.355	20.066	24.376	17.601
O13861	SPAC1A6.10	tcd1	SPAC30D11.15c	tRNA threonylcarbamoyladenosine dehydratase Tcd1 (predicted)	metabolic process	catalytic activity	cell part;cytoplasmic part;intracellular membrane-bounded organelle;intracellular organelle;intracellular part;membrane-bounded organelle;mitochondrion;organelle	metabolic process	cell part;intracellular membrane-bounded organelle;intracellular organelle;mitochondrion;organelle	YHR003C|YKL027W	UBA5	1.04606	1.04405	1.04963	1.05549	1.03814	1.03113	1.07019	1.04666	1.0717	1.04759		0		51.5	24	24	48.7	43.9	51.3	51.5	51.5	51.5	46.2	46.2	51.5	51.5		19.571	18.097	26.611	16.175	20.517	37.271	15.804	16.278	24.604	17.37
O13862	SPAC1B1.01	deb1	rdp1	transcription factor Deb1/Rdp1		binding;cation binding;core promoter proximal region DNA binding;core promoter proximal region sequence-specific DNA binding;DNA binding;ion binding;metal ion binding;nucleic acid binding;nucleic acid binding transcription factor activity;regulatory region DNA binding;regulatory region nucleic acid binding;RNA polymerase II core promoter proximal region sequence-specific DNA binding;RNA polymeras…	cell part;chromatin;chromosomal part;intracellular organelle part;intracellular part;nuclear chromatin;nuclear chromosome part;nuclear part;organelle part		cell part	NONE	NONE	0.98174	0.871308	0.92773	1.00178	0.976372	0.967961	0.942418	1.04902	0.982125	0.932662		2.1255e-101		17.2	5	5	14.6	9.8	7.7	14.6	9.8	9.8	9.8	9.8	12.6	14.6		27.258	14.01	11.357	15.315	2.8649	19.677	13.062	35.824	2.1713	8.5953
O13863	SPAC1B1.02c			NAD/NADH kinase (predicted)	biosynthetic process;cellular biosynthetic process;cellular metabolic process;cellular nitrogen compound biosynthetic process;cellular nitrogen compound metabolic process;cellular process;coenzyme biosynthetic process;coenzyme metabolic process;cofactor biosynthetic process;cofactor metabolic process;heterocycle biosynthetic process;heterocycle metabolic process;metabolic process;NAD metabolic pr…	catalytic activity;kinase activity;NAD+ kinase activity;phosphotransferase activity, alcohol group as acceptor;transferase activity;transferase activity, transferring phosphorus-containing groups	cell part;cytoplasmic part;cytosol;intracellular part	biosynthetic process;cellular metabolic process;cellular nitrogen compound metabolic process;cellular process;cofactor metabolic process;heterocycle metabolic process;metabolic process;nitrogen compound metabolic process;nucleobase-containing compound metabolic process;nucleobase-containing small molecule metabolic process;nucleotide metabolic process;primary metabolic process;small molecule meta…	cell part;cytosol	YEL041W|YJR049C	NADK	1.04262	0.902771	1.05769	0.914077	1.04938	0.889838	0.856238	1.00466	0.825696	0.974279		0		15.3	6	6	13.6	13.6	7.8	7.8	15.3	6.7	10.4	11.2	12.1	12.1		17.614	41.931	20.774	13.654	20.592	12.749	18.75	19.748	20.002	8.3404
O13864	SPAC1B1.03c	kap95		karyopherin Kap95	cell division;cellular process;establishment of localization;establishment of localization in cell;establishment of protein localization;intracellular protein transport;intracellular transport;nuclear transport;nucleocytoplasmic transport;protein targeting;protein transport;transport	binding;GTP binding;guanyl nucleotide binding;guanyl ribonucleotide binding;nucleotide binding;protein transporter activity;purine nucleotide binding;purine ribonucleoside triphosphate binding;purine ribonucleotide binding;ribonucleotide binding;substrate-specific transporter activity;transporter activity	cell part;cytoplasm;intracellular organelle part;intracellular part;macromolecular complex;membrane;membrane part;nuclear membrane;nuclear part;nuclear pore;organelle membrane;organelle part;pore complex;protein complex	cell division;cellular process;establishment of localization;nuclear transport;nucleocytoplasmic transport;protein targeting;protein transport;transport	cell part;cytoplasm;macromolecular complex;membrane;nuclear pore;protein complex	YLR347C	KPNB1	1.00609	1.008	0.971629	1.01498	1.03216	1.05901	0.991768	1.0221	1.02877	1.01421		0		26	18	18	23.1	15.1	19.1	22.2	21.3	20.9	23.1	19.1	19.6	23.3		37.694	20.285	22.441	20.482	33.166	19.951	30.248	8.7395	36.541	18.192
O13865	SPAC1B1.04c	pan3		protein kinase-like PAN complex subunit Pan3 (predicted)	cellular macromolecule metabolic process;cellular metabolic process;cellular nitrogen compound metabolic process;cellular process;cellular response to stimulus;cellular response to stress;DNA metabolic process;DNA repair;macromolecule metabolic process;metabolic process;mRNA 3'-end processing;mRNA metabolic process;mRNA processing;nitrogen compound metabolic process;nucleic acid metabolic process…	binding;catalytic activity;cation binding;ion binding;metal ion binding;transferase activity;transferase activity, transferring phosphorus-containing groups	cell part;cytoplasmic part;cytosol;intracellular membrane-bounded organelle;intracellular organelle;intracellular part;macromolecular complex;membrane-bounded organelle;mitochondrion;organelle;PAN complex;protein complex	cellular metabolic process;cellular nitrogen compound metabolic process;cellular process;DNA metabolic process;DNA repair;macromolecule metabolic process;metabolic process;mRNA metabolic process;mRNA processing;nitrogen compound metabolic process;nucleobase-containing compound metabolic process;primary metabolic process;response to DNA damage stimulus;response to stimulus;response to stress;RNA m…	cell part;cytosol;intracellular membrane-bounded organelle;intracellular organelle;macromolecular complex;mitochondrion;organelle;protein complex	YKL025C	PAN3	0.968898	0.964041	0.909504	0.999001	0.942596	0.961723	1.07492	1.07373	0.909339	0.920048		5.5853e-65		16.2	7	7	9.1	10.9	7	8.4	10.9	7	10.9	9	9	10.7		20.596	11.419	95.849	20.706	33.569	114.36	19.474	24.536	17.509	72.825
O13867	SPAC1B3.01c			uracil phosphoribosyltransferase (predicted)	biosynthetic process;cellular aromatic compound metabolic process;cellular biosynthetic process;cellular metabolic compound salvage;cellular metabolic process;cellular nitrogen compound biosynthetic process;cellular nitrogen compound metabolic process;cellular process;heterocycle biosynthetic process;heterocycle metabolic process;metabolic process;nitrogen compound metabolic process;nucleobase me…	binding;catalytic activity;GTP binding;guanyl nucleotide binding;guanyl ribonucleotide binding;nucleotide binding;purine nucleotide binding;purine ribonucleoside triphosphate binding;purine ribonucleotide binding;ribonucleotide binding;transferase activity;transferase activity, transferring glycosyl groups;transferase activity, transferring pentosyl groups;uracil phosphoribosyltransferase activity	cell part;cytoplasmic part;cytosol;intracellular membrane-bounded organelle;intracellular organelle;intracellular part;membrane-bounded organelle;nucleus;organelle	biosynthetic process;cellular aromatic compound metabolic process;cellular metabolic compound salvage;cellular metabolic process;cellular nitrogen compound metabolic process;cellular process;heterocycle metabolic process;metabolic process;nitrogen compound metabolic process;nucleobase-containing compound metabolic process;nucleobase-containing small molecule metabolic process;nucleoside metabolic…	cell part;cytosol;intracellular membrane-bounded organelle;intracellular organelle;nucleus;organelle	YHR128W	UCKL1|UCK2|UCK1	1.03988	1.01131	0.971912	1.0444	1.00647	1.01089	1.00463	1.01131	0.998303	1.02139		1.9046e-291		53.4	10	10	53.4	48.9	49.8	53.4	53.4	53.4	53.4	45.2	53.4	53.4		25.699	12.801	15.584	9.7864	42.324	17.119	40.995	9.9639	13.866	36.833
O13868	SPAC1B3.02c			transcription elongation factor, Elf1 family (predicted)	biological regulation;biosynthetic process;cellular biosynthetic process;cellular component organization;cellular component organization at cellular level;cellular component organization or biogenesis;cellular component organization or biogenesis at cellular level;cellular macromolecule metabolic process;cellular metabolic process;cellular nitrogen compound metabolic process;cellular process;chro…	binding;cation binding;ion binding;metal ion binding;transition metal ion binding;zinc ion binding	cell part;intracellular membrane-bounded organelle;intracellular organelle;intracellular part;membrane-bounded organelle;nucleus;organelle	biological regulation;biosynthetic process;cellular component organization;cellular metabolic process;cellular nitrogen compound metabolic process;cellular process;chromatin organization;chromosome organization;macromolecule metabolic process;metabolic process;nitrogen compound metabolic process;nucleobase-containing compound metabolic process;organelle organization;primary metabolic process;RNA …	cell part;intracellular membrane-bounded organelle;intracellular organelle;nucleus;organelle	YKL160W	ELOF1	1.39589	NaN	1.56235	1.50816	1.40013	1.19172	1.32247	1.11467	1.3955	1.38802		1.3727e-80		49.5	3	3	16.8	0	16.8	48.6	16.8	48.6	15.9	15.9	15.9	16.8		7.5328	NaN	24.93	10.403	32.056	10.891	7.9361	23.226	11.656	2.9885
O13870	SPAC1B3.05	not3		CCR4-Not complex subunit Not3/5 (predicted)	biological regulation;biosynthetic process;catabolic process;cellular biosynthetic process;cellular catabolic process;cellular macromolecule biosynthetic process;cellular macromolecule catabolic process;cellular macromolecule metabolic process;cellular metabolic process;cellular nitrogen compound metabolic process;cellular process;macromolecule biosynthetic process;macromolecule catabolic process…		CCR4-NOT core complex;cell part;cytoplasmic part;cytosol;intracellular membrane-bounded organelle;intracellular organelle;intracellular organelle part;intracellular part;macromolecular complex;membrane-bounded organelle;nuclear part;nucleoplasm part;nucleus;organelle;organelle part;protein complex	biological regulation;biosynthetic process;catabolic process;cellular metabolic process;cellular nitrogen compound metabolic process;cellular process;macromolecule metabolic process;metabolic process;mRNA metabolic process;mRNA processing;nitrogen compound metabolic process;nucleobase-containing compound metabolic process;primary metabolic process;RNA catabolic process;RNA metabolic process;RNA p…	cell part;cytosol;intracellular membrane-bounded organelle;intracellular organelle;macromolecular complex;nucleus;organelle;protein complex	YIL038C|YPR072W	CNOT3	0.968054	0.992556	1.0086	0.982608	0.980392	1.02601	1.00869	1.0126	1.01333	1.03229		0		35	16	16	27.8	19.5	28.1	28.1	28.3	25.6	23.6	26.1	25.8	30.5		23.835	22.423	16.032	22.28	28.128	21.4	25.559	10.653	20.897	33.365
O13871	SPAC1B3.06c			UbiE family methyltransferase (predicted)	cellular process;cellular response to stimulus;cellular response to stress;response to stimulus;response to stress	catalytic activity;methyltransferase activity;transferase activity;transferase activity, transferring one-carbon groups	cell part;cytoplasmic part;cytosol;intracellular membrane-bounded organelle;intracellular organelle;intracellular part;membrane-bounded organelle;nucleus;organelle	cellular process;response to stimulus;response to stress	cell part;cytosol;intracellular membrane-bounded organelle;intracellular organelle;nucleus;organelle	NONE	NONE	1.06841	1.03904	1.06092	1.00125	1.05685	1.06605	1.14023	1.03893	1.09348	1.03577		0		54.3	11	11	47.8	43.2	47.1	47.1	50.4	47.8	47.8	41.4	45.7	41.4		43.726	14.764	49.402	71.445	24.587	85.214	17.161	58.365	14.742	10.86
O13873	SPAC1B3.08			COP9 signalosome complex subunit 12 (predicted)	cellular macromolecule metabolic process;cellular metabolic process;cellular process;cellular protein metabolic process;macromolecule metabolic process;macromolecule modification;metabolic process;primary metabolic process;protein deneddylation;protein metabolic process;protein modification by small protein conjugation or removal;protein modification by small protein removal;protein modification …		cell part;cytoplasmic part;cytosol;intracellular membrane-bounded organelle;intracellular organelle;intracellular part;membrane-bounded organelle;nucleus;organelle	cellular metabolic process;cellular process;macromolecule metabolic process;macromolecule modification;metabolic process;primary metabolic process;protein metabolic process;protein modification by small protein conjugation or removal;protein modification process	cell part;cytosol;intracellular membrane-bounded organelle;intracellular organelle;nucleus;organelle	YJR084W	PCID2	0.991375	1.02338	0.877886	0.985999	0.921999	0.95813	0.941797	0.981836	0.945269	0.891266		9.1358e-192		25.3	7	7	20.3	17	22.9	22.9	17	19.4	25.3	20.1	25.3	20.1		14.435	11.019	68.269	12.461	30.824	13.837	14.075	15.227	22.666	14.952
O13874	SPAC1B3.09c			Noc2p-Noc3p complex subunit Noc2 family (predicted)	cellular localization;cellular process;establishment of localization;establishment of localization in cell;establishment of organelle localization;establishment of ribosome localization;intracellular transport;localization;nuclear export;nuclear transport;nucleocytoplasmic transport;ribonucleoprotein complex export from nucleus;ribonucleoprotein complex localization;ribosomal subunit export from …		cell part;cytoplasmic part;intracellular non-membrane-bounded organelle;intracellular organelle;intracellular organelle part;intracellular part;macromolecular complex;Noc complex;Noc1p-Noc2p complex;Noc2p-Noc3p complex;non-membrane-bounded organelle;nuclear part;nucleolar part;nucleolus;nucleoplasm part;organelle;organelle part;protein complex	cellular localization;cellular process;establishment of localization;localization;nuclear transport;nucleocytoplasmic transport;ribosomal subunit export from nucleus;transport	cell part;intracellular non-membrane-bounded organelle;intracellular organelle;macromolecular complex;Noc complex;nucleolus;organelle;protein complex	YOR206W	NOC2L	1.03343	0.958773	0.931706	0.680828	0.958681	0.935891	0.894454	0.973805	0.958589	0.933532		1.2611e-179		12.5	6	6	10.6	12.5	12.5	11	12.5	12.5	9.1	8	12.5	11		31.097	44.039	49.418	35.523	51.433	59.434	30.208	22.057	22.671	76.067
O13877	SPAC1B3.12c	rpb10		DNA-directed RNA polymerase I, II, and III subunit Rpb10	biosynthetic process;cellular biosynthetic process;cellular macromolecule biosynthetic process;cellular macromolecule metabolic process;cellular metabolic process;cellular nitrogen compound metabolic process;cellular process;macromolecule biosynthetic process;macromolecule metabolic process;metabolic process;nitrogen compound metabolic process;nucleic acid metabolic process;nucleobase-containing …	binding;catalytic activity;cation binding;DNA binding;DNA-directed RNA polymerase activity;ion binding;metal ion binding;nucleic acid binding;nucleotidyltransferase activity;RNA polymerase activity;transferase activity;transferase activity, transferring phosphorus-containing groups;transition metal ion binding;zinc ion binding	cell part;cytoplasmic part;cytosol;DNA-directed RNA polymerase complex;DNA-directed RNA polymerase I complex;DNA-directed RNA polymerase II, core complex;DNA-directed RNA polymerase III complex;intracellular organelle part;intracellular part;macromolecular complex;nuclear DNA-directed RNA polymerase complex;nuclear part;nucleolar part;nucleoplasm part;organelle part;protein complex;RNA polymerase…	biosynthetic process;cellular metabolic process;cellular nitrogen compound metabolic process;cellular process;macromolecule metabolic process;metabolic process;nitrogen compound metabolic process;nucleobase-containing compound metabolic process;primary metabolic process;RNA metabolic process;transcription from RNA polymerase I promoter;transcription from RNA polymerase II promoter;transcription f…	cell part;cytosol;macromolecular complex;protein complex;RNA polymerase complex	YOR210W	POLR2L	1.1871	1.11238	1.27877	1.08928	1.20875	1.27856	1.07279	1.28564	1.26743	1.20779		3.6616e-75		63.4	4	4	63.4	56.3	43.7	56.3	56.3	50.7	15.5	56.3	56.3	28.2		51.057	14.911	16.953	17.606	14.847	8.8046	7.4069	39.554	11.688	21.749
O13878	SPAC1B3.13	nan1		U3 snoRNP-associated protein Nan1 (predicted)	biosynthetic process;cellular biosynthetic process;cellular macromolecule biosynthetic process;cellular macromolecule metabolic process;cellular metabolic process;cellular nitrogen compound metabolic process;cellular process;macromolecule biosynthetic process;macromolecule metabolic process;maturation of SSU-rRNA;metabolic process;ncRNA metabolic process;ncRNA processing;nitrogen compound metabol…	binding;nucleic acid binding;RNA binding;snoRNA binding	cell part;intracellular organelle part;intracellular part;macromolecular complex;nuclear part;nucleolar part;organelle part;preribosome;protein complex;ribonucleoprotein complex;small-subunit processome;t-UTP complex	biosynthetic process;cellular metabolic process;cellular nitrogen compound metabolic process;cellular process;macromolecule metabolic process;metabolic process;nitrogen compound metabolic process;nucleobase-containing compound metabolic process;primary metabolic process;RNA metabolic process;RNA processing;rRNA processing	cell part;macromolecular complex;preribosome;protein complex;ribonucleoprotein complex	YPL126W	WDR75	1.01067	0.986485	0.976086	1.0036	1.01236	1.07467	1.06795	1.07315	1.05275	1.07258		0		34.6	20	20	24.8	27.7	23.4	31.3	30.8	25.8	32.3	31	29.8	31.3		20.591	56.426	17.525	30.07	27.59	15.884	66	63.76	40.132	18.377
O13880	SPAC1B3.16c	vht1		vitamin H transmembrane transporter Vht1		active transmembrane transporter activity;biotin transporter activity;cofactor transporter activity;secondary active transmembrane transporter activity;symporter activity;transmembrane transporter activity;transporter activity;vitamin transporter activity	cell part;cytoplasmic part;Golgi apparatus;integral to membrane;integral to plasma membrane;intracellular membrane-bounded organelle;intracellular organelle;intracellular part;intrinsic to membrane;intrinsic to plasma membrane;membrane part;membrane-bounded organelle;organelle;plasma membrane part		cell part;Golgi apparatus;intracellular membrane-bounded organelle;intracellular organelle;organelle	YGR065C	NONE	0.66072	0.689465	0.666578	0.635284	0.64537	0.674764	0.759013	0.834655	0.914997	0.974279		4.4782e-275		18.1	11	11	16.2	18	17.8	18.1	16	18.1	18	17.8	18	16.7		24.453	13.102	25.06	19.586	25.151	27.728	52.56	38.163	19.71	27.287
O13881	SPAC1B3.17	clr2		chromatin silencing protein Clr2	biological regulation;biosynthetic process;cellular biosynthetic process;cellular component organization;cellular component organization at cellular level;cellular component organization or biogenesis;cellular component organization or biogenesis at cellular level;cellular macromolecule biosynthetic process;cellular macromolecule metabolic process;cellular metabolic process;cellular nitrogen comp…		cell part;centromeric heterochromatin;chromatin;chromatin remodeling complex;chromosomal part;heterochromatin;histone deacetylase complex;intracellular organelle part;intracellular part;macromolecular complex;mating-type region heterochromatin;nuclear part;nucleoplasm part;organelle part;protein complex;rDNA heterochromatin;SHREC complex;telomeric heterochromatin;transcriptional repressor complex	biological regulation;biosynthetic process;cellular component organization;cellular metabolic process;cellular nitrogen compound metabolic process;cellular process;chromatin modification;chromatin organization;chromosome organization;gene silencing;histone modification;macromolecule metabolic process;macromolecule modification;metabolic process;nitrogen compound metabolic process;nucleobase-conta…	cell part;chromatin remodeling complex;macromolecular complex;protein complex;transcriptional repressor complex	NONE	NONE	0.850413	0.74366	0.763709	0.914411	0.772439	0.89662	0.799424	0.786596	0.695749	0.661594		1.3532e-05	+	8.6	3	3	6.3	3.7	6	6.3	6	6	3.7	3.7	3.7	3.7		34.501	33.927	129.88	16.517	16.015	113.93	3.744	1.0286	NaN	2.9051
O13882	SPAC1B3.18c	mrps18		mitochondrial ribosomal protein subunit S18 (predicted)	biosynthetic process;cellular biosynthetic process;cellular component organization;cellular component organization at cellular level;cellular component organization or biogenesis;cellular component organization or biogenesis at cellular level;cellular macromolecule biosynthetic process;cellular macromolecule metabolic process;cellular metabolic process;cellular process;cellular protein metabolic …	structural constituent of ribosome;structural molecule activity	cell part;cytoplasmic part;intracellular organelle part;intracellular part;macromolecular complex;mitochondrial part;mitochondrial small ribosomal subunit;organellar small ribosomal subunit;organelle part;ribonucleoprotein complex;small ribosomal subunit	biosynthetic process;cellular component organization;cellular metabolic process;cellular process;macromolecule metabolic process;metabolic process;mitochondrial translation;mitochondrion organization;organelle organization;primary metabolic process;protein metabolic process;translation	cell part;macromolecular complex;ribonucleoprotein complex;small ribosomal subunit	YNL306W	NONE	1.03953	1.14466	0.968054	1.16754	1.10499	1.07507	1.07878	1.0392	1.18342	1.40428		8.8372e-150		29.6	5	5	24.2	13	23.8	18.8	23.8	6.3	24.2	13	7.2	24.2		18.308	10.768	13.127	27.376	16.699	5.4182	2.2286	6.9934	NaN	18.076
O13892	SPAC20G4.08	pdc1	SPAC4F10.01	mRNA decapping scaffolding protein			cell part;cytoplasm;intracellular part		cell part;cytoplasm	NONE	EDC4	0.97078	0.940468	0.948587	0.978665	0.949848	0.96665	0.961538	0.948587	0.942241	0.933968		0		49	39	39	44.6	38.1	44.2	47.4	47	47.5	45	46.7	48.1	47		16.787	37.063	32.369	27.563	19.125	27.826	23.436	35.694	29.199	15.721
O13896	SPAC22A12.05	rpc11		DNA-directed RNA polymerase III complex subunit Rpc11	biosynthetic process;cellular biosynthetic process;cellular macromolecule metabolic process;cellular metabolic process;cellular nitrogen compound metabolic process;cellular process;macromolecule metabolic process;metabolic process;ncRNA 3'-end processing;ncRNA metabolic process;ncRNA processing;nitrogen compound metabolic process;nucleic acid metabolic process;nucleic acid phosphodiester bond hyd…	binding;catalytic activity;cation binding;DNA binding;DNA-directed RNA polymerase activity;ion binding;metal ion binding;nucleic acid binding;nucleotidyltransferase activity;RNA polymerase activity;transferase activity;transferase activity, transferring phosphorus-containing groups;transition metal ion binding;zinc ion binding	cell part;cytoplasmic part;cytosol;DNA-directed RNA polymerase complex;DNA-directed RNA polymerase III complex;intracellular organelle part;intracellular part;macromolecular complex;nuclear DNA-directed RNA polymerase complex;nuclear part;nucleoplasm part;organelle part;protein complex;RNA polymerase complex	biosynthetic process;cellular metabolic process;cellular nitrogen compound metabolic process;cellular process;macromolecule metabolic process;metabolic process;nitrogen compound metabolic process;nucleobase-containing compound metabolic process;primary metabolic process;RNA metabolic process;RNA processing;transcription initiation, DNA-dependent;tRNA metabolic process;tRNA processing	cell part;cytosol;macromolecular complex;protein complex;RNA polymerase complex	YDR045C	POLR3K	0.950029	0.854044	1.06088	0.956755	1.09827	1.05313	1.02948	0.732869	1.62193	1.08135		5.1081e-25		32.1	2	2	32.1	18.3	32.1	18.3	32.1	32.1	32.1	32.1	32.1	18.3		32.512	NaN	7.2494	0.27079	22.174	6.4664	21.788	45.459	37.536	53.378
O13897	SPAC22A12.06c	fsh2		serine hydrolase-like	lipid metabolic process;metabolic process;primary metabolic process	catalytic activity;hydrolase activity	cell division site;cell part;cell pole;cell tip;cytoplasmic part;cytosol;intracellular membrane-bounded organelle;intracellular organelle;intracellular part;membrane-bounded organelle;nucleus;organelle	lipid metabolic process;metabolic process;primary metabolic process	cell division site;cell part;cytosol;intracellular membrane-bounded organelle;intracellular organelle;nucleus;organelle	YMR222C	TSTD2|OVCA2	1.10928	1.03362	1.02955	0.999001	0.959325	0.914327	0.761731	0.959601	0.693241	0.905715		1.2964e-284		38.2	13	13	27	14.2	29.6	29.6	33.1	29.6	29.6	11.9	28.2	32.2		26.632	13.228	12.925	13.43	13.827	25.933	46.266	27.527	32.096	27.934
O13898	SPAC22A12.07c	ogm1	oma1	protein O-mannosyltransferase Ogm1	agglutination involved in conjugation;agglutination involved in conjugation with cellular fusion;barrier septum formation;barrier septum formation involved in cell cycle cytokinesis;biological adhesion;biosynthetic process;carbohydrate metabolic process;cell adhesion;cell wall glycoprotein biosynthetic process;cell wall macromolecule biosynthetic process;cell wall macromolecule metabolic process;…	catalytic activity;dolichyl-phosphate-mannose-protein mannosyltransferase activity;mannosyltransferase activity;transferase activity;transferase activity, transferring glycosyl groups;transferase activity, transferring hexosyl groups	cell part;cytoplasmic part;dolichyl-phosphate-mannose-protein mannosyltransferase complex;endoplasmic reticulum part;integral to membrane;intracellular organelle part;intracellular part;intrinsic to membrane;macromolecular complex;mannosyltransferase complex;membrane;membrane part;nuclear membrane;nuclear part;organelle membrane;organelle part;protein complex	biological adhesion;biosynthetic process;carbohydrate metabolic process;cell adhesion;cell wall organization or biogenesis;cellular cell wall organization or biogenesis;cellular component assembly;cellular component organization;cellular metabolic process;cellular process;macromolecule metabolic process;macromolecule modification;metabolic process;primary metabolic process;protein glycosylation;p…	cell part;macromolecular complex;mannosyltransferase complex;membrane;protein complex	YDL093W|YDL095W	POMT2	1.00872	1.04746	0.952925	0.995025	0.945805	0.947059	0.959049	0.931619	0.959693	0.94162		0		28.6	19	19	27.7	20.5	26	26.8	27.7	26.9	25.9	24.6	26.1	27.7		88.653	61.864	82.605	69.152	94.619	60.431	90.381	77.594	54.111	59.323
O13899	SPAC22A12.08c	crd1		cardiolipin synthase/ hydrolase fusion protein Crd1 (predicted)	biosynthetic process;cardiolipin metabolic process;cellular biosynthetic process;cellular component organization;cellular component organization at cellular level;cellular component organization or biogenesis;cellular component organization or biogenesis at cellular level;cellular lipid metabolic process;cellular membrane organization;cellular metabolic process;cellular process;glycerolipid metab…	cardiolipin synthase activity;catalytic activity;hydrolase activity;phosphatidyltransferase activity;phosphotransferase activity, for other substituted phosphate groups;transferase activity;transferase activity, transferring phosphorus-containing groups	cell part;cytoplasmic part;intracellular membrane-bounded organelle;intracellular organelle;intracellular part;membrane;membrane-bounded organelle;mitochondrion;organelle	biosynthetic process;cellular component organization;cellular lipid metabolic process;cellular membrane organization;cellular metabolic process;cellular process;lipid metabolic process;membrane organization;metabolic process;mitochondrion organization;organelle organization;primary metabolic process	cell part;intracellular membrane-bounded organelle;intracellular organelle;membrane;mitochondrion;organelle	YKR070W(N)|YDL142C(C)	NONE	1.00856	1.01593	1.02027	1.03166	1.04834	1.00256	1.03449	1.00529	1.01488	1.00496		0		45.6	20	20	40.2	33.9	43.2	40	37	37.5	40.5	43.2	37.5	42.6		16.336	14.899	50.481	21.055	10.429	38.489	24.387	14.473	18.698	12.232
O13900	SPAC22A12.09c	sap114		U2 snRNP subunit Sap114	cellular macromolecule metabolic process;cellular metabolic process;cellular nitrogen compound metabolic process;cellular process;macromolecule metabolic process;metabolic process;mRNA metabolic process;mRNA processing;nitrogen compound metabolic process;nuclear mRNA cis splicing, via spliceosome;nuclear mRNA splicing, via spliceosome;nucleic acid metabolic process;nucleobase-containing compound …	binding;nucleic acid binding;RNA binding	cell part;intracellular organelle part;intracellular part;macromolecular complex;nuclear part;organelle part;ribonucleoprotein complex;small nuclear ribonucleoprotein complex;spliceosomal complex;U2 snRNP	cellular metabolic process;cellular nitrogen compound metabolic process;cellular process;macromolecule metabolic process;metabolic process;mRNA metabolic process;mRNA processing;nitrogen compound metabolic process;nucleobase-containing compound metabolic process;primary metabolic process;RNA metabolic process;RNA processing;RNA splicing	cell part;macromolecular complex;ribonucleoprotein complex;small nuclear ribonucleoprotein complex;spliceosomal complex	YJL203W	SF3A1	1.05404	1.0273	0.959233	0.997407	0.98629	0.942507	0.983284	1.05495	0.975324	1.00162		5.1461e-117		37	11	11	17.3	18.7	21.6	23.7	21.2	17.3	26	25.6	27.7	27.9		15.901	20.574	9.1072	100.3	31.977	77.739	71.18	17.61	68.353	38.21
O13901	SPAC22A12.10	ept1	cpt1	diacylglycerol cholinephosphotransferase/ diacylglycerol ethanolaminesphotransferase Ept1 (predicted)	alcohol metabolic process;amine biosynthetic process;amine metabolic process;biosynthetic process;cellular amine metabolic process;cellular biogenic amine biosynthetic process;cellular biogenic amine metabolic process;cellular biosynthetic process;cellular lipid metabolic process;cellular metabolic process;cellular nitrogen compound biosynthetic process;cellular nitrogen compound metabolic proces…	catalytic activity;CDP-alcohol phosphatidyltransferase activity;diacylglycerol cholinephosphotransferase activity;ethanolaminephosphotransferase activity;phosphotransferase activity, for other substituted phosphate groups;transferase activity;transferase activity, transferring phosphorus-containing groups	cell part;cytoplasmic part;endoplasmic reticulum membrane;endoplasmic reticulum part;integral to membrane;intracellular organelle part;intracellular part;intrinsic to membrane;membrane;membrane part;organelle membrane;organelle part	alcohol metabolic process;amine metabolic process;biosynthetic process;cellular lipid metabolic process;cellular metabolic process;cellular nitrogen compound metabolic process;cellular process;lipid metabolic process;metabolic process;nitrogen compound metabolic process;primary metabolic process;small molecule metabolic process	cell part;membrane	YHR123W|YNL130C	CEPT1|CHPT1	0.962557	0.965251	0.984834	0.967212	1.02407	1.00291	0.976467	1.00652	0.979528	1.01142		8.2764e-13		7.8	3	3	7.8	4.7	7.8	4.7	7.8	7.8	4.7	4.7	7.8	7.8		21.236	20.195	11.756	25.156	76.58	17.627	14.339	27.335	99.189	90.212
O13902	SPAC22A12.11	dak1		dihydroxyacetone kinase Dak1	alcohol catabolic process;alcohol metabolic process;alditol catabolic process;alditol metabolic process;anaerobic glycerol catabolic process;carbohydrate catabolic process;carbohydrate metabolic process;catabolic process;cellular carbohydrate catabolic process;cellular carbohydrate metabolic process;cellular metabolic process;cellular process;energy derivation by oxidation of organic compounds;fe…	adenyl nucleotide binding;adenyl ribonucleotide binding;ATP binding;binding;catalytic activity;glycerone kinase activity;identical protein binding;kinase activity;nucleotide binding;phosphotransferase activity, alcohol group as acceptor;protein binding;protein dimerization activity;protein homodimerization activity;purine nucleotide binding;purine ribonucleoside triphosphate binding;purine ribonu…	cell part;cytoplasmic part;cytosol;intracellular part	alcohol metabolic process;carbohydrate metabolic process;catabolic process;cellular metabolic process;cellular process;fermentation;generation of precursor metabolites and energy;metabolic process;primary metabolic process;small molecule metabolic process	cell part;cytosol	YFL053W|YML070W	DAK	1.03446	0.997506	1.00363	1.02252	1.02415	1.02907	1.02043	0.989217	1.00976	1.02557		0		55.2	32	32	53.6	41.9	54.7	54.8	54.8	53.1	52.8	54.5	54.3	52.6		18.383	15.026	21.541	24.246	17.445	28.102	14.928	17.242	28.611	20.158
O13903	SPAC22A12.12c	rrp40		exosome subunit Rrp40	catabolic process;cellular catabolic process;cellular macromolecule catabolic process;cellular macromolecule metabolic process;cellular metabolic process;cellular nitrogen compound metabolic process;cellular process;cleavage involved in rRNA processing;exonucleolytic nuclear-transcribed mRNA catabolic process involved in deadenylation-dependent decay;exonucleolytic trimming involved in rRNA proce…	binding;nucleic acid binding;RNA binding	cell part;cytoplasmic exosome (RNase complex);cytoplasmic part;exosome (RNase complex);intracellular non-membrane-bounded organelle;intracellular organelle;intracellular organelle part;intracellular part;macromolecular complex;non-membrane-bounded organelle;nuclear exosome (RNase complex);nuclear part;nucleolus;organelle;organelle part;protein complex	catabolic process;cellular metabolic process;cellular nitrogen compound metabolic process;cellular process;macromolecule metabolic process;metabolic process;mRNA metabolic process;nitrogen compound metabolic process;nucleobase-containing compound metabolic process;primary metabolic process;RNA catabolic process;RNA metabolic process;RNA processing;rRNA processing;tRNA metabolic process	cell part;exosome (RNase complex);intracellular non-membrane-bounded organelle;intracellular organelle;macromolecular complex;nucleolus;organelle;protein complex	YOL142W	EXOSC3	1.04028	1.011	1.01977	1.024	1.05406	1.08534	1.04945	1.06904	1.06227	1.05408		6.1681e-139		50	10	10	49.6	37.9	39.2	43.8	43.8	43.8	49.6	40.8	49.6	49.6		54.06	42.419	8.9238	8.6939	18.208	42.598	17.618	13.344	16.453	21.48
O13905	SPAC22A12.14c			BSD domain protein, unknown biological role			cell part;cytoplasmic part;cytosol;intracellular part		cell part;cytosol	YDR068W	BSDC1	1.00963	0.998104	1.13182	1.07385	0.976372	1.06236	1.0376	1.01503	0.952018	0.883939		6.9601e-185		31.7	6	6	18.2	18.2	27.1	18.2	18.2	22.8	22.8	18.2	18.2	18.2		13.166	5.566	28.856	6.3763	8.5536	12.165	9.0463	14.23	8.5446	11.64
O13907	SPAC22A12.16	acl2		ATP-citrate synthase subunit 2 (predicted)	acetyl-CoA biosynthetic process;acetyl-CoA catabolic process;acetyl-CoA metabolic process;biosynthetic process;carboxylic acid biosynthetic process;carboxylic acid metabolic process;catabolic process;cellular biosynthetic process;cellular catabolic process;cellular ketone metabolic process;cellular lipid metabolic process;cellular metabolic process;cellular process;citrate metabolic process;coenz…	adenyl nucleotide binding;adenyl ribonucleotide binding;ATP binding;ATP citrate synthase activity;binding;catalytic activity;nucleotide binding;purine nucleotide binding;purine ribonucleoside triphosphate binding;purine ribonucleotide binding;ribonucleotide binding;transferase activity;transferase activity, transferring acyl groups;transferase activity, transferring acyl groups, acyl groups conve…	cell part;cytoplasmic part;cytosol;intracellular membrane-bounded organelle;intracellular organelle;intracellular part;membrane-bounded organelle;nucleus;organelle	biosynthetic process;catabolic process;cellular ketone metabolic process;cellular lipid metabolic process;cellular metabolic process;cellular process;cofactor metabolic process;lipid metabolic process;metabolic process;organic acid metabolic process;primary metabolic process;small molecule metabolic process	cell part;cytosol;intracellular membrane-bounded organelle;intracellular organelle;nucleus;organelle	NONE	ACLY	0.967773	0.972006	1.00062	0.998702	0.969932	0.996711	0.968523	0.974944	0.992359	0.983768		0		63	28	28	54.9	51	60	61	54.9	60	54.9	58.9	60	58.1		27.382	38.725	21.159	53.973	39.017	31.53	63.016	12.394	16.46	17.167
O13910	SPAC23C11.03	mpp1		U3 snoRNP-associated protein Mpp1 (predicted)	cellular macromolecule metabolic process;cellular metabolic process;cellular nitrogen compound metabolic process;cellular process;macromolecule metabolic process;maturation of SSU-rRNA;metabolic process;ncRNA metabolic process;ncRNA processing;nitrogen compound metabolic process;nucleic acid metabolic process;nucleobase-containing compound metabolic process;primary metabolic process;RNA metabolic…		cell part;cytoplasmic part;cytosol;intracellular non-membrane-bounded organelle;intracellular organelle;intracellular organelle part;intracellular part;macromolecular complex;non-membrane-bounded organelle;nuclear part;nucleolus;organelle;organelle part;preribosome;ribonucleoprotein complex;small nuclear ribonucleoprotein complex;small nucleolar ribonucleoprotein complex;small-subunit processome	cellular metabolic process;cellular nitrogen compound metabolic process;cellular process;macromolecule metabolic process;metabolic process;nitrogen compound metabolic process;nucleobase-containing compound metabolic process;primary metabolic process;RNA metabolic process;RNA processing;rRNA processing	cell part;cytosol;intracellular non-membrane-bounded organelle;intracellular organelle;macromolecular complex;nucleolus;organelle;preribosome;ribonucleoprotein complex;small nuclear ribonucleoprotein complex;small nucleolar ribonucleoprotein complex	YJR002W	MPHOSPH10	1.07228	1.01263	1.03522	1.00261	1.09444	1.01903	1.04864	1.05692	1.10255	1.14782		9.1414e-140		26.3	15	15	17.7	17.7	23.1	23.1	23.7	17.7	19.7	17.7	22.2	23.9		25.862	12.377	19.365	15.199	51.455	29.867	19.371	19.553	17.299	13.863
O13911	SPAC23C11.04c	pnk1		DNA kinase/phosphatase Pnk1	catabolic process;cellular catabolic process;cellular macromolecule catabolic process;cellular macromolecule metabolic process;cellular metabolic process;cellular nitrogen compound metabolic process;cellular process;DNA catabolic process;DNA excision;DNA metabolic process;macromolecule catabolic process;macromolecule metabolic process;metabolic process;nitrogen compound metabolic process;nucleic …	adenyl nucleotide binding;adenyl ribonucleotide binding;ATP binding;ATP-dependent polydeoxyribonucleotide 5'-hydroxyl-kinase activity;ATP-dependent polynucleotide kinase activity;binding;catalytic activity;hydrolase activity;hydrolase activity, acting on ester bonds;kinase activity;nucleobase-containing compound kinase activity;nucleotide binding;nucleotide phosphatase activity;phosphatase activi…	cell part;intracellular non-membrane-bounded organelle;intracellular organelle;intracellular organelle part;intracellular part;non-membrane-bounded organelle;nuclear part;nucleolus;organelle;organelle part	catabolic process;cellular metabolic process;cellular nitrogen compound metabolic process;cellular process;DNA metabolic process;macromolecule metabolic process;metabolic process;nitrogen compound metabolic process;nucleobase-containing compound metabolic process;primary metabolic process	cell part;intracellular non-membrane-bounded organelle;intracellular organelle;nucleolus;organelle	YMR156C	PNKP	NaN	0.75375	1.10096	1.1125	0.890155	NaN	NaN	NaN	0.905551	0.864454		5.132e-09		12	4	4	0	6.6	3.4	3.4	6.6	0	0	0	3.2	8.3		NaN	21.028	NaN	NaN	7.5942	NaN	NaN	NaN	NaN	11.07
O13914	SPAC23C11.09	ala1	ars1	mitochondrial and cytoplasmic alanine-tRNA ligase Ala1 (predicted)	alanyl-tRNA aminoacylation;amine metabolic process;amino acid activation;biosynthetic process;carboxylic acid metabolic process;cellular amine metabolic process;cellular amino acid metabolic process;cellular biosynthetic process;cellular component organization;cellular component organization at cellular level;cellular component organization or biogenesis;cellular component organization or biogene…	adenyl nucleotide binding;adenyl ribonucleotide binding;alanine-tRNA ligase activity;aminoacyl-tRNA ligase activity;ATP binding;binding;catalytic activity;cation binding;ion binding;ligase activity;ligase activity, forming aminoacyl-tRNA and related compounds;ligase activity, forming carbon-oxygen bonds;metal ion binding;nucleic acid binding;nucleotide binding;purine nucleotide binding;purine rib…	cell part;cytoplasmic part;cytosol;intracellular membrane-bounded organelle;intracellular organelle;intracellular part;membrane-bounded organelle;mitochondrion;organelle	amine metabolic process;biosynthetic process;cellular amino acid metabolic process;cellular component organization;cellular ketone metabolic process;cellular metabolic process;cellular nitrogen compound metabolic process;cellular process;macromolecule metabolic process;metabolic process;mitochondrial translation;mitochondrion organization;nitrogen compound metabolic process;nucleobase-containing …	cell part;cytosol;intracellular membrane-bounded organelle;intracellular organelle;mitochondrion;organelle	YOR335C	AARS2|AARS	0.984252	1.00565	1.01072	0.987849	1.01249	1.02819	1.03098	1.02453	1.02382	1.062		0		55.7	50	50	53.9	45.5	53.9	51.9	53.2	51.4	51.1	51.8	54	52.2		28.169	19	12.86	23.442	17.773	21.488	18.39	32.26	23.326	18.355
O13916	SPAC23C11.12	hcn1	apc12	anaphase-promoting complex subunit TPR lobe accessory factor Hcn1/Apc12	anaphase-promoting complex-dependent proteasomal ubiquitin-dependent protein catabolic process;anatomical structure development;anatomical structure formation involved in morphogenesis;ascospore formation;biological regulation;catabolic process;cell cycle phase;cell cycle process;cell development;cell differentiation;cellular catabolic process;cellular developmental process;cellular macromolecule…		anaphase-promoting complex;cell part;cullin-RING ubiquitin ligase complex;cytoplasmic part;cytosol;intracellular organelle part;intracellular part;macromolecular complex;nuclear part;nuclear ubiquitin ligase complex;organelle part;protein complex;ubiquitin ligase complex	anatomical structure development;anatomical structure formation involved in morphogenesis;ascospore formation;biological regulation;catabolic process;cell development;cell differentiation;cellular metabolic process;cellular process;developmental process;macromolecule metabolic process;macromolecule modification;metabolic process;primary metabolic process;protein metabolic process;protein modifica…	cell part;cytosol;macromolecular complex;protein complex;ubiquitin ligase complex	YFR036W	CDC26	1.33978	1.62753	1.11723	1.006	1.27776	1.15062	1.19253	1.69417	1.07366	1.32603		2.0914e-263		45	2	2	45	45	45	45	45	45	45	18.8	45	45		44.413	NaN	31.301	28.461	42.225	34.864	28.372	NaN	30.622	26.82
O13917	SPAC23C11.13c	hpt1	pur1	xanthine phosphoribosyltransferase (predicted)	biosynthetic process;cellular biosynthetic process;cellular metabolic compound salvage;cellular metabolic process;cellular nitrogen compound biosynthetic process;cellular nitrogen compound metabolic process;cellular process;GMP biosynthetic process;GMP metabolic process;GMP salvage;heterocycle biosynthetic process;heterocycle metabolic process;IMP biosynthetic process;IMP metabolic process;IMP sa…	binding;catalytic activity;cation binding;guanine phosphoribosyltransferase activity;hypoxanthine phosphoribosyltransferase activity;ion binding;metal ion binding;nucleotide binding;transferase activity;transferase activity, transferring glycosyl groups;transferase activity, transferring pentosyl groups	cell part;cytoplasmic part;endoplasmic reticulum;intracellular membrane-bounded organelle;intracellular organelle;intracellular part;membrane-bounded organelle;nucleus;organelle	biosynthetic process;cellular metabolic compound salvage;cellular metabolic process;cellular nitrogen compound metabolic process;cellular process;heterocycle metabolic process;metabolic process;nitrogen compound metabolic process;nucleobase-containing compound metabolic process;nucleobase-containing small molecule metabolic process;nucleoside metabolic process;nucleotide metabolic process;primary…	cell part;endoplasmic reticulum;intracellular membrane-bounded organelle;intracellular organelle;nucleus;organelle	YDR399W|YJR133W	HPRT1|PRTFDC1	0.956846	0.934841	1.02119	1.05087	0.9758	1.00971	1.03873	1.01178	1.09086	1.04119		3.5287e-117		44.2	7	7	22.8	19.9	38.8	38.8	38.8	38.8	38.8	38.8	38.8	38.8		8.7931	19.07	23.942	67.779	18.867	44.812	26.598	71.548	31.868	21.218
O13918	SPAC23C11.14	zhf1	zhf	zinc ion transmembrane transporter Zhf1	biological regulation;cation homeostasis;cellular cation homeostasis;cellular chemical homeostasis;cellular cobalt ion homeostasis;cellular divalent inorganic cation homeostasis;cellular homeostasis;cellular ion homeostasis;cellular process;cellular response to cadmium ion;cellular response to chemical stimulus;cellular response to inorganic substance;cellular response to metal ion;cellular respo…	cation transmembrane transporter activity;divalent inorganic cation transmembrane transporter activity;inorganic cation transmembrane transporter activity;ion transmembrane transporter activity;metal ion transmembrane transporter activity;substrate-specific transmembrane transporter activity;substrate-specific transporter activity;transition metal ion transmembrane transporter activity;transmembr…	cell part;cytoplasmic part;endoplasmic reticulum membrane;endoplasmic reticulum part;fungal-type vacuole membrane;Golgi apparatus;integral to membrane;intracellular membrane-bounded organelle;intracellular organelle;intracellular organelle part;intracellular part;intrinsic to membrane;membrane;membrane part;membrane-bounded organelle;nuclear membrane;nuclear part;organelle;organelle membrane;orga…	biological regulation;cellular homeostasis;cellular ion homeostasis;cellular process;homeostatic process;response to chemical stimulus;response to stimulus	cell part;Golgi apparatus;intracellular membrane-bounded organelle;intracellular organelle;membrane;organelle	YMR243C|YOR316C	SLC30A1	0.92687	1.01428	0.798531	0.878735	0.888494	0.974754	0.97924	0.725637	1.04525	0.780153		4.4791e-11		12.1	3	3	4.4	4.4	4.4	4.4	4.4	4.4	12.1	1.8	12.1	4.4		10.544	26.992	17.311	22.89	35.234	16.036	12.339	28.532	30.954	10.807
O13919	SPAC23C11.15	pst2		Clr6 histone deacetylase complex subunit Pst2	biological regulation;biosynthetic process;cellular biosynthetic process;cellular component organization;cellular component organization at cellular level;cellular component organization or biogenesis;cellular component organization or biogenesis at cellular level;cellular macromolecule biosynthetic process;cellular macromolecule metabolic process;cellular metabolic process;cellular nitrogen comp…	protein binding transcription factor activity;transcription cofactor activity;transcription corepressor activity;transcription factor binding transcription factor activity	cell part;chromatin remodeling complex;chromosomal part;histone deacetylase complex;intracellular organelle part;intracellular part;macromolecular complex;nuclear chromosome part;nuclear part;nucleoplasm part;organelle part;protein complex;Rpd3S complex;Sin3-type complex	biological regulation;biosynthetic process;cellular component organization;cellular metabolic process;cellular nitrogen compound metabolic process;cellular process;chromatin modification;chromatin organization;chromosome organization;DNA metabolic process;DNA packaging;gene silencing;histone modification;macromolecule metabolic process;macromolecule modification;metabolic process;nitrogen compoun…	cell part;chromatin remodeling complex;macromolecular complex;protein complex	YOL004W	SIN3B|SIN3A	0.925069	1.05889	0.936944	0.899847	0.912742	0.92302	0.932749	1.01737	0.916674	0.920471		1.8138e-242		11.3	10	10	5.6	6.6	5.8	6.5	5.8	6.6	7.1	5.8	6.4	5.8		55.422	7.0409	61.257	33.614	84.061	86.289	55.806	21.931	59.196	19.087
O13920	SPAC23C11.17	mdm28	mdm28	mitochondrial inner membrane protein involved in potassium ion transport Mdm28 (predicted)	biological regulation;cation homeostasis;cation transport;cellular cation homeostasis;cellular chemical homeostasis;cellular component organization;cellular component organization at cellular level;cellular component organization or biogenesis;cellular component organization or biogenesis at cellular level;cellular homeostasis;cellular ion homeostasis;cellular localization;cellular macromolecule …		cell part;cytoplasmic part;integral to membrane;intracellular organelle part;intracellular part;intrinsic to membrane;membrane;membrane part;mitochondrial inner membrane;mitochondrial membrane;mitochondrial part;organelle inner membrane;organelle membrane;organelle part	biological regulation;cellular component organization;cellular homeostasis;cellular ion homeostasis;cellular localization;cellular membrane organization;cellular process;establishment of localization;homeostatic process;ion transport;localization;membrane organization;mitochondrion organization;organelle organization;transmembrane transport;transport	cell part;membrane	YOL027C|YPR125W	LETM1|LETM2	0.984737	0.990393	1.01583	1.02083	0.986388	1.03265	1.00839	1.05028	0.980584	0.997506		0		35.5	15	15	31.8	23.5	34.8	30.3	33.2	34.8	33.2	35.5	30.9	30.3		11.624	10.351	27.386	28.952	12.419	18.069	22.948	51.115	46.509	15.189
O13923	SPAC23C4.02	crn1		actin binding protein, coronin Crn1	actin cytoskeleton organization;actin filament bundle assembly;actin filament organization;actin filament polymerization;actin filament-based process;actin polymerization or depolymerization;cellular component assembly;cellular component assembly at cellular level;cellular component organization;cellular component organization at cellular level;cellular component organization or biogenesis;cellul…	actin binding;binding;cytoskeletal protein binding;protein binding	actin cortical patch;actomyosin contractile ring;cell cortex part;cell division site part;cell part;cell pole;cell tip;contractile ring;cytoplasmic membrane-bounded vesicle;cytoplasmic part;cytoplasmic vesicle;cytoskeletal part;endocytic vesicle;growing cell tip;intracellular membrane-bounded organelle;intracellular organelle;intracellular organelle part;intracellular part;macromolecular complex;…	cellular component assembly;cellular component organization;cellular macromolecular complex assembly;cellular process;cytoskeleton organization;macromolecular complex assembly;organelle organization;protein complex assembly;protein polymerization	cell part;cytoplasmic membrane-bounded vesicle;intracellular membrane-bounded organelle;intracellular organelle;macromolecular complex;organelle;protein complex;site of polarized growth;vesicle	YLR429W	CORO1C|CORO1A|CORO1B	1.00396	1.01597	1.0367	1.03328	1.0219	1.01235	1.00245	1.00857	0.988338	0.993443		0		61.4	42	42	59.7	49.8	59.9	59.7	59.9	59.7	59.7	59.2	58.6	59.9		22.141	18.085	36.468	26.274	22.981	36.108	29.043	17.971	32.918	21.613
O13926	SPAC23C4.06c			methyltransferase, human Fam119 ortholog (predicted)		catalytic activity;methyltransferase activity;S-adenosylmethionine-dependent methyltransferase activity;transferase activity;transferase activity, transferring one-carbon groups	cell part;cytoplasmic part;cytosol;intracellular membrane-bounded organelle;intracellular organelle;intracellular part;membrane-bounded organelle;nucleus;organelle		cell part;cytosol;intracellular membrane-bounded organelle;intracellular organelle;nucleus;organelle	YNL024C	METTL21A|METTL21B	0.918695	0.989022	1.03145	1.02906	1.04724	0.965158	1.06686	0.947239	1.05801	1.06399		2.0146e-07		8.9	2	2	8.9	8.9	8.9	8.9	6.1	6.1	6.1	8.9	8.9	8.9		11.489	3.1458	6.6616	10.524	4.4796	10.245	15.894	9.9459	13.988	14.275
O13928	SPAC23C4.08	rho3		Rho family GTPase Rho3	actin cytoskeleton organization;actin filament-based process;biological regulation;cell cycle;cell division;cellular component organization;cellular component organization at cellular level;cellular component organization or biogenesis;cellular component organization or biogenesis at cellular level;cellular process;cellular response to stimulus;cytoskeleton organization;establishment or maintenan…	binding;catalytic activity;GTP binding;GTPase activity;guanyl nucleotide binding;guanyl ribonucleotide binding;hydrolase activity;hydrolase activity, acting on acid anhydrides;hydrolase activity, acting on acid anhydrides, in phosphorus-containing anhydrides;nucleoside-triphosphatase activity;nucleotide binding;purine nucleotide binding;purine ribonucleoside triphosphate binding;purine ribonucleo…	cell part;cytoplasmic part;cytosol;intracellular membrane-bounded organelle;intracellular organelle;intracellular part;membrane;membrane-bounded organelle;nucleus;organelle;plasma membrane	biological regulation;cell cycle;cell division;cellular component organization;cellular process;cytoskeleton organization;establishment or maintenance of cell polarity;organelle organization;regulation of transport;response to stimulus;signal transduction	cell part;cytosol;intracellular membrane-bounded organelle;intracellular organelle;membrane;nucleus;organelle;plasma membrane	YIL118W	RHOB|RHOC|RHOA	0.978953	0.935629	0.948047	1.0156	1.03341	0.950842	0.93214	0.977995	0.990001	0.988142		3.9947e-63		44.9	10	9	34.6	34.6	34.6	41	34.6	34.6	34.6	38	34.6	34.6		19.593	15.631	34.496	30.148	20.215	42.996	35.173	34.866	11.682	19.912
O13929	SPAC23C4.09c			DNA-binding TFAR19-related protein (predicted)	cellular process;cellular response to stimulus;cellular response to stress;response to stimulus;response to stress	binding;DNA binding;double-stranded DNA binding;nucleic acid binding;structure-specific DNA binding	cell part;cytoplasm;intracellular membrane-bounded organelle;intracellular organelle;intracellular part;membrane-bounded organelle;nucleus;organelle	cellular process;response to stimulus;response to stress	cell part;cytoplasm;intracellular membrane-bounded organelle;intracellular organelle;nucleus;organelle	YMR074C	PDCD5	1.05572	1.06031	1.08797	1.01518	1.04802	1.05945	1.06041	1.01135	0.980777	0.977326		1.445e-235		60.3	7	7	60.3	48.1	60.3	60.3	60.3	60.3	60.3	58.8	60.3	60.3		28.101	7.9492	12.536	10.449	14.755	21.262	6.1531	3.1575	52.437	14.805
O13931	SPAC23C4.11	atp18		F0-ATPase subunit J (predicted)	ATP biosynthetic process;ATP metabolic process;ATP synthesis coupled proton transport;biosynthetic process;cation transport;cellular biosynthetic process;cellular metabolic process;cellular nitrogen compound biosynthetic process;cellular nitrogen compound metabolic process;cellular process;energy coupled proton transport, down electrochemical gradient;establishment of localization;establishment o…	cation transmembrane transporter activity;hydrogen ion transmembrane transporter activity;inorganic cation transmembrane transporter activity;ion transmembrane transporter activity;monovalent inorganic cation transmembrane transporter activity;substrate-specific transmembrane transporter activity;substrate-specific transporter activity;transmembrane transporter activity;transporter activity	cell part;cytoplasmic part;integral to membrane;intracellular organelle part;intracellular part;intrinsic to membrane;macromolecular complex;membrane part;mitochondrial membrane part;mitochondrial part;mitochondrial proton-transporting ATP synthase complex, coupling factor F(o);organelle part;protein complex;proton-transporting ATP synthase complex, coupling factor F(o);proton-transporting two-se…	biosynthetic process;cellular metabolic process;cellular nitrogen compound metabolic process;cellular process;establishment of localization;heterocycle metabolic process;hydrogen transport;ion transport;metabolic process;nitrogen compound metabolic process;nucleobase-containing compound metabolic process;nucleobase-containing small molecule metabolic process;nucleotide metabolic process;primary m…	cell part;macromolecular complex;protein complex	YML081C-A	NONE	1.02228	0.956938	0.923702	0.987459	0.871308	1.11036	1.07238	0.97012	1.11462	1.09088		3.3712e-08		33.3	4	4	33.3	31.7	28.3	31.7	33.3	31.7	31.7	33.3	31.7	33.3		11.787	158.69	10.693	18.506	41.037	16.563	16.139	71.393	38.916	90.701
O13932	SPAC23C4.13	bet1		SNARE Bet1 (predicted)	cellular process;ER to Golgi vesicle-mediated transport;establishment of localization;establishment of localization in cell;establishment of protein localization;Golgi vesicle transport;intracellular protein transport;intracellular transport;protein transport;transport;vesicle-mediated transport	binding;protein binding;SNAP receptor activity	cell part;cytoplasmic part;endoplasmic reticulum;endoplasmic reticulum membrane;endoplasmic reticulum part;fungal-type vacuole membrane;Golgi apparatus;Golgi apparatus part;Golgi membrane;integral to membrane;intracellular membrane-bounded organelle;intracellular organelle;intracellular organelle part;intracellular part;intrinsic to membrane;membrane;membrane part;membrane-bounded organelle;organ…	cellular process;establishment of localization;Golgi vesicle transport;protein transport;transport;vesicle-mediated transport	cell part;endoplasmic reticulum;Golgi apparatus;intracellular membrane-bounded organelle;intracellular organelle;membrane;organelle	YIL004C	BET1	0.929973	0.9081	0.883392	0.846597	1.13061	0.903751	0.915248	1.11887	0.856825	0.999301		5.6254e-33		18.8	2	2	18.8	18.8	18.8	18.8	18.8	18.8	18.8	18.8	18.8	18.8		33.6	55.777	26.362	32.739	15.028	24.881	15.212	26.858	56.227	33.567
O13933	SPAC23C4.14	alg1		mannosyltransferase complex subunit Alg1 (predicted)	carbohydrate metabolic process;cellular carbohydrate metabolic process;cellular lipid metabolic process;cellular macromolecule metabolic process;cellular metabolic process;cellular oligosaccharide metabolic process;cellular process;cellular protein metabolic process;glycosylation;lipid metabolic process;macromolecule glycosylation;macromolecule metabolic process;macromolecule modification;metabol…	beta-1,4-mannosyltransferase activity;catalytic activity;chitobiosyldiphosphodolichol beta-mannosyltransferase activity;mannosyltransferase activity;transferase activity;transferase activity, transferring glycosyl groups;transferase activity, transferring hexosyl groups	cell part;cytoplasmic part;endoplasmic reticulum;endoplasmic reticulum membrane;endoplasmic reticulum part;integral to membrane;intracellular membrane-bounded organelle;intracellular organelle;intracellular organelle part;intracellular part;intrinsic to membrane;membrane;membrane part;membrane-bounded organelle;organelle;organelle membrane;organelle part	carbohydrate metabolic process;cellular lipid metabolic process;cellular metabolic process;cellular process;lipid metabolic process;macromolecule metabolic process;macromolecule modification;metabolic process;oligosaccharide metabolic process;primary metabolic process;protein glycosylation;protein metabolic process;protein modification process	cell part;endoplasmic reticulum;intracellular membrane-bounded organelle;intracellular organelle;membrane;organelle	YBR110W	ALG1|ALG1L	0.937383	1.01504	0.853679	0.883392	0.952925	0.998004	0.968804	1.00464	0.938086	1.03552		6.0522e-47		16.5	5	5	14.2	5.2	14.2	14.2	14.2	14.2	14.6	11.1	14.2	14.2		9.0637	12.013	19.98	158.07	10.123	14.87	15.052	18.497	16.434	35.878
O13935	SPAC23C4.17	trm402	trm4,trm4b	tRNA (cytosine-5-)-methyltransferase (predicted)		binding;catalytic activity;methyltransferase activity;nucleic acid binding;RNA binding;RNA methyltransferase activity;S-adenosylmethionine-dependent methyltransferase activity;transferase activity;transferase activity, transferring one-carbon groups;tRNA (cytosine) methyltransferase activity;tRNA (cytosine-5-)-methyltransferase activity;tRNA binding;tRNA methyltransferase activity	cell part;intracellular membrane-bounded organelle;intracellular organelle;intracellular part;membrane-bounded organelle;nucleus;organelle		cell part;intracellular membrane-bounded organelle;intracellular organelle;nucleus;organelle	YBL024W	NSUN2	1.03814	0.978282	1.01995	1.02531	1.00189	1.00166	0.96965	1.0078	1.01916	1.00477		0		54.9	28	26	50.4	33.7	43.2	50.2	51.4	47.9	46	44.1	46.4	43.9		64.634	64.896	45.106	36.714	31.096	29.313	20.842	56.538	56.219	62.303
O13936	SPAC23C4.19	spt5		DSIF transcription elongation factor complex subunit Spt5	biological regulation;biosynthetic process;cellular biosynthetic process;cellular macromolecule biosynthetic process;cellular macromolecule metabolic process;cellular metabolic process;cellular nitrogen compound metabolic process;cellular process;macromolecule biosynthetic process;macromolecule metabolic process;metabolic process;mRNA metabolic process;mRNA processing;nitrogen compound metabolic …		cell part;DSIF complex;intracellular organelle part;intracellular part;macromolecular complex;nuclear part;nucleoplasm part;organelle part;protein complex;transcription elongation factor complex	biological regulation;biosynthetic process;cellular metabolic process;cellular nitrogen compound metabolic process;cellular process;macromolecule metabolic process;metabolic process;mRNA metabolic process;mRNA processing;nitrogen compound metabolic process;nucleobase-containing compound metabolic process;primary metabolic process;RNA metabolic process;RNA processing	cell part;macromolecular complex;protein complex;transcription elongation factor complex	YML010W	SUPT5H	1.00769	0.990099	1.02525	0.988338	0.994135	1.007	0.993443	1.02777	0.98629	0.992162		0		32.2	25	25	27.9	23.2	28.2	23.8	25.6	25.1	26.4	28.3	21.5	22.6		17.091	37.233	27.548	30.151	15.264	12.062	15.113	20.114	17.456	11.712
O13939	SPAC23H3.06	apl6		AP-3 adaptor complex subunit Apl6 (predicted)	cellular process;establishment of localization;establishment of localization in cell;establishment of protein localization;Golgi to vacuole transport;Golgi vesicle transport;intracellular protein transport;intracellular transport;post-Golgi vesicle-mediated transport;protein transport;transport;vacuolar transport;vesicle-mediated transport		AP-3 adaptor complex;AP-type membrane coat adaptor complex;cell part;clathrin coated vesicle membrane;coated vesicle membrane;cytoplasmic part;cytoplasmic vesicle membrane;cytoplasmic vesicle part;cytosol;intracellular membrane-bounded organelle;intracellular organelle;intracellular organelle part;intracellular part;macromolecular complex;membrane;membrane part;membrane-bounded organelle;nucleus;…	cellular process;establishment of localization;Golgi vesicle transport;protein transport;transport;vacuolar transport;vesicle-mediated transport	AP-type membrane coat adaptor complex;cell part;cytosol;intracellular membrane-bounded organelle;intracellular organelle;macromolecular complex;membrane;nucleus;organelle;protein complex	YGR261C	AP3B1|AP3B2	1.05564	1.02275	1.03863	1.02188	0.956023	0.980969	0.984155	0.973141	0.985707	0.991277		5.8996e-143		23.1	11	11	11.4	4.4	12.1	10.3	17.9	12.6	18	11.7	18	16.4		13.49	15.008	6.5895	20.113	70.444	10.866	16.424	15.363	48.321	23.865
O13940	SPAC23H3.09c	gly1		threonine aldolase Gly1 (predicted)	amine biosynthetic process;amine catabolic process;amine metabolic process;aspartate family amino acid catabolic process;aspartate family amino acid metabolic process;biosynthetic process;carboxylic acid biosynthetic process;carboxylic acid catabolic process;carboxylic acid metabolic process;catabolic process;cellular amine metabolic process;cellular amino acid biosynthetic process;cellular amino…	aldehyde-lyase activity;binding;carbon-carbon lyase activity;catalytic activity;cofactor binding;lyase activity;pyridoxal phosphate binding;threonine aldolase activity;vitamin B6 binding;vitamin binding	cell part;cytoplasmic part;cytosol;intracellular membrane-bounded organelle;intracellular organelle;intracellular part;membrane-bounded organelle;nucleus;organelle	amine metabolic process;biosynthetic process;catabolic process;cellular amino acid metabolic process;cellular ketone metabolic process;cellular metabolic process;cellular nitrogen compound metabolic process;cellular process;metabolic process;nitrogen compound metabolic process;organic acid metabolic process;primary metabolic process;small molecule metabolic process	cell part;cytosol;intracellular membrane-bounded organelle;intracellular organelle;nucleus;organelle	YEL046C	NONE	1.00376	0.990099	0.976467	0.978761	0.960799	0.974754	0.99167	1.01491	1.0533	1.03556		0		63.8	21	21	57.2	52.4	59.8	59.8	59	59	54	59	59	63.8		16.401	20.212	27.032	32.482	32.462	35.566	32.266	71.377	29.038	42.021
O13942	SPAC23H3.12c			mitochondrial hydrogen/potassium transport system protein (predicted)	cation transport;cellular potassium ion transport;cellular process;establishment of localization;hydrogen transport;ion transmembrane transport;ion transport;metal ion transport;monovalent inorganic cation transport;potassium ion transmembrane transport;potassium ion transport;proton transport;transmembrane transport;transport		cell part;cytoplasmic part;integral to membrane;intracellular membrane-bounded organelle;intracellular organelle;intracellular part;intrinsic to membrane;membrane part;membrane-bounded organelle;mitochondrion;organelle	cellular process;establishment of localization;hydrogen transport;ion transport;transmembrane transport;transport	cell part;intracellular membrane-bounded organelle;intracellular organelle;mitochondrion;organelle	YDL183C	NONE	0.99691	0.922084	1.0781	1.03875	1.02286	1.03794	1.02312	0.904077	1.06908	1.0948		4.9192e-32		34.1	6	6	29.6	19.9	28.3	23.9	34.1	19.9	19.9	24.3	19.9	24.3		23.807	9.9311	19.443	6.9578	37.682	12.905	21.979	29.595	11.735	23.61
O13943	SPAC23H3.14	avl9		post-Golgi vesicle-mediated transport protein Avl9 (predicted)	cellular process;establishment of localization;establishment of localization in cell;Golgi vesicle transport;intracellular transport;post-Golgi vesicle-mediated transport;transport;vesicle-mediated transport		cell part;cytoplasm;intracellular part	cellular process;establishment of localization;Golgi vesicle transport;transport;vesicle-mediated transport	cell part;cytoplasm	YLR114C	AVL9	0.961169	1.031	1.50605	0.976276	1.08924	0.899281	1.04084	1.15005	1.11718	1.12304		5.2144e-17		8.7	3	3	6.6	3	3.6	8.7	8.7	5.1	8.7	5.8	5.8	5.8		17.051	NaN	NaN	98.963	4.2218	14.93	6.2582	1.1992	5.8211	10.446
O13944	SPAC23H4.01c	osh3	SPAP27G11.01	sterol binding ankyrin repeat protein Osh3	cellular component organization;cellular component organization or biogenesis;cellular membrane organization;cellular process;endocytosis;establishment of localization;establishment of localization in cell;exocytosis;lipid transport;membrane invagination;membrane organization;organic substance transport;secretion;secretion by cell;sterol transport;transport;vesicle-mediated transport	binding;lipid binding;oxysterol binding;phospholipid binding;steroid binding;sterol binding	cell part;cytoplasmic part;cytosol;endoplasmic reticulum;integral to membrane;intracellular membrane-bounded organelle;intracellular organelle;intracellular part;intrinsic to membrane;macromolecular complex;membrane part;membrane-bounded organelle;organelle;protein complex	cellular component organization;cellular membrane organization;cellular process;endocytosis;establishment of localization;exocytosis;lipid transport;membrane invagination;membrane organization;secretion;transport;vesicle-mediated transport	cell part;cytosol;endoplasmic reticulum;intracellular membrane-bounded organelle;intracellular organelle;macromolecular complex;organelle;protein complex	YHR073W	OSBPL3	0.987557	1.06919	1.12511	1.04743	1.0234	1.00987	1.13203	1.01943	1.05273	1.08389		0		28.6	19	19	25.3	20.3	22.2	25.3	22.3	22.5	23.8	21.8	24.7	25.7		38.8	47.947	58.968	50.788	34.393	27.41	46.581	45.405	33.363	50.794
O13946	SPAC23H4.03c	erv25		COPII-coated vesicle component Erv25 (predicted)	cellular process;ER to Golgi vesicle-mediated transport;establishment of localization;establishment of localization in cell;establishment of protein localization;Golgi vesicle transport;intracellular protein transport;intracellular transport;protein transport;transport;vesicle-mediated transport		cell part;coated vesicle;cytoplasmic membrane-bounded vesicle;cytoplasmic part;cytoplasmic vesicle;endoplasmic reticulum;endoplasmic reticulum membrane;endoplasmic reticulum part;ER to Golgi transport vesicle;Golgi apparatus part;Golgi membrane;integral to membrane;intracellular membrane-bounded organelle;intracellular organelle;intracellular organelle part;intracellular part;intrinsic to membran…	cellular process;establishment of localization;Golgi vesicle transport;protein transport;transport;vesicle-mediated transport	cell part;cytoplasmic membrane-bounded vesicle;endoplasmic reticulum;intracellular membrane-bounded organelle;intracellular organelle;membrane;organelle;vesicle	YML012W	TMED10	1.01015	1.01383	1.01963	1.04371	1.00254	1.01862	1.01939	1.06164	1.03975	1.01172		0		45.4	11	11	45.4	45.4	45.4	45.4	45.4	45.4	45.4	45.4	45.4	45.4		9.5795	17.523	11.516	12.963	36.027	6.8668	69.992	85.07	18.531	12.689
O13950	SPAC23H4.07c	srp102		signal recognition particle receptor beta subunit Srp102 (predicted)	cotranslational protein targeting to membrane;establishment of localization;establishment of localization in cell;establishment of protein localization;establishment of protein localization in endoplasmic reticulum;establishment of protein localization to organelle;intracellular protein transport;intracellular transport;protein targeting;protein targeting to ER;protein targeting to membrane;prote…	binding;GTP binding;guanyl nucleotide binding;guanyl ribonucleotide binding;nucleotide binding;purine nucleotide binding;purine ribonucleoside triphosphate binding;purine ribonucleotide binding;ribonucleoprotein binding;ribonucleotide binding;signal recognition particle binding	cell part;cytoplasmic part;endoplasmic reticulum part;integral to membrane;intracellular organelle part;intracellular part;intrinsic to membrane;macromolecular complex;membrane part;organelle part;protein complex;receptor complex;signal recognition particle receptor complex	establishment of localization;protein targeting;protein transport;transport	cell part;macromolecular complex;protein complex;receptor complex	YKL154W	SRPRB	1.07109	1.09918	1.02045	1.04624	0.959141	1.04435	1.0118	1.07341	1.12557	1.10818		4.4699e-31		31.3	6	6	27.3	21.6	27.3	25.6	27.3	27.3	31.3	15	27.3	27.3		20.419	21.722	15.042	16.507	22.601	24.896	19.116	18.657	16.576	16.602
O13951	SPAC23H4.08	iwr1		RNA polymerase II nuclear import protein Iwr1 (predicted)	establishment of localization;establishment of localization in cell;establishment of protein localization;intracellular protein transport;intracellular transport;nuclear import;nuclear transport;nucleocytoplasmic transport;protein import;protein import into nucleus;protein targeting;protein transport;transport		cell part;cytoplasm;DNA-directed RNA polymerase II, holoenzyme;intracellular organelle part;intracellular part;macromolecular complex;nuclear part;nucleoplasm part;organelle part;protein complex	establishment of localization;nuclear transport;nucleocytoplasmic transport;protein targeting;protein transport;transport	cell part;cytoplasm;DNA-directed RNA polymerase II, holoenzyme;macromolecular complex;protein complex	YDL115C	NONE	0.974754	1.04831	1.00429	0.975134	0.971157	0.988924	0.834098	0.980296	1.03419	0.985416		6.0904e-44		28.5	5	5	28.5	19.9	14.1	14.1	22.7	10.8	14.8	22.7	22.7	22.7		18.749	17.462	13.635	27.975	23.712	18.368	17.816	59.923	9.9841	15.028
O13953	SPAC23H4.12	alp13		MRG family Clr6 histone deacetylase complex subunit Alp13	biological regulation;biosynthetic process;cellular biosynthetic process;cellular component organization;cellular component organization at cellular level;cellular component organization or biogenesis;cellular component organization or biogenesis at cellular level;cellular macromolecule biosynthetic process;cellular macromolecule metabolic process;cellular metabolic process;cellular nitrogen comp…		cell part;chromatin remodeling complex;chromosomal part;H4/H2A histone acetyltransferase complex;histone acetyltransferase complex;histone deacetylase complex;intracellular organelle part;intracellular part;macromolecular complex;NuA4 histone acetyltransferase complex;nuclear chromosome part;nuclear part;nucleoplasm part;organelle part;protein complex;Rpd3S complex;Sin3-type complex	biological regulation;biosynthetic process;cellular component organization;cellular metabolic process;cellular nitrogen compound metabolic process;cellular process;chromatin modification;chromatin organization;chromosome organization;DNA metabolic process;DNA packaging;DNA repair;establishment or maintenance of cell polarity;histone modification;macromolecule metabolic process;macromolecule modif…	cell part;chromatin remodeling complex;macromolecular complex;protein complex	YPR023C	MORF4L2|MORF4L1|MORF4	1.05243	1.04691	1.04496	1.09323	1.10683	0.942863	1.04439	1.07496	1.00874	0.999001		8.8355e-85		29.1	9	9	25.8	16	26.7	28.2	23.4	22.6	22.6	16.9	25.8	22.6		12.777	7.0812	14.889	16.326	61.415	69.479	22.874	6.8073	8.2986	15.19
O13956	SPAC23H4.15	tsr1		ribosome biogenesis protein Tsr1 (predicted)	cellular macromolecule metabolic process;cellular metabolic process;cellular nitrogen compound metabolic process;cellular process;macromolecule metabolic process;metabolic process;ncRNA metabolic process;ncRNA processing;nitrogen compound metabolic process;nucleic acid metabolic process;nucleobase-containing compound metabolic process;primary metabolic process;RNA metabolic process;RNA processing…	binding;ribonucleoprotein binding	cell part;cytoplasm;intracellular non-membrane-bounded organelle;intracellular organelle;intracellular organelle part;intracellular part;non-membrane-bounded organelle;nuclear part;nucleolus;organelle;organelle part	cellular metabolic process;cellular nitrogen compound metabolic process;cellular process;macromolecule metabolic process;metabolic process;nitrogen compound metabolic process;nucleobase-containing compound metabolic process;primary metabolic process;RNA metabolic process;RNA processing;rRNA processing	cell part;cytoplasm;intracellular non-membrane-bounded organelle;intracellular organelle;nucleolus;organelle	YDL060W	TSR1	0.994728	1.03882	0.994332	0.99226	0.994431	1.011	1.00346	1.12961	1.05722	1.1153		0		32.7	20	20	29.9	22.7	29.9	29.9	28	25.9	29.8	28.6	26.8	29.9		23.279	68.124	40.31	21.916	16.157	26.775	12.032	38.8	14.522	16.533
O13959	SPAC23H4.18c	rbx1	pip1	SCF complex and CLRC ubiquitin ligase ligase E3 subunit Rbx1	biological regulation;biosynthetic process;cell cycle;cellular biosynthetic process;cellular component organization;cellular component organization at cellular level;cellular component organization or biogenesis;cellular component organization or biogenesis at cellular level;cellular macromolecule biosynthetic process;cellular macromolecule metabolic process;cellular metabolic process;cellular ni…	acid-amino acid ligase activity;binding;catalytic activity;cation binding;ion binding;ligase activity;ligase activity, forming carbon-nitrogen bonds;metal ion binding;small conjugating protein ligase activity;transition metal ion binding;ubiquitin-protein ligase activity;zinc ion binding	cell part;CUL4 RING ubiquitin ligase complex;Cul4B-RING ubiquitin ligase complex;cullin-RING ubiquitin ligase complex;cytoplasmic part;cytosol;intracellular membrane-bounded organelle;intracellular organelle;intracellular part;macromolecular complex;membrane-bounded organelle;nucleus;organelle;protein complex;ubiquitin ligase complex	biological regulation;biosynthetic process;cell cycle;cellular component organization;cellular metabolic process;cellular nitrogen compound metabolic process;cellular process;chromatin modification;chromatin organization;chromosome organization;macromolecule metabolic process;macromolecule modification;metabolic process;mitotic cell cycle;nitrogen compound metabolic process;nucleobase-containing …	cell part;cytosol;intracellular membrane-bounded organelle;intracellular organelle;macromolecular complex;nucleus;organelle;protein complex;ubiquitin ligase complex	YOL133W	RBX1	0.813008	0.94304	0.870928	0.821018	0.893655	0.823995	0.892857	0.726691	0.76266	0.975229		7.9613e-07		18.7	3	3	9.3	18.7	18.7	18.7	9.3	18.7	18.7	18.7	9.3	9.3		7.4777	35.225	40.47	61.622	16.895	101.6	15.398	102.37	18.253	44.08
O13960	SPAC1705.03c	ecm33	SPAC1F2.01,SPAC23H4.19	cell wall protein Ecm33	biological regulation;calcium ion homeostasis;cation homeostasis;cell wall organization;cell wall organization or biogenesis;cellular cell wall organization;cellular cell wall organization or biogenesis;cellular component organization;cellular component organization or biogenesis;cellular component organization or biogenesis at cellular level;cellular process;cellular response to stimulus;chemica…		anchored to membrane;cell part;cell wall;cytoplasmic part;cytosol;external encapsulating structure;external side of plasma membrane;extracellular region;fungal-type cell wall;integral to membrane;intracellular part;intrinsic to membrane;membrane part;plasma membrane part	biological regulation;cell wall organization;cell wall organization or biogenesis;cellular cell wall organization;cellular cell wall organization or biogenesis;cellular component organization;cellular process;external encapsulating structure organization;homeostatic process;response to stimulus;signal transduction	cell part;cell wall;cytosol;external encapsulating structure;extracellular region	YBR078W|YCL048W|YDR055W|YDR522C	NONE	0.924044	0.899847	0.937383	1.01906	1.04415	0.990001	0.92285	0.965997	0.994036	1.06514		0		9.3	3	3	9.3	9.3	9.3	9.3	9.3	9.3	9.3	9.3	9.3	9.3		9.1764	6.0888	8.6648	17.301	14.072	9.1735	9.7562	10.606	8.817	10.253
O13961	SPAC1786.03	cut11	SPAC24C9.01	spindle pole body docking protein Cut11	cell cycle process;cellular component assembly;cellular component assembly at cellular level;cellular component organization;cellular component organization at cellular level;cellular component organization or biogenesis;cellular component organization or biogenesis at cellular level;cellular localization;cellular process;cytoskeleton organization;establishment of localization;establishment of lo…	binding;protein anchor;protein binding	cell part;cytoplasmic part;cytoskeletal part;endoplasmic reticulum;intracellular membrane-bounded organelle;intracellular organelle;intracellular organelle part;intracellular part;macromolecular complex;membrane;membrane part;membrane-bounded organelle;microtubule organizing center;nuclear membrane;nuclear part;nuclear pore;organelle;organelle membrane;organelle part;pore complex;protein complex;…	cellular component assembly;cellular component organization;cellular localization;cellular process;cytoskeleton organization;establishment of localization;localization;nucleobase-containing compound transport;organelle assembly;organelle organization;protein transport;transport	cell part;endoplasmic reticulum;intracellular membrane-bounded organelle;intracellular organelle;macromolecular complex;membrane;microtubule organizing center;nuclear pore;organelle;protein complex	YML031W	NDC1	1.14896	1.04274	1.01003	1.0957	1.01207	1.09198	1.0252	1.18492	1.00354	1.04057		7.6266e-67		15.1	8	8	9.8	9.7	15	15	12.5	12.6	13.6	9.8	12.5	15		23.325	14.285	16.157	8.8918	25.455	23.54	13.5	105.07	24.798	57.694
O13962	SPAC24C9.02c	cyt2		cytochrome c1 heme lyase Cyt2 (predicted)	cellular component assembly;cellular component assembly at cellular level;cellular component organization;cellular component organization at cellular level;cellular component organization or biogenesis;cellular component organization or biogenesis at cellular level;cellular macromolecular complex assembly;cellular macromolecular complex subunit organization;cellular macromolecule metabolic proces…	binding;carbon-sulfur lyase activity;catalytic activity;cation binding;holocytochrome-c synthase activity;ion binding;lyase activity;metal ion binding	cell part;cytoplasmic part;cytosol;intracellular membrane-bounded organelle;intracellular organelle;intracellular organelle part;intracellular part;membrane;membrane-bounded organelle;membrane-enclosed lumen;mitochondrial inner membrane;mitochondrial intermembrane space;mitochondrial membrane;mitochondrial part;nucleus;organelle;organelle envelope lumen;organelle inner membrane;organelle membrane…	cellular component assembly;cellular component organization;cellular macromolecular complex assembly;cellular metabolic process;cellular process;macromolecular complex assembly;macromolecule metabolic process;macromolecule modification;metabolic process;primary metabolic process;protein complex assembly;protein metabolic process;protein modification process	cell part;cytosol;intracellular membrane-bounded organelle;intracellular organelle;membrane;nucleus;organelle	YKL087C	HCCS	1.08957	1.13578	0.906865	1.12249	0.987459	1.08979	1.11345	1.09192	1.12836	1.18844		1.6203e-20		30.1	6	6	26.9	16.7	26.9	22.7	26.9	22.7	22.7	22.7	26.9	26.9		80.075	81.009	84.118	116.03	72.201	91.229	115.5	56.406	53.829	74.05
O13963	SPAC24C9.03	mvd1		diphosphomevalonate decarboxylase mvd1 (predicted)	acetyl-CoA metabolic process;alcohol biosynthetic process;alcohol metabolic process;biosynthetic process;cellular alcohol biosynthetic process;cellular alcohol metabolic process;cellular biosynthetic process;cellular lipid metabolic process;cellular metabolic process;cellular process;coenzyme metabolic process;cofactor metabolic process;ergosterol biosynthetic process;ergosterol metabolic process…	adenyl nucleotide binding;adenyl ribonucleotide binding;ATP binding;binding;carbon-carbon lyase activity;carboxy-lyase activity;catalytic activity;diphosphomevalonate decarboxylase activity;lyase activity;nucleotide binding;purine nucleotide binding;purine ribonucleoside triphosphate binding;purine ribonucleotide binding;ribonucleotide binding	cell part;cytoplasmic part;cytosol;intracellular membrane-bounded organelle;intracellular organelle;intracellular part;membrane-bounded organelle;nucleus;organelle	alcohol metabolic process;biosynthetic process;cellular lipid metabolic process;cellular metabolic process;cellular process;cofactor metabolic process;isopentenyl diphosphate metabolic process;lipid metabolic process;metabolic process;primary metabolic process;small molecule metabolic process	cell part;cytosol;intracellular membrane-bounded organelle;intracellular organelle;nucleus;organelle	YNR043W	MVD	0.961354	0.966557	0.978569	0.945984	0.943931	0.971912	0.973141	0.999301	0.954107	0.972573		0		63.9	20	20	55.7	42.5	56	56	63.9	56	63.6	63.6	56.7	63.6		22.15	17.695	19.713	23.327	23.828	52.201	17.517	35.485	15.243	18.017
O13964	SPAC24C9.04			Schizosaccharomyces specific protein			cell part;cytoplasmic part;cytosol;intracellular membrane-bounded organelle;intracellular organelle;intracellular part;membrane-bounded organelle;nucleus;organelle		cell part;cytosol;intracellular membrane-bounded organelle;intracellular organelle;nucleus;organelle	NONE	NONE	1.01894	0.903424	1.05553	0.907853	1.09273	0.93668	0.881523	0.718236	0.997208	0.918527		1.8938e-99		14.9	1	1	14.9	14.9	14.9	14.9	14.9	14.9	14.9	14.9	14.9	14.9		NaN	NaN	NaN	NaN	NaN	NaN	NaN	NaN	NaN	NaN
O13965	SPAC24C9.05c	mug70		conserved protein Mug70	cell cycle phase;cell cycle process;cellular process;meiosis		cell part;cytoplasmic part;cytosol;integral to membrane;intracellular membrane-bounded organelle;intracellular organelle;intracellular organelle part;intracellular part;intrinsic to membrane;membrane;membrane part;membrane-bounded organelle;nuclear membrane;nuclear part;nucleus;organelle;organelle membrane;organelle part	cellular process;meiosis	cell part;cytosol;intracellular membrane-bounded organelle;intracellular organelle;membrane;nucleus;organelle	NONE	NONE	0.968054	0.950842	0.989413	1.03364	0.959693	1.00727	1.00006	1.00903	0.977517	0.982029		5.4734e-122		37	16	16	24.4	15.1	24.2	23	27.3	16.4	18.1	18.5	23	26.7		21.632	11.64	52.65	46.756	58.689	26.389	17.872	17.56	25.184	51.691
O13966	SPAC24C9.06c	aco1		aconitate hydratase Aco1 (predicted)	acetyl-CoA catabolic process;acetyl-CoA metabolic process;amine metabolic process;carboxylic acid metabolic process;catabolic process;cellular amine metabolic process;cellular amino acid metabolic process;cellular catabolic process;cellular ketone metabolic process;cellular metabolic process;cellular nitrogen compound metabolic process;cellular process;citrate metabolic process;coenzyme catabolic…	4 iron, 4 sulfur cluster binding;aconitate hydratase activity;binding;carbon-oxygen lyase activity;catalytic activity;cation binding;citrate hydro-lyase (cis-aconitate-forming) activity;hydro-lyase activity;ion binding;iron-sulfur cluster binding;isocitrate hydro-lyase (cis-aconitate-forming) activity;lyase activity;metal cluster binding;metal ion binding	cell part;cytoplasmic part;cytosol;intracellular organelle lumen;intracellular organelle part;intracellular part;membrane-enclosed lumen;mitochondrial matrix;mitochondrial part;organelle lumen;organelle part	amine metabolic process;catabolic process;cellular amino acid metabolic process;cellular ketone metabolic process;cellular metabolic process;cellular nitrogen compound metabolic process;cellular process;cofactor metabolic process;metabolic process;nitrogen compound metabolic process;organic acid metabolic process;primary metabolic process;small molecule metabolic process	cell part;cytosol	YLR304C	ACO2	1.09698	1.08972	1.09229	1.09144	1.10566	1.11477	1.10556	1.06516	1.06563	1.09886		0		49.8	45	44	44.5	42.1	46.6	46.8	46.6	47.8	47.5	42.6	47.8	46.8		17.418	28.545	22.28	15.563	15.042	24.93	22.758	28.129	22.25	18.246
O13968	SPAC24C9.08	cps1		vacuolar carboxypeptidase (predicted)	catabolic process;cellular catabolic process;cellular macromolecule catabolic process;cellular macromolecule metabolic process;cellular metabolic process;cellular process;cellular protein catabolic process;cellular protein metabolic process;macromolecule catabolic process;macromolecule metabolic process;metabolic process;primary metabolic process;protein catabolic process;protein metabolic proces…	binding;carboxypeptidase activity;catalytic activity;cation binding;exopeptidase activity;hydrolase activity;ion binding;metal ion binding;metallocarboxypeptidase activity;metalloexopeptidase activity;metallopeptidase activity;peptidase activity;peptidase activity, acting on L-amino acid peptides	cell part;cytoplasmic part;fungal-type vacuole;integral to membrane;intracellular membrane-bounded organelle;intracellular organelle;intracellular organelle part;intracellular part;intrinsic to membrane;lytic vacuole;membrane;membrane part;membrane-bounded organelle;organelle;organelle membrane;organelle part;storage vacuole;vacuolar membrane;vacuolar part;vacuole	catabolic process;cellular metabolic process;cellular process;macromolecule metabolic process;metabolic process;primary metabolic process;protein catabolic process;protein metabolic process;proteolysis;proteolysis involved in cellular protein catabolic process	cell part;intracellular membrane-bounded organelle;intracellular organelle;membrane;organelle;vacuole	YJL172W	PM20D1	1.04311	1.01225	1.01721	1.02837	1.05255	1.01569	1.05148	1.01022	0.987947	1.00334		0		31.2	16	16	28.7	23.7	31.2	31.2	28.7	30.9	30.9	30.7	31.2	30.9		26.991	18.584	31.781	15.897	26.971	35.425	18.383	33.382	39.723	32.924
O13969	SPAC24C9.09			mitochondrial threonine-tRNA ligase (predicted)	amine metabolic process;amino acid activation;biosynthetic process;carboxylic acid metabolic process;cellular amine metabolic process;cellular amino acid metabolic process;cellular biosynthetic process;cellular component organization;cellular component organization at cellular level;cellular component organization or biogenesis;cellular component organization or biogenesis at cellular level;cellu…	adenyl nucleotide binding;adenyl ribonucleotide binding;aminoacyl-tRNA ligase activity;ATP binding;binding;catalytic activity;ligase activity;ligase activity, forming aminoacyl-tRNA and related compounds;ligase activity, forming carbon-oxygen bonds;nucleotide binding;purine nucleotide binding;purine ribonucleoside triphosphate binding;purine ribonucleotide binding;ribonucleotide binding;threonine…	cell part;cytoplasmic part;intracellular membrane-bounded organelle;intracellular organelle;intracellular organelle lumen;intracellular organelle part;intracellular part;membrane-bounded organelle;membrane-enclosed lumen;mitochondrial matrix;mitochondrial part;mitochondrion;organelle;organelle lumen;organelle part	amine metabolic process;biosynthetic process;cellular amino acid metabolic process;cellular component organization;cellular ketone metabolic process;cellular metabolic process;cellular nitrogen compound metabolic process;cellular process;macromolecule metabolic process;metabolic process;mitochondrial translation;mitochondrion organization;nitrogen compound metabolic process;nucleobase-containing …	cell part;intracellular membrane-bounded organelle;intracellular organelle;mitochondrion;organelle	YKL194C	TARS2	0.961723	1.0271	0.918021	0.962094	0.922935	1.01807	1.08802	1.01798	1.03673	1.04231		4.1947e-16		14.6	5	5	14.6	8.4	14.6	14.6	14.6	8.4	14.6	14.6	14.6	10.3		12.438	11.168	18.335	9.7121	19.432	13.916	16.25	13.716	16.158	16.627
O13970	SPAC24C9.10c	mrp4		mitochondrial ribosomal protein subunit S2 (predicted)	biosynthetic process;cellular biosynthetic process;cellular component organization;cellular component organization at cellular level;cellular component organization or biogenesis;cellular component organization or biogenesis at cellular level;cellular macromolecule biosynthetic process;cellular macromolecule metabolic process;cellular metabolic process;cellular process;cellular protein metabolic …	binding;nucleic acid binding;RNA binding;structural constituent of ribosome;structural molecule activity;tRNA binding	cell part;cytoplasmic part;intracellular organelle part;intracellular part;macromolecular complex;mitochondrial part;mitochondrial small ribosomal subunit;organellar small ribosomal subunit;organelle part;ribonucleoprotein complex;small ribosomal subunit	biosynthetic process;cellular component organization;cellular metabolic process;cellular process;macromolecule metabolic process;metabolic process;mitochondrial translation;mitochondrion organization;organelle organization;primary metabolic process;protein metabolic process;translation	cell part;macromolecular complex;ribonucleoprotein complex;small ribosomal subunit	YHL004W	MRPS2	0.988435	0.976467	1.02329	1.04293	0.981258	1.02312	1.05135	0.921234	1.00094	1.00292		1.8917e-65		31.6	9	9	24	22.4	28.1	28.5	24	31.6	28.1	27.4	27	24		10.051	19.06	20.834	20.74	55.426	11.047	18.108	19.138	18.577	10.744
O13971	SPAC24C9.11	sgd1		ribosome small subunit biogenesis protein Sgd1 (predicted)	cellular component biogenesis;cellular component biogenesis at cellular level;cellular component organization or biogenesis;cellular component organization or biogenesis at cellular level;cellular macromolecule metabolic process;cellular metabolic process;cellular nitrogen compound metabolic process;cellular process;macromolecule metabolic process;metabolic process;nitrogen compound metabolic pro…	binding;DNA binding;nucleic acid binding;RNA binding	cell part;intracellular non-membrane-bounded organelle;intracellular organelle;intracellular organelle part;intracellular part;non-membrane-bounded organelle;nuclear part;nucleolus;organelle;organelle part	cellular metabolic process;cellular nitrogen compound metabolic process;cellular process;macromolecule metabolic process;metabolic process;nitrogen compound metabolic process;nucleobase-containing compound metabolic process;primary metabolic process;ribosomal small subunit biogenesis;RNA metabolic process	cell part;intracellular non-membrane-bounded organelle;intracellular organelle;nucleolus;organelle	YLR336C	NOM1	1.00802	0.908018	1.02643	1.08386	1.00962	0.937998	1.16622	1.01791	1.03573	1.04311		1.3323e-21		5.3	3	3	5.3	5.3	3.7	3.7	5.3	3.7	3.7	3.7	5.3	5.3		10.107	26.262	11.157	46.958	24.963	6.8251	21.352	36.385	21.842	5.4631
O13972	SPAC24C9.12c	shm1		serine hydroxymethyltransferase Shm1 (predicted)	amine metabolic process;carboxylic acid metabolic process;cellular amine metabolic process;cellular amino acid metabolic process;cellular aromatic compound metabolic process;cellular ketone metabolic process;cellular metabolic process;cellular nitrogen compound metabolic process;cellular process;coenzyme metabolic process;cofactor metabolic process;folic acid-containing compound metabolic process…	binding;catalytic activity;cofactor binding;glycine hydroxymethyltransferase activity;hydroxymethyl-, formyl- and related transferase activity;pyridoxal phosphate binding;transferase activity;transferase activity, transferring one-carbon groups;vitamin B6 binding;vitamin binding	cell part;cytoplasm;intracellular part	amine metabolic process;cellular amino acid metabolic process;cellular aromatic compound metabolic process;cellular ketone metabolic process;cellular metabolic process;cellular nitrogen compound metabolic process;cellular process;cofactor metabolic process;heterocycle metabolic process;metabolic process;nitrogen compound metabolic process;one-carbon metabolic process;organic acid metabolic proces…	cell part;cytoplasm	YLR058C	SHMT1|SHMT2	1.04013	1.03999	1.05679	1.04043	1.0343	1.0454	1.04826	1.02682	1.00614	1.00074		0		74.5	41	40	69.4	63.4	69.2	70.4	69.2	69.2	67.2	69.4	69.4	69.6		31.126	19.563	32.213	28.157	30.193	27.649	28.283	22.964	26.678	29.143
O13973	SPAC24C9.13c	mrp10		mitochondrial ribosomal protein subunit Mrp10 (predicted)	biosynthetic process;cellular biosynthetic process;cellular component organization;cellular component organization at cellular level;cellular component organization or biogenesis;cellular component organization or biogenesis at cellular level;cellular macromolecule biosynthetic process;cellular macromolecule metabolic process;cellular metabolic process;cellular process;cellular protein metabolic …	structural constituent of ribosome;structural molecule activity	cell part;cytoplasmic part;cytosol;intracellular membrane-bounded organelle;intracellular organelle;intracellular organelle part;intracellular part;macromolecular complex;membrane-bounded organelle;mitochondrial part;mitochondrial small ribosomal subunit;nucleus;organellar small ribosomal subunit;organelle;organelle part;ribonucleoprotein complex;small ribosomal subunit	biosynthetic process;cellular component organization;cellular metabolic process;cellular process;macromolecule metabolic process;metabolic process;mitochondrial translation;mitochondrion organization;organelle organization;primary metabolic process;protein metabolic process;translation	cell part;cytosol;intracellular membrane-bounded organelle;intracellular organelle;macromolecular complex;nucleus;organelle;ribonucleoprotein complex;small ribosomal subunit	YDL045W-A	NONE	0.866476	1.00898	1.01722	0.738062	0.898796	0.918864	0.912242	0.912992	0.983768	0.882068		2.2037e-07		15.9	2	2	12.5	12.5	15.9	12.5	15.9	15.9	12.5	15.9	12.5	15.9		1.3759	4.6665	8.7219	40.296	20.793	11.92	15.246	16.543	13.338	39.319
O13974	SPAC24C9.14	otu1	mug141	ubiquitin-specific cysteine protease, OTU family, Otu1	cell cycle phase;cell cycle process;cellular macromolecule metabolic process;cellular metabolic process;cellular process;cellular protein metabolic process;macromolecule metabolic process;macromolecule modification;meiosis;metabolic process;primary metabolic process;protein deubiquitination;protein metabolic process;protein modification by small protein conjugation or removal;protein modification…	binding;catalytic activity;cation binding;cysteine-type peptidase activity;hydrolase activity;ion binding;metal ion binding;peptidase activity;peptidase activity, acting on L-amino acid peptides;small conjugating protein-specific protease activity;ubiquitin-specific protease activity	cell part;cytoplasmic part;cytosol;intracellular membrane-bounded organelle;intracellular organelle;intracellular part;membrane-bounded organelle;nucleus;organelle	cellular metabolic process;cellular process;macromolecule metabolic process;macromolecule modification;meiosis;metabolic process;primary metabolic process;protein metabolic process;protein modification by small protein conjugation or removal;protein modification process;proteolysis	cell part;cytosol;intracellular membrane-bounded organelle;intracellular organelle;nucleus;organelle	YFL044C	YOD1	1.08729	1.11078	1.05512	1.01058	1.12223	1.05135	1.01962	1.01282	1.00111	0.953107		4.0262e-90		24.9	6	6	13.4	15.5	18.5	24.9	24.9	24.9	19.8	18.5	19.8	19.8		12.764	10.454	3.4919	11.055	39.025	18.36	15.973	9.2153	14.906	20.792
O13981	SPAC25H1.07	emc1		ER membrane protein complex subunit Emc1 (predicted)	cellular macromolecule metabolic process;cellular metabolic process;cellular process;cellular protein metabolic process;macromolecule metabolic process;metabolic process;primary metabolic process;protein folding;protein folding in endoplasmic reticulum;protein metabolic process		ER membrane protein complex;macromolecular complex;protein complex	cellular metabolic process;cellular process;macromolecule metabolic process;metabolic process;primary metabolic process;protein folding;protein metabolic process	macromolecular complex;protein complex	YCL045C	EMC1	1.00628	1.03099	1.00011	1.02705	1.0126	0.997805	0.979624	1.04001	0.995718	1.00603		0		36	25	25	30.6	21.2	31.8	31.6	32	27.2	27.5	31	31.2	31.2		18.322	18.924	13.08	10.588	13.511	13.027	14.763	20.412	35.865	11.951
O13982	SPAC25H1.08c	sqt1		ribosome assembly protein Sqt1 (predicted)	cellular component assembly;cellular component assembly at cellular level;cellular component organization;cellular component organization at cellular level;cellular component organization or biogenesis;cellular component organization or biogenesis at cellular level;cellular macromolecular complex assembly;cellular macromolecular complex subunit organization;cellular process;macromolecular complex…		cell part;cytoplasmic part;cytosol;intracellular membrane-bounded organelle;intracellular organelle;intracellular part;macromolecular complex;membrane-bounded organelle;nucleus;organelle;protein complex	cellular component assembly;cellular component organization;cellular macromolecular complex assembly;cellular process;macromolecular complex assembly;ribonucleoprotein complex assembly	cell part;cytosol;intracellular membrane-bounded organelle;intracellular organelle;macromolecular complex;nucleus;organelle;protein complex	YIR012W	AAMP	1.04938	0.989022	1.0108	1.14936	1.05186	1.19785	1.17893	1.19066	1.07278	1.08421		0		21.6	5	5	15.8	15.8	21.6	21.6	21.6	21.6	21.6	15.8	21.6	15.8		16.194	32.498	19.165	11.468	11.803	16.496	8.1839	10.592	10.771	10.81
O13985	SPAC26H5.03	pcf2	cac2	CAF assembly factor (CAF-1) complex subunit B, Pcf2	anatomical structure development;anatomical structure formation involved in morphogenesis;ascospore formation;biological regulation;cell development;cell differentiation;cellular component assembly;cellular component assembly at cellular level;cellular component maintenance;cellular component maintenance at cellular level;cellular component organization;cellular component organization at cellular…		CAF-1 complex;cell part;chromatin;chromatin assembly complex;chromosomal part;cytoplasmic part;cytosol;intracellular organelle part;intracellular part;macromolecular complex;nuclear chromatin;nuclear chromosome part;nuclear part;nuclear replication fork;organelle part;protein complex;replication fork	anatomical structure development;anatomical structure formation involved in morphogenesis;ascospore formation;biological regulation;cell development;cell differentiation;cellular component assembly;cellular component organization;cellular localization;cellular macromolecular complex assembly;cellular process;chromatin modification;chromatin organization;chromosome organization;developmental proce…	cell part;cytosol;macromolecular complex;protein complex	YML102W	CHAF1B	0.991965	0.928247	1.03021	0.976372	0.852806	1.03094	1.22379	1.06826	0.894935	0.910415		1.1776e-18		7	3	3	4.9	4.9	7	7	4.9	4.9	7	7	7	7		19.749	34.166	10.439	28.343	21.261	NaN	11.406	9.3358	7.1547	12.762
O13989	SPAC26H5.07c			seven transmembrane receptor protein (predicted)	biological regulation;cell surface receptor linked signaling pathway;cellular process;cellular response to stimulus;regulation of biological process;regulation of cellular process;response to stimulus;signal transduction	receptor activity	cell part;cytoplasm;integral to membrane;integral to plasma membrane;intracellular part;intrinsic to membrane;intrinsic to plasma membrane;membrane part;plasma membrane part	biological regulation;cellular process;response to stimulus;signal transduction	cell part;cytoplasm	YHL017W|YKL039W	TMEM87A|TMEM87B	1.04245	0.990099	0.958589	0.963577	0.987557	0.912409	0.96432	0.983284	1.03308	0.999101		0		14.9	6	6	14.9	11.9	11.9	14.9	14.9	14.9	14.9	14.9	14.9	14.9		16.437	11.699	22.999	22.778	13.483	29.287	11.987	23.623	12.79	24.53
O13990	SPAC26H5.08c	bgl2		glucan beta-glucosidase Bgl2 (predicted)	beta-glucan metabolic process;carbohydrate metabolic process;cell wall beta-glucan metabolic process;cell wall macromolecule metabolic process;cell wall organization or biogenesis;cell wall polysaccharide metabolic process;cellular carbohydrate metabolic process;cellular cell wall macromolecule metabolic process;cellular cell wall organization or biogenesis;cellular component organization or biog…	beta-glucosidase activity;catalytic activity;glucan exo-1,3-beta-glucosidase activity;glucosidase activity;hydrolase activity;hydrolase activity, acting on glycosyl bonds;hydrolase activity, hydrolyzing O-glycosyl compounds	cell part;cell wall;external encapsulating structure;extracellular region;fungal-type cell wall	carbohydrate metabolic process;cell wall organization or biogenesis;cellular cell wall organization or biogenesis;cellular metabolic process;cellular process;macromolecule metabolic process;metabolic process;polysaccharide metabolic process;primary metabolic process	cell part;cell wall;external encapsulating structure;extracellular region	YGR282C	NONE	0.989511	NaN	NaN	0.39265	NaN	NaN	0.555895	NaN	1.04159	NaN		9.9907e-06		8.4	2	2	5	0	0	3.4	0	0	3.4	0	8.4	0		NaN	NaN	NaN	NaN	NaN	NaN	NaN	NaN	NaN	NaN
O13991	SPAC26H5.09c			oxidoreductase involved in NADPH regeneration (predicted)	cellular metabolic process;cellular nitrogen compound metabolic process;cellular process;coenzyme metabolic process;cofactor metabolic process;heterocycle metabolic process;metabolic process;NADP metabolic process;NADPH regeneration;nicotinamide nucleotide metabolic process;nitrogen compound metabolic process;nucleobase-containing compound metabolic process;nucleobase-containing small molecule me…	catalytic activity;oxidoreductase activity	cell part;intracellular membrane-bounded organelle;intracellular organelle;intracellular part;membrane-bounded organelle;nucleus;organelle	cellular metabolic process;cellular nitrogen compound metabolic process;cellular process;cofactor metabolic process;heterocycle metabolic process;metabolic process;nitrogen compound metabolic process;nucleobase-containing compound metabolic process;nucleobase-containing small molecule metabolic process;nucleotide metabolic process;primary metabolic process;small molecule metabolic process	cell part;intracellular membrane-bounded organelle;intracellular organelle;nucleus;organelle	YMR315W	GFOD1|GFOD2	0.92584	0.918021	0.904814	0.941708	0.929368	0.946163	0.919371	0.846167	0.874814	0.877116		0		48.2	18	18	48.2	43.1	48.2	45	45	45	48.2	45	39.8	45		32.096	18.049	27.01	19.471	15.442	17.438	16.813	43.407	21.863	14.046
O13994	SPAC26H5.13c	kei1		inositol phoshorylceramide synthase regulatory subunit Kei1 (predicted)	biosynthetic process;cellular biosynthetic process;cellular lipid metabolic process;cellular metabolic process;cellular process;ceramide metabolic process;inositolphosphoceramide metabolic process;lipid biosynthetic process;lipid metabolic process;membrane lipid biosynthetic process;membrane lipid metabolic process;metabolic process;organophosphate metabolic process;phospholipid metabolic process…	enzyme regulator activity;inositol phosphoceramide synthase regulator activity	cell part;cytoplasmic part;Golgi apparatus part;inositol phosphoceramide synthase complex;integral to Golgi membrane;integral to membrane;integral to organelle membrane;intracellular organelle part;intracellular part;intrinsic to Golgi membrane;intrinsic to membrane;intrinsic to organelle membrane;macromolecular complex;membrane part;organelle part;protein complex	biosynthetic process;cellular lipid metabolic process;cellular metabolic process;cellular process;lipid metabolic process;metabolic process;primary metabolic process	cell part;macromolecular complex;protein complex	YDR367W	NONE	1.01088	0.940291	1.09327	1.05176	1.07056	0.443007	1.0288	1.01754	1.07722	0.974089		3.3511e-10		9.7	3	3	9.3	4.2	4.7	9.7	9.3	4.2	9.7	4.2	5.1	9.3		113.29	3.6753	25.883	10.768	20.272	NaN	26.312	36.575	5.2119	19.773
O13995	SPAC25B8.01	dap1	SPAC26H5.15	cytochrome P450 regulator Dap1	alcohol biosynthetic process;alcohol metabolic process;biosynthetic process;cellular alcohol biosynthetic process;cellular alcohol metabolic process;cellular biosynthetic process;cellular metabolic process;cellular process;ergosterol biosynthetic process;ergosterol metabolic process;lipid biosynthetic process;lipid metabolic process;metabolic process;phytosteroid biosynthetic process;phytosteroid…	binding;cation binding;enzyme activator activity;enzyme regulator activity;heme binding;ion binding;iron ion binding;lipid binding;metal ion binding;steroid binding;tetrapyrrole binding;transition metal ion binding	cell part;cytoplasmic part;endoplasmic reticulum membrane;endoplasmic reticulum part;integral to membrane;intracellular organelle part;intracellular part;intrinsic to membrane;membrane;membrane part;organelle membrane;organelle part	alcohol metabolic process;biosynthetic process;cellular metabolic process;cellular process;lipid metabolic process;metabolic process;primary metabolic process;response to stimulus;response to stress;small molecule metabolic process	cell part;membrane	YPL170W	PGRMC2|PGRMC1	0.881912	1.02273	0.910166	0.964599	0.990295	1.01864	1.03524	0.962557	0.929541	0.970591		4.019e-10		34.9	5	5	26.5	31.9	34.9	34.9	34.9	34.9	34.9	34.9	26.5	34.9		33.699	38.681	7.2873	8.4501	61.686	15.376	15.251	15.454	60.37	20.791
O13997	SPAC27E2.02	yih1		IMPACT homolog, cytoplasmic translational regulator Yih1 (predicted)	biological regulation;cellular process;cellular response to stimulus;cellular response to stress;posttranscriptional regulation of gene expression;regulation of biological process;regulation of biosynthetic process;regulation of cellular biosynthetic process;regulation of cellular macromolecule biosynthetic process;regulation of cellular metabolic process;regulation of cellular process;regulation…	translation regulator activity	cell part;cytoplasm;intracellular membrane-bounded organelle;intracellular organelle;intracellular part;membrane-bounded organelle;nucleus;organelle	biological regulation;cellular process;regulation of translation;response to stimulus;response to stress	cell part;cytoplasm;intracellular membrane-bounded organelle;intracellular organelle;nucleus;organelle	YCR059C|YDL177C	IMPACT	1.0125	1.0654	1.09855	1.05637	1.01426	0.984349	1.07384	1.10069	1.03492	1.00881		1.8436e-216		36.8	6	6	32.1	23.9	28.6	28.6	28.6	28.6	28.6	28.6	28.6	15		54.403	17.554	13.114	12.635	10.736	26.271	21.684	9.7236	26.506	56.274
O13998	SPAC27E2.03c			Obg-Like ATPase (predicted)	biological regulation;negative regulation of biological process;negative regulation of cell cycle;negative regulation of cell cycle process;negative regulation of cellular process;negative regulation of G2/M transition of mitotic cell cycle;negative regulation of mitotic cell cycle;regulation of biological process;regulation of cell cycle;regulation of cell cycle process;regulation of cellular pr…	adenyl nucleotide binding;adenyl ribonucleotide binding;ATP binding;ATPase activity;binding;catalytic activity;GTP binding;guanyl nucleotide binding;guanyl ribonucleotide binding;hydrolase activity;hydrolase activity, acting on acid anhydrides;hydrolase activity, acting on acid anhydrides, in phosphorus-containing anhydrides;nucleoside-triphosphatase activity;nucleotide binding;purine nucleotide …	cell part;cytoplasmic part;cytosol;intracellular membrane-bounded organelle;intracellular organelle;intracellular part;membrane-bounded organelle;nucleus;organelle	biological regulation;regulation of cell cycle;regulation of mitotic cell cycle	cell part;cytosol;intracellular membrane-bounded organelle;intracellular organelle;nucleus;organelle	YBR025C	OLA1	1.01747	1.03875	1.00275	0.985416	0.971912	0.987362	0.987947	0.990786	1.01835	0.981643		0		79.1	29	29	73.2	66.8	67.3	73.2	73.2	70.7	72.2	72.4	75.8	76.3		26.444	24.032	14.236	18.863	34.873	21.399	20.44	13.816	13.64	13.651
O14000	SPAC27E2.06c	msm1		mitochondrial methionine-tRNA ligase Msm1 (predicted)	amine metabolic process;amino acid activation;biosynthetic process;carboxylic acid metabolic process;cellular amine metabolic process;cellular amino acid metabolic process;cellular biosynthetic process;cellular component organization;cellular component organization at cellular level;cellular component organization or biogenesis;cellular component organization or biogenesis at cellular level;cellu…	adenyl nucleotide binding;adenyl ribonucleotide binding;aminoacyl-tRNA ligase activity;ATP binding;binding;catalytic activity;ligase activity;ligase activity, forming aminoacyl-tRNA and related compounds;ligase activity, forming carbon-oxygen bonds;methionine-tRNA ligase activity;nucleotide binding;purine nucleotide binding;purine ribonucleoside triphosphate binding;purine ribonucleotide binding;…	cell part;cytoplasmic part;intracellular membrane-bounded organelle;intracellular organelle;intracellular organelle lumen;intracellular organelle part;intracellular part;membrane-bounded organelle;membrane-enclosed lumen;mitochondrial matrix;mitochondrial part;mitochondrion;organelle;organelle lumen;organelle part	amine metabolic process;biosynthetic process;cellular amino acid metabolic process;cellular component organization;cellular ketone metabolic process;cellular metabolic process;cellular nitrogen compound metabolic process;cellular process;macromolecule metabolic process;metabolic process;mitochondrial translation;mitochondrion organization;nitrogen compound metabolic process;nucleobase-containing …	cell part;intracellular membrane-bounded organelle;intracellular organelle;mitochondrion;organelle	YGR171C	MARS2	0.960338	1.02629	0.793966	0.954198	1.13739	0.969274	0.94402	1.00784	0.984931	0.843384		9.2458e-141		14.3	5	5	10.4	6.1	5.9	8.9	8.9	5.9	5.9	9.3	9.3	8		16.592	NaN	19.194	5.9558	43.919	14.782	13.665	13.033	17.939	26.086
O14003	SPAC27E2.10c	rfc3	SPAPJ698.01c	DNA replication factor C complex subunit Rfc3	biological regulation;biosynthetic process;cell cycle checkpoint;cellular biosynthetic process;cellular macromolecule biosynthetic process;cellular macromolecule metabolic process;cellular metabolic process;cellular nitrogen compound metabolic process;cellular process;cellular response to stimulus;cellular response to stress;DNA damage checkpoint;DNA integrity checkpoint;DNA metabolic process;DNA…	adenyl nucleotide binding;adenyl ribonucleotide binding;ATP binding;binding;catalytic activity;DNA binding;hydrolase activity;hydrolase activity, acting on acid anhydrides;hydrolase activity, acting on acid anhydrides, in phosphorus-containing anhydrides;nucleic acid binding;nucleoside-triphosphatase activity;nucleotide binding;purine nucleotide binding;purine ribonucleoside triphosphate binding;…	cell part;chromatin;chromosomal part;Ctf18 RFC-like complex;cytoplasmic part;cytosol;DNA replication factor C complex;Elg1 RFC-like complex;intracellular organelle part;intracellular part;macromolecular complex;nuclear chromatin;nuclear chromosome part;nuclear part;nuclear replication fork;organelle part;protein complex;Rad17 RFC-like complex;replication fork	biological regulation;biosynthetic process;cellular metabolic process;cellular nitrogen compound metabolic process;cellular process;DNA metabolic process;DNA replication;macromolecule metabolic process;metabolic process;nitrogen compound metabolic process;nucleobase-containing compound metabolic process;primary metabolic process;regulation of cell cycle;response to DNA damage stimulus;response to…	cell part;cytosol;DNA replication factor C complex;macromolecular complex;protein complex	YNL290W	RFC5	1.04118	0.988729	1.06451	0.976467	1.01091	0.920556	1.03889	0.982898	1.02574	0.998303		4.349e-96		32.7	9	9	32.7	24.9	27.5	32.7	32.7	27.5	32.7	32.7	32.7	32.7		21.586	27.488	23.092	16.271	19.836	18.635	33.164	13.932	20.802	22.497
O14006	SPAC29A4.03c			mitochondrial ribosomal protein subunit Mrps9 (predicted)	biosynthetic process;cellular biosynthetic process;cellular component organization;cellular component organization at cellular level;cellular component organization or biogenesis;cellular component organization or biogenesis at cellular level;cellular macromolecule biosynthetic process;cellular macromolecule metabolic process;cellular metabolic process;cellular process;cellular protein metabolic …	structural constituent of ribosome;structural molecule activity	cell part;cytoplasmic part;intracellular organelle part;intracellular part;macromolecular complex;mitochondrial part;mitochondrial small ribosomal subunit;organellar small ribosomal subunit;organelle part;ribonucleoprotein complex;small ribosomal subunit	biosynthetic process;cellular component organization;cellular metabolic process;cellular process;macromolecule metabolic process;metabolic process;mitochondrial translation;mitochondrion organization;organelle organization;primary metabolic process;protein metabolic process;translation	cell part;macromolecular complex;ribonucleoprotein complex;small ribosomal subunit	YBR146W	MRPS9	1.02819	1.08046	1.03952	0.998104	1.08468	1.06946	0.970214	0.948677	1.04264	1.07015		3.238e-23		24.4	6	6	24.4	24.4	24.4	24.4	20.7	20.7	24.4	19.6	24.4	19.6		13.984	10.33	14.538	24.225	12.442	31.028	30.036	41.46	49.427	16.894
O14007	SPAC29A4.04c	cbf5		pseudouridylate synthase Cbf5 (predicted)	box H/ACA snoRNA 3'-end processing;box H/ACA snoRNA metabolic process;box H/ACA snoRNA processing;cellular macromolecule metabolic process;cellular metabolic process;cellular nitrogen compound metabolic process;cellular process;macromolecule metabolic process;macromolecule modification;metabolic process;ncRNA 3'-end processing;ncRNA metabolic process;ncRNA processing;nitrogen compound metabolic p…	binding;box H/ACA snoRNA binding;catalytic activity;intramolecular transferase activity;isomerase activity;nucleic acid binding;pseudouridine synthase activity;RNA binding;rRNA binding;snoRNA binding	box H/ACA RNP complex;box H/ACA snoRNP complex;cell part;cytoplasmic part;cytosol;intracellular organelle part;intracellular part;macromolecular complex;nuclear part;nucleolar part;organelle part;ribonucleoprotein complex;small nucleolar ribonucleoprotein complex	cellular metabolic process;cellular nitrogen compound metabolic process;cellular process;macromolecule metabolic process;macromolecule modification;metabolic process;nitrogen compound metabolic process;nucleobase-containing compound metabolic process;primary metabolic process;RNA metabolic process;RNA modification;RNA processing;rRNA processing;snoRNA processing;tRNA metabolic process	cell part;cytosol;macromolecular complex;ribonucleoprotein complex;small nucleolar ribonucleoprotein complex	YLR175W	DKC1	1.05401	1.00968	1.09479	1.05752	1.06011	1.02279	1.05474	1.14281	1.12007	1.17769		0		42.8	22	22	42.8	34.4	40.1	40.1	42.6	37.3	42.4	42	42.4	42.6		16.147	26.148	15.382	17.012	23.068	29.135	17.21	22.599	16.88	24.992
O14008	SPAC29A4.05	cam2		myosin I light chain Cam2	actin filament-based movement;actin filament-based process;anatomical structure formation involved in morphogenesis;ascospore-type prospore membrane assembly;barrier septum formation;cell cycle phase;cell cycle process;cellular component assembly;cellular component assembly at cellular level;cellular component assembly involved in morphogenesis;cellular component movement;cellular component organ…	binding;calcium ion binding;cation binding;ion binding;metal ion binding	cell cortex part;cell division site part;cell part;cell pole;cell projection part;cell tip;cytoplasmic part;cytoskeletal part;cytosol;intracellular membrane-bounded organelle;intracellular organelle;intracellular organelle part;intracellular part;macromolecular complex;mating projection tip;medial cortex;membrane;membrane-bounded organelle;myosin complex;myosin I complex;nucleus;organelle;organel…	anatomical structure formation involved in morphogenesis;cellular component assembly;cellular component movement;cellular component organization;cellular membrane organization;cellular process;developmental process;meiosis;membrane organization	cell part;cytosol;intracellular membrane-bounded organelle;intracellular organelle;macromolecular complex;membrane;nucleus;organelle;protein complex;site of polarized growth	NONE	CALM2|CALM3|CALML4|CALML5|CALML3|CALM1	1.08073	1.17759	1.17301	1.21561	1.23384	1.20511	1.25464	1.24386	1.18533	0.972384		0		58.7	10	10	46.2	51.7	51.7	51.7	51.7	51.7	58.7	58.7	51.7	51.7		32.981	37.835	32.728	41.616	43.664	32.857	36.863	35.302	51.682	48.604
O14009	SPAC29A4.06c			splicing protein, human NSRP1 ortholog	cellular macromolecule metabolic process;cellular metabolic process;cellular nitrogen compound metabolic process;cellular process;macromolecule metabolic process;metabolic process;mRNA metabolic process;mRNA processing;nitrogen compound metabolic process;nuclear mRNA splicing, via spliceosome;nucleic acid metabolic process;nucleobase-containing compound metabolic process;primary metabolic process…	binding;mRNA binding;nucleic acid binding;RNA binding	cell part;cytoplasmic part;cytosol;intracellular membrane-bounded organelle;intracellular organelle;intracellular part;macromolecular complex;membrane-bounded organelle;nucleus;organelle;ribonucleoprotein complex	cellular metabolic process;cellular nitrogen compound metabolic process;cellular process;macromolecule metabolic process;metabolic process;mRNA metabolic process;mRNA processing;nitrogen compound metabolic process;nucleobase-containing compound metabolic process;primary metabolic process;RNA metabolic process;RNA processing;RNA splicing	cell part;cytosol;intracellular membrane-bounded organelle;intracellular organelle;macromolecular complex;nucleus;organelle;ribonucleoprotein complex	NONE	NSRP1	1.13314	1.02323	1.06381	1.13389	1.03744	1.02984	1.00424	NaN	0.863334	1.14432		2.204e-14		14.4	4	4	10.7	3.7	14.4	14.4	10.7	11.5	11.5	0	7.3	4.2		29.281	NaN	11.475	6.9486	41.647	22.073	6.4732	NaN	22.639	NaN
O14010	SPAC29A4.07	srb6	med22	mediator complex subunit Med22	biological regulation;regulation of biological process;regulation of biosynthetic process;regulation of cellular biosynthetic process;regulation of cellular macromolecule biosynthetic process;regulation of cellular metabolic process;regulation of cellular process;regulation of gene expression;regulation of macromolecule biosynthetic process;regulation of macromolecule metabolic process;regulation…	protein binding transcription factor activity;RNA polymerase II transcription cofactor activity;RNA polymerase II transcription factor binding transcription factor activity;transcription cofactor activity;transcription factor binding transcription factor activity	cell part;cytoplasmic part;cytosol;intracellular organelle part;intracellular part;macromolecular complex;mediator complex;nuclear part;nucleoplasm part;organelle part;protein complex	biological regulation	cell part;cytosol;macromolecular complex;protein complex	YBR253W	MED22	0.938967	1.01435	0.915416	1.06461	0.968711	1.17258	1.00251	0.94518	0.998402	0.983865		3.8151e-14		44.9	3	3	25	25	25	27.2	44.9	25	7.4	7.4	25	17.6		0.79861	11.415	26.792	12.467	15.243	8.1884	NaN	NaN	10.647	NaN
O14011	SPAC29A4.08c	prp19	cwf8	ubiquitin-protein ligase E4 Prp19	catabolic process;cellular catabolic process;cellular macromolecule catabolic process;cellular macromolecule metabolic process;cellular metabolic process;cellular nitrogen compound metabolic process;cellular process;macromolecule catabolic process;macromolecule metabolic process;metabolic process;modification-dependent macromolecule catabolic process;modification-dependent protein catabolic proce…	acid-amino acid ligase activity;catalytic activity;ligase activity;ligase activity, forming carbon-nitrogen bonds;small conjugating protein ligase activity;ubiquitin-protein ligase activity	cell part;cytoplasmic part;cytosol;envelope;intracellular organelle part;intracellular part;macromolecular complex;nuclear envelope;nuclear part;organelle envelope;organelle part;protein complex;ribonucleoprotein complex;spliceosomal complex;ubiquitin ligase complex	catabolic process;cellular metabolic process;cellular nitrogen compound metabolic process;cellular process;macromolecule metabolic process;metabolic process;mRNA metabolic process;mRNA processing;nitrogen compound metabolic process;nucleobase-containing compound metabolic process;primary metabolic process;protein metabolic process;proteolysis;proteolysis involved in cellular protein catabolic pro…	cell part;cytosol;macromolecular complex;nuclear envelope;protein complex;ribonucleoprotein complex;spliceosomal complex;ubiquitin ligase complex	YLL036C	PRPF19	0.986972	0.996711	0.996314	1.03275	0.942951	1.01463	1.01258	0.964878	1.06468	0.975229		0		32	12	12	21.3	18.2	21.5	28.7	18.2	23.4	21.3	24.4	23.8	18.2		63.455	56.062	19.091	60.045	41.517	21.962	17.551	14.856	171.4	16.556
O14014	SPAC29A4.11	rga3		Rho-type GTPase activating protein Rga3	biological regulation;cellular process;cellular response to stimulus;intracellular signal transduction;regulation of biological process;regulation of cellular process;response to stimulus;signal transduction	binding;cation binding;enzyme activator activity;enzyme regulator activity;GTPase activator activity;GTPase regulator activity;ion binding;metal ion binding;nucleoside-triphosphatase regulator activity;Ras GTPase activator activity;Rho GTPase activator activity;small GTPase regulator activity;transition metal ion binding;zinc ion binding	barrier septum;cell cortex of cell tip;cell cortex part;cell division site;cell part;cell septum;cytoplasmic part;cytosol;intracellular part	biological regulation;cellular process;response to stimulus;signal transduction	cell division site;cell part;cell septum;cytosol	YDR379W|YOR127W	CHN1|CHN2	1.12357	1.0594	1.15335	1.1631	1.17632	1.05231	1.14617	0.98824	1.03276	1.03227		3.4327e-21		11.5	10	10	9.8	8.8	5.3	9.6	7.4	8.5	7.5	5.8	8	10.5		54.614	46.072	12.975	22.115	16.198	16.076	26.311	25.707	23.974	26.311
O14017	SPAC29A4.14c	pex3		peroxin-3 peroxisome import protein Pex3 (predicted)	establishment of localization;establishment of localization in cell;establishment of protein localization;establishment of protein localization to organelle;establishment of protein localization to peroxisome;intracellular protein transport;intracellular transport;peroxisomal transport;protein import;protein import into peroxisome membrane;protein targeting;protein targeting to membrane;protein t…		cell part;cytoplasmic part;cytosol;integral to membrane;integral to organelle membrane;integral to peroxisomal membrane;intracellular membrane-bounded organelle;intracellular organelle;intracellular organelle part;intracellular part;intrinsic to membrane;intrinsic to organelle membrane;intrinsic to peroxisomal membrane;membrane;membrane part;membrane-bounded organelle;microbody;microbody membrane…	establishment of localization;protein targeting;protein transport;transport	cell part;cytosol;intracellular membrane-bounded organelle;intracellular organelle;membrane;microbody;nucleus;organelle	YDR329C	PEX3	1.03883	NaN	1.03465	1.0492	0.944733	0.874432	NaN	1.04341	1.25331	1.07134		1.5526e-08		12.7	4	4	2.3	0	5.8	5.5	5.5	2.3	0	3.2	5.5	5.5		7.943	NaN	62.38	25.924	43.972	16.785	NaN	NaN	4.5879	8.8658
O14018	SPAC29A4.15	srs1		cytoplasmic serine-tRNA ligase Srs1 (predicted)	amine metabolic process;amino acid activation;biosynthetic process;carboxylic acid metabolic process;cellular amine metabolic process;cellular amino acid metabolic process;cellular biosynthetic process;cellular ketone metabolic process;cellular macromolecule biosynthetic process;cellular macromolecule metabolic process;cellular metabolic process;cellular nitrogen compound metabolic process;cellul…	adenyl nucleotide binding;adenyl ribonucleotide binding;aminoacyl-tRNA ligase activity;ATP binding;binding;catalytic activity;ligase activity;ligase activity, forming aminoacyl-tRNA and related compounds;ligase activity, forming carbon-oxygen bonds;nucleotide binding;purine nucleotide binding;purine ribonucleoside triphosphate binding;purine ribonucleotide binding;ribonucleotide binding;serine-tR…	cell part;cytoplasmic part;cytosol;intracellular part	amine metabolic process;biosynthetic process;cellular amino acid metabolic process;cellular ketone metabolic process;cellular metabolic process;cellular nitrogen compound metabolic process;cellular process;cytoplasmic translation;macromolecule metabolic process;metabolic process;nitrogen compound metabolic process;nucleobase-containing compound metabolic process;organic acid metabolic process;pri…	cell part;cytosol	YDR023W	SARS	0.9999	1.0079	1.0065	1.00148	1.00972	1.02475	1.03253	1.01951	1.01904	1.03117		0		77.1	35	35	75.1	51.6	75.1	75.1	76.7	76.9	72.4	71.8	74.4	73.6		23.192	17.577	19.849	17.308	27.847	33.136	30.818	29.993	26.477	18.291
O14019	SPAC29A4.16	hal4	ppk10,sat4	serine/threonine protein kinase Hal4	activation of bipolar cell growth;biological regulation;cation homeostasis;cellular cation homeostasis;cellular chemical homeostasis;cellular homeostasis;cellular ion homeostasis;cellular macromolecule metabolic process;cellular metabolic process;cellular process;cellular protein metabolic process;cellular response to abiotic stimulus;cellular response to cation stress;cellular response to osmoti…	adenyl nucleotide binding;adenyl ribonucleotide binding;ATP binding;binding;catalytic activity;kinase activity;nucleotide binding;phosphotransferase activity, alcohol group as acceptor;protein kinase activity;protein serine/threonine kinase activity;purine nucleotide binding;purine ribonucleoside triphosphate binding;purine ribonucleotide binding;ribonucleotide binding;transferase activity;transf…	cell part;cytoplasmic part;cytosol;intracellular part	biological regulation;cellular homeostasis;cellular ion homeostasis;cellular metabolic process;cellular process;homeostatic process;macromolecule metabolic process;macromolecule modification;metabolic process;phosphorus metabolic process;primary metabolic process;protein metabolic process;protein modification process;protein phosphorylation;response to abiotic stimulus;response to chemical stimul…	cell part;cytosol	YCR008W	NONE	0.931446	0.960246	0.983091	1.04268	1.02681	1.01971	0.988631	1.01321	1.05991	1.02979		4.6883e-104		16	8	8	14.2	11.9	14.2	14.2	14.2	14.2	14.2	14.2	12.9	14.2		73.655	12.536	18.315	12.796	8.8529	14.365	48.993	10.978	11.986	13.873
O14021	SPAC29A4.18	prw1		Clr6 histone deacetylase complex subunit Prw1	biological regulation;biosynthetic process;cell cycle process;cellular biosynthetic process;cellular component organization;cellular component organization at cellular level;cellular component organization or biogenesis;cellular component organization or biogenesis at cellular level;cellular macromolecule biosynthetic process;cellular macromolecule metabolic process;cellular metabolic process;cel…		cell part;chromatin remodeling complex;chromosomal part;cytoplasmic part;cytosol;histone deacetylase complex;intracellular organelle part;intracellular part;macromolecular complex;nuclear chromosome part;nuclear part;nucleoplasm part;organelle part;protein complex;Rpd3L complex;Rpd3L-Expanded complex;Rpd3S complex;Sin3-type complex	biological regulation;biosynthetic process;cellular component organization;cellular metabolic process;cellular nitrogen compound metabolic process;cellular process;chromatin modification;chromatin organization;chromosome organization;chromosome segregation;DNA metabolic process;DNA packaging;gene silencing;histone modification;macromolecule metabolic process;macromolecule modification;metabolic p…	cell part;chromatin remodeling complex;cytosol;macromolecular complex;protein complex	YEL056W	RBBP4|RBBP7	1.02802	1.06274	1.10023	1.04295	0.999101	1.01397	1.04118	1.02617	1.03745	1.04949		6.5009e-185		35.5	13	13	29.2	15.5	26	33.6	26.9	29.2	33.2	33.2	28.8	29.2		15.395	12.966	38.235	14.574	14.29	41.911	17.809	15.343	17.016	13.484
O14023	SPAC29A4.20	elp3	kat9	elongator complex subunit Elp3 (predicted)	biological regulation;biosynthetic process;cellular biosynthetic process;cellular macromolecule biosynthetic process;cellular macromolecule metabolic process;cellular metabolic process;cellular nitrogen compound metabolic process;cellular process;cellular response to cadmium ion;cellular response to chemical stimulus;cellular response to inorganic substance;cellular response to metal ion;cellular…	acetyltransferase activity;binding;catalytic activity;histone acetyltransferase activity;iron-sulfur cluster binding;lysine N-acetyltransferase activity;metal cluster binding;N-acetyltransferase activity;N-acyltransferase activity;transferase activity;transferase activity, transferring acyl groups;transferase activity, transferring acyl groups other than amino-acyl groups	cell part;chromatin;chromosomal part;cytoplasmic part;cytosol;Elongator holoenzyme complex;intracellular organelle part;intracellular part;macromolecular complex;organelle part;protein complex	biological regulation;biosynthetic process;cellular metabolic process;cellular nitrogen compound metabolic process;cellular process;establishment of localization;macromolecule metabolic process;macromolecule modification;metabolic process;nitrogen compound metabolic process;nucleobase-containing compound metabolic process;primary metabolic process;protein transport;response to chemical stimulus;r…	cell part;cytosol;macromolecular complex;protein complex	YPL086C	ELP3	0.990491	1.05712	1.09117	1.06847	0.987069	1.11668	1.04053	1.05256	1.07796	1.1285		1.7524e-122		35.7	16	16	32.7	28.1	31.2	27	32.5	25	28.1	29.2	31.2	30.9		13.896	15.033	17.111	13.351	19.596	30.485	21.035	20.66	20.975	37.993
O14026	SPAC29B12.02c	set2	kmt3	histone lysine methyltransferase Set2	biological regulation;biosynthetic process;cellular biosynthetic process;cellular macromolecule metabolic process;cellular metabolic process;cellular nitrogen compound metabolic process;cellular process;macromolecule metabolic process;metabolic process;nitrogen compound metabolic process;nucleic acid metabolic process;nucleobase-containing compound metabolic process;primary metabolic process;regu…	catalytic activity;histone methyltransferase activity;histone methyltransferase activity (H3-K36 specific);histone-lysine N-methyltransferase activity;lysine N-methyltransferase activity;methyltransferase activity;N-methyltransferase activity;protein methyltransferase activity;protein-lysine N-methyltransferase activity;S-adenosylmethionine-dependent methyltransferase activity;transferase activit…	cell part;chromatin;chromosomal part;DNA-directed RNA polymerase II, holoenzyme;intracellular organelle part;intracellular part;macromolecular complex;nuclear chromatin;nuclear chromosome part;nuclear part;nucleoplasm part;organelle part;protein complex	biological regulation;biosynthetic process;cellular metabolic process;cellular nitrogen compound metabolic process;cellular process;macromolecule metabolic process;metabolic process;nitrogen compound metabolic process;nucleobase-containing compound metabolic process;primary metabolic process;RNA metabolic process;transcription elongation, DNA-dependent	cell part;DNA-directed RNA polymerase II, holoenzyme;macromolecular complex;protein complex	YJL168C	SETD2	0.937383	0.865651	0.92098	0.93006	0.9081	0.918527	0.900171	0.862887	0.880824	0.926269		1.4864e-112		13.5	6	6	13.5	4.9	11.3	13.5	13.5	11.3	9.8	13.5	12	12		26.027	15.571	9.4366	19.911	13.979	9.9949	8.9977	26.793	17.183	14.759
O14027	SPAC29B12.04	snz1		pyridoxine biosynthesis protein	biosynthetic process;cellular biosynthetic process;cellular metabolic process;cellular process;coenzyme biosynthetic process;coenzyme metabolic process;cofactor biosynthetic process;cofactor metabolic process;heterocycle metabolic process;metabolic process;pyridoxal phosphate biosynthetic process;pyridoxal phosphate metabolic process;pyridoxine biosynthetic process;pyridoxine metabolic process;sm…	catalytic activity	cell part;cytoplasmic part;cytosol;intracellular part	biosynthetic process;cellular metabolic process;cellular process;cofactor metabolic process;heterocycle metabolic process;metabolic process;small molecule metabolic process;vitamin metabolic process	cell part;cytosol	YFL059W|YMR096W|YNL333W	NONE	0.935629	0.895175	0.911245	0.897022	0.890076	0.884877	0.862441	0.870322	0.867227	0.933794		0		74.3	24	24	58.8	58.8	58.1	58.8	58.1	58.1	58.1	58.1	58.1	58.8		30.219	39.689	33.278	20.859	31.787	27.277	35.458	12.885	31.268	34.153
O14029	SPAC29B12.07	sec16		multidomain vesicle coat component Sec16 (predicted)	autophagy;catabolic process;cellular catabolic process;cellular component organization;cellular component organization at cellular level;cellular component organization or biogenesis;cellular component organization or biogenesis at cellular level;cellular metabolic process;cellular process;COPII vesicle coating;establishment of localization;establishment of localization in cell;establishment of p…		cell part;COPII vesicle coat;cytoplasmic part;cytoplasmic vesicle part;endoplasmic reticulum membrane;endoplasmic reticulum part;intracellular organelle part;intracellular part;macromolecular complex;membrane;membrane coat;membrane part;organelle membrane;organelle part;protein complex;vesicle coat	autophagy;catabolic process;cellular component organization;cellular metabolic process;cellular process;establishment of localization;metabolic process;organelle organization;protein transport;transport;vesicle organization	cell part;macromolecular complex;membrane;protein complex	YPL085W	SEC16A|SEC16B	1.00276	1.04234	0.998303	1.01159	1.04028	1.00812	1.03309	1.01553	1.03699	1.02872		0		27.1	34	34	23.8	13.9	21	22.2	23.4	17.4	21.5	16.6	22.4	21.6		49.265	18.62	29.46	27.978	40.959	34.686	36.709	26.729	28.29	24.083
O14030	SPAC29B12.08	clr5		Clr5 protein			cell part;cytoplasm;intracellular part		cell part;cytoplasm	NONE	NONE	0.996611	0.862292	0.960154	0.894694	0.910913	0.828432	0.999301	1.00202	1.04736	0.996611		3.624e-114		13.8	6	6	12.8	5.2	9.4	7.8	10.2	6.8	7.8	6.8	11.2	11.2		14.843	18.181	9.9985	11.432	8.4734	6.4608	40.897	52.289	16.95	11.315
O14031	SPAC29B12.10c	pgt1	opt1	glutathione transmembrane transporter Pgt1	cellular process;cellular response to cadmium ion;cellular response to chemical stimulus;cellular response to inorganic substance;cellular response to metal ion;cellular response to stimulus;cellular response to stress;establishment of localization;establishment of protein localization;protein transport;response to cadmium ion;response to chemical stimulus;response to inorganic substance;response…	active transmembrane transporter activity;amine transmembrane transporter activity;amino acid transmembrane transporter activity;carboxylic acid transmembrane transporter activity;glutathione transmembrane transporter activity;modified amino acid transmembrane transporter activity;organic acid transmembrane transporter activity;substrate-specific transmembrane transporter activity;substrate-speci…	cell part;cytoplasmic part;endoplasmic reticulum;endoplasmic reticulum membrane;endoplasmic reticulum part;integral to membrane;integral to plasma membrane;intracellular membrane-bounded organelle;intracellular organelle;intracellular organelle part;intracellular part;intrinsic to membrane;intrinsic to plasma membrane;membrane;membrane part;membrane-bounded organelle;organelle;organelle membrane;…	cellular process;establishment of localization;protein transport;response to chemical stimulus;response to stimulus;response to stress;transport	cell part;endoplasmic reticulum;intracellular membrane-bounded organelle;intracellular organelle;membrane;organelle	YJL212C|YPR194C	NONE	0.922935	0.95648	0.930665	0.836051	1.01167	1.11408	1.07046	0.953562	0.880669	1.16538		0		12.2	7	7	6	6	7.3	4.1	6	4.1	5.8	8	7.3	6		9.8693	16.537	22.116	23.925	17.437	10.14	13.527	22.132	29.426	20.482
O14032	SPAC29B12.11c			human WW domain binding protein-2 ortholog	cellular process;cellular response to stimulus;cellular response to stress;response to stimulus;response to stress		cell part;cytoplasmic part;cytosol;intracellular membrane-bounded organelle;intracellular organelle;intracellular part;membrane-bounded organelle;nucleus;organelle	cellular process;response to stimulus;response to stress	cell part;cytosol;intracellular membrane-bounded organelle;intracellular organelle;nucleus;organelle	NONE	WBP2|WBP2NL	1.03982	1.0675	0.917684	1.1138	1.01103	1.01966	1.09118	0.946522	0.90967	1.00389		2.9986e-17		30.5	5	5	15.5	20.7	15.5	20.7	20.7	20.7	15.5	20.7	20.7	30.5		102.56	99.257	11.016	12.895	85.077	32.648	9.588	18.184	17.611	78.562
O14036	SPAC2C4.03c	smd2	cwf9	Sm snRNP core protein Smd2	cellular component assembly;cellular component assembly at cellular level;cellular component organization;cellular component organization at cellular level;cellular component organization or biogenesis;cellular component organization or biogenesis at cellular level;cellular macromolecular complex assembly;cellular macromolecular complex subunit organization;cellular process;macromolecular complex…		cell part;intracellular organelle part;intracellular part;macromolecular complex;nuclear part;organelle part;ribonucleoprotein complex;small nuclear ribonucleoprotein complex;spliceosomal complex;U1 snRNP;U4/U6 x U5 tri-snRNP complex	cellular component assembly;cellular component organization;cellular macromolecular complex assembly;cellular process;macromolecular complex assembly;ribonucleoprotein complex assembly	cell part;macromolecular complex;ribonucleoprotein complex;small nuclear ribonucleoprotein complex;spliceosomal complex	YLR275W	SNRPD2	1.02891	1.05581	1.04115	1.01794	0.995124	1.02607	1.05194	1.02361	0.98912	0.979528		1.0224e-260		57.4	6	6	57.4	57.4	57.4	57.4	57.4	48.7	57.4	50.4	57.4	57.4		17.513	23.979	34.001	31.515	15.847	13.797	52.642	11.631	63.866	16.303
O14037	SPAC2C4.04c			conserved eukaryotic protein			cell part;cytoplasmic part;cytosol;intracellular membrane-bounded organelle;intracellular organelle;intracellular part;membrane-bounded organelle;nucleus;organelle		cell part;cytosol;intracellular membrane-bounded organelle;intracellular organelle;nucleus;organelle	YKR074W	C2orf76	1.04433	0.993443	1.02807	0.972573	0.995124	0.95648	0.979624	1.02858	0.998303	1.00633		9.8993e-133		71.2	8	8	47.2	15.2	71.2	71.2	64	40	53.6	52.8	71.2	71.2		15.1	18.988	13.89	44.604	39	12.731	10.494	12.52	42.617	12.05
O14038	SPAC2C4.05	cor1		cornichon family protein (predicted)	biological regulation;cellular process;cellular response to stimulus;ER to Golgi vesicle-mediated transport;establishment of localization;establishment of localization in cell;establishment of protein localization;Golgi vesicle transport;intracellular protein transport;intracellular signal transduction;intracellular transport;protein transport;regulation of biological process;regulation of cellul…		cell part;coated vesicle;cytoplasmic membrane-bounded vesicle;cytoplasmic part;cytoplasmic vesicle;endoplasmic reticulum membrane;endoplasmic reticulum part;ER to Golgi transport vesicle;integral to membrane;intracellular membrane-bounded organelle;intracellular organelle;intracellular organelle part;intracellular part;intrinsic to membrane;membrane;membrane part;membrane-bounded organelle;membra…	biological regulation;cellular process;establishment of localization;Golgi vesicle transport;protein transport;response to stimulus;signal transduction;transport;vesicle-mediated transport	cell part;cytoplasmic membrane-bounded vesicle;intracellular membrane-bounded organelle;intracellular organelle;membrane;organelle;vesicle	YBR210W|YGL054C	CNIH1|CNIH4|CNIH2|CNIH3	0.923531	1.0071	1.00729	0.976086	0.977517	0.970685	0.887705	1.23408	0.98174	1.02718		1.3815e-05		11.9	1	1	11.9	11.9	11.9	11.9	11.9	11.9	11.9	11.9	11.9	11.9		13.389	1.8928	12.07	13.205	16.582	16.271	12.047	19.488	31.558	14.126
O14039	SPAC2C4.06c			tRNA (cytosine-5-)-methyltransferase (predicted)		catalytic activity;methyltransferase activity;transferase activity;transferase activity, transferring one-carbon groups	cell part;intracellular non-membrane-bounded organelle;intracellular organelle;intracellular organelle part;intracellular part;non-membrane-bounded organelle;nuclear part;nucleolus;organelle;organelle part		cell part;intracellular non-membrane-bounded organelle;intracellular organelle;nucleolus;organelle	YNL022C	NSUN5	1.01751	0.975515	1.11582	1.02983	1.24824	0.913659	1.23923	1.32885	1.06608	1.46325		7.4526e-23		7.6	3	3	2.2	2.2	3.5	5.7	3.5	3.5	3.5	5.4	5.7	3.5		NaN	14.635	NaN	83.747	10.019	NaN	NaN	NaN	15.666	NaN
O14043	SPAC2C4.10c	csc4		SIP/FAR complex subunit, Csc4			cell part;cytoplasmic part;cytosol;intracellular membrane-bounded organelle;intracellular organelle;intracellular part;membrane-bounded organelle;nucleus;organelle		cell part;cytosol;intracellular membrane-bounded organelle;intracellular organelle;nucleus;organelle	NONE	NONE	0.958957	1.21872	1.06488	0.952018	0.965344	1.00472	1.03303	0.946342	0.964692	0.969744		5.9475e-176		32.5	4	4	25.3	25.3	25.3	32.5	32.5	32.5	32.5	25.3	25.3	25.3		18.966	13.968	14.527	17.513	14.646	15.752	23.092	16.902	17.312	19.403
O14044	SPAC2C4.11c	rbp28		RNA-binding protein Rbp28	cellular macromolecule metabolic process;cellular metabolic process;cellular nitrogen compound metabolic process;cellular process;macromolecule metabolic process;metabolic process;ncRNA metabolic process;ncRNA processing;nitrogen compound metabolic process;nucleic acid metabolic process;nucleobase-containing compound metabolic process;primary metabolic process;RNA metabolic process;RNA processing…	binding;nucleic acid binding;RNA binding	cell part;cytoplasmic part;cytosol;intracellular non-membrane-bounded organelle;intracellular organelle;intracellular organelle part;intracellular part;non-membrane-bounded organelle;nuclear part;nucleolus;organelle;organelle part	cellular metabolic process;cellular nitrogen compound metabolic process;cellular process;macromolecule metabolic process;metabolic process;nitrogen compound metabolic process;nucleobase-containing compound metabolic process;primary metabolic process;RNA metabolic process;RNA processing;rRNA processing	cell part;cytosol;intracellular non-membrane-bounded organelle;intracellular organelle;nucleolus;organelle	YOR145C	PNO1	0.993838	0.961446	0.890869	0.998702	0.987069	0.913409	0.985416	0.97144	1.05797	1.02194		0		44.4	9	9	40.7	30.7	38.6	34	35.3	35.3	35.3	20.3	35.3	35.3		36.224	16.704	18.051	14.657	21.018	15.449	13.612	30.364	18.973	10.021
O14045	SPAC2C4.12c	tpt1		tRNA 2'-phosphotransferase Tpt1 (predicted)	cellular macromolecule metabolic process;cellular metabolic process;cellular nitrogen compound metabolic process;cellular process;macromolecule metabolic process;metabolic process;ncRNA metabolic process;ncRNA processing;nitrogen compound metabolic process;nucleic acid metabolic process;nucleobase-containing compound metabolic process;primary metabolic process;RNA metabolic process;RNA processing…	2'-phosphotransferase activity;catalytic activity;phosphotransferase activity, alcohol group as acceptor;transferase activity;transferase activity, transferring phosphorus-containing groups;tRNA 2'-phosphotransferase activity	cell part;intracellular membrane-bounded organelle;intracellular organelle;intracellular part;membrane-bounded organelle;nucleus;organelle	cellular metabolic process;cellular nitrogen compound metabolic process;cellular process;macromolecule metabolic process;metabolic process;nitrogen compound metabolic process;nucleobase-containing compound metabolic process;primary metabolic process;RNA metabolic process;RNA processing;RNA splicing;tRNA metabolic process;tRNA processing	cell part;intracellular membrane-bounded organelle;intracellular organelle;nucleus;organelle	YOL102C	TRPT1	1.06907	0.952472	0.950209	0.988631	1.12785	0.958222	0.989022	0.959417	0.982608	1.06359		3.5509e-18		10.4	3	3	6.8	3.3	6.8	10.4	6.8	3.3	10.4	10.4	10.4	6.8		5.8686	NaN	104.45	35.892	136.55	10.137	18.001	13.882	15.038	11.453
O14047	SPAC2C4.14c	ppk11		PAK-related kinase Ppk11	activation of bipolar cell growth;biological regulation;positive regulation of biological process;positive regulation of bipolar cell growth;positive regulation of cell growth;positive regulation of cellular component organization;positive regulation of cellular process;positive regulation of developmental growth;positive regulation of developmental process;positive regulation of growth;positive …	adenyl nucleotide binding;adenyl ribonucleotide binding;ATP binding;binding;catalytic activity;kinase activity;nucleotide binding;phosphotransferase activity, alcohol group as acceptor;protein kinase activity;protein serine/threonine kinase activity;purine nucleotide binding;purine ribonucleoside triphosphate binding;purine ribonucleotide binding;ribonucleotide binding;transferase activity;transf…	cell division site;cell part;cytoplasmic part;cytosol;intracellular membrane-bounded organelle;intracellular organelle;intracellular part;membrane-bounded organelle;nucleus;organelle	biological regulation	cell division site;cell part;cytosol;intracellular membrane-bounded organelle;intracellular organelle;nucleus;organelle	YDR523C	STK25|STK26|STK24	0.964972	0.819538	0.629208	0.785361	0.780945	0.870474	0.756201	0.72015	0.970214	0.799169		5.3112e-29		14.1	4	4	13.8	9.3	9.6	4.8	9.3	9.6	9.6	8.7	13.8	13.8		43.278	8.9581	23.005	6.9006	9.0352	36.311	34.074	25.802	18.435	14.126
O14048	SPAC2C4.15c	ubx2		Hrd1 ubiquitin ligase complx UBX domain protein Ubx2	catabolic process;cellular catabolic process;cellular macromolecule catabolic process;cellular macromolecule metabolic process;cellular metabolic process;cellular process;cellular response to stimulus;cellular response to stress;macromolecule catabolic process;macromolecule metabolic process;metabolic process;modification-dependent macromolecule catabolic process;modification-dependent protein ca…		cell part;cytoplasm;intracellular membrane-bounded organelle;intracellular organelle;intracellular part;membrane-bounded organelle;nucleus;organelle	catabolic process;cellular metabolic process;cellular process;macromolecule metabolic process;metabolic process;primary metabolic process;protein metabolic process;proteolysis;proteolysis involved in cellular protein catabolic process;response to stimulus;response to stress	cell part;cytoplasm;intracellular membrane-bounded organelle;intracellular organelle;nucleus;organelle	YDR330W	UBXN7	1.01144	1.00398	0.972479	0.995025	1.03413	1.01424	1.06875	1.02536	0.983091	0.981451		0		41.5	11	11	32.8	34.2	41.5	37.5	41.5	34.7	32.8	34.7	26.5	30.7		48.047	21.128	18.821	68.156	12.078	37.786	74.257	40.231	11.845	12.68
O14049	SPAC2C4.16c	rps801	rps8,rps8-1	40S ribosomal protein S8 (predicted)	biosynthetic process;cellular biosynthetic process;cellular component biogenesis;cellular component biogenesis at cellular level;cellular component organization or biogenesis;cellular component organization or biogenesis at cellular level;cellular macromolecule biosynthetic process;cellular macromolecule metabolic process;cellular metabolic process;cellular process;cytoplasmic translational elong…	structural constituent of ribosome;structural molecule activity	cell part;cytosolic small ribosomal subunit;intracellular organelle part;intracellular part;macromolecular complex;organelle part;ribonucleoprotein complex;small ribosomal subunit	biosynthetic process;cellular metabolic process;cellular process;macromolecule metabolic process;metabolic process;ribosome biogenesis;translational elongation	cell part;macromolecular complex;ribonucleoprotein complex;small ribosomal subunit	YBL072C|YER102W	RPS8	1.18157	0.341169	1.55024	0.965624	NaN	1.23596	NaN	NaN	2.40691	1.75654		0		56.5	13	1	52	46.5	52	53.5	47.5	53.5	49	49	46.5	53.5		NaN	186.83	59.591	29.435	NaN	15.875	NaN	NaN	NaN	90.7
O14053	SPCC1672.07	utp21		U3 snoRNP-associated protein Utp21 (predicted)	cellular macromolecule metabolic process;cellular metabolic process;cellular nitrogen compound metabolic process;cellular process;macromolecule metabolic process;metabolic process;ncRNA metabolic process;ncRNA processing;nitrogen compound metabolic process;nucleic acid metabolic process;nucleobase-containing compound metabolic process;primary metabolic process;RNA metabolic process;RNA processing…		cell division site;cell part;cytoplasmic part;cytosol;intracellular non-membrane-bounded organelle;intracellular organelle;intracellular organelle part;intracellular part;macromolecular complex;non-membrane-bounded organelle;nuclear part;nucleolus;organelle;organelle part;preribosome;ribonucleoprotein complex;small nucleolar ribonucleoprotein complex;small-subunit processome	cellular metabolic process;cellular nitrogen compound metabolic process;cellular process;macromolecule metabolic process;metabolic process;nitrogen compound metabolic process;nucleobase-containing compound metabolic process;primary metabolic process;RNA metabolic process;RNA processing;rRNA processing	cell division site;cell part;cytosol;intracellular non-membrane-bounded organelle;intracellular organelle;macromolecular complex;nucleolus;organelle;preribosome;ribonucleoprotein complex;small nucleolar ribonucleoprotein complex	YLR409C	WDR36	0.971062	0.966184	0.997407	1.00334	0.99453	0.98561	1.00349	1.00649	1.06167	1.05078		0		41.4	24	24	31.6	23.6	32.5	29.8	31.8	34.8	31.9	30.6	30.6	38.6		57.026	21.845	14.973	21.815	58.362	22.343	18.624	31.732	56.674	11.978
O14055	SPCC1672.05c	yrs1		cytoplasmic tyrosine-tRNA ligase Yrs1 (predicted)	amine metabolic process;amino acid activation;biosynthetic process;carboxylic acid metabolic process;cellular amine metabolic process;cellular amino acid metabolic process;cellular biosynthetic process;cellular ketone metabolic process;cellular macromolecule biosynthetic process;cellular macromolecule metabolic process;cellular metabolic process;cellular nitrogen compound metabolic process;cellul…	adenyl nucleotide binding;adenyl ribonucleotide binding;aminoacyl-tRNA ligase activity;ATP binding;binding;catalytic activity;ligase activity;ligase activity, forming aminoacyl-tRNA and related compounds;ligase activity, forming carbon-oxygen bonds;nucleotide binding;purine nucleotide binding;purine ribonucleoside triphosphate binding;purine ribonucleotide binding;ribonucleotide binding;tyrosine-…	cell part;cytoplasmic part;cytosol;intracellular part	amine metabolic process;biosynthetic process;cellular amino acid metabolic process;cellular ketone metabolic process;cellular metabolic process;cellular nitrogen compound metabolic process;cellular process;cytoplasmic translation;macromolecule metabolic process;metabolic process;nitrogen compound metabolic process;nucleobase-containing compound metabolic process;organic acid metabolic process;pri…	cell part;cytosol	YGR185C	AIMP1	1.01782	1.00544	1.00514	0.997506	1.02316	0.999001	1.00469	1.03991	1.03695	1.04206		0		68.8	28	28	61.8	63.3	64.6	68.1	64.6	68.8	66.1	61.3	65.8	62.3		16.579	14.947	14.042	27.569	15.39	33.299	44.413	35.301	16.857	18.697
O14057	SPCC1672.03c	gud1		guanine deaminase Gud1 (predicted)	catabolic process;cellular aromatic compound metabolic process;cellular catabolic process;cellular metabolic process;cellular nitrogen compound catabolic process;cellular nitrogen compound metabolic process;cellular process;guanine catabolic process;guanine metabolic process;heterocycle catabolic process;heterocycle metabolic process;metabolic process;nitrogen compound metabolic process;nucleobas…	binding;catalytic activity;cation binding;deaminase activity;guanine deaminase activity;hydrolase activity;hydrolase activity, acting on carbon-nitrogen (but not peptide) bonds;hydrolase activity, acting on carbon-nitrogen (but not peptide) bonds, in cyclic amidines;ion binding;metal ion binding;transition metal ion binding;zinc ion binding	cell part;cytoplasmic part;cytosol;intracellular part	catabolic process;cellular aromatic compound metabolic process;cellular metabolic process;cellular nitrogen compound metabolic process;cellular process;heterocycle metabolic process;metabolic process;nitrogen compound metabolic process;nucleobase-containing compound catabolic process;nucleobase-containing compound metabolic process;nucleobase-containing small molecule metabolic process;primary me…	cell part;cytosol	YDL238C	GDA	0.900333	0.900576	0.931012	0.882145	0.871536	0.870171	0.830427	0.848392	0.895656	0.863111		0		42.7	17	17	42.7	34.5	41	42.7	42.5	42.7	39.1	40.4	42.5	42.7		21.582	24.714	36.024	60.45	39.59	74.731	10.148	42.111	33.529	50.808
O14059	SPCC1672.01			histidinol-phosphatase (predicted)	amine biosynthetic process;amine metabolic process;biosynthetic process;carboxylic acid biosynthetic process;carboxylic acid metabolic process;cellular amine metabolic process;cellular amino acid biosynthetic process;cellular amino acid metabolic process;cellular biosynthetic process;cellular ketone metabolic process;cellular metabolic process;cellular nitrogen compound biosynthetic process;cellu…	catalytic activity;histidinol-phosphatase activity;hydrolase activity;hydrolase activity, acting on ester bonds;phosphatase activity;phosphoric ester hydrolase activity	cell part;cytoplasmic part;cytosol;intracellular membrane-bounded organelle;intracellular organelle;intracellular part;membrane-bounded organelle;nucleus;organelle	amine metabolic process;biosynthetic process;cellular amino acid metabolic process;cellular ketone metabolic process;cellular metabolic process;cellular nitrogen compound metabolic process;cellular process;heterocycle metabolic process;metabolic process;nitrogen compound metabolic process;organic acid metabolic process;primary metabolic process;small molecule metabolic process	cell part;cytosol;intracellular membrane-bounded organelle;intracellular organelle;nucleus;organelle	YFR025C	NONE	1.05403	1.0086	1.07606	1.05043	1.03308	1.03631	1.03812	0.974469	1.01812	1.10919		1.4033e-138		20.9	4	4	9.8	3.3	9.8	9.8	14.4	13.1	13.1	11.1	14.4	17.6		NaN	6.3677	9.1632	9.7405	8.9201	28.411	24.334	8.5641	7.4313	7.902
O14062	SPCC962.04	rps1201	rps12,rps12-1	40S ribosomal protein S12 (predicted)	biosynthetic process;cellular biosynthetic process;cellular macromolecule biosynthetic process;cellular macromolecule metabolic process;cellular metabolic process;cellular process;cellular protein metabolic process;cytoplasmic translation;macromolecule biosynthetic process;macromolecule metabolic process;metabolic process;primary metabolic process;protein metabolic process;translation	structural constituent of ribosome;structural molecule activity	cell part;cytosolic small ribosomal subunit;intracellular organelle part;intracellular part;macromolecular complex;organelle part;ribonucleoprotein complex;small ribosomal subunit	biosynthetic process;cellular metabolic process;cellular process;cytoplasmic translation;macromolecule metabolic process;metabolic process;primary metabolic process;protein metabolic process;translation	cell part;macromolecular complex;ribonucleoprotein complex;small ribosomal subunit	YOR369C	RPS12	1.12702	1.18476	1.16288	1.13166	1.18094	1.20859	1.18656	1.18756	1.16881	0.943485		0		62.1	9	6	62.1	58.6	62.1	62.1	62.1	62.1	62.1	61.4	62.1	62.1		15.739	22.785	17.563	24.681	17.381	23.473	26.656	20.317	17.954	13.774
O14063	SPCC962.03c	cut15		karyopherin Cut15	biological regulation;cell cycle phase;cell cycle process;cellular component organization;cellular component organization at cellular level;cellular component organization or biogenesis;cellular component organization or biogenesis at cellular level;cellular macromolecule metabolic process;cellular metabolic process;cellular nitrogen compound metabolic process;cellular process;cellular response t…	binding;GTP binding;guanyl nucleotide binding;guanyl ribonucleotide binding;nucleotide binding;protein transporter activity;purine nucleotide binding;purine ribonucleoside triphosphate binding;purine ribonucleotide binding;ribonucleotide binding;substrate-specific transporter activity;transporter activity	cell part;cytoplasm;intracellular organelle part;intracellular part;macromolecular complex;membrane part;nuclear part;nuclear pore;organelle part;pore complex;protein complex	biological regulation;cellular component organization;cellular metabolic process;cellular nitrogen compound metabolic process;cellular process;chromosome organization;DNA metabolic process;DNA packaging;establishment of localization;macromolecule metabolic process;metabolic process;nitrogen compound metabolic process;nuclear transport;nucleobase-containing compound metabolic process;nucleocytopla…	cell part;cytoplasm;macromolecular complex;nuclear pore;protein complex	YNL189W	KPNA6|KPNA1|KPNA5	0.966557	1.02639	1.04449	1.02934	1.0403	0.943841	1.0514	0.970403	0.958497	0.976849		0		41.9	18	18	34.5	33.2	38.9	35.6	41.7	35.6	38.9	38.9	41.7	41.7		36.23	19.35	26.398	18.514	24.98	33.506	31.533	29.343	38.353	43.644
O14064	SPCC962.02c	bir1	cut17,pbh1,SPCP31B10.10c	survivin, Bir1	biological regulation;cell cycle checkpoint;cell cycle cytokinesis;cell cycle process;cellular component organization;cellular component organization at cellular level;cellular component organization or biogenesis;cellular component organization or biogenesis at cellular level;cellular localization;cellular macromolecule localization;cellular macromolecule metabolic process;cellular metabolic pro…	binding;cation binding;ion binding;metal ion binding	cell part;centromeric heterochromatin;chromatin;chromosomal part;chromosome passenger complex;condensed chromosome kinetochore;condensed nuclear chromosome kinetochore;cytoplasm;cytoskeletal part;heterochromatin;intracellular non-membrane-bounded organelle;intracellular organelle;intracellular organelle part;intracellular part;kinetochore;macromolecular complex;microtubule associated complex;non-…	biological regulation;cellular component organization;cellular localization;cellular metabolic process;cellular nitrogen compound metabolic process;cellular process;chromosome organization;chromosome segregation;cytokinesis;DNA metabolic process;DNA packaging;localization;macromolecule metabolic process;metabolic process;nitrogen compound metabolic process;nucleobase-containing compound metabolic…	cell part;cytoplasm;intracellular non-membrane-bounded organelle;intracellular organelle;kinetochore;macromolecular complex;organelle;protein complex	YJR089W	BIRC2|BIRC3	2.08537	NaN	1.06268	1.28989	0.898553	NaN	NaN	NaN	1.10834	0.970309		1.8719e-44		2.6	2	2	2.6	0.9	0.9	0.9	0.9	0	0	0	0.9	0.9		107.57	NaN	NaN	NaN	NaN	NaN	NaN	NaN	NaN	NaN
O14065	SPCC962.01		SPCP31B10.09	C2 domain endoplasmic reticulum membrane organization protein (predicted)	cellular process;cellular response to stimulus;cellular response to stress;response to stimulus;response to stress	binding;lipid binding;phospholipid binding	cell part;integral to membrane;intrinsic to membrane;membrane part	cellular process;response to stimulus;response to stress	cell part	YML072C|YNL087W|YOR086C	ESYT1|ESYT2|ESYT3	0.956938	0.947329	0.970497	1.0102	0.978857	1.00178	1.00036	1.00119	1.0169	1.01431		0		44.2	50	50	39.1	34.9	39.7	38.7	38.8	37.4	40.6	36.1	39.5	41		27.582	19.066	24.729	23.327	29.338	18.878	23.884	16.608	26.736	29.839
[truncated: 3,043 more rows]
