# Supplementary material for: Quantitative Phosphoproteomics Reveals the Signaling Dynamics of Cell-Cycle Kinases in the Fission Yeast Schizosaccharomyces pombe
Source: Cell Rep. 2018 Jul 11;24(2):503–14. doi: 10.1016/j.celrep.2018.06.036 (PMC6057490; doi:10.1016/j.celrep.2018.06.036)
Supplement: Table S2. Cell-Cycle-Dependent Phosphorylation Levels Quantification, Related to Figures 1 and 2 — Relative site phosphorylation during the cell-cycle experiment (n = 10,095 phosphosites). Relative phosphorylation levels at 20 time points after release from G2 arrest are listed in columns U–AN, each headed with the respective time after release. Quantifications from only singly phosphorylated peptides are also listed in columns AP–BI. See Figures 1C and S1A for experimental design and details. [file mmc3.xlsx]

## Sheet: legend
Table S2. Cell cycle dependent phosphorylation levels quantification | Relative site phosphorylation during the cell cycle experiment (n=10095 phosphosites). Relative phosphorylation levels at 20 timepoints after release from G2 arrest are listed in columns U-AN, each headed with the respective time after release. Quantifications from only singly phosphorylated peptides are also listed in columns…
COLUMN KEY (detailed legends for each column, in part modified from MaxQuant reference tables (Cox and Mann, 2008))
SITE ID	Unique phosphosites identified (protein, amino acid, position in protein)
Protein	UNIPROT protein ID
Amino acid	Modified amino acid (S: serine, T: threonine, Y: tyrosine)
Position	Amino acid position in protein
COSMID ID	Systematic gene COSMID ID (downloaded from pombase.org)
Gene	Gene name (downloaded from pombase.org)
Gene synonym(s)	Gene synonym (downloaded from pombase.org)
Gene product	Gene product description
Sequence window	Sequence representation of modified amino acid and surrounding +15/-15 amino acids
Modified sequence	Sequence representation of the peptide including location(s) of modified amino acid(s)
GOBP name	Biological process GO annotation
GOMF name	Molecular function GO annotation
GOCC name	Cellular component GO annotation
GOBP slim name	Biological process GO slim annotation
GOCC slim name	Cellular component GO slim annotation
S. cerevisiae ortholog(s)	S. cerevisiae ortholog(s) of S. pombe protein (downloaded from pombase.org)
Human ortholog(s)	Human protein ortholog(s) of S. pombe protein (downloaded from pombase.org)
Cell cycle cluster	Cell cycle cluster to specific site are annotated (related to Figure 2B)
Kinase substrate site	Kinase(s) to which specific sites are annotated (related to Figures 3A, 4A & 5A) (see Experimental Procedures for details of how kinases annotations were made)
Relative phosphorylation (normalised L:H )	Relative quantification of site phosphorylation levels after release from G2 arrest (relative to a mitotic sample), calculated as the ratio between heavy and light label partners
Relative phosphorylation (normalised L:H_1P)	Relative quantification of site phosphorylation levels after release from G2 arrest (relative to a mitotic sample), calculated as the ratio between heavy and light label partners from only singly phosphorylated peptides
Loc. prob.	The localisation probability of modification site within peptide
PEP	The posterior error probability (PEP) of the best identified modified peptide containing this site
Peptide counts (all)	Number of peptides associated with each protein for protein level quantifications (modified forms or different charges are counted as one peptide)
Peptide counts (unique)	The total number of unique peptides associated with the protein group
Coefficient of variability (%)	H:L ratio coefficient of variability over all redundant quantifiable peptides (calculated as the standard deviation of the naturally logarithmized ratios times 100)
Ratio count	Number of redundant peptides used for site phosphorylation quantitation

## Sheet: Table S2
																				Relative phosphorylation (normalised L:H ratio) [CCC6254]																					Relative phosphorylation (normalised L:H ratio_1P) [CCC6254, quantified from only singly phosphorylated]
SITE ID	Protein ID	Amino acid	Position	COSMID ID	Gene	Gene synonym(s)	Gene prodcut	Sequence window	Modified sequence	GOBP name	GOMF name	GOCC name	GOBP slim name	GOCC slim name	S. cerevisiae ortholog(s)	Human ortholog(s)	Cell cycle cluster	Kinase subtrate site		0 min	8 min	12 min	16 min	20 min	25 min	30 min	35 min	40 min	45 min	50 min	55 min	60 min	70 min	80 min	90 min	100 min	110 min	120 min	130 min		0 min	8 min	12 min	16 min	20 min	25 min	30 min	35 min	40 min
A9ZLL8S525	A9ZLL8	S	525	SPBC16E9.16c	lsd90		Lsd90 protein	RAKENEAKDLYSKAESITQDLNAKRSHPPQP	_AES(ph)ITQDLNAK_		adenyl nucleotide binding;adenyl ribonucleotide binding;ATP binding;binding;nucleotide binding;purine nucleotide binding;purine ribonucleoside triphosphate binding;purine ribonucleotide binding;ribonucleotide binding				NONE	NONE				NaN	NaN	NaN	NaN	NaN	NaN	NaN	NaN	NaN	1.43316	NaN	NaN	NaN	4.96204	NaN	NaN	NaN	NaN	2.47427	NaN		NaN	NaN	NaN	NaN	NaN	NaN	NaN	NaN	NaN
A9ZLL8S711	A9ZLL8	S	711	SPBC16E9.16c	lsd90		Lsd90 protein	KAAKSTAVRDDVSSASSDSDKGTTGLGKSES	_DDVSSAS(ph)SDSDKGTTGLGK_		adenyl nucleotide binding;adenyl ribonucleotide binding;ATP binding;binding;nucleotide binding;purine nucleotide binding;purine ribonucleoside triphosphate binding;purine ribonucleotide binding;ribonucleotide binding				NONE	NONE				NaN	NaN	NaN	NaN	2.99805	NaN	NaN	NaN	NaN	NaN	6.16257	NaN	NaN	NaN	6.12557	6.12407	NaN	5.58098	NaN	NaN		NaN	NaN	NaN	NaN	2.99805	NaN	NaN	NaN	NaN
A9ZLL8S712	A9ZLL8	S	712	SPBC16E9.16c	lsd90		Lsd90 protein	AAKSTAVRDDVSSASSDSDKGTTGLGKSESK	_DDVSSASS(ph)DSDKGTTGLGK_		adenyl nucleotide binding;adenyl ribonucleotide binding;ATP binding;binding;nucleotide binding;purine nucleotide binding;purine ribonucleoside triphosphate binding;purine ribonucleotide binding;ribonucleotide binding				NONE	NONE	Interphase			0.73014	0.622859	0.888336	1.56267	2.43748	3.64365	4.70899	5.46837	6.03646	5.80956	6.14477	6.27865	5.73724	5.18054	6.50491	5.30363	5.31773	4.9317	4.24034	4.592		0.73014	0.622859	0.888336	1.56267	2.43748	3.64365	4.70899	5.46837	6.03646
A9ZLL8S735	A9ZLL8	S	735	SPBC16E9.16c	lsd90		Lsd90 protein	GLGKSESKSSRKERRSSTSSGHGLMNNVRHA	_RS(ph)STSSGHGLMNNVR_		adenyl nucleotide binding;adenyl ribonucleotide binding;ATP binding;binding;nucleotide binding;purine nucleotide binding;purine ribonucleoside triphosphate binding;purine ribonucleotide binding;ribonucleotide binding				NONE	NONE				0.898957	0.805737	1.04188	2.14837	NaN	NaN	4.68516	5.97693	4.14559	5.54201	5.55155	5.95344	NaN	3.99632	5.86063	NaN	5.51846	4.3399	4.07349	4.57875		NaN	NaN	NaN	NaN	NaN	NaN	NaN	5.97693	NaN
A9ZLL8S736	A9ZLL8	S	736	SPBC16E9.16c	lsd90		Lsd90 protein	LGKSESKSSRKERRSSTSSGHGLMNNVRHAL	_RSS(ph)TS(ph)SGHGLMNNVR_		adenyl nucleotide binding;adenyl ribonucleotide binding;ATP binding;binding;nucleotide binding;purine nucleotide binding;purine ribonucleoside triphosphate binding;purine ribonucleotide binding;ribonucleotide binding				NONE	NONE	Interphase			0.647794	0.769231	1.73928	3.60451	5.55309	6.04522	5.63095	5.45197	5.63571	5.0945	5.16476	5.70093	5.2924	5.22466	5.61041	4.8377	4.42263	4.15127	3.97741	4.64468		0.647794	0.769231	1.73928	3.60451	5.55309	6.04522	5.63095	5.45197	5.63571
A9ZLL8S738	A9ZLL8	S	738	SPBC16E9.16c	lsd90		Lsd90 protein	KSESKSSRKERRSSTSSGHGLMNNVRHALGM	_RSS(ph)TS(ph)SGHGLMNNVR_		adenyl nucleotide binding;adenyl ribonucleotide binding;ATP binding;binding;nucleotide binding;purine nucleotide binding;purine ribonucleoside triphosphate binding;purine ribonucleotide binding;ribonucleotide binding				NONE	NONE				0.770357	0.818197	1.32825	2.21107	NaN	4.35502	5.28877	3.46849	3.90991	5.54201	5.01857	5.08311	4.84355	4.48551	3.67552	3.96605	3.97109	4.00288	NaN	NaN		NaN	NaN	NaN	NaN	NaN	NaN	NaN	3.46849	NaN
A9ZLL8S739	A9ZLL8	S	739	SPBC16E9.16c	lsd90		Lsd90 protein	SESKSSRKERRSSTSSGHGLMNNVRHALGMS	_RSS(ph)TSS(ph)GHGLMNNVR_		adenyl nucleotide binding;adenyl ribonucleotide binding;ATP binding;binding;nucleotide binding;purine nucleotide binding;purine ribonucleoside triphosphate binding;purine ribonucleotide binding;ribonucleotide binding				NONE	NONE				0.648551	NaN	1.41139	2.08629	3.36791	4.2715	2.74476	4.87972	4.82439	5.04796	1.14071	5.29437	4.4018	1.11262	3.45304	4.30663	4.05186	3.23457	1.13711	0.515623		0.648551	NaN	NaN	NaN	NaN	NaN	NaN	NaN	NaN
A9ZLL8S99	A9ZLL8	S	99	SPBC16E9.16c	lsd90		Lsd90 protein	AYAAPQRAAVDTSNVSPPSTQTGGYASKDTT	_AAVDTSNVS(ph)PPSTQTGGYASK_		adenyl nucleotide binding;adenyl ribonucleotide binding;ATP binding;binding;nucleotide binding;purine nucleotide binding;purine ribonucleoside triphosphate binding;purine ribonucleotide binding;ribonucleotide binding				NONE	NONE				0.949668	0.900333	1.11498	1.13855	1.29164	1.45476	1.73313	1.80747	2.00252	2.14179	2.39086	2.31412	2.57705	2.87919	3.11876	3.0889	3.10289	3.22103	3.32812	3.52311		0.949668	0.900333	1.11498	1.13855	1.29164	1.45476	1.73313	1.80747	2.00252
A9ZLL8T737	A9ZLL8	T	737	SPBC16E9.16c	lsd90		Lsd90 protein	GKSESKSSRKERRSSTSSGHGLMNNVRHALG	_SST(ph)SSGHGLMNNVR_		adenyl nucleotide binding;adenyl ribonucleotide binding;ATP binding;binding;nucleotide binding;purine nucleotide binding;purine ribonucleoside triphosphate binding;purine ribonucleotide binding;ribonucleotide binding				NONE	NONE				0.786164	0.74173	1.0983	2.11676	0.858443	3.82351	1.74122	4.83395	5.23697	5.23697	NaN	1.64756	5.03575	4.71542	5.42211	5.03094	4.2008	3.22445	NaN	4.34537		0.786164	NaN	NaN	NaN	NaN	NaN	NaN	4.83395	5.23697
B5BP45S2	B5BP45	S	2	SPBC460.01c			amino-acid permease, unknown	______________MSHNNFELSPDYKDIDK	_(ac)S(ph)HNNFELSPDYK_		active transmembrane transporter activity;amine transmembrane transporter activity;amino acid transmembrane transporter activity;carboxylic acid transmembrane transporter activity;organic acid transmembrane transporter activity;substrate-specific transmembrane transporter activity;substrate-specific transporter activity;transmembrane transporter activity;transporter activity	cell part;integral to membrane;intrinsic to membrane;membrane part		cell part	YBR068C|YBR069C|YCL025C|YDR046C|YDR508C|YEL063C|YGR191W|YKR039W|YNL268W|YNL270C|YOL020W|YOR348C|YPL265W	SLC7A4|SLC7A2|SLC7A14|SLC7A1|SLC7A3				0.975991	1.11372	0.997009	1.12743	1.12208	1.14223	1.1462	1.03206	1.02672	0.974279	0.980008	0.987557	0.983865	1.02186	1.05527	1.05156	0.897424	0.98174	0.905879	0.869565		0.975991	1.11372	0.997009	1.12743	1.12208	1.14223	1.1462	1.03206	1.02672
B5BP45S24	B5BP45	S	24	SPBC460.01c			amino-acid permease, unknown	SPDYKDIDKKDDLNPSIVEKGYVEGVVDDVQ	_DDLNPS(ph)IVEK_		active transmembrane transporter activity;amine transmembrane transporter activity;amino acid transmembrane transporter activity;carboxylic acid transmembrane transporter activity;organic acid transmembrane transporter activity;substrate-specific transmembrane transporter activity;substrate-specific transporter activity;transmembrane transporter activity;transporter activity	cell part;integral to membrane;intrinsic to membrane;membrane part		cell part	YBR068C|YBR069C|YCL025C|YDR046C|YDR508C|YEL063C|YGR191W|YKR039W|YNL268W|YNL270C|YOL020W|YOR348C|YPL265W	SLC7A4|SLC7A2|SLC7A14|SLC7A1|SLC7A3				1.97033	1.59251	1.39622	1.42292	1.36069	1.21408	1.09288	0.884251	0.975991	0.886918	1.13843	1.08761	1.03392	1.18226	NaN	1.68848	NaN	1.45298	1.08966	NaN		1.97033	1.59251	1.39622	1.42292	1.36069	1.21408	1.09288	0.884251	0.975991
B8Y7Y5S116	B8Y7Y5	S	116	SPAPB1E7.14	iec5		Ino80 complex subunit Iec5	DYLEWKKNEDEDVWNSDAEATGPAEHTSSFL	_NEDEDVWNS(ph)DAEATGPAEHTSSFLDALR_	biological regulation;biosynthetic process;cellular biosynthetic process;cellular component organization;cellular component organization at cellular level;cellular component organization or biogenesis;cellular component organization or biogenesis at cellular level;cellular macromolecule biosynthetic process;cellular macromolecule metabolic process;cellular metabolic process;cellular nitrogen comp…		cell part;intracellular membrane-bounded organelle;intracellular organelle;intracellular part;membrane-bounded organelle;nucleus;organelle	biological regulation;biosynthetic process;cellular component organization;cellular metabolic process;cellular nitrogen compound metabolic process;cellular process;chromatin modification;chromatin organization;chromosome organization;DNA metabolic process;DNA repair;macromolecule metabolic process;metabolic process;nitrogen compound metabolic process;nucleobase-containing compound metabolic proce…	cell part;intracellular membrane-bounded organelle;intracellular organelle;nucleus;organelle	NONE	NONE				1.00331	1.03628	1.06416	1.04168	0.993739	1.02584	1.05651	1.00802	1.00117	1.03002	1.02391	0.988045	1.01849	0.995818	0.962927	0.995421	0.962927	1.03075	1.10798	1.03504		1.00331	1.03628	1.06416	1.04168	0.993739	1.02584	1.05651	1.00802	1.00117
B8Y7Y5T121	B8Y7Y5	T	121	SPAPB1E7.14	iec5		Ino80 complex subunit Iec5	KKNEDEDVWNSDAEATGPAEHTSSFLDALRF	_KNEDEDVWNSDAEAT(ph)GPAEHTSSFLDALR_	biological regulation;biosynthetic process;cellular biosynthetic process;cellular component organization;cellular component organization at cellular level;cellular component organization or biogenesis;cellular component organization or biogenesis at cellular level;cellular macromolecule biosynthetic process;cellular macromolecule metabolic process;cellular metabolic process;cellular nitrogen comp…		cell part;intracellular membrane-bounded organelle;intracellular organelle;intracellular part;membrane-bounded organelle;nucleus;organelle	biological regulation;biosynthetic process;cellular component organization;cellular metabolic process;cellular nitrogen compound metabolic process;cellular process;chromatin modification;chromatin organization;chromosome organization;DNA metabolic process;DNA repair;macromolecule metabolic process;metabolic process;nitrogen compound metabolic process;nucleobase-containing compound metabolic proce…	cell part;intracellular membrane-bounded organelle;intracellular organelle;nucleus;organelle	NONE	NONE				1.04374	NaN	NaN	0.991965	0.993641	1.01944	NaN	1.07516	0.953471	1.13017	NaN	1.0636	NaN	0.978569	0.890155	1.07846	0.94038	1.01053	NaN	NaN		1.04374	NaN	NaN	0.991965	0.993641	1.01944	NaN	1.07516	0.953471
C6Y4A2S47	C6Y4A2	S	47	SPAC4G9.22		SPNCRNA.531,SPNGAF9	conserved fungal protein	GEKSKEKICLLERTCSLEGLSTVLMSENFKD	_TCS(ph)LEGLSTVLMSENFK_						NONE	NONE				NaN	NaN	NaN	1.16452	1.27551	1.58486	1.50623	1.7876	3.80358	1.54321	1.07621	2.74552	2.91477	3.21823	2.26747	1.67805	1.93877	2.5668	NaN	NaN		NaN	NaN	NaN	1.16452	1.27551	1.58486	1.50623	1.7876	3.80358
C6Y4A2S82	C6Y4A2	S	82	SPAC4G9.22		SPNCRNA.531,SPNGAF9	conserved fungal protein	ELKDCDSHLDRAANDSPSLSCILGNAND___	_AANDS(ph)PSLSCILGNAND_						NONE	NONE				0.329381	NaN	NaN	NaN	NaN	NaN	NaN	NaN	NaN	NaN	0.214101	NaN	0.320051	NaN	NaN	NaN	NaN	NaN	NaN	NaN		NaN	NaN	NaN	NaN	NaN	NaN	NaN	NaN	NaN
C6Y4A2S84	C6Y4A2	S	84	SPAC4G9.22		SPNCRNA.531,SPNGAF9	conserved fungal protein	KDCDSHLDRAANDSPSLSCILGNAND_____	_AANDSPS(ph)LS(ph)CILGNAND_						NONE	NONE				0.29792	NaN	NaN	NaN	NaN	NaN	NaN	NaN	NaN	NaN	NaN	NaN	NaN	NaN	NaN	NaN	NaN	NaN	NaN	NaN		NaN	NaN	NaN	NaN	NaN	NaN	NaN	NaN	NaN
C6Y4A2S86	C6Y4A2	S	86	SPAC4G9.22		SPNCRNA.531,SPNGAF9	conserved fungal protein	CDSHLDRAANDSPSLSCILGNAND_______	_AANDSPS(ph)LS(ph)CILGNAND_						NONE	NONE				0.329381	NaN	NaN	NaN	NaN	NaN	NaN	NaN	NaN	NaN	0.214101	NaN	0.320051	NaN	NaN	NaN	NaN	NaN	NaN	NaN		NaN	NaN	NaN	NaN	NaN	NaN	NaN	NaN	NaN
C6Y4A2T45	C6Y4A2	T	45	SPAC4G9.22		SPNCRNA.531,SPNGAF9	conserved fungal protein	TVGEKSKEKICLLERTCSLEGLSTVLMSENF	_T(ph)CSLEGLSTVLMSENFK_						NONE	NONE				NaN	NaN	NaN	NaN	NaN	NaN	NaN	NaN	NaN	NaN	NaN	2.12698	NaN	NaN	2.75984	NaN	NaN	3.3661	NaN	NaN		NaN	NaN	NaN	NaN	NaN	NaN	NaN	NaN	NaN
C6Y4A8S6	C6Y4A8	S	6	SPAC23D3.16			Schizosaccharomyces specific protein	__________MDSQLSENLLKCVNETYRGAM	_MDSQLS(ph)ENLLK_						NONE	NONE				NaN	NaN	NaN	NaN	NaN	NaN	NaN	0.727855	NaN	NaN	NaN	NaN	NaN	NaN	NaN	0.56319	NaN	NaN	NaN	NaN		NaN	NaN	NaN	NaN	NaN	NaN	NaN	0.727855	NaN
C6Y4B4S48	C6Y4B4	S	48	SPAC23H4.21			conserved protein	TELGIGVEEWHKRRSSWLLGKKSTEETDSSN	_RSS(ph)WLLGK_						YLR407W	NONE				1.11362	0.938967	0.907441	1.02138	1.00994	0.92302	0.969368	1.01465	0.990589	0.940999	1.06493	0.868206	0.953016	1.00222	0.884643	1.06229	1.04242	1.11406	1.05737	1.13907		1.11362	0.938967	0.907441	1.02138	1.00994	0.92302	0.969368	1.01465	0.990589
C6Y4C5S43	C6Y4C5	S	43	SPBP35G2.16c	ecl2	SPNGAF61	extender of the chronological lifespan protein Ecl2	CPGCGSTSEQCSYSKSADLHMLSSQYLDHFR	_S(ph)ADLHMLSSQYLDHFR_			cell part;intracellular membrane-bounded organelle;intracellular organelle;intracellular part;membrane-bounded organelle;nucleus;organelle		cell part;intracellular membrane-bounded organelle;intracellular organelle;nucleus;organelle	YGR146C	NONE				NaN	NaN	0.963577	NaN	NaN	1.507	NaN	1.25548	3.40124	1.13457	NaN	NaN	NaN	2.22361	NaN	1.18092	NaN	NaN	NaN	NaN		NaN	NaN	0.963577	NaN	NaN	1.507	NaN	1.25548	3.40124
G2TRK9S65	G2TRK9	S	65	SPAC4D7.14	new13		conserved fungal protein of unknown function	RKLAETGNTSNKEHLSPTEAARVAAEKRNIE	_EHLS(ph)PTEAAR_			cell part;membrane;plasma membrane		cell part;membrane;plasma membrane	YGL108C	NONE				NaN	NaN	0.799808	1.21308	0.851281	0.696282	0.642302	NaN	0.272755	NaN	NaN	NaN	0.367458	NaN	NaN	NaN	NaN	0.937559	NaN	NaN		NaN	NaN	0.799808	1.21308	0.851281	0.696282	0.642302	NaN	0.272755
G2TRL7S2	G2TRL7	S	2	SPAC3F10.19	spd2	SPNCRNA.527,SPNGAF9	ribonucleotide reductase (RNR) inhibitor family	______________MSETFKLPDHDELPQLV	_(ac)S(ph)ETFKLPDHDELPQLVQTTLFDVGAR_			cell part;cytoplasm;intracellular membrane-bounded organelle;intracellular organelle;intracellular part;membrane-bounded organelle;nucleus;organelle		cell part;cytoplasm;intracellular membrane-bounded organelle;intracellular organelle;nucleus;organelle	YLR437C	NONE				2.29832	2.47255	2.414	1.9302	1.91292	1.63932	1.79969	1.47256	1.68765	1.23065	1.46947	1.59675	2.07177	2.24447	2.46105	2.48595	2.67258	2.28284	2.03575	1.34938		2.29832	2.47255	2.414	1.9302	1.91292	1.63932	1.79969	1.47256	1.68765
G2TRL7T4	G2TRL7	T	4	SPAC3F10.19	spd2	SPNCRNA.527,SPNGAF9	ribonucleotide reductase (RNR) inhibitor family	____________MSETFKLPDHDELPQLVQT	_(ac)SET(ph)FKLPDHDELPQLVQTTLFDVGAR_			cell part;cytoplasm;intracellular membrane-bounded organelle;intracellular organelle;intracellular part;membrane-bounded organelle;nucleus;organelle		cell part;cytoplasm;intracellular membrane-bounded organelle;intracellular organelle;nucleus;organelle	YLR437C	NONE				NaN	NaN	NaN	NaN	NaN	NaN	NaN	NaN	1.62694	1.06786	0.700427	0.591926	0.734538	0.549209	0.624805	0.745545	2.53659	NaN	NaN	1.11152		NaN	NaN	NaN	NaN	NaN	NaN	NaN	NaN	1.62694
G2TRN4S2	G2TRN4	S	2	SPAC19G12.17	erh1	iss6,new10	enhancer of rudimentary homolog Erh1	______________MSPPPAESHIILLIQQG	_S(ph)PPPAESHIILLIQQGSDPK_	cell cycle;cellular process			cell cycle;cellular process		NONE	ERH				1.49714	1.57751	1.50839	1.50448	1.43773	1.61846	NaN	1.36926	NaN	1.4815	1.72167	2.49308	NaN	1.35126	1.75349	1.41926	1.47623	1.33756	1.40843	1.30152		1.49714	1.57751	1.50839	1.50448	1.43773	1.61846	NaN	1.36926	NaN
G2TRN4S8	G2TRN4	S	8	SPAC19G12.17	erh1	iss6,new10	enhancer of rudimentary homolog Erh1	________MSPPPAESHIILLIQQGSDPKTR	_SPPPAES(ph)HIILLIQQGSDPK_	cell cycle;cellular process			cell cycle;cellular process		NONE	ERH				NaN	1.74804	NaN	NaN	NaN	NaN	NaN	NaN	NaN	NaN	NaN	NaN	NaN	NaN	NaN	2.84835	NaN	1.32491	1.53299	NaN		NaN	1.74804	NaN	NaN	NaN	NaN	NaN	NaN	NaN
G2TRQ9S132	G2TRQ9	S	132	SPBC14C8.19	tam10		small acidic protein (SMAP) domain containing protein	LKMLGIKNAASITESSPSAQSNKTNDKQREK	_NAASITESS(ph)PSAQSNK_						NONE	KNOP1	Mitotic	Cdc2		0.296727	1.13512	1.19069	0.746491	0.445991	0.286566	0.176628	0.138914	0.134887	0.136047	0.14716	0.137276	0.142739	0.205271	0.197075	0.478996	0.533675	0.422583	0.278095	0.259188		0.296727	1.13512	1.19069	0.746491	0.445991	0.286566	0.176628	0.138914	0.134887
G2TRT3S8	G2TRT3	S	8	SPCC330.20	tam14		stress associated Endoplasmic Reticulum protein Tam14	________MPTVQTPSQRRANTQFQKNITRR	_PTVQTPS(ph)QR_	establishment of localization;establishment of protein localization;protein transport;transport		cell part;cytoplasmic part;endoplasmic reticulum membrane;endoplasmic reticulum part;integral to membrane;intracellular organelle part;intracellular part;intrinsic to membrane;membrane;membrane part;organelle membrane;organelle part	establishment of localization;protein transport;transport	cell part;membrane	NONE	SERP1|SERP2				NaN	0.925583	0.856091	0.263165	0.186047	NaN	NaN	NaN	NaN	NaN	NaN	NaN	NaN	NaN	NaN	NaN	0.280741	0.167087	NaN	0.100133		NaN	0.925583	0.856091	0.263165	0.186047	NaN	NaN	NaN	NaN
G2TRT3T6	G2TRT3	T	6	SPCC330.20	tam14		stress associated Endoplasmic Reticulum protein Tam14	__________MPTVQTPSQRRANTQFQKNIT	_PTVQT(ph)PSQR_	establishment of localization;establishment of protein localization;protein transport;transport		cell part;cytoplasmic part;endoplasmic reticulum membrane;endoplasmic reticulum part;integral to membrane;intracellular organelle part;intracellular part;intrinsic to membrane;membrane;membrane part;organelle membrane;organelle part	establishment of localization;protein transport;transport	cell part;membrane	NONE	SERP1|SERP2	Mitotic			0.371333	0.860067	0.889363	0.263165	0.182702	NaN	NaN	NaN	0.0472389	NaN	NaN	NaN	NaN	NaN	NaN	0.171824	NaN	0.172658	0.133838	0.102944		0.371333	0.860067	0.889363	0.263165	0.182702	NaN	NaN	NaN	0.0472389
O00087S206	O00087	S	206	SPAC1002.09c	dld1	dldh	dihydrolipoamide dehydrogenase Dld1	VKPFPGVTIDEKKIVSSTGALSLSEVPKKMT	_KIVS(ph)S(ph)TGALSLSEVPK_	2-oxoglutarate metabolic process;acetyl-CoA biosynthetic process;acetyl-CoA biosynthetic process from pyruvate;acetyl-CoA metabolic process;amine biosynthetic process;amine catabolic process;amine metabolic process;biological regulation;biosynthetic process;branched chain family amino acid catabolic process;branched chain family amino acid metabolic process;carboxylic acid biosynthetic process;ca…	binding;catalytic activity;coenzyme binding;cofactor binding;dihydrolipoyl dehydrogenase activity;disulfide oxidoreductase activity;flavin adenine dinucleotide binding;oxidoreductase activity;oxidoreductase activity, acting on a sulfur group of donors;oxidoreductase activity, acting on a sulfur group of donors, NAD or NADP as acceptor;oxidoreductase activity, acting on NADH or NADPH;oxidoreductas…	cell part;cytoplasmic part;glycine cleavage complex;intracellular non-membrane-bounded organelle;intracellular organelle;intracellular organelle part;intracellular part;macromolecular complex;mitochondrial nucleoid;mitochondrial oxoglutarate dehydrogenase complex;mitochondrial part;mitochondrial pyruvate dehydrogenase complex;non-membrane-bounded organelle;nucleoid;organelle;organelle part;oxoglu…	amine metabolic process;biological regulation;biosynthetic process;catabolic process;cellular amino acid metabolic process;cellular homeostasis;cellular ketone metabolic process;cellular metabolic process;cellular nitrogen compound metabolic process;cellular process;cofactor metabolic process;homeostatic process;metabolic process;nitrogen compound metabolic process;organic acid metabolic process;…	cell part;glycine cleavage complex;intracellular non-membrane-bounded organelle;intracellular organelle;macromolecular complex;organelle;oxoglutarate dehydrogenase complex;protein complex;pyruvate dehydrogenase complex	YFL018C	DLD				NaN	0.724585	1.06048	0.837451	0.471076	2.28582	0.829875	0.0997904	0.0813339	0.088347	NaN	0.10476	NaN	0.0911328	0.106721	1.98275	0.363531	0.327772	0.236368	NaN		NaN	NaN	NaN	NaN	NaN	NaN	NaN	NaN	NaN
O00087S207	O00087	S	207	SPAC1002.09c	dld1	dldh	dihydrolipoamide dehydrogenase Dld1	KPFPGVTIDEKKIVSSTGALSLSEVPKKMTV	_KIVS(ph)S(ph)TGALSLSEVPK_	2-oxoglutarate metabolic process;acetyl-CoA biosynthetic process;acetyl-CoA biosynthetic process from pyruvate;acetyl-CoA metabolic process;amine biosynthetic process;amine catabolic process;amine metabolic process;biological regulation;biosynthetic process;branched chain family amino acid catabolic process;branched chain family amino acid metabolic process;carboxylic acid biosynthetic process;ca…	binding;catalytic activity;coenzyme binding;cofactor binding;dihydrolipoyl dehydrogenase activity;disulfide oxidoreductase activity;flavin adenine dinucleotide binding;oxidoreductase activity;oxidoreductase activity, acting on a sulfur group of donors;oxidoreductase activity, acting on a sulfur group of donors, NAD or NADP as acceptor;oxidoreductase activity, acting on NADH or NADPH;oxidoreductas…	cell part;cytoplasmic part;glycine cleavage complex;intracellular non-membrane-bounded organelle;intracellular organelle;intracellular organelle part;intracellular part;macromolecular complex;mitochondrial nucleoid;mitochondrial oxoglutarate dehydrogenase complex;mitochondrial part;mitochondrial pyruvate dehydrogenase complex;non-membrane-bounded organelle;nucleoid;organelle;organelle part;oxoglu…	amine metabolic process;biological regulation;biosynthetic process;catabolic process;cellular amino acid metabolic process;cellular homeostasis;cellular ketone metabolic process;cellular metabolic process;cellular nitrogen compound metabolic process;cellular process;cofactor metabolic process;homeostatic process;metabolic process;nitrogen compound metabolic process;organic acid metabolic process;…	cell part;glycine cleavage complex;intracellular non-membrane-bounded organelle;intracellular organelle;macromolecular complex;organelle;oxoglutarate dehydrogenase complex;protein complex;pyruvate dehydrogenase complex	YFL018C	DLD				NaN	0.724585	1.06048	0.837451	0.471076	2.28582	0.829875	0.0997904	0.0813339	0.088347	NaN	0.10476	NaN	0.0911328	0.106721	1.98275	0.363531	0.327772	0.236368	NaN		NaN	NaN	NaN	NaN	NaN	NaN	NaN	NaN	NaN
O13282S256	O13282	S	256	SPCC5E4.03c	taf5	taf72	SAGA complex subunit/TATA-binding protein associated factor/transcription factor TFIID complex subunit Taf5	LEEEDMMHQNDPNNQSPKLLKEFRKLHEPNA	_IVEM(ox)DLEEEDM(ox)MHQNDPNNQS(ph)PK_	biological regulation;biosynthetic process;cellular biosynthetic process;cellular component organization;cellular component organization at cellular level;cellular component organization or biogenesis;cellular component organization or biogenesis at cellular level;cellular macromolecule metabolic process;cellular metabolic process;cellular nitrogen compound metabolic process;cellular process;cell…		cell part;cytoplasmic part;cytosol;histone acetyltransferase complex;intracellular organelle part;intracellular part;macromolecular complex;nuclear part;nucleoplasm part;organelle part;protein complex;SAGA complex;SAGA-type complex;transcription factor complex;transcription factor TFIID complex	biological regulation;biosynthetic process;cellular component organization;cellular metabolic process;cellular nitrogen compound metabolic process;cellular process;chromatin modification;chromatin organization;chromosome organization;histone modification;macromolecule metabolic process;macromolecule modification;metabolic process;nitrogen compound metabolic process;nucleobase-containing compound …	cell part;cytosol;macromolecular complex;protein complex;transcription factor complex	YBR198C	TAF5				0.959693	1.03073	1.04318	1.01378	1.04547	1.03794	1.0104	0.947688	0.987849	1.01077	1.03306	1.00909	0.996413	0.979048	0.965997	0.977422	0.987947	1.02559	1.01152	1.01896		0.959693	1.03073	1.04318	1.01378	1.04547	1.03794	1.0104	0.947688	0.987849
O13290S3211	O13290	S	3211	SPAC1093.06c	dhc1	SPAC30C2.01c	minus-end directed microtubule motor, dynein heavy chain Dhc1	VSYAKPAVIEARKSVSDIKKAHLIELRSLSR	_SVS(ph)DIKK_	anatomical structure development;anatomical structure formation involved in morphogenesis;ascospore formation;attachment of spindle microtubules to chromosome;biological regulation;cell cycle process;cell development;cell differentiation;cellular component movement;cellular component organization;cellular component organization at cellular level;cellular component organization or biogenesis;cellu…	adenyl nucleotide binding;adenyl ribonucleotide binding;ATP binding;ATPase activity;binding;catalytic activity;hydrolase activity;hydrolase activity, acting on acid anhydrides;hydrolase activity, acting on acid anhydrides, in phosphorus-containing anhydrides;microtubule motor activity;minus-end-directed microtubule motor activity;motor activity;nucleoside-triphosphatase activity;nucleotide bindin…	cell cortex part;cell part;cortical cytoskeleton;cortical microtubule cytoskeleton;cytoplasmic dynein complex;cytoplasmic microtubule;cytoplasmic part;cytoskeletal part;cytoskeleton;cytosol;dynein complex;intracellular non-membrane-bounded organelle;intracellular organelle;intracellular organelle part;intracellular part;macromolecular complex;meiotic spindle pole body;microtubule;microtubule asso…	anatomical structure development;anatomical structure formation involved in morphogenesis;ascospore formation;biological regulation;cell development;cell differentiation;cellular component movement;cellular component organization;cellular metabolic process;cellular nitrogen compound metabolic process;cellular process;chromosome organization;cytoskeleton organization;cytoskeleton-dependent intrace…	cell part;cytoskeleton;cytosol;intracellular non-membrane-bounded organelle;intracellular organelle;macromolecular complex;microtubule organizing center;organelle;protein complex	YKR054C	DYNC1H1				NaN	1.04337	1.03854	NaN	1.01936	0.848824	1.09589	0.968523	0.929195	0.891027	1.10073	1.06207	0.929195	0.931446	0.907606	0.991375	0.843313	NaN	NaN	NaN		NaN	1.04337	1.03854	NaN	1.01936	0.848824	1.09589	0.968523	0.929195
O13310T464	O13310	T	464	SPAC821.12	orb6		serine/threonine protein kinase Orb6	NLAFLGYTYKKFNYLTMKGAL__________	_FNYLT(ph)MK_	actin cytoskeleton organization;actin filament-based process;biological regulation;cell cycle checkpoint;cell shape checkpoint;cell wall assembly;cellular component assembly;cellular component assembly at cellular level;cellular component organization;cellular component organization at cellular level;cellular component organization or biogenesis;cellular component organization or biogenesis at ce…	adenyl nucleotide binding;adenyl ribonucleotide binding;ATP binding;binding;catalytic activity;kinase activity;nucleotide binding;phosphotransferase activity, alcohol group as acceptor;protein kinase activity;protein serine/threonine kinase activity;purine nucleotide binding;purine ribonucleoside triphosphate binding;purine ribonucleotide binding;ribonucleotide binding;transferase activity;transf…	cell cortex of cell tip;cell cortex part;cell part;cytoplasmic part;cytosol;intracellular membrane-bounded organelle;intracellular organelle;intracellular part;membrane-bounded organelle;nucleus;organelle	biological regulation;cellular component assembly;cellular component organization;cellular metabolic process;cellular process;cytoskeleton organization;establishment or maintenance of cell polarity;macromolecule metabolic process;macromolecule modification;metabolic process;organelle organization;phosphorus metabolic process;primary metabolic process;protein metabolic process;protein modification…	cell part;cytosol;intracellular membrane-bounded organelle;intracellular organelle;nucleus;organelle	YNL161W	STK38L|STK38				NaN	NaN	NaN	NaN	NaN	NaN	NaN	NaN	NaN	10.7481	NaN	3.58205	NaN	9.58497	NaN	8.86839	NaN	NaN	NaN	NaN		NaN	NaN	NaN	NaN	NaN	NaN	NaN	NaN	NaN
O13351S10	O13351	S	10	SPBC365.06	pmt3	smt3,ubl2	SUMO	______MSESPSANISDADKSAITPTTGDTS	_(ac)SES(ph)PSANIS(ph)DADK_	anatomical structure homeostasis;biological regulation;cell cycle process;cellular component organization;cellular component organization at cellular level;cellular component organization or biogenesis;cellular component organization or biogenesis at cellular level;cellular macromolecule metabolic process;cellular metabolic process;cellular nitrogen compound metabolic process;cellular process;cel…	protein tag	cell part;chromosomal part;intracellular organelle part;intracellular part;linear element;nuclear chromosome part;nuclear part;organelle part	biological regulation;cellular component organization;cellular metabolic process;cellular nitrogen compound metabolic process;cellular process;chromosome organization;chromosome segregation;DNA metabolic process;gene silencing;homeostatic process;macromolecule metabolic process;macromolecule modification;metabolic process;nitrogen compound metabolic process;nucleobase-containing compound metaboli…	cell part	YDR510W	SUMO1|SUMO1P1				NaN	NaN	NaN	NaN	NaN	1.10785	NaN	1.05767	1.18662	0.971062	NaN	NaN	NaN	1.1556	0.77232	0.109416	NaN	NaN	NaN	NaN		NaN	NaN	NaN	NaN	NaN	NaN	NaN	NaN	NaN
O13351S15	O13351	S	15	SPBC365.06	pmt3	smt3,ubl2	SUMO	_MSESPSANISDADKSAITPTTGDTSQQDVK	_S(ph)AITPTTGDT(ph)SQQDVKPSTEHINLK_	anatomical structure homeostasis;biological regulation;cell cycle process;cellular component organization;cellular component organization at cellular level;cellular component organization or biogenesis;cellular component organization or biogenesis at cellular level;cellular macromolecule metabolic process;cellular metabolic process;cellular nitrogen compound metabolic process;cellular process;cel…	protein tag	cell part;chromosomal part;intracellular organelle part;intracellular part;linear element;nuclear chromosome part;nuclear part;organelle part	biological regulation;cellular component organization;cellular metabolic process;cellular nitrogen compound metabolic process;cellular process;chromosome organization;chromosome segregation;DNA metabolic process;gene silencing;homeostatic process;macromolecule metabolic process;macromolecule modification;metabolic process;nitrogen compound metabolic process;nucleobase-containing compound metaboli…	cell part	YDR510W	SUMO1|SUMO1P1	Mitotic	Plo1		0.0631034	0.620117	1.10852	0.960338	0.666978	0.4879	0.453906	0.337075	0.299598	0.0934492	0.181291	0.275096	0.0876578	0.317309	0.0891504	0.342114	0.423137	0.249128	0.185199	0.17523		NaN	0.620117	1.10852	0.960338	NaN	0.4879	NaN	0.337075	0.299598
O13351S2	O13351	S	2	SPBC365.06	pmt3	smt3,ubl2	SUMO	______________MSESPSANISDADKSAI	_(ac)S(ph)ES(ph)PSANISDADK_	anatomical structure homeostasis;biological regulation;cell cycle process;cellular component organization;cellular component organization at cellular level;cellular component organization or biogenesis;cellular component organization or biogenesis at cellular level;cellular macromolecule metabolic process;cellular metabolic process;cellular nitrogen compound metabolic process;cellular process;cel…	protein tag	cell part;chromosomal part;intracellular organelle part;intracellular part;linear element;nuclear chromosome part;nuclear part;organelle part	biological regulation;cellular component organization;cellular metabolic process;cellular nitrogen compound metabolic process;cellular process;chromosome organization;chromosome segregation;DNA metabolic process;gene silencing;homeostatic process;macromolecule metabolic process;macromolecule modification;metabolic process;nitrogen compound metabolic process;nucleobase-containing compound metaboli…	cell part	YDR510W	SUMO1|SUMO1P1				1.02426	1.04089	1.11474	1.05151	1.19946	1.0908	1.12495	1.18097	1.18662	1.12351	1.14307	1.31822	1.16124	1.13555	1.17514	1.21168	1.10279	1.11589	1.04542	NaN		NaN	1.04089	1.11474	NaN	1.19946	NaN	NaN	1.18097	NaN
O13351S25	O13351	S	25	SPBC365.06	pmt3	smt3,ubl2	SUMO	SDADKSAITPTTGDTSQQDVKPSTEHINLKV	_S(ph)AITPTTGDTS(ph)QQDVKPSTEHINLK_	anatomical structure homeostasis;biological regulation;cell cycle process;cellular component organization;cellular component organization at cellular level;cellular component organization or biogenesis;cellular component organization or biogenesis at cellular level;cellular macromolecule metabolic process;cellular metabolic process;cellular nitrogen compound metabolic process;cellular process;cel…	protein tag	cell part;chromosomal part;intracellular organelle part;intracellular part;linear element;nuclear chromosome part;nuclear part;organelle part	biological regulation;cellular component organization;cellular metabolic process;cellular nitrogen compound metabolic process;cellular process;chromosome organization;chromosome segregation;DNA metabolic process;gene silencing;homeostatic process;macromolecule metabolic process;macromolecule modification;metabolic process;nitrogen compound metabolic process;nucleobase-containing compound metaboli…	cell part	YDR510W	SUMO1|SUMO1P1				NaN	NaN	0.893815	NaN	NaN	NaN	NaN	NaN	2.28582	0.268068	1.20655	0.345125	0.340379	1.17021	0.229991	1.59195	0.244612	NaN	0.416199	NaN		NaN	NaN	0.893815	NaN	NaN	NaN	NaN	NaN	NaN
O13351S4	O13351	S	4	SPBC365.06	pmt3	smt3,ubl2	SUMO	____________MSESPSANISDADKSAITP	_SES(ph)PSANISDADK_	anatomical structure homeostasis;biological regulation;cell cycle process;cellular component organization;cellular component organization at cellular level;cellular component organization or biogenesis;cellular component organization or biogenesis at cellular level;cellular macromolecule metabolic process;cellular metabolic process;cellular nitrogen compound metabolic process;cellular process;cel…	protein tag	cell part;chromosomal part;intracellular organelle part;intracellular part;linear element;nuclear chromosome part;nuclear part;organelle part	biological regulation;cellular component organization;cellular metabolic process;cellular nitrogen compound metabolic process;cellular process;chromosome organization;chromosome segregation;DNA metabolic process;gene silencing;homeostatic process;macromolecule metabolic process;macromolecule modification;metabolic process;nitrogen compound metabolic process;nucleobase-containing compound metaboli…	cell part	YDR510W	SUMO1|SUMO1P1				1.02983	1.07684	1.11863	1.09257	1.14509	1.16833	1.1422	1.03449	1.22738	1.04158	1.12619	1.26121	1.28452	1.0816	1.15608	1.11104	1.10279	1.03178	1.09443	1.0596		1.02983	1.07684	1.11863	1.09257	1.14509	1.16833	1.1422	1.03449	1.22738
O13351S6	O13351	S	6	SPBC365.06	pmt3	smt3,ubl2	SUMO	__________MSESPSANISDADKSAITPTT	_(ac)SES(ph)PS(ph)ANISDADK_	anatomical structure homeostasis;biological regulation;cell cycle process;cellular component organization;cellular component organization at cellular level;cellular component organization or biogenesis;cellular component organization or biogenesis at cellular level;cellular macromolecule metabolic process;cellular metabolic process;cellular nitrogen compound metabolic process;cellular process;cel…	protein tag	cell part;chromosomal part;intracellular organelle part;intracellular part;linear element;nuclear chromosome part;nuclear part;organelle part	biological regulation;cellular component organization;cellular metabolic process;cellular nitrogen compound metabolic process;cellular process;chromosome organization;chromosome segregation;DNA metabolic process;gene silencing;homeostatic process;macromolecule metabolic process;macromolecule modification;metabolic process;nitrogen compound metabolic process;nucleobase-containing compound metaboli…	cell part	YDR510W	SUMO1|SUMO1P1				NaN	NaN	NaN	NaN	0.796559	NaN	0.159798	NaN	1.19325	0.775374	1.09722	NaN	1.26338	NaN	1.19367	1.08622	1.10279	1.10839	NaN	NaN		NaN	NaN	NaN	NaN	NaN	NaN	NaN	NaN	NaN
O13351T18	O13351	T	18	SPBC365.06	pmt3	smt3,ubl2	SUMO	ESPSANISDADKSAITPTTGDTSQQDVKPST	_SAIT(ph)PTTGDTSQQDVKPSTEHINLK_	anatomical structure homeostasis;biological regulation;cell cycle process;cellular component organization;cellular component organization at cellular level;cellular component organization or biogenesis;cellular component organization or biogenesis at cellular level;cellular macromolecule metabolic process;cellular metabolic process;cellular nitrogen compound metabolic process;cellular process;cel…	protein tag	cell part;chromosomal part;intracellular organelle part;intracellular part;linear element;nuclear chromosome part;nuclear part;organelle part	biological regulation;cellular component organization;cellular metabolic process;cellular nitrogen compound metabolic process;cellular process;chromosome organization;chromosome segregation;DNA metabolic process;gene silencing;homeostatic process;macromolecule metabolic process;macromolecule modification;metabolic process;nitrogen compound metabolic process;nucleobase-containing compound metaboli…	cell part	YDR510W	SUMO1|SUMO1P1	Mitotic			0.204432	NaN	0.910664	NaN	1.05475	0.362937	0.383524	0.542623	0.389636	0.354083	0.260444	0.514615	0.480977	0.254142	0.934667	NaN	0.571168	0.447748	0.204864	0.506637		0.204432	NaN	NaN	NaN	NaN	NaN	0.383524	0.542623	0.389636
O13351T20	O13351	T	20	SPBC365.06	pmt3	smt3,ubl2	SUMO	PSANISDADKSAITPTTGDTSQQDVKPSTEH	_SAITPT(ph)TGDTSQQDVKPSTEHINLK_	anatomical structure homeostasis;biological regulation;cell cycle process;cellular component organization;cellular component organization at cellular level;cellular component organization or biogenesis;cellular component organization or biogenesis at cellular level;cellular macromolecule metabolic process;cellular metabolic process;cellular nitrogen compound metabolic process;cellular process;cel…	protein tag	cell part;chromosomal part;intracellular organelle part;intracellular part;linear element;nuclear chromosome part;nuclear part;organelle part	biological regulation;cellular component organization;cellular metabolic process;cellular nitrogen compound metabolic process;cellular process;chromosome organization;chromosome segregation;DNA metabolic process;gene silencing;homeostatic process;macromolecule metabolic process;macromolecule modification;metabolic process;nitrogen compound metabolic process;nucleobase-containing compound metaboli…	cell part	YDR510W	SUMO1|SUMO1P1				NaN	0.657635	0.877732	NaN	0.717927	0.796305	0.668003	NaN	NaN	0.44403	0.255005	0.260845	NaN	0.466461	NaN	0.461915	NaN	0.611658	0.436414	0.513426		NaN	0.657635	0.877732	NaN	0.717927	0.796305	0.668003	NaN	NaN
O13351T21	O13351	T	21	SPBC365.06	pmt3	smt3,ubl2	SUMO	SANISDADKSAITPTTGDTSQQDVKPSTEHI	_S(ph)AITPTT(ph)GDTSQQDVKPSTEHINLK_	anatomical structure homeostasis;biological regulation;cell cycle process;cellular component organization;cellular component organization at cellular level;cellular component organization or biogenesis;cellular component organization or biogenesis at cellular level;cellular macromolecule metabolic process;cellular metabolic process;cellular nitrogen compound metabolic process;cellular process;cel…	protein tag	cell part;chromosomal part;intracellular organelle part;intracellular part;linear element;nuclear chromosome part;nuclear part;organelle part	biological regulation;cellular component organization;cellular metabolic process;cellular nitrogen compound metabolic process;cellular process;chromosome organization;chromosome segregation;DNA metabolic process;gene silencing;homeostatic process;macromolecule metabolic process;macromolecule modification;metabolic process;nitrogen compound metabolic process;nucleobase-containing compound metaboli…	cell part	YDR510W	SUMO1|SUMO1P1				NaN	0.397314	0.83949	1.04337	NaN	0.738825	0.484074	NaN	NaN	0.133919	NaN	0.526482	NaN	0.0768758	NaN	NaN	NaN	NaN	NaN	NaN		NaN	NaN	NaN	NaN	NaN	NaN	NaN	NaN	NaN
O13351T24	O13351	T	24	SPBC365.06	pmt3	smt3,ubl2	SUMO	ISDADKSAITPTTGDTSQQDVKPSTEHINLK	_SAITPTTGDT(ph)SQQDVKPSTEHINLK_	anatomical structure homeostasis;biological regulation;cell cycle process;cellular component organization;cellular component organization at cellular level;cellular component organization or biogenesis;cellular component organization or biogenesis at cellular level;cellular macromolecule metabolic process;cellular metabolic process;cellular nitrogen compound metabolic process;cellular process;cel…	protein tag	cell part;chromosomal part;intracellular organelle part;intracellular part;linear element;nuclear chromosome part;nuclear part;organelle part	biological regulation;cellular component organization;cellular metabolic process;cellular nitrogen compound metabolic process;cellular process;chromosome organization;chromosome segregation;DNA metabolic process;gene silencing;homeostatic process;macromolecule metabolic process;macromolecule modification;metabolic process;nitrogen compound metabolic process;nucleobase-containing compound metaboli…	cell part	YDR510W	SUMO1|SUMO1P1				0.382219	0.336927	0.868734	0.990099	0.669254	0.365364	0.761209	0.65703	0.115709	NaN	0.963298	NaN	0.281334	NaN	0.375573	NaN	3.36746	0.262702	0.569638	NaN		0.382219	NaN	NaN	NaN	NaN	NaN	NaN	NaN	NaN
O13370S173	O13370	S	173	SPCC1795.11	sum3	ded1,moc2,slh3	translation initiation RNA helicase Sum3	VEVSGGDIEPVNEFTSPPLNSHLLQNIKLSG	_YDDIPVEVSGGDIEPVNEFT(ph)SPPLNSHLLQNIK_	biological regulation;cell cycle phase;cell cycle process;cell division;cellular component organization;cellular component organization at cellular level;cellular component organization or biogenesis;cellular component organization or biogenesis at cellular level;cellular process;cellular response to abiotic stimulus;cellular response to osmotic stress;cellular response to stimulus;cellular respo…	adenyl nucleotide binding;adenyl ribonucleotide binding;ATP binding;ATPase activity;ATPase activity, coupled;ATP-dependent helicase activity;ATP-dependent RNA helicase activity;binding;catalytic activity;helicase activity;hydrolase activity;hydrolase activity, acting on acid anhydrides;hydrolase activity, acting on acid anhydrides, in phosphorus-containing anhydrides;nucleic acid binding;nucleosi…	cell part;cytoplasmic part;cytosol;intracellular part	biological regulation;cell division;cellular component organization;cellular process;gene silencing;mitosis;nuclear division;organelle fission;organelle organization;regulation of cell cycle;regulation of mitotic cell cycle;response to abiotic stimulus;response to osmotic stress;response to stimulus;response to stress;translational initiation	cell part;cytosol	YOR204W|YPL119C	DDX4|DDX3Y|DDX3X				NaN	NaN	NaN	NaN	NaN	NaN	NaN	NaN	NaN	NaN	NaN	NaN	NaN	NaN	1.60475	NaN	NaN	NaN	NaN	NaN		NaN	NaN	NaN	NaN	NaN	NaN	NaN	NaN	NaN
O13370S2	O13370	S	2	SPCC1795.11	sum3	ded1,moc2,slh3	translation initiation RNA helicase Sum3	______________MSDNVQQQVDSVGSVTE	_(ac)S(ph)DNVQQQVDSVGSVTEK_	biological regulation;cell cycle phase;cell cycle process;cell division;cellular component organization;cellular component organization at cellular level;cellular component organization or biogenesis;cellular component organization or biogenesis at cellular level;cellular process;cellular response to abiotic stimulus;cellular response to osmotic stress;cellular response to stimulus;cellular respo…	adenyl nucleotide binding;adenyl ribonucleotide binding;ATP binding;ATPase activity;ATPase activity, coupled;ATP-dependent helicase activity;ATP-dependent RNA helicase activity;binding;catalytic activity;helicase activity;hydrolase activity;hydrolase activity, acting on acid anhydrides;hydrolase activity, acting on acid anhydrides, in phosphorus-containing anhydrides;nucleic acid binding;nucleosi…	cell part;cytoplasmic part;cytosol;intracellular part	biological regulation;cell division;cellular component organization;cellular process;gene silencing;mitosis;nuclear division;organelle fission;organelle organization;regulation of cell cycle;regulation of mitotic cell cycle;response to abiotic stimulus;response to osmotic stress;response to stimulus;response to stress;translational initiation	cell part;cytosol	YOR204W|YPL119C	DDX4|DDX3Y|DDX3X				0.863111	0.778452	0.902935	0.775014	0.826105	0.827267	0.792581	0.806517	0.840972	0.902201	0.670961	0.72865	0.749008	0.797003	0.633433	0.880049	0.778574	0.681385	1.15705	0.971534		0.863111	0.778452	0.902935	0.775014	0.826105	0.827267	0.792581	0.806517	0.840972
O13370S52	O13370	S	52	SPCC1795.11	sum3	ded1,moc2,slh3	translation initiation RNA helicase Sum3	DKPSAGAAPAVGDDESVSSRGSSRSQTPSEF	_DKPSAGAAPAVGDDES(ph)VSSR_	biological regulation;cell cycle phase;cell cycle process;cell division;cellular component organization;cellular component organization at cellular level;cellular component organization or biogenesis;cellular component organization or biogenesis at cellular level;cellular process;cellular response to abiotic stimulus;cellular response to osmotic stress;cellular response to stimulus;cellular respo…	adenyl nucleotide binding;adenyl ribonucleotide binding;ATP binding;ATPase activity;ATPase activity, coupled;ATP-dependent helicase activity;ATP-dependent RNA helicase activity;binding;catalytic activity;helicase activity;hydrolase activity;hydrolase activity, acting on acid anhydrides;hydrolase activity, acting on acid anhydrides, in phosphorus-containing anhydrides;nucleic acid binding;nucleosi…	cell part;cytoplasmic part;cytosol;intracellular part	biological regulation;cell division;cellular component organization;cellular process;gene silencing;mitosis;nuclear division;organelle fission;organelle organization;regulation of cell cycle;regulation of mitotic cell cycle;response to abiotic stimulus;response to osmotic stress;response to stimulus;response to stress;translational initiation	cell part;cytosol	YOR204W|YPL119C	DDX4|DDX3Y|DDX3X				1.05973	1.03985	1.20111	1.04393	1.02153	0.979432	1.0361	1.06477	0.968429	0.978186	0.973236	1.02935	0.968242	1.13991	1.07688	1.02413	1.07312	1.12632	1.13658	1.19447		1.05973	1.03985	1.20111	1.04393	1.02153	0.979432	1.0361	1.06477	0.968429
O13370S54	O13370	S	54	SPCC1795.11	sum3	ded1,moc2,slh3	translation initiation RNA helicase Sum3	PSAGAAPAVGDDESVSSRGSSRSQTPSEFSS	_DKPSAGAAPAVGDDESVS(ph)SR_	biological regulation;cell cycle phase;cell cycle process;cell division;cellular component organization;cellular component organization at cellular level;cellular component organization or biogenesis;cellular component organization or biogenesis at cellular level;cellular process;cellular response to abiotic stimulus;cellular response to osmotic stress;cellular response to stimulus;cellular respo…	adenyl nucleotide binding;adenyl ribonucleotide binding;ATP binding;ATPase activity;ATPase activity, coupled;ATP-dependent helicase activity;ATP-dependent RNA helicase activity;binding;catalytic activity;helicase activity;hydrolase activity;hydrolase activity, acting on acid anhydrides;hydrolase activity, acting on acid anhydrides, in phosphorus-containing anhydrides;nucleic acid binding;nucleosi…	cell part;cytoplasmic part;cytosol;intracellular part	biological regulation;cell division;cellular component organization;cellular process;gene silencing;mitosis;nuclear division;organelle fission;organelle organization;regulation of cell cycle;regulation of mitotic cell cycle;response to abiotic stimulus;response to osmotic stress;response to stimulus;response to stress;translational initiation	cell part;cytosol	YOR204W|YPL119C	DDX4|DDX3Y|DDX3X				1.15773	1.12511	1.19103	0.0821153	1.46785	0.126838	1.65519	0.895897	0.774413	0.615726	0.959049	1.01811	NaN	0.878194	1.80499	0.88199	1.08506	0.369317	1.22951	0.316636		1.15773	1.12511	1.19103	0.0821153	NaN	0.126838	NaN	0.895897	0.774413
O13370S55	O13370	S	55	SPCC1795.11	sum3	ded1,moc2,slh3	translation initiation RNA helicase Sum3	SAGAAPAVGDDESVSSRGSSRSQTPSEFSSN	_DKPSAGAAPAVGDDESVSS(ph)RGS(ph)SR_	biological regulation;cell cycle phase;cell cycle process;cell division;cellular component organization;cellular component organization at cellular level;cellular component organization or biogenesis;cellular component organization or biogenesis at cellular level;cellular process;cellular response to abiotic stimulus;cellular response to osmotic stress;cellular response to stimulus;cellular respo…	adenyl nucleotide binding;adenyl ribonucleotide binding;ATP binding;ATPase activity;ATPase activity, coupled;ATP-dependent helicase activity;ATP-dependent RNA helicase activity;binding;catalytic activity;helicase activity;hydrolase activity;hydrolase activity, acting on acid anhydrides;hydrolase activity, acting on acid anhydrides, in phosphorus-containing anhydrides;nucleic acid binding;nucleosi…	cell part;cytoplasmic part;cytosol;intracellular part	biological regulation;cell division;cellular component organization;cellular process;gene silencing;mitosis;nuclear division;organelle fission;organelle organization;regulation of cell cycle;regulation of mitotic cell cycle;response to abiotic stimulus;response to osmotic stress;response to stimulus;response to stress;translational initiation	cell part;cytosol	YOR204W|YPL119C	DDX4|DDX3Y|DDX3X				0.81314	0.928936	0.967212	1.38061	1.00799	0.923617	1.36472	0.800833	1.07845	0.632751	0.760109	0.702889	0.637511	0.691754	0.738607	0.754148	NaN	0.877193	0.936593	0.955201		0.81314	NaN	0.967212	1.38061	1.00799	0.923617	NaN	0.800833	1.07845
O13370S58	O13370	S	58	SPCC1795.11	sum3	ded1,moc2,slh3	translation initiation RNA helicase Sum3	AAPAVGDDESVSSRGSSRSQTPSEFSSNYGG	_DKPSAGAAPAVGDDESVSSRGS(ph)S(ph)R_	biological regulation;cell cycle phase;cell cycle process;cell division;cellular component organization;cellular component organization at cellular level;cellular component organization or biogenesis;cellular component organization or biogenesis at cellular level;cellular process;cellular response to abiotic stimulus;cellular response to osmotic stress;cellular response to stimulus;cellular respo…	adenyl nucleotide binding;adenyl ribonucleotide binding;ATP binding;ATPase activity;ATPase activity, coupled;ATP-dependent helicase activity;ATP-dependent RNA helicase activity;binding;catalytic activity;helicase activity;hydrolase activity;hydrolase activity, acting on acid anhydrides;hydrolase activity, acting on acid anhydrides, in phosphorus-containing anhydrides;nucleic acid binding;nucleosi…	cell part;cytoplasmic part;cytosol;intracellular part	biological regulation;cell division;cellular component organization;cellular process;gene silencing;mitosis;nuclear division;organelle fission;organelle organization;regulation of cell cycle;regulation of mitotic cell cycle;response to abiotic stimulus;response to osmotic stress;response to stimulus;response to stress;translational initiation	cell part;cytosol	YOR204W|YPL119C	DDX4|DDX3Y|DDX3X				1.21881	0.928936	1.17915	1.10028	1.08336	0.971251	0.952381	1.17585	0.691659	0.924385	0.671772	1.06154	1.08427	NaN	0.717051	1.13132	0.873515	1.39595	1.01477	0.955201		NaN	NaN	1.17915	NaN	NaN	NaN	NaN	1.17585	NaN
O13370S59	O13370	S	59	SPCC1795.11	sum3	ded1,moc2,slh3	translation initiation RNA helicase Sum3	APAVGDDESVSSRGSSRSQTPSEFSSNYGGR	_DKPSAGAAPAVGDDESVSS(ph)RGSS(ph)R_	biological regulation;cell cycle phase;cell cycle process;cell division;cellular component organization;cellular component organization at cellular level;cellular component organization or biogenesis;cellular component organization or biogenesis at cellular level;cellular process;cellular response to abiotic stimulus;cellular response to osmotic stress;cellular response to stimulus;cellular respo…	adenyl nucleotide binding;adenyl ribonucleotide binding;ATP binding;ATPase activity;ATPase activity, coupled;ATP-dependent helicase activity;ATP-dependent RNA helicase activity;binding;catalytic activity;helicase activity;hydrolase activity;hydrolase activity, acting on acid anhydrides;hydrolase activity, acting on acid anhydrides, in phosphorus-containing anhydrides;nucleic acid binding;nucleosi…	cell part;cytoplasmic part;cytosol;intracellular part	biological regulation;cell division;cellular component organization;cellular process;gene silencing;mitosis;nuclear division;organelle fission;organelle organization;regulation of cell cycle;regulation of mitotic cell cycle;response to abiotic stimulus;response to osmotic stress;response to stimulus;response to stress;translational initiation	cell part;cytosol	YOR204W|YPL119C	DDX4|DDX3Y|DDX3X				0.848536	NaN	NaN	1.10028	1.08336	0.982898	1.22639	0.924385	0.681199	0.773754	0.693626	0.83091	0.576635	0.881757	NaN	1.24068	NaN	2.6528	NaN	1.26963		NaN	NaN	NaN	NaN	NaN	NaN	1.22639	0.924385	NaN
O13370S61	O13370	S	61	SPCC1795.11	sum3	ded1,moc2,slh3	translation initiation RNA helicase Sum3	AVGDDESVSSRGSSRSQTPSEFSSNYGGRRE	_S(ph)QT(ph)PSEFSSNYGGR_	biological regulation;cell cycle phase;cell cycle process;cell division;cellular component organization;cellular component organization at cellular level;cellular component organization or biogenesis;cellular component organization or biogenesis at cellular level;cellular process;cellular response to abiotic stimulus;cellular response to osmotic stress;cellular response to stimulus;cellular respo…	adenyl nucleotide binding;adenyl ribonucleotide binding;ATP binding;ATPase activity;ATPase activity, coupled;ATP-dependent helicase activity;ATP-dependent RNA helicase activity;binding;catalytic activity;helicase activity;hydrolase activity;hydrolase activity, acting on acid anhydrides;hydrolase activity, acting on acid anhydrides, in phosphorus-containing anhydrides;nucleic acid binding;nucleosi…	cell part;cytoplasmic part;cytosol;intracellular part	biological regulation;cell division;cellular component organization;cellular process;gene silencing;mitosis;nuclear division;organelle fission;organelle organization;regulation of cell cycle;regulation of mitotic cell cycle;response to abiotic stimulus;response to osmotic stress;response to stimulus;response to stress;translational initiation	cell part;cytosol	YOR204W|YPL119C	DDX4|DDX3Y|DDX3X				0.774653	1.27629	0.998104	1.24333	0.768758	0.77918	0.844666	0.736214	0.847673	0.802182	0.696961	0.817795	0.764351	0.595841	0.608754	1.06959	0.940026	1.06256	1.26595	0.87804		0.774653	1.27629	0.998104	1.24333	0.768758	0.77918	0.844666	0.736214	0.847673
O13370S65	O13370	S	65	SPCC1795.11	sum3	ded1,moc2,slh3	translation initiation RNA helicase Sum3	DESVSSRGSSRSQTPSEFSSNYGGRREYNRG	_SQTPS(ph)EFSSNYGGR_	biological regulation;cell cycle phase;cell cycle process;cell division;cellular component organization;cellular component organization at cellular level;cellular component organization or biogenesis;cellular component organization or biogenesis at cellular level;cellular process;cellular response to abiotic stimulus;cellular response to osmotic stress;cellular response to stimulus;cellular respo…	adenyl nucleotide binding;adenyl ribonucleotide binding;ATP binding;ATPase activity;ATPase activity, coupled;ATP-dependent helicase activity;ATP-dependent RNA helicase activity;binding;catalytic activity;helicase activity;hydrolase activity;hydrolase activity, acting on acid anhydrides;hydrolase activity, acting on acid anhydrides, in phosphorus-containing anhydrides;nucleic acid binding;nucleosi…	cell part;cytoplasmic part;cytosol;intracellular part	biological regulation;cell division;cellular component organization;cellular process;gene silencing;mitosis;nuclear division;organelle fission;organelle organization;regulation of cell cycle;regulation of mitotic cell cycle;response to abiotic stimulus;response to osmotic stress;response to stimulus;response to stress;translational initiation	cell part;cytosol	YOR204W|YPL119C	DDX4|DDX3Y|DDX3X				0.881523	NaN	1.24462	NaN	1.04931	NaN	0.834724	0.829256	0.671231	0.792707	NaN	NaN	NaN	1.05571	NaN	0.983574	NaN	0.942507	0.969838	0.838926		0.881523	NaN	1.24462	NaN	1.04931	NaN	0.834724	0.829256	0.671231
O13370S68	O13370	S	68	SPCC1795.11	sum3	ded1,moc2,slh3	translation initiation RNA helicase Sum3	VSSRGSSRSQTPSEFSSNYGGRREYNRGGHY	_SQTPSEFS(ph)SNYGGR_	biological regulation;cell cycle phase;cell cycle process;cell division;cellular component organization;cellular component organization at cellular level;cellular component organization or biogenesis;cellular component organization or biogenesis at cellular level;cellular process;cellular response to abiotic stimulus;cellular response to osmotic stress;cellular response to stimulus;cellular respo…	adenyl nucleotide binding;adenyl ribonucleotide binding;ATP binding;ATPase activity;ATPase activity, coupled;ATP-dependent helicase activity;ATP-dependent RNA helicase activity;binding;catalytic activity;helicase activity;hydrolase activity;hydrolase activity, acting on acid anhydrides;hydrolase activity, acting on acid anhydrides, in phosphorus-containing anhydrides;nucleic acid binding;nucleosi…	cell part;cytoplasmic part;cytosol;intracellular part	biological regulation;cell division;cellular component organization;cellular process;gene silencing;mitosis;nuclear division;organelle fission;organelle organization;regulation of cell cycle;regulation of mitotic cell cycle;response to abiotic stimulus;response to osmotic stress;response to stimulus;response to stress;translational initiation	cell part;cytosol	YOR204W|YPL119C	DDX4|DDX3Y|DDX3X				NaN	NaN	NaN	NaN	NaN	NaN	NaN	NaN	NaN	NaN	NaN	NaN	NaN	NaN	NaN	0.929195	NaN	NaN	NaN	NaN		NaN	NaN	NaN	NaN	NaN	NaN	NaN	NaN	NaN
O13370T63	O13370	T	63	SPCC1795.11	sum3	ded1,moc2,slh3	translation initiation RNA helicase Sum3	GDDESVSSRGSSRSQTPSEFSSNYGGRREYN	_SQT(ph)PSEFSSNYGGR_	biological regulation;cell cycle phase;cell cycle process;cell division;cellular component organization;cellular component organization at cellular level;cellular component organization or biogenesis;cellular component organization or biogenesis at cellular level;cellular process;cellular response to abiotic stimulus;cellular response to osmotic stress;cellular response to stimulus;cellular respo…	adenyl nucleotide binding;adenyl ribonucleotide binding;ATP binding;ATPase activity;ATPase activity, coupled;ATP-dependent helicase activity;ATP-dependent RNA helicase activity;binding;catalytic activity;helicase activity;hydrolase activity;hydrolase activity, acting on acid anhydrides;hydrolase activity, acting on acid anhydrides, in phosphorus-containing anhydrides;nucleic acid binding;nucleosi…	cell part;cytoplasmic part;cytosol;intracellular part	biological regulation;cell division;cellular component organization;cellular process;gene silencing;mitosis;nuclear division;organelle fission;organelle organization;regulation of cell cycle;regulation of mitotic cell cycle;response to abiotic stimulus;response to osmotic stress;response to stimulus;response to stress;translational initiation	cell part;cytosol	YOR204W|YPL119C	DDX4|DDX3Y|DDX3X				0.601395	0.817996	1.02462	1.12419	0.901145	0.763359	0.635607	0.619348	0.593859	0.56243	0.605657	0.541272	0.485201	0.561104	0.558534	0.653211	0.710278	0.735132	0.674354	0.602882		0.601395	0.817996	1.02462	1.12419	0.901145	0.763359	0.635607	0.619348	0.593859
O13612S362	O13612	S	362	SPBC32H8.02c	nep2	mug120,pi021,SPACTOKYO_453.14c	NEDD8 protease Nep2	LPLTHPNSEPNPKLDSQPNSSPVRRPSLIKV	_LDS(ph)QPNS(ph)SPVRRPSLIK_	cell cycle phase;cell cycle process;cellular macromolecule metabolic process;cellular metabolic process;cellular process;cellular protein metabolic process;macromolecule metabolic process;macromolecule modification;meiosis;metabolic process;primary metabolic process;protein deneddylation;protein metabolic process;protein modification by small protein conjugation or removal;protein modification by…	catalytic activity;cysteine-type peptidase activity;hydrolase activity;NEDD8-specific protease activity;peptidase activity;peptidase activity, acting on L-amino acid peptides;small conjugating protein-specific protease activity	cell part;cytoplasm;intracellular membrane-bounded organelle;intracellular organelle;intracellular part;membrane-bounded organelle;nucleus;organelle	cellular metabolic process;cellular process;macromolecule metabolic process;macromolecule modification;meiosis;metabolic process;primary metabolic process;protein metabolic process;protein modification by small protein conjugation or removal;protein modification process;proteolysis	cell part;cytoplasm;intracellular membrane-bounded organelle;intracellular organelle;nucleus;organelle	YPL020C	SENP8				0.353694	0.759013	0.95229	0.814797	0.696816	0.464447	0.352659	NaN	0.212544	0.229116	0.202889	0.274446	0.369522	0.356265	NaN	0.467312	0.55537	0.48974	0.423137	NaN		NaN	NaN	NaN	NaN	NaN	NaN	NaN	NaN	NaN
O13612S366	O13612	S	366	SPBC32H8.02c	nep2	mug120,pi021,SPACTOKYO_453.14c	NEDD8 protease Nep2	HPNSEPNPKLDSQPNSSPVRRPSLIKVKTAS	_LDSQPNS(ph)S(ph)PVRRPSLIK_	cell cycle phase;cell cycle process;cellular macromolecule metabolic process;cellular metabolic process;cellular process;cellular protein metabolic process;macromolecule metabolic process;macromolecule modification;meiosis;metabolic process;primary metabolic process;protein deneddylation;protein metabolic process;protein modification by small protein conjugation or removal;protein modification by…	catalytic activity;cysteine-type peptidase activity;hydrolase activity;NEDD8-specific protease activity;peptidase activity;peptidase activity, acting on L-amino acid peptides;small conjugating protein-specific protease activity	cell part;cytoplasm;intracellular membrane-bounded organelle;intracellular organelle;intracellular part;membrane-bounded organelle;nucleus;organelle	cellular metabolic process;cellular process;macromolecule metabolic process;macromolecule modification;meiosis;metabolic process;primary metabolic process;protein metabolic process;protein modification by small protein conjugation or removal;protein modification process;proteolysis	cell part;cytoplasm;intracellular membrane-bounded organelle;intracellular organelle;nucleus;organelle	YPL020C	SENP8	Interphase			2.29859	1.61838	1.2588	1.3334	1.41417	1.85395	1.96178	1.7633	2.22951	2.37575	2.26927	1.95293	2.04981	2.34148	2.10713	0.372884	1.92771	0.419024	0.381228	2.28619		2.29859	1.61838	1.2588	1.3334	1.41417	1.85395	1.96178	1.7633	2.22951
O13612S367	O13612	S	367	SPBC32H8.02c	nep2	mug120,pi021,SPACTOKYO_453.14c	NEDD8 protease Nep2	PNSEPNPKLDSQPNSSPVRRPSLIKVKTAST	_LDSQPNS(ph)S(ph)PVRRPSLIK_	cell cycle phase;cell cycle process;cellular macromolecule metabolic process;cellular metabolic process;cellular process;cellular protein metabolic process;macromolecule metabolic process;macromolecule modification;meiosis;metabolic process;primary metabolic process;protein deneddylation;protein metabolic process;protein modification by small protein conjugation or removal;protein modification by…	catalytic activity;cysteine-type peptidase activity;hydrolase activity;NEDD8-specific protease activity;peptidase activity;peptidase activity, acting on L-amino acid peptides;small conjugating protein-specific protease activity	cell part;cytoplasm;intracellular membrane-bounded organelle;intracellular organelle;intracellular part;membrane-bounded organelle;nucleus;organelle	cellular metabolic process;cellular process;macromolecule metabolic process;macromolecule modification;meiosis;metabolic process;primary metabolic process;protein metabolic process;protein modification by small protein conjugation or removal;protein modification process;proteolysis	cell part;cytoplasm;intracellular membrane-bounded organelle;intracellular organelle;nucleus;organelle	YPL020C	SENP8				0.3688	0.711592	0.886761	0.924813	0.685448	0.500525	NaN	0.301132	NaN	0.224982	0.249103	0.272591	0.296191	0.342912	0.365017	0.372884	0.529045	0.409668	0.381228	0.35322		0.3688	NaN	0.886761	NaN	NaN	NaN	NaN	NaN	NaN
O13612S373	O13612	S	373	SPBC32H8.02c	nep2	mug120,pi021,SPACTOKYO_453.14c	NEDD8 protease Nep2	PKLDSQPNSSPVRRPSLIKVKTASTSVLPTS	_LDSQPNS(ph)SPVRRPS(ph)LIK_	cell cycle phase;cell cycle process;cellular macromolecule metabolic process;cellular metabolic process;cellular process;cellular protein metabolic process;macromolecule metabolic process;macromolecule modification;meiosis;metabolic process;primary metabolic process;protein deneddylation;protein metabolic process;protein modification by small protein conjugation or removal;protein modification by…	catalytic activity;cysteine-type peptidase activity;hydrolase activity;NEDD8-specific protease activity;peptidase activity;peptidase activity, acting on L-amino acid peptides;small conjugating protein-specific protease activity	cell part;cytoplasm;intracellular membrane-bounded organelle;intracellular organelle;intracellular part;membrane-bounded organelle;nucleus;organelle	cellular metabolic process;cellular process;macromolecule metabolic process;macromolecule modification;meiosis;metabolic process;primary metabolic process;protein metabolic process;protein modification by small protein conjugation or removal;protein modification process;proteolysis	cell part;cytoplasm;intracellular membrane-bounded organelle;intracellular organelle;nucleus;organelle	YPL020C	SENP8				0.334863	0.711592	0.882535	0.880669	0.685448	0.46729	NaN	0.283978	2.02511	0.224982	NaN	0.274446	0.331268	0.341332	0.317329	0.467312	0.529045	0.452673	0.387883	0.35322		NaN	NaN	NaN	NaN	NaN	NaN	NaN	NaN	2.02511
O13614S111	O13614	S	111	SPBP22H7.08	rps1002	pi023,rps10-2,rps10B,SPACTOKYO_453.11	40S ribosomal protein S10 (predicted)	RPAAPRAGRPEPRERSSAADAGYRRAEKKDD	_ERS(ph)SAADAGYR_	biosynthetic process;cellular biosynthetic process;cellular localization;cellular macromolecule biosynthetic process;cellular macromolecule metabolic process;cellular metabolic process;cellular process;cellular protein metabolic process;cytoplasmic translation;establishment of localization;establishment of localization in cell;establishment of organelle localization;establishment of ribosome loca…	structural constituent of ribosome;structural molecule activity	cell part;cytosolic small ribosomal subunit;intracellular organelle part;intracellular part;macromolecular complex;organelle part;ribonucleoprotein complex;small ribosomal subunit	biosynthetic process;cellular localization;cellular metabolic process;cellular process;cytoplasmic translation;establishment of localization;localization;macromolecule metabolic process;metabolic process;nuclear transport;nucleocytoplasmic transport;primary metabolic process;protein metabolic process;ribosomal subunit export from nucleus;translation;transport	cell part;macromolecular complex;ribonucleoprotein complex;small ribosomal subunit	YMR230W|YOR293W	RPS10				0.866852	0.914829	0.864304	0.845809	0.832501	0.835701	0.900982	0.955932	0.919033	0.9739	0.918611	0.967867	1.0136	0.999301	1.03746	0.974279	0.950661	0.926698	0.989315	1.07395		0.866852	0.914829	0.864304	0.845809	0.832501	0.835701	0.900982	0.955932	0.919033
O13614S112	O13614	S	112	SPBP22H7.08	rps1002	pi023,rps10-2,rps10B,SPACTOKYO_453.11	40S ribosomal protein S10 (predicted)	PAAPRAGRPEPRERSSAADAGYRRAEKKDDG	_ERSS(ph)AADAGYR_	biosynthetic process;cellular biosynthetic process;cellular localization;cellular macromolecule biosynthetic process;cellular macromolecule metabolic process;cellular metabolic process;cellular process;cellular protein metabolic process;cytoplasmic translation;establishment of localization;establishment of localization in cell;establishment of organelle localization;establishment of ribosome loca…	structural constituent of ribosome;structural molecule activity	cell part;cytosolic small ribosomal subunit;intracellular organelle part;intracellular part;macromolecular complex;organelle part;ribonucleoprotein complex;small ribosomal subunit	biosynthetic process;cellular localization;cellular metabolic process;cellular process;cytoplasmic translation;establishment of localization;localization;macromolecule metabolic process;metabolic process;nuclear transport;nucleocytoplasmic transport;primary metabolic process;protein metabolic process;ribosomal subunit export from nucleus;translation;transport	cell part;macromolecular complex;ribonucleoprotein complex;small ribosomal subunit	YMR230W|YOR293W	RPS10				1.00101	1.25218	1.03582	NaN	1.1655	1.11928	1.28981	1.40015	0.92302	1.3833	1.60051	0.914077	1.35862	1.92075	1.139	1.48956	1.16396	1.2761	1.58567	1.34088		1.00101	1.25218	1.03582	NaN	1.1655	1.11928	1.28981	1.40015	0.92302
O13614S136	O13614	S	136	SPBP22H7.08	rps1002	pi023,rps10-2,rps10B,SPACTOKYO_453.11	40S ribosomal protein S10 (predicted)	AEKKDDGAAPGGFAPSFRGGFGRPVAA____	_KDDGAAPGGFAPS(ph)FR_	biosynthetic process;cellular biosynthetic process;cellular localization;cellular macromolecule biosynthetic process;cellular macromolecule metabolic process;cellular metabolic process;cellular process;cellular protein metabolic process;cytoplasmic translation;establishment of localization;establishment of localization in cell;establishment of organelle localization;establishment of ribosome loca…	structural constituent of ribosome;structural molecule activity	cell part;cytosolic small ribosomal subunit;intracellular organelle part;intracellular part;macromolecular complex;organelle part;ribonucleoprotein complex;small ribosomal subunit	biosynthetic process;cellular localization;cellular metabolic process;cellular process;cytoplasmic translation;establishment of localization;localization;macromolecule metabolic process;metabolic process;nuclear transport;nucleocytoplasmic transport;primary metabolic process;protein metabolic process;ribosomal subunit export from nucleus;translation;transport	cell part;macromolecular complex;ribonucleoprotein complex;small ribosomal subunit	YMR230W|YOR293W	RPS10				0.832155	0.961076	1.06673	1.00821	0.990001	0.945984	0.905797	0.935716	0.886603	0.810504	0.864454	0.849762	0.845595	0.887233	0.967961	0.959233	0.792644	0.92687	0.920641	0.972006		0.832155	0.961076	1.06673	1.00821	0.990001	0.945984	0.905797	0.935716	0.886603
O13620S227	O13620	S	227	SPBP22H7.02c	mrd1	pi029,SPACTOKYO_453.05c	RNA-binding protein Mrd1 (predicted)	IDGREKSSSELHEEESEQAAEGDTAKNSGTD	_SSSELHEEES(ph)EQAAEGDTAK_	cellular component assembly;cellular component assembly at cellular level;cellular component organization;cellular component organization at cellular level;cellular component organization or biogenesis;cellular component organization or biogenesis at cellular level;cellular macromolecular complex assembly;cellular macromolecular complex subunit organization;cellular macromolecule metabolic proces…	binding;nucleic acid binding;nucleotide binding;RNA binding	90S preribosome;cell part;intracellular non-membrane-bounded organelle;intracellular organelle;intracellular organelle part;intracellular part;macromolecular complex;non-membrane-bounded organelle;nuclear part;nucleolus;organelle;organelle part;preribosome;ribonucleoprotein complex	cellular component assembly;cellular component organization;cellular macromolecular complex assembly;cellular metabolic process;cellular nitrogen compound metabolic process;cellular process;macromolecular complex assembly;macromolecule metabolic process;metabolic process;nitrogen compound metabolic process;nucleobase-containing compound metabolic process;primary metabolic process;ribonucleoprotei…	cell part;intracellular non-membrane-bounded organelle;intracellular organelle;macromolecular complex;nucleolus;organelle;preribosome;ribonucleoprotein complex	YPR112C	RBM19				0.927042	1.06042	1.02558	1.0564	1.04116	0.931446	1.04585	1.04607	0.974279	0.964134	0.966838	0.949668	0.889442	0.863782	0.93423	1.00136	0.902283	0.878117	1.0167	0.964413		0.927042	1.06042	1.02558	1.0564	1.04116	0.931446	1.04585	1.04607	0.974279
O13620S248	O13620	S	248	SPBP22H7.02c	mrd1	pi029,SPACTOKYO_453.05c	RNA-binding protein Mrd1 (predicted)	GDTAKNSGTDAQAPLSDDEWLRLHRTRIKEK	_NSGTDAQAPLS(ph)DDEWLR_	cellular component assembly;cellular component assembly at cellular level;cellular component organization;cellular component organization at cellular level;cellular component organization or biogenesis;cellular component organization or biogenesis at cellular level;cellular macromolecular complex assembly;cellular macromolecular complex subunit organization;cellular macromolecule metabolic proces…	binding;nucleic acid binding;nucleotide binding;RNA binding	90S preribosome;cell part;intracellular non-membrane-bounded organelle;intracellular organelle;intracellular organelle part;intracellular part;macromolecular complex;non-membrane-bounded organelle;nuclear part;nucleolus;organelle;organelle part;preribosome;ribonucleoprotein complex	cellular component assembly;cellular component organization;cellular macromolecular complex assembly;cellular metabolic process;cellular nitrogen compound metabolic process;cellular process;macromolecular complex assembly;macromolecule metabolic process;metabolic process;nitrogen compound metabolic process;nucleobase-containing compound metabolic process;primary metabolic process;ribonucleoprotei…	cell part;intracellular non-membrane-bounded organelle;intracellular organelle;macromolecular complex;nucleolus;organelle;preribosome;ribonucleoprotein complex	YPR112C	RBM19				0.386832	0.734862	0.796495	0.558005	0.496944	0.403307	0.372592	NaN	0.342865	0.355556	0.359312	0.35392	0.349272	0.325024	0.373553	0.335706	NaN	0.415835	NaN	NaN		0.386832	0.734862	0.796495	0.558005	0.496944	0.403307	0.372592	NaN	0.342865
O13621S106	O13621	S	106	SPBC691.05c		pi030,SPACTOKYO_453.04,SPBP22H7.01c	transmembrane transporter (predicted)	DLNHVNVNSVTDIDSSERIRLVYDKITGSKT	_TSSFLCGALDDLNHVNVNSVTDIDS(ph)SER_		transmembrane transporter activity;transporter activity	cell part;cytoplasmic part;endoplasmic reticulum;integral to membrane;intracellular membrane-bounded organelle;intracellular organelle;intracellular part;intrinsic to membrane;membrane part;membrane-bounded organelle;organelle		cell part;endoplasmic reticulum;intracellular membrane-bounded organelle;intracellular organelle;organelle	YBR086C	ANO10|ANO8				NaN	NaN	NaN	NaN	NaN	NaN	1.06482	1.10175	NaN	NaN	1.11119	NaN	NaN	NaN	NaN	NaN	NaN	1.18191	NaN	NaN		NaN	NaN	NaN	NaN	NaN	NaN	1.06482	1.10175	NaN
O13633S58	O13633	S	58	SPBC17A3.05c		pi041	DNAJ/DUF1977 DNAJB12 homolog (predicted)	GEDFVKQIEKQKLTGSPNPQATPKQENKSNF	_LTGS(ph)PNPQATPK_	cellular macromolecule metabolic process;cellular metabolic process;cellular process;cellular protein metabolic process;macromolecule metabolic process;metabolic process;primary metabolic process;protein folding;protein metabolic process	binding;heat shock protein binding;Hsp70 protein binding;protein binding	cell part;cytoplasmic part;endoplasmic reticulum;endoplasmic reticulum membrane;endoplasmic reticulum part;integral to membrane;intracellular membrane-bounded organelle;intracellular organelle;intracellular organelle part;intracellular part;intrinsic to membrane;membrane;membrane part;membrane-bounded organelle;organelle;organelle membrane;organelle part	cellular metabolic process;cellular process;macromolecule metabolic process;metabolic process;primary metabolic process;protein folding;protein metabolic process	cell part;endoplasmic reticulum;intracellular membrane-bounded organelle;intracellular organelle;membrane;organelle	NONE	DNAJB14|DNAJB12	M/G1			0.335694	0.666667	0.925755	1.06324	1.00561	0.94679	0.727114	0.641601	0.583737	0.518162	0.482905	0.0867002	0.344305	0.326776	0.313146	0.396322	0.579106	0.648677	0.622433	0.508337		0.335694	0.666667	0.925755	1.06324	1.00561	0.94679	0.727114	0.641601	0.583737
O13633T64	O13633	T	64	SPBC17A3.05c		pi041	DNAJ/DUF1977 DNAJB12 homolog (predicted)	QIEKQKLTGSPNPQATPKQENKSNFFSEKQS	_LTGSPNPQAT(ph)PK_	cellular macromolecule metabolic process;cellular metabolic process;cellular process;cellular protein metabolic process;macromolecule metabolic process;metabolic process;primary metabolic process;protein folding;protein metabolic process	binding;heat shock protein binding;Hsp70 protein binding;protein binding	cell part;cytoplasmic part;endoplasmic reticulum;endoplasmic reticulum membrane;endoplasmic reticulum part;integral to membrane;intracellular membrane-bounded organelle;intracellular organelle;intracellular organelle part;intracellular part;intrinsic to membrane;membrane;membrane part;membrane-bounded organelle;organelle;organelle membrane;organelle part	cellular metabolic process;cellular process;macromolecule metabolic process;metabolic process;primary metabolic process;protein folding;protein metabolic process	cell part;endoplasmic reticulum;intracellular membrane-bounded organelle;intracellular organelle;membrane;organelle	NONE	DNAJB14|DNAJB12	Mitotic	Cdc2		0.178025	0.711187	0.949397	0.737463	0.358603	0.200232	0.114119	0.0927042	0.104889	0.0785669	0.0858517	0.185062	0.0669254	0.0950661	0.109039	0.180018	0.293807	0.250294	0.198039	0.140076		0.178025	0.711187	0.949397	0.737463	0.358603	0.200232	0.114119	0.0927042	0.104889
O13637S1031	O13637	S	1031	SPBC8D2.20c	sec31		COPII-coated vesicle component Sec31 (predicted)	ANRVVPLPPTASQRASAYEPPTVSVPSPSAL	_AS(ph)AYEPPTVSVPSPSALSPSVTPQLPPVSSR_	cellular component organization;cellular component organization or biogenesis;cellular membrane organization;cellular process;ER to Golgi vesicle-mediated transport;establishment of localization;establishment of localization in cell;establishment of protein localization;Golgi vesicle transport;intracellular protein transport;intracellular transport;membrane organization;nuclear envelope organizat…		cell part;COPII vesicle coat;cytoplasmic part;cytoplasmic vesicle part;cytosol;endoplasmic reticulum membrane;endoplasmic reticulum part;intracellular organelle part;intracellular part;macromolecular complex;membrane;membrane coat;membrane part;organelle membrane;organelle part;protein complex;vesicle coat	cellular component organization;cellular membrane organization;cellular process;establishment of localization;Golgi vesicle transport;membrane organization;protein transport;transport;vesicle-mediated transport	cell part;cytosol;macromolecular complex;membrane;protein complex	YDL195W	SEC31B|SEC31A				1.06697	1.25271	1.32846	NaN	NaN	NaN	NaN	NaN	NaN	NaN	NaN	NaN	NaN	NaN	NaN	NaN	NaN	NaN	NaN	1.00987		NaN	NaN	NaN	NaN	NaN	NaN	NaN	NaN	NaN
O13637S1039	O13637	S	1039	SPBC8D2.20c	sec31		COPII-coated vesicle component Sec31 (predicted)	PTASQRASAYEPPTVSVPSPSALSPSVTPQL	_ASAYEPPTVS(ph)VPSPSALS(ph)PSVTPQLPPVSSR_	cellular component organization;cellular component organization or biogenesis;cellular membrane organization;cellular process;ER to Golgi vesicle-mediated transport;establishment of localization;establishment of localization in cell;establishment of protein localization;Golgi vesicle transport;intracellular protein transport;intracellular transport;membrane organization;nuclear envelope organizat…		cell part;COPII vesicle coat;cytoplasmic part;cytoplasmic vesicle part;cytosol;endoplasmic reticulum membrane;endoplasmic reticulum part;intracellular organelle part;intracellular part;macromolecular complex;membrane;membrane coat;membrane part;organelle membrane;organelle part;protein complex;vesicle coat	cellular component organization;cellular membrane organization;cellular process;establishment of localization;Golgi vesicle transport;membrane organization;protein transport;transport;vesicle-mediated transport	cell part;cytosol;macromolecular complex;membrane;protein complex	YDL195W	SEC31B|SEC31A				NaN	NaN	NaN	1.08723	NaN	NaN	NaN	NaN	NaN	NaN	NaN	NaN	NaN	NaN	NaN	NaN	NaN	NaN	NaN	NaN		NaN	NaN	NaN	NaN	NaN	NaN	NaN	NaN	NaN
O13637S1042	O13637	S	1042	SPBC8D2.20c	sec31		COPII-coated vesicle component Sec31 (predicted)	SQRASAYEPPTVSVPSPSALSPSVTPQLPPV	_ASAYEPPTVSVPS(ph)PSALS(ph)PSVTPQLPPVSSR_	cellular component organization;cellular component organization or biogenesis;cellular membrane organization;cellular process;ER to Golgi vesicle-mediated transport;establishment of localization;establishment of localization in cell;establishment of protein localization;Golgi vesicle transport;intracellular protein transport;intracellular transport;membrane organization;nuclear envelope organizat…		cell part;COPII vesicle coat;cytoplasmic part;cytoplasmic vesicle part;cytosol;endoplasmic reticulum membrane;endoplasmic reticulum part;intracellular organelle part;intracellular part;macromolecular complex;membrane;membrane coat;membrane part;organelle membrane;organelle part;protein complex;vesicle coat	cellular component organization;cellular membrane organization;cellular process;establishment of localization;Golgi vesicle transport;membrane organization;protein transport;transport;vesicle-mediated transport	cell part;cytosol;macromolecular complex;membrane;protein complex	YDL195W	SEC31B|SEC31A				1.16475	1.18597	1.42751	1.26459	1.14869	1.10218	1.03647	1.09814	1.28583	1.07956	1.28883	1.15173	1.18159	1.08851	1.11387	1.18662	1.0879	1.06263	0.967586	1.07452		1.16475	1.18597	1.42751	1.26459	1.14869	1.10218	1.03647	1.09814	1.28583
O13637S1044	O13637	S	1044	SPBC8D2.20c	sec31		COPII-coated vesicle component Sec31 (predicted)	RASAYEPPTVSVPSPSALSPSVTPQLPPVSS	_ASAYEPPTVSVPS(ph)PS(ph)ALSPSVTPQLPPVSSR_	cellular component organization;cellular component organization or biogenesis;cellular membrane organization;cellular process;ER to Golgi vesicle-mediated transport;establishment of localization;establishment of localization in cell;establishment of protein localization;Golgi vesicle transport;intracellular protein transport;intracellular transport;membrane organization;nuclear envelope organizat…		cell part;COPII vesicle coat;cytoplasmic part;cytoplasmic vesicle part;cytosol;endoplasmic reticulum membrane;endoplasmic reticulum part;intracellular organelle part;intracellular part;macromolecular complex;membrane;membrane coat;membrane part;organelle membrane;organelle part;protein complex;vesicle coat	cellular component organization;cellular membrane organization;cellular process;establishment of localization;Golgi vesicle transport;membrane organization;protein transport;transport;vesicle-mediated transport	cell part;cytosol;macromolecular complex;membrane;protein complex	YDL195W	SEC31B|SEC31A				1.04781	1.19781	1.29645	NaN	1.03261	1.04589	NaN	NaN	1.21237	2.45038	1.19726	NaN	1.02099	NaN	0.958222	NaN	1.02849	NaN	1.139	1.12938		NaN	NaN	NaN	NaN	NaN	1.04589	NaN	NaN	1.21237
O13637S1047	O13637	S	1047	SPBC8D2.20c	sec31		COPII-coated vesicle component Sec31 (predicted)	AYEPPTVSVPSPSALSPSVTPQLPPVSSRLP	_ASAYEPPTVSVPS(ph)PSALS(ph)PSVTPQLPPVSSR_	cellular component organization;cellular component organization or biogenesis;cellular membrane organization;cellular process;ER to Golgi vesicle-mediated transport;establishment of localization;establishment of localization in cell;establishment of protein localization;Golgi vesicle transport;intracellular protein transport;intracellular transport;membrane organization;nuclear envelope organizat…		cell part;COPII vesicle coat;cytoplasmic part;cytoplasmic vesicle part;cytosol;endoplasmic reticulum membrane;endoplasmic reticulum part;intracellular organelle part;intracellular part;macromolecular complex;membrane;membrane coat;membrane part;organelle membrane;organelle part;protein complex;vesicle coat	cellular component organization;cellular membrane organization;cellular process;establishment of localization;Golgi vesicle transport;membrane organization;protein transport;transport;vesicle-mediated transport	cell part;cytosol;macromolecular complex;membrane;protein complex	YDL195W	SEC31B|SEC31A				0.903506	1.43548	1.38171	1.24031	1.14766	0.912575	0.907194	1.14805	1.25541	1.45018	1.32081	1.53306	1.65243	1.20491	1.23752	0.960061	0.950661	0.920895	0.970497	1.15988		NaN	1.43548	1.38171	1.24031	1.14766	NaN	NaN	1.14805	1.25541
O13637S1049	O13637	S	1049	SPBC8D2.20c	sec31		COPII-coated vesicle component Sec31 (predicted)	EPPTVSVPSPSALSPSVTPQLPPVSSRLPPV	_ASAYEPPTVSVPS(ph)PSALSPS(ph)VTPQLPPVSSR_	cellular component organization;cellular component organization or biogenesis;cellular membrane organization;cellular process;ER to Golgi vesicle-mediated transport;establishment of localization;establishment of localization in cell;establishment of protein localization;Golgi vesicle transport;intracellular protein transport;intracellular transport;membrane organization;nuclear envelope organizat…		cell part;COPII vesicle coat;cytoplasmic part;cytoplasmic vesicle part;cytosol;endoplasmic reticulum membrane;endoplasmic reticulum part;intracellular organelle part;intracellular part;macromolecular complex;membrane;membrane coat;membrane part;organelle membrane;organelle part;protein complex;vesicle coat	cellular component organization;cellular membrane organization;cellular process;establishment of localization;Golgi vesicle transport;membrane organization;protein transport;transport;vesicle-mediated transport	cell part;cytosol;macromolecular complex;membrane;protein complex	YDL195W	SEC31B|SEC31A				NaN	1.11509	NaN	NaN	1.10969	NaN	NaN	NaN	NaN	1.16174	NaN	NaN	NaN	NaN	NaN	NaN	NaN	NaN	NaN	NaN		NaN	NaN	NaN	NaN	NaN	NaN	NaN	NaN	NaN
O13637S516	O13637	S	516	SPBC8D2.20c	sec31		COPII-coated vesicle component Sec31 (predicted)	NELSKNANNENYDDDSSFYGKLAESVQEVSI	_NANNENYDDDS(ph)SFYGK_	cellular component organization;cellular component organization or biogenesis;cellular membrane organization;cellular process;ER to Golgi vesicle-mediated transport;establishment of localization;establishment of localization in cell;establishment of protein localization;Golgi vesicle transport;intracellular protein transport;intracellular transport;membrane organization;nuclear envelope organizat…		cell part;COPII vesicle coat;cytoplasmic part;cytoplasmic vesicle part;cytosol;endoplasmic reticulum membrane;endoplasmic reticulum part;intracellular organelle part;intracellular part;macromolecular complex;membrane;membrane coat;membrane part;organelle membrane;organelle part;protein complex;vesicle coat	cellular component organization;cellular membrane organization;cellular process;establishment of localization;Golgi vesicle transport;membrane organization;protein transport;transport;vesicle-mediated transport	cell part;cytosol;macromolecular complex;membrane;protein complex	YDL195W	SEC31B|SEC31A				NaN	NaN	NaN	NaN	NaN	NaN	NaN	NaN	NaN	NaN	NaN	NaN	NaN	NaN	NaN	NaN	NaN	NaN	0.410492	NaN		NaN	NaN	NaN	NaN	NaN	NaN	NaN	NaN	NaN
O13637S517	O13637	S	517	SPBC8D2.20c	sec31		COPII-coated vesicle component Sec31 (predicted)	ELSKNANNENYDDDSSFYGKLAESVQEVSIA	_NANNENYDDDSS(ph)FYGK_	cellular component organization;cellular component organization or biogenesis;cellular membrane organization;cellular process;ER to Golgi vesicle-mediated transport;establishment of localization;establishment of localization in cell;establishment of protein localization;Golgi vesicle transport;intracellular protein transport;intracellular transport;membrane organization;nuclear envelope organizat…		cell part;COPII vesicle coat;cytoplasmic part;cytoplasmic vesicle part;cytosol;endoplasmic reticulum membrane;endoplasmic reticulum part;intracellular organelle part;intracellular part;macromolecular complex;membrane;membrane coat;membrane part;organelle membrane;organelle part;protein complex;vesicle coat	cellular component organization;cellular membrane organization;cellular process;establishment of localization;Golgi vesicle transport;membrane organization;protein transport;transport;vesicle-mediated transport	cell part;cytosol;macromolecular complex;membrane;protein complex	YDL195W	SEC31B|SEC31A	Mitotic	Plo1		0.209846	0.516502	0.778089	0.959325	0.861104	0.627904	0.465571	0.35014	0.286066	0.258532	0.224336	0.22169	0.199167	0.20171	0.194307	0.239889	0.425731	0.486997	0.415818	0.343974		0.209846	0.516502	0.778089	0.959325	0.861104	0.627904	0.465571	0.35014	0.286066
O13637S525	O13637	S	525	SPBC8D2.20c	sec31		COPII-coated vesicle component Sec31 (predicted)	ENYDDDSSFYGKLAESVQEVSIADKKDAEIV	_LAES(ph)VQEVSIADKK_	cellular component organization;cellular component organization or biogenesis;cellular membrane organization;cellular process;ER to Golgi vesicle-mediated transport;establishment of localization;establishment of localization in cell;establishment of protein localization;Golgi vesicle transport;intracellular protein transport;intracellular transport;membrane organization;nuclear envelope organizat…		cell part;COPII vesicle coat;cytoplasmic part;cytoplasmic vesicle part;cytosol;endoplasmic reticulum membrane;endoplasmic reticulum part;intracellular organelle part;intracellular part;macromolecular complex;membrane;membrane coat;membrane part;organelle membrane;organelle part;protein complex;vesicle coat	cellular component organization;cellular membrane organization;cellular process;establishment of localization;Golgi vesicle transport;membrane organization;protein transport;transport;vesicle-mediated transport	cell part;cytosol;macromolecular complex;membrane;protein complex	YDL195W	SEC31B|SEC31A				0.832085	0.97144	1.02077	1.10719	1.14964	1.13176	1.04342	1.06214	0.939408	0.98068	0.883158	0.870246	0.789266	0.774413	0.735348	0.881213	0.793651	0.933707	1.06684	1.00438		0.832085	0.97144	1.02077	1.10719	1.14964	1.13176	1.04342	1.06214	0.939408
O13637S530	O13637	S	530	SPBC8D2.20c	sec31		COPII-coated vesicle component Sec31 (predicted)	DSSFYGKLAESVQEVSIADKKDAEIVKDSFK	_LAESVQEVS(ph)IADKK_	cellular component organization;cellular component organization or biogenesis;cellular membrane organization;cellular process;ER to Golgi vesicle-mediated transport;establishment of localization;establishment of localization in cell;establishment of protein localization;Golgi vesicle transport;intracellular protein transport;intracellular transport;membrane organization;nuclear envelope organizat…		cell part;COPII vesicle coat;cytoplasmic part;cytoplasmic vesicle part;cytosol;endoplasmic reticulum membrane;endoplasmic reticulum part;intracellular organelle part;intracellular part;macromolecular complex;membrane;membrane coat;membrane part;organelle membrane;organelle part;protein complex;vesicle coat	cellular component organization;cellular membrane organization;cellular process;establishment of localization;Golgi vesicle transport;membrane organization;protein transport;transport;vesicle-mediated transport	cell part;cytosol;macromolecular complex;membrane;protein complex	YDL195W	SEC31B|SEC31A				NaN	0.395148	NaN	NaN	NaN	NaN	NaN	NaN	NaN	NaN	NaN	NaN	NaN	NaN	NaN	NaN	NaN	NaN	NaN	NaN		NaN	0.395148	NaN	NaN	NaN	NaN	NaN	NaN	NaN
O13637S879	O13637	S	879	SPBC8D2.20c	sec31		COPII-coated vesicle component Sec31 (predicted)	DAPMLGQLPMRRAAPSMAPVRSPFPGASSAQ	_AAPS(ph)MAPVRSPFPGASSAQPAAMS(ph)R_	cellular component organization;cellular component organization or biogenesis;cellular membrane organization;cellular process;ER to Golgi vesicle-mediated transport;establishment of localization;establishment of localization in cell;establishment of protein localization;Golgi vesicle transport;intracellular protein transport;intracellular transport;membrane organization;nuclear envelope organizat…		cell part;COPII vesicle coat;cytoplasmic part;cytoplasmic vesicle part;cytosol;endoplasmic reticulum membrane;endoplasmic reticulum part;intracellular organelle part;intracellular part;macromolecular complex;membrane;membrane coat;membrane part;organelle membrane;organelle part;protein complex;vesicle coat	cellular component organization;cellular membrane organization;cellular process;establishment of localization;Golgi vesicle transport;membrane organization;protein transport;transport;vesicle-mediated transport	cell part;cytosol;macromolecular complex;membrane;protein complex	YDL195W	SEC31B|SEC31A				NaN	NaN	NaN	0.140351	NaN	NaN	NaN	0.64119	0.64792	0.647459	0.572443	0.599592	NaN	0.505229	NaN	0.620117	0.747608	0.657981	0.567408	0.546538		NaN	NaN	NaN	0.140351	NaN	NaN	NaN	NaN	NaN
O13637S885	O13637	S	885	SPBC8D2.20c	sec31		COPII-coated vesicle component Sec31 (predicted)	QLPMRRAAPSMAPVRSPFPGASSAQPAAMSR	_S(ph)PFPGASSAQPAAM(ox)S(ph)R_	cellular component organization;cellular component organization or biogenesis;cellular membrane organization;cellular process;ER to Golgi vesicle-mediated transport;establishment of localization;establishment of localization in cell;establishment of protein localization;Golgi vesicle transport;intracellular protein transport;intracellular transport;membrane organization;nuclear envelope organizat…		cell part;COPII vesicle coat;cytoplasmic part;cytoplasmic vesicle part;cytosol;endoplasmic reticulum membrane;endoplasmic reticulum part;intracellular organelle part;intracellular part;macromolecular complex;membrane;membrane coat;membrane part;organelle membrane;organelle part;protein complex;vesicle coat	cellular component organization;cellular membrane organization;cellular process;establishment of localization;Golgi vesicle transport;membrane organization;protein transport;transport;vesicle-mediated transport	cell part;cytosol;macromolecular complex;membrane;protein complex	YDL195W	SEC31B|SEC31A				0.72648	1.13911	0.987167	0.980104	0.628575	0.620578	0.484355	0.506227	0.64973	0.681106	0.550691	0.679856	0.6031	0.647543	0.758265	0.541507	0.794534	0.645536	0.523013	0.551511		0.72648	1.13911	0.987167	0.980104	0.628575	0.620578	0.484355	0.506227	0.64973
O13637S892	O13637	S	892	SPBC8D2.20c	sec31		COPII-coated vesicle component Sec31 (predicted)	APSMAPVRSPFPGASSAQPAAMSRTSSVSTL	_AAPSMAPVRSPFPGASS(ph)AQPAAMS(ph)R_	cellular component organization;cellular component organization or biogenesis;cellular membrane organization;cellular process;ER to Golgi vesicle-mediated transport;establishment of localization;establishment of localization in cell;establishment of protein localization;Golgi vesicle transport;intracellular protein transport;intracellular transport;membrane organization;nuclear envelope organizat…		cell part;COPII vesicle coat;cytoplasmic part;cytoplasmic vesicle part;cytosol;endoplasmic reticulum membrane;endoplasmic reticulum part;intracellular organelle part;intracellular part;macromolecular complex;membrane;membrane coat;membrane part;organelle membrane;organelle part;protein complex;vesicle coat	cellular component organization;cellular membrane organization;cellular process;establishment of localization;Golgi vesicle transport;membrane organization;protein transport;transport;vesicle-mediated transport	cell part;cytosol;macromolecular complex;membrane;protein complex	YDL195W	SEC31B|SEC31A				NaN	0.938438	NaN	NaN	NaN	NaN	NaN	NaN	NaN	NaN	NaN	NaN	NaN	NaN	NaN	0.734916	NaN	NaN	NaN	NaN		NaN	NaN	NaN	NaN	NaN	NaN	NaN	NaN	NaN
O13637S899	O13637	S	899	SPBC8D2.20c	sec31		COPII-coated vesicle component Sec31 (predicted)	RSPFPGASSAQPAAMSRTSSVSTLPPPPPTA	_S(ph)PFPGASSAQPAAM(ox)S(ph)R_	cellular component organization;cellular component organization or biogenesis;cellular membrane organization;cellular process;ER to Golgi vesicle-mediated transport;establishment of localization;establishment of localization in cell;establishment of protein localization;Golgi vesicle transport;intracellular protein transport;intracellular transport;membrane organization;nuclear envelope organizat…		cell part;COPII vesicle coat;cytoplasmic part;cytoplasmic vesicle part;cytosol;endoplasmic reticulum membrane;endoplasmic reticulum part;intracellular organelle part;intracellular part;macromolecular complex;membrane;membrane coat;membrane part;organelle membrane;organelle part;protein complex;vesicle coat	cellular component organization;cellular membrane organization;cellular process;establishment of localization;Golgi vesicle transport;membrane organization;protein transport;transport;vesicle-mediated transport	cell part;cytosol;macromolecular complex;membrane;protein complex	YDL195W	SEC31B|SEC31A				1.145	1.2279	1.13259	1.18409	1.25786	1.24406	1.39088	1.34047	1.3231	1.22548	1.22677	1.23988	1.2139	1.20052	1.23056	1.23375	1.27835	1.29311	1.30241	1.22353		1.145	1.2279	1.13259	1.18409	1.25786	1.24406	1.39088	1.34047	1.3231
O13637S903	O13637	S	903	SPBC8D2.20c	sec31		COPII-coated vesicle component Sec31 (predicted)	PGASSAQPAAMSRTSSVSTLPPPPPTASMTA	_T(ph)S(ph)SVSTLPPPPPTASMTASAPAIAS(ph)PPPPK_	cellular component organization;cellular component organization or biogenesis;cellular membrane organization;cellular process;ER to Golgi vesicle-mediated transport;establishment of localization;establishment of localization in cell;establishment of protein localization;Golgi vesicle transport;intracellular protein transport;intracellular transport;membrane organization;nuclear envelope organizat…		cell part;COPII vesicle coat;cytoplasmic part;cytoplasmic vesicle part;cytosol;endoplasmic reticulum membrane;endoplasmic reticulum part;intracellular organelle part;intracellular part;macromolecular complex;membrane;membrane coat;membrane part;organelle membrane;organelle part;protein complex;vesicle coat	cellular component organization;cellular membrane organization;cellular process;establishment of localization;Golgi vesicle transport;membrane organization;protein transport;transport;vesicle-mediated transport	cell part;cytosol;macromolecular complex;membrane;protein complex	YDL195W	SEC31B|SEC31A				NaN	NaN	NaN	NaN	NaN	NaN	NaN	2.09868	NaN	NaN	NaN	1.88104	NaN	NaN	NaN	NaN	NaN	NaN	NaN	NaN		NaN	NaN	NaN	NaN	NaN	NaN	NaN	2.09868	NaN
O13637S915	O13637	S	915	SPBC8D2.20c	sec31		COPII-coated vesicle component Sec31 (predicted)	RTSSVSTLPPPPPTASMTASAPAIASPPPPK	_T(ph)SSVSTLPPPPPTAS(ph)MTASAPAIASPPPPK_	cellular component organization;cellular component organization or biogenesis;cellular membrane organization;cellular process;ER to Golgi vesicle-mediated transport;establishment of localization;establishment of localization in cell;establishment of protein localization;Golgi vesicle transport;intracellular protein transport;intracellular transport;membrane organization;nuclear envelope organizat…		cell part;COPII vesicle coat;cytoplasmic part;cytoplasmic vesicle part;cytosol;endoplasmic reticulum membrane;endoplasmic reticulum part;intracellular organelle part;intracellular part;macromolecular complex;membrane;membrane coat;membrane part;organelle membrane;organelle part;protein complex;vesicle coat	cellular component organization;cellular membrane organization;cellular process;establishment of localization;Golgi vesicle transport;membrane organization;protein transport;transport;vesicle-mediated transport	cell part;cytosol;macromolecular complex;membrane;protein complex	YDL195W	SEC31B|SEC31A				NaN	NaN	NaN	3.30404	NaN	NaN	NaN	NaN	NaN	NaN	NaN	NaN	NaN	NaN	NaN	NaN	NaN	NaN	NaN	1.7264		NaN	NaN	NaN	NaN	NaN	NaN	NaN	NaN	NaN
O13637S919	O13637	S	919	SPBC8D2.20c	sec31		COPII-coated vesicle component Sec31 (predicted)	VSTLPPPPPTASMTASAPAIASPPPPKVGET	_TSSVSTLPPPPPTASMTAS(ph)APAIASPPPPK_	cellular component organization;cellular component organization or biogenesis;cellular membrane organization;cellular process;ER to Golgi vesicle-mediated transport;establishment of localization;establishment of localization in cell;establishment of protein localization;Golgi vesicle transport;intracellular protein transport;intracellular transport;membrane organization;nuclear envelope organizat…		cell part;COPII vesicle coat;cytoplasmic part;cytoplasmic vesicle part;cytosol;endoplasmic reticulum membrane;endoplasmic reticulum part;intracellular organelle part;intracellular part;macromolecular complex;membrane;membrane coat;membrane part;organelle membrane;organelle part;protein complex;vesicle coat	cellular component organization;cellular membrane organization;cellular process;establishment of localization;Golgi vesicle transport;membrane organization;protein transport;transport;vesicle-mediated transport	cell part;cytosol;macromolecular complex;membrane;protein complex	YDL195W	SEC31B|SEC31A				NaN	NaN	NaN	3.30404	NaN	NaN	0.978282	NaN	NaN	NaN	NaN	NaN	NaN	NaN	NaN	NaN	NaN	NaN	NaN	NaN		NaN	NaN	NaN	NaN	NaN	NaN	0.978282	NaN	NaN
O13637S925	O13637	S	925	SPBC8D2.20c	sec31		COPII-coated vesicle component Sec31 (predicted)	PPPTASMTASAPAIASPPPPKVGETYHPPTA	_T(ph)SSVSTLPPPPPTASMTASAPAIAS(ph)PPPPK_	cellular component organization;cellular component organization or biogenesis;cellular membrane organization;cellular process;ER to Golgi vesicle-mediated transport;establishment of localization;establishment of localization in cell;establishment of protein localization;Golgi vesicle transport;intracellular protein transport;intracellular transport;membrane organization;nuclear envelope organizat…		cell part;COPII vesicle coat;cytoplasmic part;cytoplasmic vesicle part;cytosol;endoplasmic reticulum membrane;endoplasmic reticulum part;intracellular organelle part;intracellular part;macromolecular complex;membrane;membrane coat;membrane part;organelle membrane;organelle part;protein complex;vesicle coat	cellular component organization;cellular membrane organization;cellular process;establishment of localization;Golgi vesicle transport;membrane organization;protein transport;transport;vesicle-mediated transport	cell part;cytosol;macromolecular complex;membrane;protein complex	YDL195W	SEC31B|SEC31A				0.694252	0.911743	1.11763	1.22521	1.09388	1.008	0.949668	0.820075	0.823113	0.83949	0.816994	0.809782	0.82631	0.914244	0.884877	0.93791	1.00364	0.921489	0.893017	0.89222		0.694252	0.911743	1.11763	1.22521	1.09388	1.008	0.949668	0.820075	0.823113
O13637S952	O13637	S	952	SPBC8D2.20c	sec31		COPII-coated vesicle component Sec31 (predicted)	PPTASGTRVPPVQQPSHPNPYTPVAPQSPVA	_VPPVQQPS(ph)HPNPYT(ph)PVAPQSPVAAASR_	cellular component organization;cellular component organization or biogenesis;cellular membrane organization;cellular process;ER to Golgi vesicle-mediated transport;establishment of localization;establishment of localization in cell;establishment of protein localization;Golgi vesicle transport;intracellular protein transport;intracellular transport;membrane organization;nuclear envelope organizat…		cell part;COPII vesicle coat;cytoplasmic part;cytoplasmic vesicle part;cytosol;endoplasmic reticulum membrane;endoplasmic reticulum part;intracellular organelle part;intracellular part;macromolecular complex;membrane;membrane coat;membrane part;organelle membrane;organelle part;protein complex;vesicle coat	cellular component organization;cellular membrane organization;cellular process;establishment of localization;Golgi vesicle transport;membrane organization;protein transport;transport;vesicle-mediated transport	cell part;cytosol;macromolecular complex;membrane;protein complex	YDL195W	SEC31B|SEC31A				1.22023	1.29572	1.26539	1.23352	1.27149	1.13453	1.12703	1.1934	1.26453	1.31666	1.33576	1.36054	1.30051	1.21843	1.25455	1.20935	1.2871	1.2144	1.2037	0.987752		1.22023	1.29572	1.26539	1.23352	1.27149	1.13453	1.12703	1.1934	1.26453
O13637S964	O13637	S	964	SPBC8D2.20c	sec31		COPII-coated vesicle component Sec31 (predicted)	QQPSHPNPYTPVAPQSPVAAASRISSSPNMP	_VPPVQQPSHPNPYTPVAPQS(ph)PVAAAS(ph)R_	cellular component organization;cellular component organization or biogenesis;cellular membrane organization;cellular process;ER to Golgi vesicle-mediated transport;establishment of localization;establishment of localization in cell;establishment of protein localization;Golgi vesicle transport;intracellular protein transport;intracellular transport;membrane organization;nuclear envelope organizat…		cell part;COPII vesicle coat;cytoplasmic part;cytoplasmic vesicle part;cytosol;endoplasmic reticulum membrane;endoplasmic reticulum part;intracellular organelle part;intracellular part;macromolecular complex;membrane;membrane coat;membrane part;organelle membrane;organelle part;protein complex;vesicle coat	cellular component organization;cellular membrane organization;cellular process;establishment of localization;Golgi vesicle transport;membrane organization;protein transport;transport;vesicle-mediated transport	cell part;cytosol;macromolecular complex;membrane;protein complex	YDL195W	SEC31B|SEC31A				1.23919	1.2283	1.28454	1.25878	1.22118	1.17926	1.18565	1.21484	1.31347	1.33858	1.28371	1.28409	1.24609	1.20363	1.23006	1.21948	1.19954	1.1912	1.1589	1.25478		1.23919	1.2283	1.28454	1.25878	1.22118	1.17926	1.18565	1.21484	1.31347
O13637S970	O13637	S	970	SPBC8D2.20c	sec31		COPII-coated vesicle component Sec31 (predicted)	NPYTPVAPQSPVAAASRISSSPNMPPSNPYT	_VPPVQQPSHPNPYTPVAPQS(ph)PVAAAS(ph)R_	cellular component organization;cellular component organization or biogenesis;cellular membrane organization;cellular process;ER to Golgi vesicle-mediated transport;establishment of localization;establishment of localization in cell;establishment of protein localization;Golgi vesicle transport;intracellular protein transport;intracellular transport;membrane organization;nuclear envelope organizat…		cell part;COPII vesicle coat;cytoplasmic part;cytoplasmic vesicle part;cytosol;endoplasmic reticulum membrane;endoplasmic reticulum part;intracellular organelle part;intracellular part;macromolecular complex;membrane;membrane coat;membrane part;organelle membrane;organelle part;protein complex;vesicle coat	cellular component organization;cellular membrane organization;cellular process;establishment of localization;Golgi vesicle transport;membrane organization;protein transport;transport;vesicle-mediated transport	cell part;cytosol;macromolecular complex;membrane;protein complex	YDL195W	SEC31B|SEC31A				NaN	NaN	NaN	NaN	NaN	NaN	NaN	NaN	NaN	1.08091	1.01947	NaN	NaN	NaN	NaN	NaN	NaN	NaN	NaN	1.88303		NaN	NaN	NaN	NaN	NaN	NaN	NaN	NaN	NaN
O13637S973	O13637	S	973	SPBC8D2.20c	sec31		COPII-coated vesicle component Sec31 (predicted)	TPVAPQSPVAAASRISSSPNMPPSNPYTPIA	_IS(ph)SSPNMPPSNPYTPIAVASSTVNPAHTYKPHGGSQIVPPPK_	cellular component organization;cellular component organization or biogenesis;cellular membrane organization;cellular process;ER to Golgi vesicle-mediated transport;establishment of localization;establishment of localization in cell;establishment of protein localization;Golgi vesicle transport;intracellular protein transport;intracellular transport;membrane organization;nuclear envelope organizat…		cell part;COPII vesicle coat;cytoplasmic part;cytoplasmic vesicle part;cytosol;endoplasmic reticulum membrane;endoplasmic reticulum part;intracellular organelle part;intracellular part;macromolecular complex;membrane;membrane coat;membrane part;organelle membrane;organelle part;protein complex;vesicle coat	cellular component organization;cellular membrane organization;cellular process;establishment of localization;Golgi vesicle transport;membrane organization;protein transport;transport;vesicle-mediated transport	cell part;cytosol;macromolecular complex;membrane;protein complex	YDL195W	SEC31B|SEC31A				1.57893	1.38248	NaN	NaN	1.36336	1.36582	1.30297	NaN	1.35894	NaN	NaN	1.52922	1.47029	1.40278	1.40406	NaN	NaN	NaN	1.12435	1.09232		NaN	1.38248	NaN	NaN	1.36336	1.36582	1.30297	NaN	1.35894
O13637S974	O13637	S	974	SPBC8D2.20c	sec31		COPII-coated vesicle component Sec31 (predicted)	PVAPQSPVAAASRISSSPNMPPSNPYTPIAV	_IS(ph)SSPNM(ox)PPSNPYTPIAVASSTVNPAHTYKPHGGSQIVPPPK_	cellular component organization;cellular component organization or biogenesis;cellular membrane organization;cellular process;ER to Golgi vesicle-mediated transport;establishment of localization;establishment of localization in cell;establishment of protein localization;Golgi vesicle transport;intracellular protein transport;intracellular transport;membrane organization;nuclear envelope organizat…		cell part;COPII vesicle coat;cytoplasmic part;cytoplasmic vesicle part;cytosol;endoplasmic reticulum membrane;endoplasmic reticulum part;intracellular organelle part;intracellular part;macromolecular complex;membrane;membrane coat;membrane part;organelle membrane;organelle part;protein complex;vesicle coat	cellular component organization;cellular membrane organization;cellular process;establishment of localization;Golgi vesicle transport;membrane organization;protein transport;transport;vesicle-mediated transport	cell part;cytosol;macromolecular complex;membrane;protein complex	YDL195W	SEC31B|SEC31A				1.57893	NaN	NaN	NaN	NaN	NaN	NaN	NaN	NaN	NaN	NaN	NaN	NaN	NaN	NaN	NaN	NaN	NaN	NaN	NaN		NaN	NaN	NaN	NaN	NaN	NaN	NaN	NaN	NaN
O13637S975	O13637	S	975	SPBC8D2.20c	sec31		COPII-coated vesicle component Sec31 (predicted)	VAPQSPVAAASRISSSPNMPPSNPYTPIAVA	_ISSS(ph)PNMPPSNPYTPIAVASSTVNPAHTYKPHGGSQIVPPPK_	cellular component organization;cellular component organization or biogenesis;cellular membrane organization;cellular process;ER to Golgi vesicle-mediated transport;establishment of localization;establishment of localization in cell;establishment of protein localization;Golgi vesicle transport;intracellular protein transport;intracellular transport;membrane organization;nuclear envelope organizat…		cell part;COPII vesicle coat;cytoplasmic part;cytoplasmic vesicle part;cytosol;endoplasmic reticulum membrane;endoplasmic reticulum part;intracellular organelle part;intracellular part;macromolecular complex;membrane;membrane coat;membrane part;organelle membrane;organelle part;protein complex;vesicle coat	cellular component organization;cellular membrane organization;cellular process;establishment of localization;Golgi vesicle transport;membrane organization;protein transport;transport;vesicle-mediated transport	cell part;cytosol;macromolecular complex;membrane;protein complex	YDL195W	SEC31B|SEC31A				1.57893	NaN	NaN	1.43581	NaN	NaN	NaN	NaN	NaN	NaN	NaN	NaN	NaN	NaN	NaN	NaN	NaN	NaN	NaN	NaN		NaN	NaN	NaN	1.43581	NaN	NaN	NaN	NaN	NaN
O13637S981	O13637	S	981	SPBC8D2.20c	sec31		COPII-coated vesicle component Sec31 (predicted)	VAAASRISSSPNMPPSNPYTPIAVASSTVNP	_ISSSPNM(ox)PPS(ph)NPYTPIAVASSTVNPAHTYKPHGGSQIVPPPK_	cellular component organization;cellular component organization or biogenesis;cellular membrane organization;cellular process;ER to Golgi vesicle-mediated transport;establishment of localization;establishment of localization in cell;establishment of protein localization;Golgi vesicle transport;intracellular protein transport;intracellular transport;membrane organization;nuclear envelope organizat…		cell part;COPII vesicle coat;cytoplasmic part;cytoplasmic vesicle part;cytosol;endoplasmic reticulum membrane;endoplasmic reticulum part;intracellular organelle part;intracellular part;macromolecular complex;membrane;membrane coat;membrane part;organelle membrane;organelle part;protein complex;vesicle coat	cellular component organization;cellular membrane organization;cellular process;establishment of localization;Golgi vesicle transport;membrane organization;protein transport;transport;vesicle-mediated transport	cell part;cytosol;macromolecular complex;membrane;protein complex	YDL195W	SEC31B|SEC31A				1.57893	NaN	NaN	NaN	NaN	NaN	NaN	NaN	NaN	NaN	NaN	1.14754	NaN	1.85075	NaN	NaN	NaN	NaN	1.32564	NaN		NaN	NaN	NaN	NaN	NaN	NaN	NaN	NaN	NaN
O13637S991	O13637	S	991	SPBC8D2.20c	sec31		COPII-coated vesicle component Sec31 (predicted)	PNMPPSNPYTPIAVASSTVNPAHTYKPHGGS	_ISSSPNMPPS(ph)NPYTPIAVASSTVNPAHTYKPHGGSQIVPPPKQPANR_	cellular component organization;cellular component organization or biogenesis;cellular membrane organization;cellular process;ER to Golgi vesicle-mediated transport;establishment of localization;establishment of localization in cell;establishment of protein localization;Golgi vesicle transport;intracellular protein transport;intracellular transport;membrane organization;nuclear envelope organizat…		cell part;COPII vesicle coat;cytoplasmic part;cytoplasmic vesicle part;cytosol;endoplasmic reticulum membrane;endoplasmic reticulum part;intracellular organelle part;intracellular part;macromolecular complex;membrane;membrane coat;membrane part;organelle membrane;organelle part;protein complex;vesicle coat	cellular component organization;cellular membrane organization;cellular process;establishment of localization;Golgi vesicle transport;membrane organization;protein transport;transport;vesicle-mediated transport	cell part;cytosol;macromolecular complex;membrane;protein complex	YDL195W	SEC31B|SEC31A				1.57893	NaN	NaN	1.94329	NaN	NaN	NaN	NaN	NaN	NaN	NaN	1.14754	NaN	1.85075	NaN	NaN	NaN	NaN	NaN	NaN		NaN	NaN	NaN	NaN	NaN	NaN	NaN	NaN	NaN
O13637S992	O13637	S	992	SPBC8D2.20c	sec31		COPII-coated vesicle component Sec31 (predicted)	NMPPSNPYTPIAVASSTVNPAHTYKPHGGSQ	_ISSSPNMPPS(ph)NPYTPIAVASSTVNPAHTYKPHGGSQIVPPPKQPANR_	cellular component organization;cellular component organization or biogenesis;cellular membrane organization;cellular process;ER to Golgi vesicle-mediated transport;establishment of localization;establishment of localization in cell;establishment of protein localization;Golgi vesicle transport;intracellular protein transport;intracellular transport;membrane organization;nuclear envelope organizat…		cell part;COPII vesicle coat;cytoplasmic part;cytoplasmic vesicle part;cytosol;endoplasmic reticulum membrane;endoplasmic reticulum part;intracellular organelle part;intracellular part;macromolecular complex;membrane;membrane coat;membrane part;organelle membrane;organelle part;protein complex;vesicle coat	cellular component organization;cellular membrane organization;cellular process;establishment of localization;Golgi vesicle transport;membrane organization;protein transport;transport;vesicle-mediated transport	cell part;cytosol;macromolecular complex;membrane;protein complex	YDL195W	SEC31B|SEC31A				1.57893	NaN	NaN	1.94329	NaN	NaN	NaN	NaN	NaN	NaN	NaN	1.14754	NaN	1.85075	NaN	NaN	NaN	NaN	NaN	NaN		NaN	NaN	NaN	NaN	NaN	NaN	NaN	NaN	NaN
O13637T499	O13637	T	499	SPBC8D2.20c	sec31		COPII-coated vesicle component Sec31 (predicted)	EDDSKVDESVAKDSTTPNELSKNANNENYDD	_DSTT(ph)PNELSK_	cellular component organization;cellular component organization or biogenesis;cellular membrane organization;cellular process;ER to Golgi vesicle-mediated transport;establishment of localization;establishment of localization in cell;establishment of protein localization;Golgi vesicle transport;intracellular protein transport;intracellular transport;membrane organization;nuclear envelope organizat…		cell part;COPII vesicle coat;cytoplasmic part;cytoplasmic vesicle part;cytosol;endoplasmic reticulum membrane;endoplasmic reticulum part;intracellular organelle part;intracellular part;macromolecular complex;membrane;membrane coat;membrane part;organelle membrane;organelle part;protein complex;vesicle coat	cellular component organization;cellular membrane organization;cellular process;establishment of localization;Golgi vesicle transport;membrane organization;protein transport;transport;vesicle-mediated transport	cell part;cytosol;macromolecular complex;membrane;protein complex	YDL195W	SEC31B|SEC31A				NaN	NaN	NaN	NaN	NaN	NaN	NaN	NaN	NaN	NaN	NaN	NaN	NaN	NaN	NaN	NaN	NaN	NaN	NaN	0.65505		NaN	NaN	NaN	NaN	NaN	NaN	NaN	NaN	NaN
O13637T901	O13637	T	901	SPBC8D2.20c	sec31		COPII-coated vesicle component Sec31 (predicted)	PFPGASSAQPAAMSRTSSVSTLPPPPPTASM	_T(ph)S(ph)SVSTLPPPPPTASMTASAPAIAS(ph)PPPPK_	cellular component organization;cellular component organization or biogenesis;cellular membrane organization;cellular process;ER to Golgi vesicle-mediated transport;establishment of localization;establishment of localization in cell;establishment of protein localization;Golgi vesicle transport;intracellular protein transport;intracellular transport;membrane organization;nuclear envelope organizat…		cell part;COPII vesicle coat;cytoplasmic part;cytoplasmic vesicle part;cytosol;endoplasmic reticulum membrane;endoplasmic reticulum part;intracellular organelle part;intracellular part;macromolecular complex;membrane;membrane coat;membrane part;organelle membrane;organelle part;protein complex;vesicle coat	cellular component organization;cellular membrane organization;cellular process;establishment of localization;Golgi vesicle transport;membrane organization;protein transport;transport;vesicle-mediated transport	cell part;cytosol;macromolecular complex;membrane;protein complex	YDL195W	SEC31B|SEC31A				NaN	NaN	NaN	1.74712	NaN	NaN	NaN	NaN	NaN	NaN	NaN	NaN	1.69489	NaN	NaN	NaN	NaN	NaN	NaN	NaN		NaN	NaN	NaN	1.74712	NaN	NaN	NaN	NaN	NaN
O13637T906	O13637	T	906	SPBC8D2.20c	sec31		COPII-coated vesicle component Sec31 (predicted)	SSAQPAAMSRTSSVSTLPPPPPTASMTASAP	_TSSVST(ph)LPPPPPTASMTASAPAIASPPPPK_	cellular component organization;cellular component organization or biogenesis;cellular membrane organization;cellular process;ER to Golgi vesicle-mediated transport;establishment of localization;establishment of localization in cell;establishment of protein localization;Golgi vesicle transport;intracellular protein transport;intracellular transport;membrane organization;nuclear envelope organizat…		cell part;COPII vesicle coat;cytoplasmic part;cytoplasmic vesicle part;cytosol;endoplasmic reticulum membrane;endoplasmic reticulum part;intracellular organelle part;intracellular part;macromolecular complex;membrane;membrane coat;membrane part;organelle membrane;organelle part;protein complex;vesicle coat	cellular component organization;cellular membrane organization;cellular process;establishment of localization;Golgi vesicle transport;membrane organization;protein transport;transport;vesicle-mediated transport	cell part;cytosol;macromolecular complex;membrane;protein complex	YDL195W	SEC31B|SEC31A				NaN	NaN	NaN	3.30404	NaN	NaN	NaN	NaN	NaN	NaN	NaN	1.8622	NaN	NaN	NaN	NaN	NaN	NaN	NaN	NaN		NaN	NaN	NaN	NaN	NaN	NaN	NaN	NaN	NaN
O13637T913	O13637	T	913	SPBC8D2.20c	sec31		COPII-coated vesicle component Sec31 (predicted)	MSRTSSVSTLPPPPPTASMTASAPAIASPPP	_T(ph)SSVSTLPPPPPT(ph)ASMTASAPAIASPPPPK_	cellular component organization;cellular component organization or biogenesis;cellular membrane organization;cellular process;ER to Golgi vesicle-mediated transport;establishment of localization;establishment of localization in cell;establishment of protein localization;Golgi vesicle transport;intracellular protein transport;intracellular transport;membrane organization;nuclear envelope organizat…		cell part;COPII vesicle coat;cytoplasmic part;cytoplasmic vesicle part;cytosol;endoplasmic reticulum membrane;endoplasmic reticulum part;intracellular organelle part;intracellular part;macromolecular complex;membrane;membrane coat;membrane part;organelle membrane;organelle part;protein complex;vesicle coat	cellular component organization;cellular membrane organization;cellular process;establishment of localization;Golgi vesicle transport;membrane organization;protein transport;transport;vesicle-mediated transport	cell part;cytosol;macromolecular complex;membrane;protein complex	YDL195W	SEC31B|SEC31A				NaN	NaN	NaN	3.30404	NaN	NaN	NaN	NaN	NaN	NaN	1.68254	NaN	NaN	NaN	NaN	NaN	NaN	NaN	NaN	NaN		NaN	NaN	NaN	NaN	NaN	NaN	NaN	NaN	NaN
O13637T917	O13637	T	917	SPBC8D2.20c	sec31		COPII-coated vesicle component Sec31 (predicted)	SSVSTLPPPPPTASMTASAPAIASPPPPKVG	_T(ph)SSVSTLPPPPPTASMT(ph)ASAPAIASPPPPK_	cellular component organization;cellular component organization or biogenesis;cellular membrane organization;cellular process;ER to Golgi vesicle-mediated transport;establishment of localization;establishment of localization in cell;establishment of protein localization;Golgi vesicle transport;intracellular protein transport;intracellular transport;membrane organization;nuclear envelope organizat…		cell part;COPII vesicle coat;cytoplasmic part;cytoplasmic vesicle part;cytosol;endoplasmic reticulum membrane;endoplasmic reticulum part;intracellular organelle part;intracellular part;macromolecular complex;membrane;membrane coat;membrane part;organelle membrane;organelle part;protein complex;vesicle coat	cellular component organization;cellular membrane organization;cellular process;establishment of localization;Golgi vesicle transport;membrane organization;protein transport;transport;vesicle-mediated transport	cell part;cytosol;macromolecular complex;membrane;protein complex	YDL195W	SEC31B|SEC31A				NaN	NaN	NaN	3.30404	NaN	NaN	NaN	NaN	NaN	NaN	NaN	NaN	NaN	NaN	NaN	NaN	NaN	NaN	NaN	NaN		NaN	NaN	NaN	NaN	NaN	NaN	NaN	NaN	NaN
O13637T958	O13637	T	958	SPBC8D2.20c	sec31		COPII-coated vesicle component Sec31 (predicted)	TRVPPVQQPSHPNPYTPVAPQSPVAAASRIS	_VPPVQQPSHPNPYT(ph)PVAPQS(ph)PVAAASR_	cellular component organization;cellular component organization or biogenesis;cellular membrane organization;cellular process;ER to Golgi vesicle-mediated transport;establishment of localization;establishment of localization in cell;establishment of protein localization;Golgi vesicle transport;intracellular protein transport;intracellular transport;membrane organization;nuclear envelope organizat…		cell part;COPII vesicle coat;cytoplasmic part;cytoplasmic vesicle part;cytosol;endoplasmic reticulum membrane;endoplasmic reticulum part;intracellular organelle part;intracellular part;macromolecular complex;membrane;membrane coat;membrane part;organelle membrane;organelle part;protein complex;vesicle coat	cellular component organization;cellular membrane organization;cellular process;establishment of localization;Golgi vesicle transport;membrane organization;protein transport;transport;vesicle-mediated transport	cell part;cytosol;macromolecular complex;membrane;protein complex	YDL195W	SEC31B|SEC31A				1.08963	1.22255	1.15406	1.13385	0.970403	0.994036	0.971629	1.01482	1.05243	1.01302	0.989609	0.929714	1.2442	0.978282	1.19067	0.985804	1.01733	1.06658	1.11871	0.978282		NaN	1.22255	NaN	NaN	NaN	NaN	NaN	NaN	NaN
O13637T985	O13637	T	985	SPBC8D2.20c	sec31		COPII-coated vesicle component Sec31 (predicted)	SRISSSPNMPPSNPYTPIAVASSTVNPAHTY	_ISSSPNMPPS(ph)NPYTPIAVASSTVNPAHTYKPHGGSQIVPPPKQPANR_	cellular component organization;cellular component organization or biogenesis;cellular membrane organization;cellular process;ER to Golgi vesicle-mediated transport;establishment of localization;establishment of localization in cell;establishment of protein localization;Golgi vesicle transport;intracellular protein transport;intracellular transport;membrane organization;nuclear envelope organizat…		cell part;COPII vesicle coat;cytoplasmic part;cytoplasmic vesicle part;cytosol;endoplasmic reticulum membrane;endoplasmic reticulum part;intracellular organelle part;intracellular part;macromolecular complex;membrane;membrane coat;membrane part;organelle membrane;organelle part;protein complex;vesicle coat	cellular component organization;cellular membrane organization;cellular process;establishment of localization;Golgi vesicle transport;membrane organization;protein transport;transport;vesicle-mediated transport	cell part;cytosol;macromolecular complex;membrane;protein complex	YDL195W	SEC31B|SEC31A				1.57893	NaN	NaN	1.94329	NaN	NaN	NaN	NaN	NaN	NaN	NaN	1.14754	NaN	1.85075	NaN	NaN	NaN	NaN	NaN	NaN		NaN	NaN	NaN	NaN	NaN	NaN	NaN	NaN	NaN
O13637T993	O13637	T	993	SPBC8D2.20c	sec31		COPII-coated vesicle component Sec31 (predicted)	MPPSNPYTPIAVASSTVNPAHTYKPHGGSQI	_ISSSPNMPPS(ph)NPYTPIAVASSTVNPAHTYKPHGGSQIVPPPKQPANR_	cellular component organization;cellular component organization or biogenesis;cellular membrane organization;cellular process;ER to Golgi vesicle-mediated transport;establishment of localization;establishment of localization in cell;establishment of protein localization;Golgi vesicle transport;intracellular protein transport;intracellular transport;membrane organization;nuclear envelope organizat…		cell part;COPII vesicle coat;cytoplasmic part;cytoplasmic vesicle part;cytosol;endoplasmic reticulum membrane;endoplasmic reticulum part;intracellular organelle part;intracellular part;macromolecular complex;membrane;membrane coat;membrane part;organelle membrane;organelle part;protein complex;vesicle coat	cellular component organization;cellular membrane organization;cellular process;establishment of localization;Golgi vesicle transport;membrane organization;protein transport;transport;vesicle-mediated transport	cell part;cytosol;macromolecular complex;membrane;protein complex	YDL195W	SEC31B|SEC31A				NaN	NaN	NaN	1.94329	NaN	NaN	NaN	NaN	NaN	NaN	NaN	1.14754	NaN	1.85075	NaN	NaN	NaN	NaN	NaN	NaN		NaN	NaN	NaN	NaN	NaN	NaN	NaN	NaN	NaN
O13637T999	O13637	T	999	SPBC8D2.20c	sec31		COPII-coated vesicle component Sec31 (predicted)	YTPIAVASSTVNPAHTYKPHGGSQIVPPPKQ	_ISSSPNMPPS(ph)NPYTPIAVASSTVNPAHTYKPHGGSQIVPPPKQPANR_	cellular component organization;cellular component organization or biogenesis;cellular membrane organization;cellular process;ER to Golgi vesicle-mediated transport;establishment of localization;establishment of localization in cell;establishment of protein localization;Golgi vesicle transport;intracellular protein transport;intracellular transport;membrane organization;nuclear envelope organizat…		cell part;COPII vesicle coat;cytoplasmic part;cytoplasmic vesicle part;cytosol;endoplasmic reticulum membrane;endoplasmic reticulum part;intracellular organelle part;intracellular part;macromolecular complex;membrane;membrane coat;membrane part;organelle membrane;organelle part;protein complex;vesicle coat	cellular component organization;cellular membrane organization;cellular process;establishment of localization;Golgi vesicle transport;membrane organization;protein transport;transport;vesicle-mediated transport	cell part;cytosol;macromolecular complex;membrane;protein complex	YDL195W	SEC31B|SEC31A				1.57893	NaN	NaN	1.94329	NaN	NaN	NaN	NaN	NaN	NaN	NaN	NaN	NaN	NaN	NaN	NaN	NaN	NaN	NaN	NaN		NaN	NaN	NaN	NaN	NaN	NaN	NaN	NaN	NaN
O13637Y957	O13637	Y	957	SPBC8D2.20c	sec31		COPII-coated vesicle component Sec31 (predicted)	GTRVPPVQQPSHPNPYTPVAPQSPVAAASRI	_VPPVQQPSHPNPY(ph)TPVAPQS(ph)PVAAASR_	cellular component organization;cellular component organization or biogenesis;cellular membrane organization;cellular process;ER to Golgi vesicle-mediated transport;establishment of localization;establishment of localization in cell;establishment of protein localization;Golgi vesicle transport;intracellular protein transport;intracellular transport;membrane organization;nuclear envelope organizat…		cell part;COPII vesicle coat;cytoplasmic part;cytoplasmic vesicle part;cytosol;endoplasmic reticulum membrane;endoplasmic reticulum part;intracellular organelle part;intracellular part;macromolecular complex;membrane;membrane coat;membrane part;organelle membrane;organelle part;protein complex;vesicle coat	cellular component organization;cellular membrane organization;cellular process;establishment of localization;Golgi vesicle transport;membrane organization;protein transport;transport;vesicle-mediated transport	cell part;cytosol;macromolecular complex;membrane;protein complex	YDL195W	SEC31B|SEC31A				1.0924	NaN	NaN	NaN	NaN	NaN	NaN	NaN	NaN	NaN	NaN	NaN	NaN	NaN	NaN	NaN	NaN	NaN	1.0404	0.987752		NaN	NaN	NaN	NaN	NaN	NaN	NaN	NaN	NaN
O13648T210	O13648	T	210	SPBC8D2.10c	rmt3		type I ribosomal protein arginine N-methyltransferase Rmt3	KMNELTSQTTDQLSVTPKKADNDSYYFESYA	_M(ox)NELTSQTTDQLSVT(ph)PK_	cellular component biogenesis;cellular component biogenesis at cellular level;cellular component organization or biogenesis;cellular component organization or biogenesis at cellular level;cellular macromolecule metabolic process;cellular metabolic process;cellular process;cellular protein metabolic process;macromolecule metabolic process;macromolecule methylation;macromolecule modification;metabo…	arginine N-methyltransferase activity;binding;catalytic activity;cation binding;ion binding;metal ion binding;methyltransferase activity;N-methyltransferase activity;protein methyltransferase activity;protein-arginine N-methyltransferase activity;ribonucleoprotein binding;ribosome binding;S-adenosylmethionine-dependent methyltransferase activity;transferase activity;transferase activity, transfer…	cell part;cytoplasmic part;cytosol;intracellular non-membrane-bounded organelle;intracellular organelle;intracellular part;macromolecular complex;non-membrane-bounded organelle;organelle;ribonucleoprotein complex;ribosome	cellular metabolic process;cellular process;macromolecule metabolic process;macromolecule modification;metabolic process;one-carbon metabolic process;peptidyl-amino acid modification;primary metabolic process;protein alkylation;protein metabolic process;protein modification process;ribosome biogenesis;small molecule metabolic process	cell part;cytosol;intracellular non-membrane-bounded organelle;intracellular organelle;macromolecular complex;organelle;ribonucleoprotein complex;ribosome	NONE	PRMT3				0.602736	1.56693	1.01092	1.15062	1.10138	1.4039	0.999101	0.80457	0.889047	0.802182	0.803342	0.761267	0.693001	0.81248	0.670017	0.738498	0.829256	0.900171	0.898715	0.866776		0.602736	1.56693	1.01092	1.15062	1.10138	1.4039	0.999101	0.80457	0.889047
O13651S993	O13651	S	993	SPBC8D2.06	irs1		cytoplasmic isoleucine-tRNA ligase Irs1 (predicted)	LAREVINRVQRLRKKSNLQVTDDVRMTYKIK	_KS(ph)NLQVTDDVR_	amine metabolic process;amino acid activation;biological regulation;biosynthetic process;carboxylic acid metabolic process;cellular amine metabolic process;cellular amino acid metabolic process;cellular biosynthetic process;cellular ketone metabolic process;cellular macromolecule biosynthetic process;cellular macromolecule metabolic process;cellular metabolic process;cellular nitrogen compound me…	adenyl nucleotide binding;adenyl ribonucleotide binding;aminoacyl-tRNA editing activity;aminoacyl-tRNA ligase activity;ATP binding;binding;carboxylic ester hydrolase activity;catalytic activity;hydrolase activity;hydrolase activity, acting on ester bonds;isoleucine-tRNA ligase activity;ligase activity;ligase activity, forming aminoacyl-tRNA and related compounds;ligase activity, forming carbon-ox…	cell part;cytoplasmic part;cytosol;intracellular part	amine metabolic process;biological regulation;biosynthetic process;cellular amino acid metabolic process;cellular ketone metabolic process;cellular metabolic process;cellular nitrogen compound metabolic process;cellular process;cytoplasmic translation;macromolecule metabolic process;metabolic process;nitrogen compound metabolic process;nucleobase-containing compound metabolic process;organic acid…	cell part;cytosol	YBL076C	IARS				0.949577	0.831601	1.05343	0.995025	1.13989	1.13609	1.14449	1.23997	1.2464	1.3667	1.41768	1.81212	1.53297	1.5707	1.80858	1.62755	1.74584	1.58238	1.33124	1.61093		0.949577	0.831601	1.05343	0.995025	1.13989	1.13609	1.14449	1.23997	1.2464
O13657S168	O13657	S	168	SPBC27B12.12c			CorA family magnesium ion transmembrane transporter (predicted)	SNKKHRGRRVKHSPKSTLEVPDGIPDIKALS	_S(ph)TLEVPDGIPDIK_	response to chemical stimulus;response to inorganic substance;response to metal ion;response to nickel ion;response to stimulus	cation transmembrane transporter activity;divalent inorganic cation transmembrane transporter activity;inorganic cation transmembrane transporter activity;ion transmembrane transporter activity;magnesium ion transmembrane transporter activity;metal ion transmembrane transporter activity;substrate-specific transmembrane transporter activity;substrate-specific transporter activity;transmembrane tra…	cell part;cytoplasm;integral to membrane;integral to plasma membrane;intracellular part;intrinsic to membrane;intrinsic to plasma membrane;membrane part;plasma membrane part	response to chemical stimulus;response to stimulus	cell part;cytoplasm	YOL130W	NONE				1.10946	1.0635	0.909008	0.902364	0.910996	0.966838	0.909339	0.863409	0.881601	0.789079	0.843384	1.32046	1.33656	1.49757	1.50643	1.682	1.7201	1.54181	NaN	1.34448		1.10946	1.0635	0.909008	0.902364	0.910996	0.966838	0.909339	0.863409	0.881601
O13657S202	O13657	S	202	SPBC27B12.12c			CorA family magnesium ion transmembrane transporter (predicted)	GSSSQHASRYNEGRGSFDTLGTHYHLSKSRK	_GS(ph)FDTLGTHYHLSK_	response to chemical stimulus;response to inorganic substance;response to metal ion;response to nickel ion;response to stimulus	cation transmembrane transporter activity;divalent inorganic cation transmembrane transporter activity;inorganic cation transmembrane transporter activity;ion transmembrane transporter activity;magnesium ion transmembrane transporter activity;metal ion transmembrane transporter activity;substrate-specific transmembrane transporter activity;substrate-specific transporter activity;transmembrane tra…	cell part;cytoplasm;integral to membrane;integral to plasma membrane;intracellular part;intrinsic to membrane;intrinsic to plasma membrane;membrane part;plasma membrane part	response to chemical stimulus;response to stimulus	cell part;cytoplasm	YOL130W	NONE				1.53492	1.33565	1.27214	0.909091	0.401123	1.19175	0.844951	0.506278	0.862441	0.708667	0.852224	NaN	0.9994	1.00624	0.955201	NaN	1.07519	1.22794	NaN	0.961631		NaN	NaN	NaN	0.909091	NaN	NaN	0.844951	NaN	0.862441
O13657S285	O13657	S	285	SPBC27B12.12c			CorA family magnesium ion transmembrane transporter (predicted)	SFMVHPRRPSATKSCSAAVDCPHTTIPKPPY	_SCS(ph)AAVDCPHTTIPKPPYQS(ph)DTDLTELPTK_	response to chemical stimulus;response to inorganic substance;response to metal ion;response to nickel ion;response to stimulus	cation transmembrane transporter activity;divalent inorganic cation transmembrane transporter activity;inorganic cation transmembrane transporter activity;ion transmembrane transporter activity;magnesium ion transmembrane transporter activity;metal ion transmembrane transporter activity;substrate-specific transmembrane transporter activity;substrate-specific transporter activity;transmembrane tra…	cell part;cytoplasm;integral to membrane;integral to plasma membrane;intracellular part;intrinsic to membrane;intrinsic to plasma membrane;membrane part;plasma membrane part	response to chemical stimulus;response to stimulus	cell part;cytoplasm	YOL130W	NONE				NaN	NaN	NaN	NaN	NaN	0.73959	0.621581	NaN	NaN	0.22959	NaN	NaN	0.614704	NaN	NaN	0.664761	0.905633	NaN	NaN	NaN		NaN	NaN	NaN	NaN	NaN	NaN	NaN	NaN	NaN
O13657S302	O13657	S	302	SPBC27B12.12c			CorA family magnesium ion transmembrane transporter (predicted)	AVDCPHTTIPKPPYQSDTDLTELPTKSTAQF	_SCSAAVDCPHTTIPKPPYQS(ph)DTDLTELPTK_	response to chemical stimulus;response to inorganic substance;response to metal ion;response to nickel ion;response to stimulus	cation transmembrane transporter activity;divalent inorganic cation transmembrane transporter activity;inorganic cation transmembrane transporter activity;ion transmembrane transporter activity;magnesium ion transmembrane transporter activity;metal ion transmembrane transporter activity;substrate-specific transmembrane transporter activity;substrate-specific transporter activity;transmembrane tra…	cell part;cytoplasm;integral to membrane;integral to plasma membrane;intracellular part;intrinsic to membrane;intrinsic to plasma membrane;membrane part;plasma membrane part	response to chemical stimulus;response to stimulus	cell part;cytoplasm	YOL130W	NONE				NaN	NaN	0.958773	NaN	NaN	NaN	NaN	0.895977	NaN	NaN	NaN	NaN	0.927214	1.09076	1.10171	1.15548	NaN	0.624961	NaN	NaN		NaN	NaN	0.958773	NaN	NaN	NaN	NaN	0.895977	NaN
O13657S313	O13657	S	313	SPBC27B12.12c			CorA family magnesium ion transmembrane transporter (predicted)	PPYQSDTDLTELPTKSTAQFSDETFTVQPRL	_S(ph)TAQFSDETFTVQPR_	response to chemical stimulus;response to inorganic substance;response to metal ion;response to nickel ion;response to stimulus	cation transmembrane transporter activity;divalent inorganic cation transmembrane transporter activity;inorganic cation transmembrane transporter activity;ion transmembrane transporter activity;magnesium ion transmembrane transporter activity;metal ion transmembrane transporter activity;substrate-specific transmembrane transporter activity;substrate-specific transporter activity;transmembrane tra…	cell part;cytoplasm;integral to membrane;integral to plasma membrane;intracellular part;intrinsic to membrane;intrinsic to plasma membrane;membrane part;plasma membrane part	response to chemical stimulus;response to stimulus	cell part;cytoplasm	YOL130W	NONE				0.719942	NaN	NaN	0.727008	NaN	0.730727	NaN	0.670466	NaN	0.760225	NaN	NaN	NaN	1.03594	NaN	NaN	NaN	NaN	NaN	NaN		NaN	NaN	NaN	NaN	NaN	NaN	NaN	NaN	NaN
O13657S318	O13657	S	318	SPBC27B12.12c			CorA family magnesium ion transmembrane transporter (predicted)	DTDLTELPTKSTAQFSDETFTVQPRLKSTHS	_STAQFS(ph)DETFTVQPR_	response to chemical stimulus;response to inorganic substance;response to metal ion;response to nickel ion;response to stimulus	cation transmembrane transporter activity;divalent inorganic cation transmembrane transporter activity;inorganic cation transmembrane transporter activity;ion transmembrane transporter activity;magnesium ion transmembrane transporter activity;metal ion transmembrane transporter activity;substrate-specific transmembrane transporter activity;substrate-specific transporter activity;transmembrane tra…	cell part;cytoplasm;integral to membrane;integral to plasma membrane;intracellular part;intrinsic to membrane;intrinsic to plasma membrane;membrane part;plasma membrane part	response to chemical stimulus;response to stimulus	cell part;cytoplasm	YOL130W	NONE				0.849979	1.05186	0.985902	0.9996	0.917179	0.906208	0.874661	0.869565	0.829325	0.793147	0.817795	0.841043	0.753125	0.768108	0.772977	0.823045	NaN	0.965437	1.1375	1.02041		0.849979	1.05186	0.985902	0.9996	0.917179	0.906208	0.874661	0.869565	0.829325
O13657S330	O13657	S	330	SPBC27B12.12c			CorA family magnesium ion transmembrane transporter (predicted)	AQFSDETFTVQPRLKSTHSSIADNEDREVDS	_LKS(ph)THS(ph)S(ph)IADNEDR_	response to chemical stimulus;response to inorganic substance;response to metal ion;response to nickel ion;response to stimulus	cation transmembrane transporter activity;divalent inorganic cation transmembrane transporter activity;inorganic cation transmembrane transporter activity;ion transmembrane transporter activity;magnesium ion transmembrane transporter activity;metal ion transmembrane transporter activity;substrate-specific transmembrane transporter activity;substrate-specific transporter activity;transmembrane tra…	cell part;cytoplasm;integral to membrane;integral to plasma membrane;intracellular part;intrinsic to membrane;intrinsic to plasma membrane;membrane part;plasma membrane part	response to chemical stimulus;response to stimulus	cell part;cytoplasm	YOL130W	NONE				0.487972	0.898876	0.751936	0.776036	0.793147	0.8188	0.758323	0.679163	0.556638	0.628456	0.908018	0.796813	NaN	0.648971	1.10906	NaN	1.26068	1.19564	NaN	NaN		NaN	NaN	NaN	NaN	NaN	NaN	NaN	NaN	NaN
O13657S333	O13657	S	333	SPBC27B12.12c			CorA family magnesium ion transmembrane transporter (predicted)	SDETFTVQPRLKSTHSSIADNEDREVDSQVD	_LKS(ph)THS(ph)S(ph)IADNEDR_	response to chemical stimulus;response to inorganic substance;response to metal ion;response to nickel ion;response to stimulus	cation transmembrane transporter activity;divalent inorganic cation transmembrane transporter activity;inorganic cation transmembrane transporter activity;ion transmembrane transporter activity;magnesium ion transmembrane transporter activity;metal ion transmembrane transporter activity;substrate-specific transmembrane transporter activity;substrate-specific transporter activity;transmembrane tra…	cell part;cytoplasm;integral to membrane;integral to plasma membrane;intracellular part;intrinsic to membrane;intrinsic to plasma membrane;membrane part;plasma membrane part	response to chemical stimulus;response to stimulus	cell part;cytoplasm	YOL130W	NONE				0.899847	0.898876	0.859402	0.869868	0.77694	0.841538	0.874967	0.806582	0.556638	0.909504	0.908018	0.768167	NaN	0.89063	1.10906	NaN	1.20624	1.03647	NaN	NaN		NaN	NaN	NaN	NaN	NaN	NaN	NaN	NaN	NaN
O13657S334	O13657	S	334	SPBC27B12.12c			CorA family magnesium ion transmembrane transporter (predicted)	DETFTVQPRLKSTHSSIADNEDREVDSQVDE	_LKS(ph)THS(ph)S(ph)IADNEDR_	response to chemical stimulus;response to inorganic substance;response to metal ion;response to nickel ion;response to stimulus	cation transmembrane transporter activity;divalent inorganic cation transmembrane transporter activity;inorganic cation transmembrane transporter activity;ion transmembrane transporter activity;magnesium ion transmembrane transporter activity;metal ion transmembrane transporter activity;substrate-specific transmembrane transporter activity;substrate-specific transporter activity;transmembrane tra…	cell part;cytoplasm;integral to membrane;integral to plasma membrane;intracellular part;intrinsic to membrane;intrinsic to plasma membrane;membrane part;plasma membrane part	response to chemical stimulus;response to stimulus	cell part;cytoplasm	YOL130W	NONE				0.899847	0.898876	0.859402	0.869868	0.77694	0.841538	0.874967	0.806582	0.556638	0.909504	0.908018	0.768167	NaN	0.89063	1.10906	NaN	1.04053	1.03647	NaN	NaN		NaN	NaN	NaN	NaN	NaN	NaN	NaN	NaN	NaN
O13657S345	O13657	S	345	SPBC27B12.12c			CorA family magnesium ion transmembrane transporter (predicted)	STHSSIADNEDREVDSQVDENTRVVEEDVCF	_EVDS(ph)QVDENTR_	response to chemical stimulus;response to inorganic substance;response to metal ion;response to nickel ion;response to stimulus	cation transmembrane transporter activity;divalent inorganic cation transmembrane transporter activity;inorganic cation transmembrane transporter activity;ion transmembrane transporter activity;magnesium ion transmembrane transporter activity;metal ion transmembrane transporter activity;substrate-specific transmembrane transporter activity;substrate-specific transporter activity;transmembrane tra…	cell part;cytoplasm;integral to membrane;integral to plasma membrane;intracellular part;intrinsic to membrane;intrinsic to plasma membrane;membrane part;plasma membrane part	response to chemical stimulus;response to stimulus	cell part;cytoplasm	YOL130W	NONE				0.647375	0.681199	0.623597	0.559754	0.660153	0.622239	0.593296	0.502437	NaN	0.526648	NaN	NaN	NaN	0.802118	NaN	0.78376	NaN	NaN	NaN	NaN		0.647375	0.681199	0.623597	0.559754	0.660153	0.622239	0.593296	0.502437	NaN
O13657S449	O13657	S	449	SPBC27B12.12c			CorA family magnesium ion transmembrane transporter (predicted)	AEVPLRSSYYSGGRRSVTSMSDSPYRFSFFS	_S(ph)VTS(ph)MSDSPYR_	response to chemical stimulus;response to inorganic substance;response to metal ion;response to nickel ion;response to stimulus	cation transmembrane transporter activity;divalent inorganic cation transmembrane transporter activity;inorganic cation transmembrane transporter activity;ion transmembrane transporter activity;magnesium ion transmembrane transporter activity;metal ion transmembrane transporter activity;substrate-specific transmembrane transporter activity;substrate-specific transporter activity;transmembrane tra…	cell part;cytoplasm;integral to membrane;integral to plasma membrane;intracellular part;intrinsic to membrane;intrinsic to plasma membrane;membrane part;plasma membrane part	response to chemical stimulus;response to stimulus	cell part;cytoplasm	YOL130W	NONE				1.09494	0.857559	0.719787	0.819269	0.706364	0.783454	0.821895	1.15627	0.812216	1.41637	0.799361	0.906043	0.907112	1.0597	1.08231	1.31733	1.16569	1.07319	NaN	NaN		1.09494	NaN	NaN	NaN	NaN	NaN	NaN	1.15627	NaN
O13657S452	O13657	S	452	SPBC27B12.12c			CorA family magnesium ion transmembrane transporter (predicted)	PLRSSYYSGGRRSVTSMSDSPYRFSFFSSNQ	_SVT(ph)S(ph)MSDSPYR_	response to chemical stimulus;response to inorganic substance;response to metal ion;response to nickel ion;response to stimulus	cation transmembrane transporter activity;divalent inorganic cation transmembrane transporter activity;inorganic cation transmembrane transporter activity;ion transmembrane transporter activity;magnesium ion transmembrane transporter activity;metal ion transmembrane transporter activity;substrate-specific transmembrane transporter activity;substrate-specific transporter activity;transmembrane tra…	cell part;cytoplasm;integral to membrane;integral to plasma membrane;intracellular part;intrinsic to membrane;intrinsic to plasma membrane;membrane part;plasma membrane part	response to chemical stimulus;response to stimulus	cell part;cytoplasm	YOL130W	NONE				0.87974	0.857559	0.780092	0.826446	0.772857	1.02193	1.03083	1.08136	0.808669	0.864454	0.799361	0.942507	0.95039	1.02028	1.11928	1.11148	1.19222	1.07319	1.02965	1.29571		NaN	NaN	NaN	NaN	NaN	1.02193	1.03083	1.08136	NaN
O13657T169	O13657	T	169	SPBC27B12.12c			CorA family magnesium ion transmembrane transporter (predicted)	NKKHRGRRVKHSPKSTLEVPDGIPDIKALSA	_ST(ph)LEVPDGIPDIK_	response to chemical stimulus;response to inorganic substance;response to metal ion;response to nickel ion;response to stimulus	cation transmembrane transporter activity;divalent inorganic cation transmembrane transporter activity;inorganic cation transmembrane transporter activity;ion transmembrane transporter activity;magnesium ion transmembrane transporter activity;metal ion transmembrane transporter activity;substrate-specific transmembrane transporter activity;substrate-specific transporter activity;transmembrane tra…	cell part;cytoplasm;integral to membrane;integral to plasma membrane;intracellular part;intrinsic to membrane;intrinsic to plasma membrane;membrane part;plasma membrane part	response to chemical stimulus;response to stimulus	cell part;cytoplasm	YOL130W	NONE				NaN	NaN	NaN	NaN	NaN	NaN	NaN	NaN	NaN	0.981258	NaN	1.38144	1.36006	1.35512	1.46325	1.682	1.83719	1.58306	NaN	NaN		NaN	NaN	NaN	NaN	NaN	NaN	NaN	NaN	NaN
O13657T294	O13657	T	294	SPBC27B12.12c			CorA family magnesium ion transmembrane transporter (predicted)	SATKSCSAAVDCPHTTIPKPPYQSDTDLTEL	_SCSAAVDCPHTT(ph)IPKPPYQSDTDLTELPTK_	response to chemical stimulus;response to inorganic substance;response to metal ion;response to nickel ion;response to stimulus	cation transmembrane transporter activity;divalent inorganic cation transmembrane transporter activity;inorganic cation transmembrane transporter activity;ion transmembrane transporter activity;magnesium ion transmembrane transporter activity;metal ion transmembrane transporter activity;substrate-specific transmembrane transporter activity;substrate-specific transporter activity;transmembrane tra…	cell part;cytoplasm;integral to membrane;integral to plasma membrane;intracellular part;intrinsic to membrane;intrinsic to plasma membrane;membrane part;plasma membrane part	response to chemical stimulus;response to stimulus	cell part;cytoplasm	YOL130W	NONE				1.01091	1.07346	NaN	1.13248	0.964692	1.01207	0.925497	0.891504	0.950661	NaN	NaN	NaN	1.02219	NaN	NaN	NaN	NaN	NaN	1.27592	NaN		1.01091	1.07346	NaN	1.13248	0.964692	1.01207	0.925497	0.891504	0.950661
O13657T304	O13657	T	304	SPBC27B12.12c			CorA family magnesium ion transmembrane transporter (predicted)	DCPHTTIPKPPYQSDTDLTELPTKSTAQFSD	_SCSAAVDCPHTTIPKPPYQSDT(ph)DLTELPTK_	response to chemical stimulus;response to inorganic substance;response to metal ion;response to nickel ion;response to stimulus	cation transmembrane transporter activity;divalent inorganic cation transmembrane transporter activity;inorganic cation transmembrane transporter activity;ion transmembrane transporter activity;magnesium ion transmembrane transporter activity;metal ion transmembrane transporter activity;substrate-specific transmembrane transporter activity;substrate-specific transporter activity;transmembrane tra…	cell part;cytoplasm;integral to membrane;integral to plasma membrane;intracellular part;intrinsic to membrane;intrinsic to plasma membrane;membrane part;plasma membrane part	response to chemical stimulus;response to stimulus	cell part;cytoplasm	YOL130W	NONE				NaN	0.910249	0.856311	1.02128	0.900171	1.09177	NaN	0.868357	0.755515	0.943218	1.091	1.01308	1.083	1.25398	1.25189	1.12113	1.32975	1.24471	1.13492	1.39997		NaN	0.910249	0.856311	1.02128	0.900171	1.09177	NaN	0.868357	0.755515
O13657T307	O13657	T	307	SPBC27B12.12c			CorA family magnesium ion transmembrane transporter (predicted)	HTTIPKPPYQSDTDLTELPTKSTAQFSDETF	_SCSAAVDCPHT(ph)TIPKPPYQSDTDLT(ph)ELPTK_	response to chemical stimulus;response to inorganic substance;response to metal ion;response to nickel ion;response to stimulus	cation transmembrane transporter activity;divalent inorganic cation transmembrane transporter activity;inorganic cation transmembrane transporter activity;ion transmembrane transporter activity;magnesium ion transmembrane transporter activity;metal ion transmembrane transporter activity;substrate-specific transmembrane transporter activity;substrate-specific transporter activity;transmembrane tra…	cell part;cytoplasm;integral to membrane;integral to plasma membrane;intracellular part;intrinsic to membrane;intrinsic to plasma membrane;membrane part;plasma membrane part	response to chemical stimulus;response to stimulus	cell part;cytoplasm	YOL130W	NONE				0.97704	NaN	NaN	NaN	0.995025	0.73959	0.66177	NaN	NaN	NaN	0.568117	NaN	NaN	NaN	NaN	NaN	NaN	1.35097	NaN	1.16133		0.97704	NaN	NaN	NaN	0.995025	NaN	NaN	NaN	NaN
O13657T314	O13657	T	314	SPBC27B12.12c			CorA family magnesium ion transmembrane transporter (predicted)	PYQSDTDLTELPTKSTAQFSDETFTVQPRLK	_S(ph)T(ph)AQFSDETFTVQPR_	response to chemical stimulus;response to inorganic substance;response to metal ion;response to nickel ion;response to stimulus	cation transmembrane transporter activity;divalent inorganic cation transmembrane transporter activity;inorganic cation transmembrane transporter activity;ion transmembrane transporter activity;magnesium ion transmembrane transporter activity;metal ion transmembrane transporter activity;substrate-specific transmembrane transporter activity;substrate-specific transporter activity;transmembrane tra…	cell part;cytoplasm;integral to membrane;integral to plasma membrane;intracellular part;intrinsic to membrane;intrinsic to plasma membrane;membrane part;plasma membrane part	response to chemical stimulus;response to stimulus	cell part;cytoplasm	YOL130W	NONE				0.719942	NaN	NaN	0.727008	0.719114	0.730727	NaN	0.670466	0.805607	0.760225	NaN	0.813074	NaN	1.03594	NaN	1.04258	NaN	NaN	NaN	NaN		NaN	NaN	NaN	NaN	NaN	NaN	NaN	NaN	NaN
O13657T321	O13657	T	321	SPBC27B12.12c			CorA family magnesium ion transmembrane transporter (predicted)	LTELPTKSTAQFSDETFTVQPRLKSTHSSIA	_STAQFSDET(ph)FT(ph)VQPR_	response to chemical stimulus;response to inorganic substance;response to metal ion;response to nickel ion;response to stimulus	cation transmembrane transporter activity;divalent inorganic cation transmembrane transporter activity;inorganic cation transmembrane transporter activity;ion transmembrane transporter activity;magnesium ion transmembrane transporter activity;metal ion transmembrane transporter activity;substrate-specific transmembrane transporter activity;substrate-specific transporter activity;transmembrane tra…	cell part;cytoplasm;integral to membrane;integral to plasma membrane;intracellular part;intrinsic to membrane;intrinsic to plasma membrane;membrane part;plasma membrane part	response to chemical stimulus;response to stimulus	cell part;cytoplasm	YOL130W	NONE				0.74549	0.970497	0.796495	0.924727	0.670241	0.804441	0.759301	0.800256	0.805607	NaN	NaN	0.835561	NaN	0.912742	NaN	1.06391	0.938086	0.88269	NaN	NaN		NaN	0.970497	NaN	0.924727	NaN	NaN	NaN	NaN	NaN
O13657T331	O13657	T	331	SPBC27B12.12c			CorA family magnesium ion transmembrane transporter (predicted)	QFSDETFTVQPRLKSTHSSIADNEDREVDSQ	_LKS(ph)T(ph)HS(ph)SIADNEDR_	response to chemical stimulus;response to inorganic substance;response to metal ion;response to nickel ion;response to stimulus	cation transmembrane transporter activity;divalent inorganic cation transmembrane transporter activity;inorganic cation transmembrane transporter activity;ion transmembrane transporter activity;magnesium ion transmembrane transporter activity;metal ion transmembrane transporter activity;substrate-specific transmembrane transporter activity;substrate-specific transporter activity;transmembrane tra…	cell part;cytoplasm;integral to membrane;integral to plasma membrane;intracellular part;intrinsic to membrane;intrinsic to plasma membrane;membrane part;plasma membrane part	response to chemical stimulus;response to stimulus	cell part;cytoplasm	YOL130W	NONE				0.487972	0.898876	0.770238	0.776036	0.79139	0.8188	0.877963	NaN	NaN	0.628456	0.477168	0.768167	NaN	0.648971	NaN	NaN	1.19654	NaN	NaN	NaN		NaN	NaN	NaN	NaN	NaN	NaN	NaN	NaN	NaN
O13657T451	O13657	T	451	SPBC27B12.12c			CorA family magnesium ion transmembrane transporter (predicted)	VPLRSSYYSGGRRSVTSMSDSPYRFSFFSSN	_SVT(ph)S(ph)MSDSPYR_	response to chemical stimulus;response to inorganic substance;response to metal ion;response to nickel ion;response to stimulus	cation transmembrane transporter activity;divalent inorganic cation transmembrane transporter activity;inorganic cation transmembrane transporter activity;ion transmembrane transporter activity;magnesium ion transmembrane transporter activity;metal ion transmembrane transporter activity;substrate-specific transmembrane transporter activity;substrate-specific transporter activity;transmembrane tra…	cell part;cytoplasm;integral to membrane;integral to plasma membrane;intracellular part;intrinsic to membrane;intrinsic to plasma membrane;membrane part;plasma membrane part	response to chemical stimulus;response to stimulus	cell part;cytoplasm	YOL130W	NONE				0.895736	0.857559	0.743826	0.826446	0.773934	0.847817	0.804505	0.777061	0.853461	0.818867	0.787588	0.924129	0.95039	1.07431	1.11928	1.17683	1.18964	1.08182	NaN	NaN		NaN	NaN	NaN	NaN	NaN	NaN	NaN	NaN	NaN
O13657Y300	O13657	Y	300	SPBC27B12.12c			CorA family magnesium ion transmembrane transporter (predicted)	SAAVDCPHTTIPKPPYQSDTDLTELPTKSTA	_S(ph)CSAAVDCPHTTIPKPPY(ph)QSDTDLTELPTK_	response to chemical stimulus;response to inorganic substance;response to metal ion;response to nickel ion;response to stimulus	cation transmembrane transporter activity;divalent inorganic cation transmembrane transporter activity;inorganic cation transmembrane transporter activity;ion transmembrane transporter activity;magnesium ion transmembrane transporter activity;metal ion transmembrane transporter activity;substrate-specific transmembrane transporter activity;substrate-specific transporter activity;transmembrane tra…	cell part;cytoplasm;integral to membrane;integral to plasma membrane;intracellular part;intrinsic to membrane;intrinsic to plasma membrane;membrane part;plasma membrane part	response to chemical stimulus;response to stimulus	cell part;cytoplasm	YOL130W	NONE				NaN	NaN	NaN	NaN	NaN	NaN	0.583805	0.364671	NaN	0.22959	NaN	NaN	NaN	NaN	0.541507	0.642467	0.905633	0.58326	NaN	NaN		NaN	NaN	NaN	NaN	NaN	NaN	NaN	NaN	NaN
O13658S200	O13658	S	200	SPBC27B12.11c	pho7		transcription factor Pho7	LQGAGVKADINPYNLSPYSQYGPEGTAYSNA	_ADINPYNLS(ph)PYSQYGPEGTAYSNAQAHHQDGAPLQR_		binding;cation binding;core promoter proximal region DNA binding;core promoter proximal region sequence-specific DNA binding;DNA binding;ion binding;metal ion binding;nucleic acid binding;nucleic acid binding transcription factor activity;regulatory region DNA binding;regulatory region nucleic acid binding;RNA polymerase II core promoter proximal region sequence-specific DNA binding;RNA polymeras…	cell part;cytoplasmic part;cytosol;intracellular membrane-bounded organelle;intracellular organelle;intracellular part;membrane-bounded organelle;nucleus;organelle		cell part;cytosol;intracellular membrane-bounded organelle;intracellular organelle;nucleus;organelle	NONE	NONE				NaN	NaN	NaN	1.13474	0.868659	NaN	0.566091	0.68738	NaN	NaN	NaN	NaN	NaN	NaN	NaN	NaN	NaN	NaN	NaN	NaN		NaN	NaN	NaN	1.13474	0.868659	NaN	0.566091	0.68738	NaN
O13658S230	O13658	S	230	SPBC27B12.11c	pho7		transcription factor Pho7	AQAHHQDGAPLQRVCSAPDPPKTSMPPFGSA	_VCS(ph)APDPPK_		binding;cation binding;core promoter proximal region DNA binding;core promoter proximal region sequence-specific DNA binding;DNA binding;ion binding;metal ion binding;nucleic acid binding;nucleic acid binding transcription factor activity;regulatory region DNA binding;regulatory region nucleic acid binding;RNA polymerase II core promoter proximal region sequence-specific DNA binding;RNA polymeras…	cell part;cytoplasmic part;cytosol;intracellular membrane-bounded organelle;intracellular organelle;intracellular part;membrane-bounded organelle;nucleus;organelle		cell part;cytosol;intracellular membrane-bounded organelle;intracellular organelle;nucleus;organelle	NONE	NONE				0.852006	1.14708	1.18883	1.04398	0.870853	0.797639	0.772917	0.797894	0.806517	0.805218	0.738389	0.79139	0.885583	0.930579	1.006	0.931619	0.866776	0.85492	0.913409	0.895175		0.852006	1.14708	1.18883	1.04398	0.870853	0.797639	0.772917	0.797894	0.806517
O13658S238	O13658	S	238	SPBC27B12.11c	pho7		transcription factor Pho7	APLQRVCSAPDPPKTSMPPFGSAGSPSPNRS	_T(ph)S(ph)M(ox)PPFGSAGSPSPNR_		binding;cation binding;core promoter proximal region DNA binding;core promoter proximal region sequence-specific DNA binding;DNA binding;ion binding;metal ion binding;nucleic acid binding;nucleic acid binding transcription factor activity;regulatory region DNA binding;regulatory region nucleic acid binding;RNA polymerase II core promoter proximal region sequence-specific DNA binding;RNA polymeras…	cell part;cytoplasmic part;cytosol;intracellular membrane-bounded organelle;intracellular organelle;intracellular part;membrane-bounded organelle;nucleus;organelle		cell part;cytosol;intracellular membrane-bounded organelle;intracellular organelle;nucleus;organelle	NONE	NONE				NaN	NaN	NaN	NaN	NaN	1.01975	NaN	NaN	NaN	NaN	0.699301	NaN	0.66379	NaN	0.732064	0.898392	1.02205	0.953471	NaN	NaN		NaN	NaN	NaN	NaN	NaN	NaN	NaN	NaN	NaN
O13658S244	O13658	S	244	SPBC27B12.11c	pho7		transcription factor Pho7	CSAPDPPKTSMPPFGSAGSPSPNRSLNVSNN	_TSMPPFGS(ph)AGSPS(ph)PNR_		binding;cation binding;core promoter proximal region DNA binding;core promoter proximal region sequence-specific DNA binding;DNA binding;ion binding;metal ion binding;nucleic acid binding;nucleic acid binding transcription factor activity;regulatory region DNA binding;regulatory region nucleic acid binding;RNA polymerase II core promoter proximal region sequence-specific DNA binding;RNA polymeras…	cell part;cytoplasmic part;cytosol;intracellular membrane-bounded organelle;intracellular organelle;intracellular part;membrane-bounded organelle;nucleus;organelle		cell part;cytosol;intracellular membrane-bounded organelle;intracellular organelle;nucleus;organelle	NONE	NONE				0.800576	1.21049	1.17908	1.24754	1.09443	0.777968	0.767342	0.741345	0.815262	NaN	0.699301	0.696233	0.779362	0.77815	0.790952	0.86949	1.02205	1.36677	1.00342	0.888099		NaN	1.21049	1.17908	1.24754	NaN	0.777968	0.767342	NaN	NaN
O13658S247	O13658	S	247	SPBC27B12.11c	pho7		transcription factor Pho7	PDPPKTSMPPFGSAGSPSPNRSLNVSNNTTP	_TSM(ox)PPFGSAGS(ph)PSPNR_		binding;cation binding;core promoter proximal region DNA binding;core promoter proximal region sequence-specific DNA binding;DNA binding;ion binding;metal ion binding;nucleic acid binding;nucleic acid binding transcription factor activity;regulatory region DNA binding;regulatory region nucleic acid binding;RNA polymerase II core promoter proximal region sequence-specific DNA binding;RNA polymeras…	cell part;cytoplasmic part;cytosol;intracellular membrane-bounded organelle;intracellular organelle;intracellular part;membrane-bounded organelle;nucleus;organelle		cell part;cytosol;intracellular membrane-bounded organelle;intracellular organelle;nucleus;organelle	NONE	NONE				0.940026	1.32735	1.40562	1.19262	0.833472	0.8364	0.857486	0.755344	0.985222	0.856238	1.03372	0.898069	0.820883	0.823655	0.866251	1.03524	1.01999	0.932488	0.97561	0.867303		0.940026	1.32735	1.40562	1.19262	0.833472	0.8364	0.857486	0.755344	0.985222
O13658S249	O13658	S	249	SPBC27B12.11c	pho7		transcription factor Pho7	PPKTSMPPFGSAGSPSPNRSLNVSNNTTPPL	_TSMPPFGSAGS(ph)PS(ph)PNR_		binding;cation binding;core promoter proximal region DNA binding;core promoter proximal region sequence-specific DNA binding;DNA binding;ion binding;metal ion binding;nucleic acid binding;nucleic acid binding transcription factor activity;regulatory region DNA binding;regulatory region nucleic acid binding;RNA polymerase II core promoter proximal region sequence-specific DNA binding;RNA polymeras…	cell part;cytoplasmic part;cytosol;intracellular membrane-bounded organelle;intracellular organelle;intracellular part;membrane-bounded organelle;nucleus;organelle		cell part;cytosol;intracellular membrane-bounded organelle;intracellular organelle;nucleus;organelle	NONE	NONE				NaN	1.0637	NaN	1.15875	1.09443	NaN	0.862143	NaN	0.806777	0.624844	NaN	0.696233	NaN	0.358423	0.821423	0.910747	NaN	NaN	24.3546	NaN		NaN	NaN	NaN	NaN	NaN	NaN	NaN	NaN	NaN
O13658S461	O13658	S	461	SPBC27B12.11c	pho7		transcription factor Pho7	SSAGSKPFNRKSRNRSFTNPVGMTEEHFLRE	_NRS(ph)FTNPVGMTEEHFLR_		binding;cation binding;core promoter proximal region DNA binding;core promoter proximal region sequence-specific DNA binding;DNA binding;ion binding;metal ion binding;nucleic acid binding;nucleic acid binding transcription factor activity;regulatory region DNA binding;regulatory region nucleic acid binding;RNA polymerase II core promoter proximal region sequence-specific DNA binding;RNA polymeras…	cell part;cytoplasmic part;cytosol;intracellular membrane-bounded organelle;intracellular organelle;intracellular part;membrane-bounded organelle;nucleus;organelle		cell part;cytosol;intracellular membrane-bounded organelle;intracellular organelle;nucleus;organelle	NONE	NONE				0.737572	1.07752	1.35492	1.23681	1.5821	1.28128	1.1573	1.1589	0.934579	0.790514	0.888494	0.903342	0.831117	0.728173	0.781433	1.04204	1.05722	NaN	0.79384	0.990197		0.737572	1.07752	1.35492	1.23681	1.5821	1.28128	1.1573	1.1589	0.934579
O13658T237	O13658	T	237	SPBC27B12.11c	pho7		transcription factor Pho7	GAPLQRVCSAPDPPKTSMPPFGSAGSPSPNR	_T(ph)S(ph)M(ox)PPFGSAGSPSPNR_		binding;cation binding;core promoter proximal region DNA binding;core promoter proximal region sequence-specific DNA binding;DNA binding;ion binding;metal ion binding;nucleic acid binding;nucleic acid binding transcription factor activity;regulatory region DNA binding;regulatory region nucleic acid binding;RNA polymerase II core promoter proximal region sequence-specific DNA binding;RNA polymeras…	cell part;cytoplasmic part;cytosol;intracellular membrane-bounded organelle;intracellular organelle;intracellular part;membrane-bounded organelle;nucleus;organelle		cell part;cytosol;intracellular membrane-bounded organelle;intracellular organelle;nucleus;organelle	NONE	NONE				NaN	NaN	NaN	NaN	NaN	1.01975	NaN	NaN	NaN	NaN	NaN	NaN	NaN	NaN	NaN	NaN	1.02205	0.930925	24.3546	NaN		NaN	NaN	NaN	NaN	NaN	NaN	NaN	NaN	NaN
O13658T260	O13658	T	260	SPBC27B12.11c	pho7		transcription factor Pho7	AGSPSPNRSLNVSNNTTPPLSTVNKIIKKPK	_SLNVSNNT(ph)TPPLS(ph)TVNKIIK_		binding;cation binding;core promoter proximal region DNA binding;core promoter proximal region sequence-specific DNA binding;DNA binding;ion binding;metal ion binding;nucleic acid binding;nucleic acid binding transcription factor activity;regulatory region DNA binding;regulatory region nucleic acid binding;RNA polymerase II core promoter proximal region sequence-specific DNA binding;RNA polymeras…	cell part;cytoplasmic part;cytosol;intracellular membrane-bounded organelle;intracellular organelle;intracellular part;membrane-bounded organelle;nucleus;organelle		cell part;cytosol;intracellular membrane-bounded organelle;intracellular organelle;nucleus;organelle	NONE	NONE				NaN	NaN	NaN	NaN	NaN	NaN	NaN	NaN	NaN	NaN	1.06368	NaN	NaN	NaN	NaN	NaN	NaN	NaN	NaN	NaN		NaN	NaN	NaN	NaN	NaN	NaN	NaN	NaN	NaN
O13658T261	O13658	T	261	SPBC27B12.11c	pho7		transcription factor Pho7	GSPSPNRSLNVSNNTTPPLSTVNKIIKKPKA	_SLNVSNNTT(ph)PPLSTVNK_		binding;cation binding;core promoter proximal region DNA binding;core promoter proximal region sequence-specific DNA binding;DNA binding;ion binding;metal ion binding;nucleic acid binding;nucleic acid binding transcription factor activity;regulatory region DNA binding;regulatory region nucleic acid binding;RNA polymerase II core promoter proximal region sequence-specific DNA binding;RNA polymeras…	cell part;cytoplasmic part;cytosol;intracellular membrane-bounded organelle;intracellular organelle;intracellular part;membrane-bounded organelle;nucleus;organelle		cell part;cytosol;intracellular membrane-bounded organelle;intracellular organelle;nucleus;organelle	NONE	NONE				1.0543	1.0291	1.07417	1.08716	1.09679	1.09207	1.10391	1.06129	1.06118	1.04207	1.05268	1.03578	0.990786	0.964972	0.965158	0.995223	0.9999	1.0422	1.02477	1.03776		1.0543	1.0291	1.07417	1.08716	1.09679	1.09207	1.10391	1.06129	1.06118
O13658T463	O13658	T	463	SPBC27B12.11c	pho7		transcription factor Pho7	AGSKPFNRKSRNRSFTNPVGMTEEHFLREYA	_SFT(ph)NPVGMTEEHFLR_		binding;cation binding;core promoter proximal region DNA binding;core promoter proximal region sequence-specific DNA binding;DNA binding;ion binding;metal ion binding;nucleic acid binding;nucleic acid binding transcription factor activity;regulatory region DNA binding;regulatory region nucleic acid binding;RNA polymerase II core promoter proximal region sequence-specific DNA binding;RNA polymeras…	cell part;cytoplasmic part;cytosol;intracellular membrane-bounded organelle;intracellular organelle;intracellular part;membrane-bounded organelle;nucleus;organelle		cell part;cytosol;intracellular membrane-bounded organelle;intracellular organelle;nucleus;organelle	NONE	NONE				0.949848	0.867679	0.955932	0.678288	0.607829	0.645578	0.719942	0.74912	0.814664	0.834307	0.866701	0.958497	0.979624	0.963577	1.03137	0.976562	0.976849	0.889838	0.840619	0.959417		0.949848	0.867679	0.955932	0.678288	0.607829	0.645578	0.719942	0.74912	0.814664
O13658Y202	O13658	Y	202	SPBC27B12.11c	pho7		transcription factor Pho7	GAGVKADINPYNLSPYSQYGPEGTAYSNAQA	_ADINPYNLSPY(ph)SQYGPEGTAYSNAQAHHQDGAPLQR_		binding;cation binding;core promoter proximal region DNA binding;core promoter proximal region sequence-specific DNA binding;DNA binding;ion binding;metal ion binding;nucleic acid binding;nucleic acid binding transcription factor activity;regulatory region DNA binding;regulatory region nucleic acid binding;RNA polymerase II core promoter proximal region sequence-specific DNA binding;RNA polymeras…	cell part;cytoplasmic part;cytosol;intracellular membrane-bounded organelle;intracellular organelle;intracellular part;membrane-bounded organelle;nucleus;organelle		cell part;cytosol;intracellular membrane-bounded organelle;intracellular organelle;nucleus;organelle	NONE	NONE				NaN	NaN	NaN	NaN	NaN	NaN	NaN	NaN	NaN	NaN	NaN	NaN	NaN	0.528402	NaN	NaN	NaN	NaN	NaN	NaN		NaN	NaN	NaN	NaN	NaN	NaN	NaN	NaN	NaN
O13665S500	O13665	S	500	SPBC27B12.04c	far11	csc2	SIP/FAR complex subunit, Far11/Csc2	SDAVLQRIQDNAVVDSPTEELSEQAARNRKS	_IQDNAVVDS(ph)PTEELSEQAAR_	cell cycle;cellular process		cell part;cytoplasmic part;fungal-type vacuole;intracellular membrane-bounded organelle;intracellular organelle;intracellular part;lytic vacuole;membrane-bounded organelle;organelle;storage vacuole;vacuole	cell cycle;cellular process	cell part;intracellular membrane-bounded organelle;intracellular organelle;organelle;vacuole	YNL127W	STRIP1|STRIP2		Cdc2		0.488186	1.64576	1.48717	1.0376	0.787836	0.612858	0.669568	0.53801	0.652656	0.60361	0.654493	0.49995	0.364963	0.592768	0.492538	0.533561	0.652614	0.702346	NaN	0.496155		0.488186	1.64576	1.48717	1.0376	0.787836	0.612858	0.669568	0.53801	0.652656
O13672S11	O13672	S	11	SPBC29A3.04	rpl8	rpl701,rpl7a	60S ribosomal protein L7a/L8 (predicted)	_____MAPKSKKVAPSPFAQPKAAKTTKNPL	_VAPS(ph)PFAQPK_	biosynthetic process;cellular biosynthetic process;cellular component biogenesis;cellular component biogenesis at cellular level;cellular component organization or biogenesis;cellular component organization or biogenesis at cellular level;cellular macromolecule biosynthetic process;cellular macromolecule metabolic process;cellular metabolic process;cellular process;cellular protein metabolic proc…	structural constituent of ribosome;structural molecule activity	cell part;cytosolic large ribosomal subunit;intracellular organelle part;intracellular part;large ribosomal subunit;macromolecular complex;organelle part;ribonucleoprotein complex	biosynthetic process;cellular metabolic process;cellular process;cytoplasmic translation;macromolecule metabolic process;metabolic process;primary metabolic process;protein metabolic process;ribosome biogenesis;translation	cell part;macromolecular complex;ribonucleoprotein complex	YHL033C|YLL045C	RPL7A				0.665247	0.870625	0.971817	0.873973	0.853752	0.713623	0.748447	0.683854	0.601649	0.629644	0.600456	0.657635	0.61121	0.64683	0.645203	0.74985	0.793714	0.748839	0.713521	0.638978		0.665247	0.870625	0.971817	0.873973	0.853752	0.713623	0.748447	0.683854	0.601649
O13672S213	O13672	S	213	SPBC29A3.04	rpl8	rpl701,rpl7a	60S ribosomal protein L7a/L8 (predicted)	LAVTEVREEDKNELASIVSAVDANFSAKYDE	_NELAS(ph)IVS(ph)AVDANFSAK_	biosynthetic process;cellular biosynthetic process;cellular component biogenesis;cellular component biogenesis at cellular level;cellular component organization or biogenesis;cellular component organization or biogenesis at cellular level;cellular macromolecule biosynthetic process;cellular macromolecule metabolic process;cellular metabolic process;cellular process;cellular protein metabolic proc…	structural constituent of ribosome;structural molecule activity	cell part;cytosolic large ribosomal subunit;intracellular organelle part;intracellular part;large ribosomal subunit;macromolecular complex;organelle part;ribonucleoprotein complex	biosynthetic process;cellular metabolic process;cellular process;cytoplasmic translation;macromolecule metabolic process;metabolic process;primary metabolic process;protein metabolic process;ribosome biogenesis;translation	cell part;macromolecular complex;ribonucleoprotein complex	YHL033C|YLL045C	RPL7A				1.00159	0.911328	0.883548	0.876194	0.905633	0.793021	0.824606	0.847817	0.868056	0.909173	0.835771	0.858738	0.777726	0.786596	0.783515	0.775434	0.804376	0.893735	NaN	0.849473		1.00159	0.911328	0.883548	0.876194	0.905633	0.793021	0.824606	0.847817	0.868056
O13672S216	O13672	S	216	SPBC29A3.04	rpl8	rpl701,rpl7a	60S ribosomal protein L7a/L8 (predicted)	TEVREEDKNELASIVSAVDANFSAKYDESRR	_NELAS(ph)IVS(ph)AVDANFSAK_	biosynthetic process;cellular biosynthetic process;cellular component biogenesis;cellular component biogenesis at cellular level;cellular component organization or biogenesis;cellular component organization or biogenesis at cellular level;cellular macromolecule biosynthetic process;cellular macromolecule metabolic process;cellular metabolic process;cellular process;cellular protein metabolic proc…	structural constituent of ribosome;structural molecule activity	cell part;cytosolic large ribosomal subunit;intracellular organelle part;intracellular part;large ribosomal subunit;macromolecular complex;organelle part;ribonucleoprotein complex	biosynthetic process;cellular metabolic process;cellular process;cytoplasmic translation;macromolecule metabolic process;metabolic process;primary metabolic process;protein metabolic process;ribosome biogenesis;translation	cell part;macromolecular complex;ribonucleoprotein complex	YHL033C|YLL045C	RPL7A				1.18766	0.908348	1.0123	0.802633	0.982608	0.891186	1.04561	0.891345	0.917179	0.933794	0.943307	0.803859	1.00509	0.765931	0.861772	0.868282	0.717412	0.822571	0.877886	0.799936		1.18766	0.908348	1.0123	0.802633	0.982608	0.891186	1.04561	0.891345	0.917179
O13672S33	O13672	S	33	SPBC29A3.04	rpl8	rpl701,rpl7a	60S ribosomal protein L7a/L8 (predicted)	AAKTTKNPLFVSRPRSFGIGQDIQPKRDLSR	_S(ph)FGIGQDIQPK_	biosynthetic process;cellular biosynthetic process;cellular component biogenesis;cellular component biogenesis at cellular level;cellular component organization or biogenesis;cellular component organization or biogenesis at cellular level;cellular macromolecule biosynthetic process;cellular macromolecule metabolic process;cellular metabolic process;cellular process;cellular protein metabolic proc…	structural constituent of ribosome;structural molecule activity	cell part;cytosolic large ribosomal subunit;intracellular organelle part;intracellular part;large ribosomal subunit;macromolecular complex;organelle part;ribonucleoprotein complex	biosynthetic process;cellular metabolic process;cellular process;cytoplasmic translation;macromolecule metabolic process;metabolic process;primary metabolic process;protein metabolic process;ribosome biogenesis;translation	cell part;macromolecular complex;ribonucleoprotein complex	YHL033C|YLL045C	RPL7A				0.895015	0.779241	0.83675	0.786658	0.839772	0.687522	0.686955	0.705069	0.681896	0.767872	0.788955	0.748671	0.775855	0.8142	0.785176	0.902446	0.947418	0.817795	0.893815	0.775555		0.895015	0.779241	0.83675	0.786658	0.839772	0.687522	0.686955	0.705069	0.681896
O13679S256	O13679	S	256	SPCC737.05			peroxin Pex28/29 (predicted)	RFILWSPQPPKMNRKSSHGSNLPL_______	_S(ph)SHGSNLPL_	cellular component organization;cellular component organization at cellular level;cellular component organization or biogenesis;cellular component organization or biogenesis at cellular level;cellular process;organelle organization;peroxisome organization		cell part;cytoplasmic part;endoplasmic reticulum;integral to membrane;intracellular membrane-bounded organelle;intracellular organelle;intracellular organelle part;intracellular part;intrinsic to membrane;membrane;membrane part;membrane-bounded organelle;microbody;microbody membrane;microbody part;organelle;organelle membrane;organelle part;peroxisomal membrane;peroxisomal part	cellular component organization;cellular process;organelle organization;peroxisome organization	cell part;endoplasmic reticulum;intracellular membrane-bounded organelle;intracellular organelle;membrane;microbody;organelle	YDR479C|YHR150W	NONE				NaN	NaN	NaN	NaN	NaN	NaN	NaN	NaN	1.41605	NaN	NaN	NaN	NaN	NaN	1.16518	0.0342736	NaN	NaN	NaN	NaN		NaN	NaN	NaN	NaN	NaN	NaN	NaN	NaN	1.41605
O13679S257	O13679	S	257	SPCC737.05			peroxin Pex28/29 (predicted)	FILWSPQPPKMNRKSSHGSNLPL________	_KSS(ph)HGSNLPL_	cellular component organization;cellular component organization at cellular level;cellular component organization or biogenesis;cellular component organization or biogenesis at cellular level;cellular process;organelle organization;peroxisome organization		cell part;cytoplasmic part;endoplasmic reticulum;integral to membrane;intracellular membrane-bounded organelle;intracellular organelle;intracellular organelle part;intracellular part;intrinsic to membrane;membrane;membrane part;membrane-bounded organelle;microbody;microbody membrane;microbody part;organelle;organelle membrane;organelle part;peroxisomal membrane;peroxisomal part	cellular component organization;cellular process;organelle organization;peroxisome organization	cell part;endoplasmic reticulum;intracellular membrane-bounded organelle;intracellular organelle;membrane;microbody;organelle	YDR479C|YHR150W	NONE				0.7373	1.12867	1.19406	3.49382	NaN	1.19004	1.61249	NaN	1.41597	1.60932	1.08394	1.19286	NaN	1.06978	0.964692	0.0342736	1.16666	NaN	NaN	1.49636		0.7373	1.12867	1.19406	3.49382	NaN	1.19004	1.61249	NaN	1.41597
O13679S260	O13679	S	260	SPCC737.05			peroxin Pex28/29 (predicted)	WSPQPPKMNRKSSHGSNLPL___________	_SSHGS(ph)NLPL_	cellular component organization;cellular component organization at cellular level;cellular component organization or biogenesis;cellular component organization or biogenesis at cellular level;cellular process;organelle organization;peroxisome organization		cell part;cytoplasmic part;endoplasmic reticulum;integral to membrane;intracellular membrane-bounded organelle;intracellular organelle;intracellular organelle part;intracellular part;intrinsic to membrane;membrane;membrane part;membrane-bounded organelle;microbody;microbody membrane;microbody part;organelle;organelle membrane;organelle part;peroxisomal membrane;peroxisomal part	cellular component organization;cellular process;organelle organization;peroxisome organization	cell part;endoplasmic reticulum;intracellular membrane-bounded organelle;intracellular organelle;membrane;microbody;organelle	YDR479C|YHR150W	NONE				NaN	NaN	NaN	NaN	NaN	NaN	NaN	NaN	NaN	NaN	NaN	NaN	NaN	NaN	0.955658	0.0342736	NaN	NaN	NaN	NaN		NaN	NaN	NaN	NaN	NaN	NaN	NaN	NaN	NaN
O13681S422	O13681	S	422	SPCC737.03c	ima1		inner nuclear membrane protein Ima1	SHLGNQSVRERAPEESPMTFLQKKMAALPTS	_ERAPEES(ph)PMTFLQK_	cellular component organization;cellular component organization or biogenesis;cellular membrane organization;cellular process;membrane organization;nuclear inner membrane organization;nuclear membrane organization		cell part;cytoplasmic part;cytoskeletal part;integral to membrane;integral to nuclear inner membrane;integral to organelle membrane;intracellular organelle part;intracellular part;intrinsic to membrane;intrinsic to nuclear inner membrane;intrinsic to organelle membrane;membrane part;microtubule organizing center;microtubule organizing center attachment site;nuclear membrane part;nuclear part;orga…	cellular component organization;cellular membrane organization;cellular process;membrane organization	cell part;microtubule organizing center	NONE	TMEM201				NaN	0.895656	0.998602	0.716179	0.423209	0.244206	NaN	NaN	NaN	NaN	NaN	NaN	NaN	NaN	NaN	0.340623	NaN	NaN	NaN	NaN		NaN	0.895656	0.998602	0.716179	0.423209	0.244206	NaN	NaN	NaN
O13681S438	O13681	S	438	SPCC737.03c	ima1		inner nuclear membrane protein Ima1	PMTFLQKKMAALPTSSPVRPMLKPTLQLQNS	_MAALPT(ph)SSPVRPMLKPT(ph)LQLQNSPLSK_	cellular component organization;cellular component organization or biogenesis;cellular membrane organization;cellular process;membrane organization;nuclear inner membrane organization;nuclear membrane organization		cell part;cytoplasmic part;cytoskeletal part;integral to membrane;integral to nuclear inner membrane;integral to organelle membrane;intracellular organelle part;intracellular part;intrinsic to membrane;intrinsic to nuclear inner membrane;intrinsic to organelle membrane;membrane part;microtubule organizing center;microtubule organizing center attachment site;nuclear membrane part;nuclear part;orga…	cellular component organization;cellular membrane organization;cellular process;membrane organization	cell part;microtubule organizing center	NONE	TMEM201				NaN	NaN	NaN	NaN	NaN	NaN	NaN	NaN	NaN	NaN	NaN	NaN	NaN	NaN	NaN	0.60931	NaN	NaN	NaN	NaN		NaN	NaN	NaN	NaN	NaN	NaN	NaN	NaN	NaN
O13681S453	O13681	S	453	SPCC737.03c	ima1		inner nuclear membrane protein Ima1	SPVRPMLKPTLQLQNSPLSKLVPQEVGNKVN	_MAALPTSSPVRPMLKPT(ph)LQLQNS(ph)PLSK_	cellular component organization;cellular component organization or biogenesis;cellular membrane organization;cellular process;membrane organization;nuclear inner membrane organization;nuclear membrane organization		cell part;cytoplasmic part;cytoskeletal part;integral to membrane;integral to nuclear inner membrane;integral to organelle membrane;intracellular organelle part;intracellular part;intrinsic to membrane;intrinsic to nuclear inner membrane;intrinsic to organelle membrane;membrane part;microtubule organizing center;microtubule organizing center attachment site;nuclear membrane part;nuclear part;orga…	cellular component organization;cellular membrane organization;cellular process;membrane organization	cell part;microtubule organizing center	NONE	TMEM201				1.04844	NaN	NaN	NaN	NaN	NaN	NaN	NaN	NaN	NaN	NaN	NaN	NaN	NaN	NaN	0.60931	NaN	NaN	NaN	NaN		NaN	NaN	NaN	NaN	NaN	NaN	NaN	NaN	NaN
O13681T70	O13681	T	70	SPCC737.03c	ima1		inner nuclear membrane protein Ima1	NHIDEKGDILDYRPPTPTQDKGVGPFYAIRD	_GDILDYRPPT(ph)PTQDK_	cellular component organization;cellular component organization or biogenesis;cellular membrane organization;cellular process;membrane organization;nuclear inner membrane organization;nuclear membrane organization		cell part;cytoplasmic part;cytoskeletal part;integral to membrane;integral to nuclear inner membrane;integral to organelle membrane;intracellular organelle part;intracellular part;intrinsic to membrane;intrinsic to nuclear inner membrane;intrinsic to organelle membrane;membrane part;microtubule organizing center;microtubule organizing center attachment site;nuclear membrane part;nuclear part;orga…	cellular component organization;cellular membrane organization;cellular process;membrane organization	cell part;microtubule organizing center	NONE	TMEM201				1.05859	1.39532	1.26955	1.38748	1.3613	1.28917	1.36984	1.24934	1.37287	1.25546	1.33259	1.26491	1.28561	1.25702	1.26376	1.22388	1.4513	1.3436	1.55829	1.35228		1.05859	1.39532	1.26955	1.38748	1.3613	1.28917	1.36984	1.24934	1.37287
O13681T72	O13681	T	72	SPCC737.03c	ima1		inner nuclear membrane protein Ima1	IDEKGDILDYRPPTPTQDKGVGPFYAIRDFP	_GDILDYRPPTPT(ph)QDK_	cellular component organization;cellular component organization or biogenesis;cellular membrane organization;cellular process;membrane organization;nuclear inner membrane organization;nuclear membrane organization		cell part;cytoplasmic part;cytoskeletal part;integral to membrane;integral to nuclear inner membrane;integral to organelle membrane;intracellular organelle part;intracellular part;intrinsic to membrane;intrinsic to nuclear inner membrane;intrinsic to organelle membrane;membrane part;microtubule organizing center;microtubule organizing center attachment site;nuclear membrane part;nuclear part;orga…	cellular component organization;cellular membrane organization;cellular process;membrane organization	cell part;microtubule organizing center	NONE	TMEM201				NaN	NaN	NaN	1.15926	1.15958	NaN	NaN	NaN	NaN	1.1162	1.237	1.13904	NaN	NaN	NaN	1.19422	NaN	NaN	1.42657	1.12302		NaN	NaN	NaN	1.15926	1.15958	NaN	NaN	NaN	NaN
O13681Y66	O13681	Y	66	SPCC737.03c	ima1		inner nuclear membrane protein Ima1	CEATNHIDEKGDILDYRPPTPTQDKGVGPFY	_GDILDY(ph)RPPTPTQDK_	cellular component organization;cellular component organization or biogenesis;cellular membrane organization;cellular process;membrane organization;nuclear inner membrane organization;nuclear membrane organization		cell part;cytoplasmic part;cytoskeletal part;integral to membrane;integral to nuclear inner membrane;integral to organelle membrane;intracellular organelle part;intracellular part;intrinsic to membrane;intrinsic to nuclear inner membrane;intrinsic to organelle membrane;membrane part;microtubule organizing center;microtubule organizing center attachment site;nuclear membrane part;nuclear part;orga…	cellular component organization;cellular membrane organization;cellular process;membrane organization	cell part;microtubule organizing center	NONE	TMEM201				NaN	1.20288	1.11346	NaN	1.14987	1.21757	1.12111	1.19497	1.15054	1.04597	1.05063	1.25244	0.987459	1.16783	1.05179	1.22463	1.34982	1.25136	1.21969	NaN		NaN	1.20288	1.11346	NaN	1.14987	1.21757	1.12111	1.19497	1.15054
O13683S311	O13683	S	311	SPAC11E3.02c			C2 domain protein	ARELQTLEQHRKIMLSLIPLSSSPNHPIQPI	_IMLS(ph)LIPLS(ph)SSPNHPIQPIGFPASR_			cell division site;cell part;cell pole;cell tip;cytoplasmic part;cytosol;intracellular part		cell division site;cell part;cytosol	YOR296W	NONE				1.02059	NaN	NaN	1.03465	NaN	0.909339	1.55275	1.02423	0.98912	1.20973	0.762893	0.931272	0.945627	1.01541	1.05411	1.01252	1.67701	NaN	NaN	NaN		NaN	NaN	NaN	NaN	NaN	NaN	NaN	NaN	NaN
O13683S316	O13683	S	316	SPAC11E3.02c			C2 domain protein	TLEQHRKIMLSLIPLSSSPNHPIQPIGFPAS	_IMLSLIPLS(ph)SSPNHPIQPIGFPASR_			cell division site;cell part;cell pole;cell tip;cytoplasmic part;cytosol;intracellular part		cell division site;cell part;cytosol	YOR296W	NONE				1.02059	1.22901	0.982801	1.03465	1.07053	0.909339	1.55275	1.02423	0.98912	1.18687	0.762893	0.931272	0.945627	1.01541	1.05411	1.01252	1.67701	0.955475	NaN	0.905715		NaN	NaN	NaN	NaN	1.07053	NaN	NaN	NaN	NaN
O13683S317	O13683	S	317	SPAC11E3.02c			C2 domain protein	LEQHRKIMLSLIPLSSSPNHPIQPIGFPASR	_IMLS(ph)LIPLS(ph)SSPNHPIQPIGFPASR_			cell division site;cell part;cell pole;cell tip;cytoplasmic part;cytosol;intracellular part		cell division site;cell part;cytosol	YOR296W	NONE				1.02059	1.22901	0.982801	1.03465	NaN	0.909339	1.55275	1.02423	0.98912	NaN	0.762893	0.931272	0.945627	1.01541	1.05411	1.01252	1.67701	0.955475	NaN	0.905715		NaN	NaN	NaN	NaN	NaN	NaN	NaN	NaN	NaN
O13683S318	O13683	S	318	SPAC11E3.02c			C2 domain protein	EQHRKIMLSLIPLSSSPNHPIQPIGFPASRK	_IMLSLIPLSSS(ph)PNHPIQPIGFPASR_			cell division site;cell part;cell pole;cell tip;cytoplasmic part;cytosol;intracellular part		cell division site;cell part;cytosol	YOR296W	NONE				1.02059	1.22901	0.982801	NaN	NaN	NaN	NaN	1.1595	NaN	NaN	NaN	1.1904	NaN	NaN	NaN	NaN	NaN	0.955475	NaN	0.905715		NaN	NaN	NaN	NaN	NaN	NaN	NaN	1.1595	NaN
O13683S331	O13683	S	331	SPAC11E3.02c			C2 domain protein	SSSPNHPIQPIGFPASRKTPTYVPPIARPYF	_IMLSLIPLSSSPNHPIQPIGFPAS(ph)R_			cell division site;cell part;cell pole;cell tip;cytoplasmic part;cytosol;intracellular part		cell division site;cell part;cytosol	YOR296W	NONE				0.796178	NaN	NaN	NaN	NaN	1.1642	NaN	NaN	NaN	1.20973	NaN	NaN	NaN	NaN	NaN	NaN	NaN	NaN	NaN	NaN		0.796178	NaN	NaN	NaN	NaN	1.1642	NaN	NaN	NaN
O13686S10	O13686	S	10	SPAC11E3.05	sea3		ubiquitin-protein ligase E3, coatamer related complex subunit Sea3 (predicted)	______MRELQGDDSSRKSPPSDSVVKNSSP	_ELQGDDS(ph)S(ph)RKSPPSDSVVK_		acid-amino acid ligase activity;binding;catalytic activity;cation binding;ion binding;ligase activity;ligase activity, forming carbon-nitrogen bonds;metal ion binding;small conjugating protein ligase activity;transition metal ion binding;ubiquitin-protein ligase activity;zinc ion binding	cell part;cytoplasmic part;fungal-type vacuole membrane;intracellular organelle part;intracellular part;macromolecular complex;membrane;organelle membrane;organelle part;protein complex;vacuolar membrane;vacuolar part		cell part;macromolecular complex;membrane;protein complex	YDR128W	WDR59				1.09376	1.11444	0.982704	1.02967	0.895977	1.15586	0.9998	0.990295	1.05093	1.01575	1.08285	1.00895	1.04137	1.00174	1.0511	1.12313	NaN	0.950209	0.952381	1.30212		NaN	NaN	NaN	NaN	NaN	NaN	NaN	NaN	1.05093
O13686S128	O13686	S	128	SPAC11E3.05	sea3		ubiquitin-protein ligase E3, coatamer related complex subunit Sea3 (predicted)	LDNKLNDSKILIKKASNSFANFSESVRSSTI	_KAS(ph)NSFANFSESVR_		acid-amino acid ligase activity;binding;catalytic activity;cation binding;ion binding;ligase activity;ligase activity, forming carbon-nitrogen bonds;metal ion binding;small conjugating protein ligase activity;transition metal ion binding;ubiquitin-protein ligase activity;zinc ion binding	cell part;cytoplasmic part;fungal-type vacuole membrane;intracellular organelle part;intracellular part;macromolecular complex;membrane;organelle membrane;organelle part;protein complex;vacuolar membrane;vacuolar part		cell part;macromolecular complex;membrane;protein complex	YDR128W	WDR59				0.756201	0.542741	NaN	0.869187	NaN	0.632992	1.01282	NaN	0.467137	0.494096	0.769823	NaN	0.670961	0.736052	0.818666	NaN	0.830634	0.845595	NaN	0.846597		0.756201	0.542741	NaN	0.869187	NaN	0.632992	1.01282	NaN	0.467137
O13686S13	O13686	S	13	SPAC11E3.05	sea3		ubiquitin-protein ligase E3, coatamer related complex subunit Sea3 (predicted)	___MRELQGDDSSRKSPPSDSVVKNSSPIDY	_KS(ph)PPSDSVVK_		acid-amino acid ligase activity;binding;catalytic activity;cation binding;ion binding;ligase activity;ligase activity, forming carbon-nitrogen bonds;metal ion binding;small conjugating protein ligase activity;transition metal ion binding;ubiquitin-protein ligase activity;zinc ion binding	cell part;cytoplasmic part;fungal-type vacuole membrane;intracellular organelle part;intracellular part;macromolecular complex;membrane;organelle membrane;organelle part;protein complex;vacuolar membrane;vacuolar part		cell part;macromolecular complex;membrane;protein complex	YDR128W	WDR59				0.834098	0.90465	1.09384	0.984834	0.945448	0.929454	0.989315	0.993049	1.10201	0.992753	1.04763	1.03524	1.05303	1.07155	1.09961	0.9758	1.0202	1.01157	0.95057	1.07239		0.834098	0.90465	1.09384	0.984834	0.945448	0.929454	0.989315	0.993049	NaN
O13686S130	O13686	S	130	SPAC11E3.05	sea3		ubiquitin-protein ligase E3, coatamer related complex subunit Sea3 (predicted)	NKLNDSKILIKKASNSFANFSESVRSSTIVA	_KAS(ph)NSFANFSESVR_		acid-amino acid ligase activity;binding;catalytic activity;cation binding;ion binding;ligase activity;ligase activity, forming carbon-nitrogen bonds;metal ion binding;small conjugating protein ligase activity;transition metal ion binding;ubiquitin-protein ligase activity;zinc ion binding	cell part;cytoplasmic part;fungal-type vacuole membrane;intracellular organelle part;intracellular part;macromolecular complex;membrane;organelle membrane;organelle part;protein complex;vacuolar membrane;vacuolar part		cell part;macromolecular complex;membrane;protein complex	YDR128W	WDR59				NaN	1.0975	NaN	NaN	NaN	NaN	NaN	NaN	NaN	NaN	NaN	NaN	NaN	NaN	NaN	NaN	NaN	NaN	NaN	NaN		NaN	NaN	NaN	NaN	NaN	NaN	NaN	NaN	NaN
O13686S163	O13686	S	163	SPAC11E3.05	sea3		ubiquitin-protein ligase E3, coatamer related complex subunit Sea3 (predicted)	QTPTQRLQGLTSISSSSFDDGSYGSRRISFN	_LQGLTSISSS(ph)SFDDGSYGSR_		acid-amino acid ligase activity;binding;catalytic activity;cation binding;ion binding;ligase activity;ligase activity, forming carbon-nitrogen bonds;metal ion binding;small conjugating protein ligase activity;transition metal ion binding;ubiquitin-protein ligase activity;zinc ion binding	cell part;cytoplasmic part;fungal-type vacuole membrane;intracellular organelle part;intracellular part;macromolecular complex;membrane;organelle membrane;organelle part;protein complex;vacuolar membrane;vacuolar part		cell part;macromolecular complex;membrane;protein complex	YDR128W	WDR59				0.829119	1.23121	0.992359	NaN	NaN	NaN	NaN	0.988924	NaN	NaN	NaN	NaN	NaN	0.896298	NaN	0.971534	0.920217	1.01236	NaN	NaN		0.829119	1.23121	0.992359	NaN	NaN	NaN	NaN	0.988924	NaN
O13686S176	O13686	S	176	SPAC11E3.05	sea3		ubiquitin-protein ligase E3, coatamer related complex subunit Sea3 (predicted)	SSSSFDDGSYGSRRISFNSQGVSGRLRRNMD	_RIS(ph)FNSQGVSGR_		acid-amino acid ligase activity;binding;catalytic activity;cation binding;ion binding;ligase activity;ligase activity, forming carbon-nitrogen bonds;metal ion binding;small conjugating protein ligase activity;transition metal ion binding;ubiquitin-protein ligase activity;zinc ion binding	cell part;cytoplasmic part;fungal-type vacuole membrane;intracellular organelle part;intracellular part;macromolecular complex;membrane;organelle membrane;organelle part;protein complex;vacuolar membrane;vacuolar part		cell part;macromolecular complex;membrane;protein complex	YDR128W	WDR59				0.464274	0.589032	0.598194	0.601034	0.901957	0.706564	0.840195	0.634115	0.481024	0.541917	0.585754	0.747217	0.653168	0.666444	0.693577	0.672088	0.857339	0.790389	0.834098	0.83689		0.464274	0.589032	0.598194	0.601034	0.901957	0.706564	0.840195	0.634115	0.481024
O13686S23	O13686	S	23	SPAC11E3.05	sea3		ubiquitin-protein ligase E3, coatamer related complex subunit Sea3 (predicted)	DSSRKSPPSDSVVKNSSPIDYEHSLKSLQDE	_NS(ph)SPIDYEHSLK_		acid-amino acid ligase activity;binding;catalytic activity;cation binding;ion binding;ligase activity;ligase activity, forming carbon-nitrogen bonds;metal ion binding;small conjugating protein ligase activity;transition metal ion binding;ubiquitin-protein ligase activity;zinc ion binding	cell part;cytoplasmic part;fungal-type vacuole membrane;intracellular organelle part;intracellular part;macromolecular complex;membrane;organelle membrane;organelle part;protein complex;vacuolar membrane;vacuolar part		cell part;macromolecular complex;membrane;protein complex	YDR128W	WDR59				NaN	0.49334	NaN	0.624805	NaN	0.402188	0.352808	0.360062	0.342642	NaN	NaN	0.34528	0.432264	0.686342	0.4148	0.371099	0.533504	NaN	NaN	NaN		NaN	0.49334	NaN	0.624805	NaN	0.402188	0.352808	0.360062	0.342642
O13686S24	O13686	S	24	SPAC11E3.05	sea3		ubiquitin-protein ligase E3, coatamer related complex subunit Sea3 (predicted)	SSRKSPPSDSVVKNSSPIDYEHSLKSLQDER	_NSS(ph)PIDYEHSLK_		acid-amino acid ligase activity;binding;catalytic activity;cation binding;ion binding;ligase activity;ligase activity, forming carbon-nitrogen bonds;metal ion binding;small conjugating protein ligase activity;transition metal ion binding;ubiquitin-protein ligase activity;zinc ion binding	cell part;cytoplasmic part;fungal-type vacuole membrane;intracellular organelle part;intracellular part;macromolecular complex;membrane;organelle membrane;organelle part;protein complex;vacuolar membrane;vacuolar part		cell part;macromolecular complex;membrane;protein complex	YDR128W	WDR59				0.98824	1.12533	1.01766	0.876194	0.966744	1.04817	0.963206	1.12878	0.683107	1.19716	NaN	1.2663	1.79073	1.21959	0.732762	0.754148	0.817862	1.32279	0.747775	0.521322		0.98824	1.12533	1.01766	0.876194	0.966744	1.04817	0.963206	1.12878	0.683107
O13686S9	O13686	S	9	SPAC11E3.05	sea3		ubiquitin-protein ligase E3, coatamer related complex subunit Sea3 (predicted)	_______MRELQGDDSSRKSPPSDSVVKNSS	_ELQGDDS(ph)S(ph)RKSPPSDSVVK_		acid-amino acid ligase activity;binding;catalytic activity;cation binding;ion binding;ligase activity;ligase activity, forming carbon-nitrogen bonds;metal ion binding;small conjugating protein ligase activity;transition metal ion binding;ubiquitin-protein ligase activity;zinc ion binding	cell part;cytoplasmic part;fungal-type vacuole membrane;intracellular organelle part;intracellular part;macromolecular complex;membrane;organelle membrane;organelle part;protein complex;vacuolar membrane;vacuolar part		cell part;macromolecular complex;membrane;protein complex	YDR128W	WDR59				0.893336	1.06827	0.940026	0.985416	0.944644	1.08961	NaN	1.06953	NaN	1.15348	NaN	1.01419	NaN	1.19199	1.0511	NaN	NaN	0.950209	0.952381	1.30212		0.893336	NaN	NaN	NaN	NaN	NaN	NaN	NaN	NaN
O13687S2	O13687	S	2	SPAC11E3.07	vma4		V-type ATPase V1 subunit E (predicted)	______________MSLSDEQVQAEMHKMVS	_(ac)M(ox)S(ph)LS(ph)DEQVQAEMHKMVS(ph)FIKQEALEK_	ATP hydrolysis coupled proton transport;biological regulation;cation homeostasis;cation transport;cellular cation homeostasis;cellular chemical homeostasis;cellular homeostasis;cellular ion homeostasis;cellular monovalent inorganic cation homeostasis;cellular process;chemical homeostasis;energy coupled proton transport, against electrochemical gradient;establishment of localization;homeostatic pr…	active transmembrane transporter activity;adenyl nucleotide binding;adenyl ribonucleotide binding;ATP binding;ATPase activity;ATPase activity, coupled;ATPase activity, coupled to movement of substances;ATPase activity, coupled to transmembrane movement of ions;ATPase activity, coupled to transmembrane movement of substances;binding;catalytic activity;cation transmembrane transporter activity;cati…	cell part;cytoplasmic part;fungal-type vacuole membrane;intracellular organelle part;intracellular part;macromolecular complex;membrane;membrane part;organelle membrane;organelle part;protein complex;proton-transporting two-sector ATPase complex, catalytic domain;proton-transporting V-type ATPase, V1 domain;vacuolar membrane;vacuolar part;vacuolar proton-transporting V-type ATPase, V1 domain	biological regulation;cellular homeostasis;cellular ion homeostasis;cellular process;establishment of localization;homeostatic process;hydrogen transport;ion transport;transmembrane transport;transport	cell part;macromolecular complex;membrane;protein complex	YOR332W	ATP6V1E2|ATP6V1E1				0.951022	0.958589	0.984349	0.920217	0.934579	0.916087	0.974659	0.894135	0.937647	0.92115	0.949127	0.949848	1.0238	0.981836	1.07425	1.00637	1.04781	1.00991	1.01711	0.955201		0.951022	0.958589	0.984349	0.920217	0.934579	0.916087	0.974659	0.894135	0.937647
O13687S4	O13687	S	4	SPAC11E3.07	vma4		V-type ATPase V1 subunit E (predicted)	____________MSLSDEQVQAEMHKMVSFI	_(ac)M(ox)S(ph)LS(ph)DEQVQAEMHKMVS(ph)FIKQEALEK_	ATP hydrolysis coupled proton transport;biological regulation;cation homeostasis;cation transport;cellular cation homeostasis;cellular chemical homeostasis;cellular homeostasis;cellular ion homeostasis;cellular monovalent inorganic cation homeostasis;cellular process;chemical homeostasis;energy coupled proton transport, against electrochemical gradient;establishment of localization;homeostatic pr…	active transmembrane transporter activity;adenyl nucleotide binding;adenyl ribonucleotide binding;ATP binding;ATPase activity;ATPase activity, coupled;ATPase activity, coupled to movement of substances;ATPase activity, coupled to transmembrane movement of ions;ATPase activity, coupled to transmembrane movement of substances;binding;catalytic activity;cation transmembrane transporter activity;cati…	cell part;cytoplasmic part;fungal-type vacuole membrane;intracellular organelle part;intracellular part;macromolecular complex;membrane;membrane part;organelle membrane;organelle part;protein complex;proton-transporting two-sector ATPase complex, catalytic domain;proton-transporting V-type ATPase, V1 domain;vacuolar membrane;vacuolar part;vacuolar proton-transporting V-type ATPase, V1 domain	biological regulation;cellular homeostasis;cellular ion homeostasis;cellular process;establishment of localization;homeostatic process;hydrogen transport;ion transport;transmembrane transport;transport	cell part;macromolecular complex;membrane;protein complex	YOR332W	ATP6V1E2|ATP6V1E1				1.02629	0.922339	0.901876	0.934579	0.812546	0.942418	0.918695	0.939496	0.893096	0.880824	0.949577	0.985125	0.96918	0.981643	0.907853	1.10845	0.918021	1.0449	1.25938	1.34335		NaN	0.922339	NaN	0.934579	0.812546	0.942418	0.918695	0.939496	0.893096
O13689S145	O13689	S	145	SPAC11E3.10			VanZ-like family protein	YGHVPTIADDLEMQASAAEEEEEGEEDVSKS	_YGHVPTIADDLEM(ox)QAS(ph)AAEEEEEGEEDVSK_			cell part;cytoplasmic part;Golgi apparatus;integral to membrane;intracellular membrane-bounded organelle;intracellular organelle;intracellular part;intrinsic to membrane;membrane part;membrane-bounded organelle;organelle		cell part;Golgi apparatus;intracellular membrane-bounded organelle;intracellular organelle;organelle	YJR112W-A	NONE				1.25453	1.16515	1.06349	1.0846	1.08949	1.18479	1.1858	1.20649	1.20566	1.30921	1.27962	1.27158	1.21826	1.22696	1.21153	1.25671	1.22933	1.1941	1.13512	1.23355		1.25453	1.16515	1.06349	1.0846	1.08949	1.18479	1.1858	1.20649	1.20566
O13690S23	O13690	S	23	SPAC11E3.11c	syt22		guanyl-nucleotide exchange factor Syt22	AYLKNGNSTPSNDKRSPSSLSQRSKTSTRSS	_RS(ph)PSSLSQR_	activation of bipolar cell growth;biological regulation;cellular process;establishment of localization;establishment of localization in cell;establishment of protein localization;intracellular protein transport;intracellular transport;positive regulation of biological process;positive regulation of bipolar cell growth;positive regulation of cell growth;positive regulation of cellular component or…	ARF guanyl-nucleotide exchange factor activity;binding;enzyme regulator activity;GTPase regulator activity;guanyl-nucleotide exchange factor activity;lipid binding;nucleoside-triphosphatase regulator activity;phospholipid binding;small GTPase regulator activity	cell cortex of cell tip;cell cortex part;cell part;cytoplasmic part;intracellular part	biological regulation;cellular process;establishment of localization;protein transport;transport;vesicle-mediated transport	cell part	YBL060W	PSD4|PSD3|PSD|PSD2				0.512794	0.972668	0.974279	1.2695	1.13731	1.2404	1.12255	1.15965	0.962001	0.820951	0.739864	0.633553	0.53984	0.608125	0.520264	0.487496	0.635284	0.706414	0.841822	0.756029		0.512794	0.972668	0.974279	1.2695	1.13731	1.2404	1.12255	1.15965	0.962001
O13690S249	O13690	S	249	SPAC11E3.11c	syt22		guanyl-nucleotide exchange factor Syt22	PVKSRDSQNKSAKNLSTAYRTVSGESRNLMV	_NLS(ph)TAYRTVSGESR_	activation of bipolar cell growth;biological regulation;cellular process;establishment of localization;establishment of localization in cell;establishment of protein localization;intracellular protein transport;intracellular transport;positive regulation of biological process;positive regulation of bipolar cell growth;positive regulation of cell growth;positive regulation of cellular component or…	ARF guanyl-nucleotide exchange factor activity;binding;enzyme regulator activity;GTPase regulator activity;guanyl-nucleotide exchange factor activity;lipid binding;nucleoside-triphosphatase regulator activity;phospholipid binding;small GTPase regulator activity	cell cortex of cell tip;cell cortex part;cell part;cytoplasmic part;intracellular part	biological regulation;cellular process;establishment of localization;protein transport;transport;vesicle-mediated transport	cell part	YBL060W	PSD4|PSD3|PSD|PSD2				NaN	NaN	NaN	NaN	NaN	NaN	NaN	NaN	3.63306	NaN	NaN	NaN	NaN	NaN	NaN	NaN	NaN	NaN	NaN	NaN		NaN	NaN	NaN	NaN	NaN	NaN	NaN	NaN	3.63306
O13690S296	O13690	S	296	SPAC11E3.11c	syt22		guanyl-nucleotide exchange factor Syt22	SSNYLRDRRSINRQSSLSIPKSTSETTRKTL	_QSS(ph)LSIPK_	activation of bipolar cell growth;biological regulation;cellular process;establishment of localization;establishment of localization in cell;establishment of protein localization;intracellular protein transport;intracellular transport;positive regulation of biological process;positive regulation of bipolar cell growth;positive regulation of cell growth;positive regulation of cellular component or…	ARF guanyl-nucleotide exchange factor activity;binding;enzyme regulator activity;GTPase regulator activity;guanyl-nucleotide exchange factor activity;lipid binding;nucleoside-triphosphatase regulator activity;phospholipid binding;small GTPase regulator activity	cell cortex of cell tip;cell cortex part;cell part;cytoplasmic part;intracellular part	biological regulation;cellular process;establishment of localization;protein transport;transport;vesicle-mediated transport	cell part	YBL060W	PSD4|PSD3|PSD|PSD2				0.969744	0.756029	NaN	NaN	1.60169	1.70262	1.7133	1.53877	1.33526	1.4526	1.2098	1.12764	1.29057	1.20723	1.13217	1.16786	1.22017	1.42753	1.38089	1.3772		0.969744	0.756029	NaN	NaN	1.60169	1.70262	1.7133	1.53877	1.33526
O13690S502	O13690	S	502	SPAC11E3.11c	syt22		guanyl-nucleotide exchange factor Syt22	FLSSYKSFASNESCNSPAIHSLHGNLSPGKS	_SFASNESCNS(ph)PAIHSLHGNLSPGK_	activation of bipolar cell growth;biological regulation;cellular process;establishment of localization;establishment of localization in cell;establishment of protein localization;intracellular protein transport;intracellular transport;positive regulation of biological process;positive regulation of bipolar cell growth;positive regulation of cell growth;positive regulation of cellular component or…	ARF guanyl-nucleotide exchange factor activity;binding;enzyme regulator activity;GTPase regulator activity;guanyl-nucleotide exchange factor activity;lipid binding;nucleoside-triphosphatase regulator activity;phospholipid binding;small GTPase regulator activity	cell cortex of cell tip;cell cortex part;cell part;cytoplasmic part;intracellular part	biological regulation;cellular process;establishment of localization;protein transport;transport;vesicle-mediated transport	cell part	YBL060W	PSD4|PSD3|PSD|PSD2				0.149871	NaN	NaN	NaN	NaN	NaN	0.250947	NaN	NaN	NaN	NaN	NaN	0.156526	NaN	0.18874	NaN	NaN	NaN	NaN	0.317803		0.149871	NaN	NaN	NaN	NaN	NaN	0.250947	NaN	NaN
O13690S507	O13690	S	507	SPAC11E3.11c	syt22		guanyl-nucleotide exchange factor Syt22	KSFASNESCNSPAIHSLHGNLSPGKSAELKK	_SFASNESCNSPAIHS(ph)LHGNLSPGK_	activation of bipolar cell growth;biological regulation;cellular process;establishment of localization;establishment of localization in cell;establishment of protein localization;intracellular protein transport;intracellular transport;positive regulation of biological process;positive regulation of bipolar cell growth;positive regulation of cell growth;positive regulation of cellular component or…	ARF guanyl-nucleotide exchange factor activity;binding;enzyme regulator activity;GTPase regulator activity;guanyl-nucleotide exchange factor activity;lipid binding;nucleoside-triphosphatase regulator activity;phospholipid binding;small GTPase regulator activity	cell cortex of cell tip;cell cortex part;cell part;cytoplasmic part;intracellular part	biological regulation;cellular process;establishment of localization;protein transport;transport;vesicle-mediated transport	cell part	YBL060W	PSD4|PSD3|PSD|PSD2				NaN	0.690274	0.964041	0.926097	NaN	NaN	NaN	NaN	NaN	NaN	0.163583	0.157349	NaN	NaN	NaN	0.471698	NaN	0.486192	NaN	0.293737		NaN	0.690274	0.964041	0.926097	NaN	NaN	NaN	NaN	NaN
O13690S513	O13690	S	513	SPAC11E3.11c	syt22		guanyl-nucleotide exchange factor Syt22	ESCNSPAIHSLHGNLSPGKSAELKKLHKRSL	_SFASNESCNSPAIHSLHGNLS(ph)PGK_	activation of bipolar cell growth;biological regulation;cellular process;establishment of localization;establishment of localization in cell;establishment of protein localization;intracellular protein transport;intracellular transport;positive regulation of biological process;positive regulation of bipolar cell growth;positive regulation of cell growth;positive regulation of cellular component or…	ARF guanyl-nucleotide exchange factor activity;binding;enzyme regulator activity;GTPase regulator activity;guanyl-nucleotide exchange factor activity;lipid binding;nucleoside-triphosphatase regulator activity;phospholipid binding;small GTPase regulator activity	cell cortex of cell tip;cell cortex part;cell part;cytoplasmic part;intracellular part	biological regulation;cellular process;establishment of localization;protein transport;transport;vesicle-mediated transport	cell part	YBL060W	PSD4|PSD3|PSD|PSD2	Mitotic			0.239309	0.967773	1.17422	0.996214	0.710025	0.667646	0.299347	0.371927	0.342009	0.214519	0.193562	0.259316	0.25328	0.260078	0.229864	0.283921	0.50971	0.458526	0.410122	0.276794		0.239309	0.967773	1.17422	0.996214	0.710025	0.667646	0.299347	0.371927	0.342009
O13690S608	O13690	S	608	SPAC11E3.11c	syt22		guanyl-nucleotide exchange factor Syt22	SEIKKLPMGTDELEKSMVRPSTAMYINRQNE	_S(ph)M(ox)VRPSTAMYINR_	activation of bipolar cell growth;biological regulation;cellular process;establishment of localization;establishment of localization in cell;establishment of protein localization;intracellular protein transport;intracellular transport;positive regulation of biological process;positive regulation of bipolar cell growth;positive regulation of cell growth;positive regulation of cellular component or…	ARF guanyl-nucleotide exchange factor activity;binding;enzyme regulator activity;GTPase regulator activity;guanyl-nucleotide exchange factor activity;lipid binding;nucleoside-triphosphatase regulator activity;phospholipid binding;small GTPase regulator activity	cell cortex of cell tip;cell cortex part;cell part;cytoplasmic part;intracellular part	biological regulation;cellular process;establishment of localization;protein transport;transport;vesicle-mediated transport	cell part	YBL060W	PSD4|PSD3|PSD|PSD2				NaN	NaN	NaN	NaN	NaN	NaN	NaN	NaN	NaN	NaN	NaN	0.729235	NaN	NaN	1.41036	NaN	NaN	NaN	25.9457	NaN		NaN	NaN	NaN	NaN	NaN	NaN	NaN	NaN	NaN
O13690S613	O13690	S	613	SPAC11E3.11c	syt22		guanyl-nucleotide exchange factor Syt22	LPMGTDELEKSMVRPSTAMYINRQNENAVSI	_SM(ox)VRPS(ph)TAMYINR_	activation of bipolar cell growth;biological regulation;cellular process;establishment of localization;establishment of localization in cell;establishment of protein localization;intracellular protein transport;intracellular transport;positive regulation of biological process;positive regulation of bipolar cell growth;positive regulation of cell growth;positive regulation of cellular component or…	ARF guanyl-nucleotide exchange factor activity;binding;enzyme regulator activity;GTPase regulator activity;guanyl-nucleotide exchange factor activity;lipid binding;nucleoside-triphosphatase regulator activity;phospholipid binding;small GTPase regulator activity	cell cortex of cell tip;cell cortex part;cell part;cytoplasmic part;intracellular part	biological regulation;cellular process;establishment of localization;protein transport;transport;vesicle-mediated transport	cell part	YBL060W	PSD4|PSD3|PSD|PSD2				1.03744	0.950751	0.964413	1.0786	0.937647	0.918949	0.910415	1.032	0.931793	0.932749	0.952653	0.902364	0.975039	1.05804	1.03143	1.13666	1.12891	1.04371	0.934667	1.01442		1.03744	0.950751	0.964413	1.0786	0.937647	0.918949	0.910415	1.032	0.931793
O13690S645	O13690	S	645	SPAC11E3.11c	syt22		guanyl-nucleotide exchange factor Syt22	KSRDLQGTVNTKEIRSRSALSYQNDRPLATD	_S(ph)RS(ph)ALSYQNDRPLATDLPSVIYNHK_	activation of bipolar cell growth;biological regulation;cellular process;establishment of localization;establishment of localization in cell;establishment of protein localization;intracellular protein transport;intracellular transport;positive regulation of biological process;positive regulation of bipolar cell growth;positive regulation of cell growth;positive regulation of cellular component or…	ARF guanyl-nucleotide exchange factor activity;binding;enzyme regulator activity;GTPase regulator activity;guanyl-nucleotide exchange factor activity;lipid binding;nucleoside-triphosphatase regulator activity;phospholipid binding;small GTPase regulator activity	cell cortex of cell tip;cell cortex part;cell part;cytoplasmic part;intracellular part	biological regulation;cellular process;establishment of localization;protein transport;transport;vesicle-mediated transport	cell part	YBL060W	PSD4|PSD3|PSD|PSD2				1.05976	1.0166	NaN	0.891504	NaN	0.88269	0.851571	2.8962	0.954107	1.02124	1.2608	1.10278	0.838856	0.906618	0.972195	0.937998	0.922679	0.825696	NaN	1.02781		1.05976	NaN	NaN	NaN	NaN	NaN	NaN	2.8962	NaN
O13690S647	O13690	S	647	SPAC11E3.11c	syt22		guanyl-nucleotide exchange factor Syt22	RDLQGTVNTKEIRSRSALSYQNDRPLATDLP	_S(ph)ALS(ph)YQNDRPLATDLPSVIYNHK_	activation of bipolar cell growth;biological regulation;cellular process;establishment of localization;establishment of localization in cell;establishment of protein localization;intracellular protein transport;intracellular transport;positive regulation of biological process;positive regulation of bipolar cell growth;positive regulation of cell growth;positive regulation of cellular component or…	ARF guanyl-nucleotide exchange factor activity;binding;enzyme regulator activity;GTPase regulator activity;guanyl-nucleotide exchange factor activity;lipid binding;nucleoside-triphosphatase regulator activity;phospholipid binding;small GTPase regulator activity	cell cortex of cell tip;cell cortex part;cell part;cytoplasmic part;intracellular part	biological regulation;cellular process;establishment of localization;protein transport;transport;vesicle-mediated transport	cell part	YBL060W	PSD4|PSD3|PSD|PSD2				1.08036	1.05572	0.872372	1.02743	1.06678	1.15451	1.2144	1.26304	1.14541	1.29096	1.14012	1.50623	1.09651	1.06959	0.980488	1.05497	0.962001	1.03304	1.19941	1.10813		1.08036	1.05572	0.872372	1.02743	1.06678	1.15451	1.2144	1.26304	1.14541
O13690S650	O13690	S	650	SPAC11E3.11c	syt22		guanyl-nucleotide exchange factor Syt22	QGTVNTKEIRSRSALSYQNDRPLATDLPSVI	_S(ph)ALS(ph)YQNDRPLATDLPSVIYNHK_	activation of bipolar cell growth;biological regulation;cellular process;establishment of localization;establishment of localization in cell;establishment of protein localization;intracellular protein transport;intracellular transport;positive regulation of biological process;positive regulation of bipolar cell growth;positive regulation of cell growth;positive regulation of cellular component or…	ARF guanyl-nucleotide exchange factor activity;binding;enzyme regulator activity;GTPase regulator activity;guanyl-nucleotide exchange factor activity;lipid binding;nucleoside-triphosphatase regulator activity;phospholipid binding;small GTPase regulator activity	cell cortex of cell tip;cell cortex part;cell part;cytoplasmic part;intracellular part	biological regulation;cellular process;establishment of localization;protein transport;transport;vesicle-mediated transport	cell part	YBL060W	PSD4|PSD3|PSD|PSD2				1.12997	1.05118	1.21766	1.22766	1.08683	1.15146	0.969086	0.960522	1.05732	0.982801	1.00642	1.04131	NaN	1.12988	0.966464	0.498927	NaN	0.862962	NaN	1.09219		NaN	NaN	NaN	NaN	NaN	NaN	NaN	NaN	1.05732
O13690S91	O13690	S	91	SPAC11E3.11c	syt22		guanyl-nucleotide exchange factor Syt22	PSMRVKLFGKDKSKASMSTNDLPSHPRSQSV	_AS(ph)MSTNDLPSHPR_	activation of bipolar cell growth;biological regulation;cellular process;establishment of localization;establishment of localization in cell;establishment of protein localization;intracellular protein transport;intracellular transport;positive regulation of biological process;positive regulation of bipolar cell growth;positive regulation of cell growth;positive regulation of cellular component or…	ARF guanyl-nucleotide exchange factor activity;binding;enzyme regulator activity;GTPase regulator activity;guanyl-nucleotide exchange factor activity;lipid binding;nucleoside-triphosphatase regulator activity;phospholipid binding;small GTPase regulator activity	cell cortex of cell tip;cell cortex part;cell part;cytoplasmic part;intracellular part	biological regulation;cellular process;establishment of localization;protein transport;transport;vesicle-mediated transport	cell part	YBL060W	PSD4|PSD3|PSD|PSD2				1.07664	1.09781	1.12099	1.13777	NaN	1.21688	1.02049	4.26112	0.707764	NaN	0.693385	0.75683	0.739919	0.69099	0.740138	0.829669	0.898876	0.917347	NaN	0.687144		1.07664	1.09781	1.12099	1.13777	NaN	1.21688	1.02049	4.26112	0.707764
O13690S93	O13690	S	93	SPAC11E3.11c	syt22		guanyl-nucleotide exchange factor Syt22	MRVKLFGKDKSKASMSTNDLPSHPRSQSVMG	_ASM(ox)S(ph)TNDLPSHPR_	activation of bipolar cell growth;biological regulation;cellular process;establishment of localization;establishment of localization in cell;establishment of protein localization;intracellular protein transport;intracellular transport;positive regulation of biological process;positive regulation of bipolar cell growth;positive regulation of cell growth;positive regulation of cellular component or…	ARF guanyl-nucleotide exchange factor activity;binding;enzyme regulator activity;GTPase regulator activity;guanyl-nucleotide exchange factor activity;lipid binding;nucleoside-triphosphatase regulator activity;phospholipid binding;small GTPase regulator activity	cell cortex of cell tip;cell cortex part;cell part;cytoplasmic part;intracellular part	biological regulation;cellular process;establishment of localization;protein transport;transport;vesicle-mediated transport	cell part	YBL060W	PSD4|PSD3|PSD|PSD2				1.11196	1.14982	1.1343	1.14116	1.27931	1.26116	0.974279	0.761615	0.702593	0.657332	0.620655	0.780153	0.750244	0.710126	0.767636	0.844238	0.911494	0.909256	0.835981	0.663526		1.11196	1.14982	1.1343	1.14116	1.27931	1.26116	0.974279	0.761615	0.702593
O13690T254	O13690	T	254	SPAC11E3.11c	syt22		guanyl-nucleotide exchange factor Syt22	DSQNKSAKNLSTAYRTVSGESRNLMVDPKVS	_NLSTAYRT(ph)VSGESR_	activation of bipolar cell growth;biological regulation;cellular process;establishment of localization;establishment of localization in cell;establishment of protein localization;intracellular protein transport;intracellular transport;positive regulation of biological process;positive regulation of bipolar cell growth;positive regulation of cell growth;positive regulation of cellular component or…	ARF guanyl-nucleotide exchange factor activity;binding;enzyme regulator activity;GTPase regulator activity;guanyl-nucleotide exchange factor activity;lipid binding;nucleoside-triphosphatase regulator activity;phospholipid binding;small GTPase regulator activity	cell cortex of cell tip;cell cortex part;cell part;cytoplasmic part;intracellular part	biological regulation;cellular process;establishment of localization;protein transport;transport;vesicle-mediated transport	cell part	YBL060W	PSD4|PSD3|PSD|PSD2				NaN	NaN	NaN	NaN	NaN	9.38174	NaN	NaN	3.78831	9.1954	8.43241	7.70594	8.64379	NaN	NaN	NaN	NaN	NaN	2.06535	NaN		NaN	NaN	NaN	NaN	NaN	9.38174	NaN	NaN	3.78831
O13690T614	O13690	T	614	SPAC11E3.11c	syt22		guanyl-nucleotide exchange factor Syt22	PMGTDELEKSMVRPSTAMYINRQNENAVSID	_SMVRPST(ph)AMYINR_	activation of bipolar cell growth;biological regulation;cellular process;establishment of localization;establishment of localization in cell;establishment of protein localization;intracellular protein transport;intracellular transport;positive regulation of biological process;positive regulation of bipolar cell growth;positive regulation of cell growth;positive regulation of cellular component or…	ARF guanyl-nucleotide exchange factor activity;binding;enzyme regulator activity;GTPase regulator activity;guanyl-nucleotide exchange factor activity;lipid binding;nucleoside-triphosphatase regulator activity;phospholipid binding;small GTPase regulator activity	cell cortex of cell tip;cell cortex part;cell part;cytoplasmic part;intracellular part	biological regulation;cellular process;establishment of localization;protein transport;transport;vesicle-mediated transport	cell part	YBL060W	PSD4|PSD3|PSD|PSD2				0.964506	1.05197	1.13439	1.13864	1.10024	1.20008	0.8967	1.11168	1.02657	1.16217	1.07011	1.09577	1.04864	1.01218	1.04344	1.13005	1.01987	1.01981	1.0188	0.918695		0.964506	1.05197	1.13439	1.13864	1.10024	1.20008	0.8967	1.11168	1.02657
O13690T659	O13690	T	659	SPAC11E3.11c	syt22		guanyl-nucleotide exchange factor Syt22	RSRSALSYQNDRPLATDLPSVIYNHKHPNVV	_SRS(ph)ALSYQNDRPLAT(ph)DLPSVIYNHK_	activation of bipolar cell growth;biological regulation;cellular process;establishment of localization;establishment of localization in cell;establishment of protein localization;intracellular protein transport;intracellular transport;positive regulation of biological process;positive regulation of bipolar cell growth;positive regulation of cell growth;positive regulation of cellular component or…	ARF guanyl-nucleotide exchange factor activity;binding;enzyme regulator activity;GTPase regulator activity;guanyl-nucleotide exchange factor activity;lipid binding;nucleoside-triphosphatase regulator activity;phospholipid binding;small GTPase regulator activity	cell cortex of cell tip;cell cortex part;cell part;cytoplasmic part;intracellular part	biological regulation;cellular process;establishment of localization;protein transport;transport;vesicle-mediated transport	cell part	YBL060W	PSD4|PSD3|PSD|PSD2				0.900576	NaN	NaN	NaN	0.962742	0.822571	1.03184	NaN	1.34226	NaN	NaN	NaN	0.766577	0.798531	NaN	0.796305	NaN	NaN	1.00337	0.995718		NaN	NaN	NaN	NaN	NaN	NaN	NaN	NaN	1.34226
O13690T94	O13690	T	94	SPAC11E3.11c	syt22		guanyl-nucleotide exchange factor Syt22	RVKLFGKDKSKASMSTNDLPSHPRSQSVMGF	_ASM(ox)ST(ph)NDLPSHPR_	activation of bipolar cell growth;biological regulation;cellular process;establishment of localization;establishment of localization in cell;establishment of protein localization;intracellular protein transport;intracellular transport;positive regulation of biological process;positive regulation of bipolar cell growth;positive regulation of cell growth;positive regulation of cellular component or…	ARF guanyl-nucleotide exchange factor activity;binding;enzyme regulator activity;GTPase regulator activity;guanyl-nucleotide exchange factor activity;lipid binding;nucleoside-triphosphatase regulator activity;phospholipid binding;small GTPase regulator activity	cell cortex of cell tip;cell cortex part;cell part;cytoplasmic part;intracellular part	biological regulation;cellular process;establishment of localization;protein transport;transport;vesicle-mediated transport	cell part	YBL060W	PSD4|PSD3|PSD|PSD2				1.22717	1.13026	NaN	NaN	NaN	NaN	NaN	NaN	NaN	NaN	NaN	NaN	NaN	NaN	NaN	NaN	NaN	NaN	NaN	NaN		1.22717	1.13026	NaN	NaN	NaN	NaN	NaN	NaN	NaN
O13690Y651	O13690	Y	651	SPAC11E3.11c	syt22		guanyl-nucleotide exchange factor Syt22	GTVNTKEIRSRSALSYQNDRPLATDLPSVIY	_SRS(ph)ALSY(ph)QNDRPLATDLPSVIYNHK_	activation of bipolar cell growth;biological regulation;cellular process;establishment of localization;establishment of localization in cell;establishment of protein localization;intracellular protein transport;intracellular transport;positive regulation of biological process;positive regulation of bipolar cell growth;positive regulation of cell growth;positive regulation of cellular component or…	ARF guanyl-nucleotide exchange factor activity;binding;enzyme regulator activity;GTPase regulator activity;guanyl-nucleotide exchange factor activity;lipid binding;nucleoside-triphosphatase regulator activity;phospholipid binding;small GTPase regulator activity	cell cortex of cell tip;cell cortex part;cell part;cytoplasmic part;intracellular part	biological regulation;cellular process;establishment of localization;protein transport;transport;vesicle-mediated transport	cell part	YBL060W	PSD4|PSD3|PSD|PSD2				0.893495	1.08743	NaN	NaN	0.945805	NaN	NaN	NaN	0.954107	0.886054	NaN	NaN	NaN	NaN	NaN	NaN	NaN	NaN	NaN	NaN		NaN	NaN	NaN	NaN	NaN	NaN	NaN	NaN	NaN
O13695S295	O13695	S	295	SPAC11G7.01			serine-rich Schizosaccharomyces specific protein	RMQEVEEYGFNPNQPSNFRSPNRAPSTNNRY	_MQEVEEYGFNPNQPS(ph)NFRSPNRAPSTNNR_			cell part;cell surface;integral to membrane;intrinsic to membrane;membrane part		cell part;cell surface	NONE	NONE	Mitotic			0.15424	0.709774	0.68899	0.488138	0.514695	0.183665	0.100406	0.888257	0.118048	NaN	0.211006	0.243552	0.213588	NaN	0.141858	0.177044	0.277062	0.217732	0.232493	0.118875		0.15424	0.709774	0.68899	0.488138	0.514695	0.183665	0.100406	0.888257	0.118048
O13695S299	O13695	S	299	SPAC11G7.01			serine-rich Schizosaccharomyces specific protein	VEEYGFNPNQPSNFRSPNRAPSTNNRYRGWN	_S(ph)PNRAPSTNNR_			cell part;cell surface;integral to membrane;intrinsic to membrane;membrane part		cell part;cell surface	NONE	NONE	Mitotic	Cdc2		0.211595	0.66142	0.886132	0.64189	0.312441	0.204901	0.0914578	0.328052	0.118699	NaN	0.261924	NaN	NaN	0.079139	0.137146	0.305923	0.277485	0.218022	0.165637	0.163018		0.211595	0.66142	0.886132	0.64189	0.312441	0.204901	0.0914578	0.328052	0.118699
O13695S305	O13695	S	305	SPAC11G7.01			serine-rich Schizosaccharomyces specific protein	NPNQPSNFRSPNRAPSTNNRYRGWNGSPTPA	_SPNRAPS(ph)TNNR_			cell part;cell surface;integral to membrane;intrinsic to membrane;membrane part		cell part;cell surface	NONE	NONE				0.132473	0.606907	0.746491	0.552212	0.394711	0.162962	NaN	0.187417	NaN	NaN	NaN	NaN	NaN	0.174514	1.89104	NaN	1.61387	1.45364	NaN	1.76725		NaN	NaN	NaN	NaN	NaN	NaN	NaN	NaN	NaN
O13695T306	O13695	T	306	SPAC11G7.01			serine-rich Schizosaccharomyces specific protein	PNQPSNFRSPNRAPSTNNRYRGWNGSPTPAA	_SPNRAPST(ph)NNR_			cell part;cell surface;integral to membrane;intrinsic to membrane;membrane part		cell part;cell surface	NONE	NONE				NaN	0.599664	NaN	NaN	0.27648	0.13572	NaN	NaN	NaN	NaN	2.21769	NaN	1.614	0.174514	0.604558	NaN	1.03679	1.49508	NaN	1.55965		NaN	NaN	NaN	NaN	NaN	NaN	NaN	NaN	NaN
O13695Y287	O13695	Y	287	SPAC11G7.01			serine-rich Schizosaccharomyces specific protein	RSKRIKAERMQEVEEYGFNPNQPSNFRSPNR	_M(ox)QEVEEY(ph)GFNPNQPSNFRSPNR_			cell part;cell surface;integral to membrane;intrinsic to membrane;membrane part		cell part;cell surface	NONE	NONE				NaN	NaN	0.595593	NaN	NaN	NaN	NaN	NaN	NaN	NaN	NaN	NaN	NaN	NaN	0.440568	NaN	0.258973	0.174923	NaN	NaN		NaN	NaN	0.595593	NaN	NaN	NaN	NaN	NaN	NaN
O13699S10	O13699	S	10	SPAC11G7.06c	mug132		S. pombe specific UPF0300 family protein 3	______MLSFGGSLLSHSDIASRNKFSIDYS	_(ac)MLSFGGSLLS(ph)HS(ph)DIAS(ph)R_	cell cycle phase;cell cycle process;cellular process;meiosis		cell part;cytoplasmic part;intracellular membrane-bounded organelle;intracellular organelle;intracellular part;membrane-bounded organelle;mitochondrion;organelle	cellular process;meiosis	cell part;intracellular membrane-bounded organelle;intracellular organelle;mitochondrion;organelle	NONE	NONE				1.17353	1.30449	1.12948	1.18537	0.976753	1.18381	0.938879	0.907359	1.35929	1.10496	0.973426	1.23265	0.995322	1.21712	1.14903	1.00555	1.41943	1.35971	0.986875	1.28705		NaN	NaN	NaN	NaN	NaN	NaN	NaN	NaN	NaN
O13699S12	O13699	S	12	SPAC11G7.06c	mug132		S. pombe specific UPF0300 family protein 3	____MLSFGGSLLSHSDIASRNKFSIDYSQF	_(ac)MLSFGGSLLS(ph)HS(ph)DIAS(ph)R_	cell cycle phase;cell cycle process;cellular process;meiosis		cell part;cytoplasmic part;intracellular membrane-bounded organelle;intracellular organelle;intracellular part;membrane-bounded organelle;mitochondrion;organelle	cellular process;meiosis	cell part;intracellular membrane-bounded organelle;intracellular organelle;mitochondrion;organelle	NONE	NONE				1.17353	1.30449	1.12948	1.18537	1.00266	1.18381	1.04871	0.989217	0.77694	1.10496	0.973426	1.23265	1.00043	1.25244	1.14903	1.08128	1.41943	1.35971	0.986875	1.28705		NaN	NaN	NaN	NaN	NaN	NaN	NaN	NaN	NaN
O13699S3	O13699	S	3	SPAC11G7.06c	mug132		S. pombe specific UPF0300 family protein 3	_____________MLSFGGSLLSHSDIASRN	_(ac)MLS(ph)FGGS(ph)LLSHS(ph)DIASR_	cell cycle phase;cell cycle process;cellular process;meiosis		cell part;cytoplasmic part;intracellular membrane-bounded organelle;intracellular organelle;intracellular part;membrane-bounded organelle;mitochondrion;organelle	cellular process;meiosis	cell part;intracellular membrane-bounded organelle;intracellular organelle;mitochondrion;organelle	NONE	NONE				1.2229	1.33333	1.2151	1.12558	1.06732	1.18381	1.13842	1.05438	0.978186	1.09519	1.00738	1.28353	1.17416	1.30088	1.16863	1.08993	1.08206	1.01131	1.0221	1.00392		NaN	NaN	NaN	NaN	NaN	NaN	NaN	NaN	NaN
O13699S7	O13699	S	7	SPAC11G7.06c	mug132		S. pombe specific UPF0300 family protein 3	_________MLSFGGSLLSHSDIASRNKFSI	_(ac)MLS(ph)FGGS(ph)LLS(ph)HSDIASR_	cell cycle phase;cell cycle process;cellular process;meiosis		cell part;cytoplasmic part;intracellular membrane-bounded organelle;intracellular organelle;intracellular part;membrane-bounded organelle;mitochondrion;organelle	cellular process;meiosis	cell part;intracellular membrane-bounded organelle;intracellular organelle;mitochondrion;organelle	NONE	NONE				1.27434	1.33333	1.2151	1.15582	1.09319	1.19252	1.18579	1.06305	1.15468	1.09519	1.08011	1.28353	1.19303	1.32517	1.18858	1.11747	1.09832	1.01799	1.0221	1.02817		NaN	NaN	NaN	NaN	NaN	NaN	NaN	NaN	NaN
O13701S61	O13701	S	61	SPAC13F5.02c	taf7	ptr6	transcription factor TFIID complex subunit Taf7	KIRLKRVREPGLGYDSEASDREEDTYIEEQI	_VREPGLGYDS(ph)EAS(ph)DR_	biological regulation;biosynthetic process;cellular biosynthetic process;cellular macromolecule metabolic process;cellular metabolic process;cellular nitrogen compound metabolic process;cellular process;establishment of localization;establishment of localization in cell;establishment of RNA localization;intracellular transport;macromolecule metabolic process;metabolic process;mRNA export from nuc…	core RNA polymerase binding transcription factor activity;core RNA polymerase II binding transcription factor activity;protein binding transcription factor activity	cell part;cytoplasmic part;cytosol;intracellular organelle part;intracellular part;macromolecular complex;nuclear part;nucleoplasm part;organelle part;protein complex;transcription factor complex;transcription factor TFIID complex	biological regulation;biosynthetic process;cellular metabolic process;cellular nitrogen compound metabolic process;cellular process;establishment of localization;macromolecule metabolic process;metabolic process;nitrogen compound metabolic process;nuclear transport;nucleobase-containing compound metabolic process;nucleobase-containing compound transport;nucleocytoplasmic transport;primary metabol…	cell part;cytosol;macromolecular complex;protein complex;transcription factor complex	YMR227C	TAF7L|TAF7				NaN	NaN	0.989609	NaN	0.733568	NaN	NaN	NaN	NaN	NaN	NaN	NaN	NaN	NaN	NaN	NaN	NaN	NaN	NaN	NaN		NaN	NaN	NaN	NaN	NaN	NaN	NaN	NaN	NaN
O13701S64	O13701	S	64	SPAC13F5.02c	taf7	ptr6	transcription factor TFIID complex subunit Taf7	LKRVREPGLGYDSEASDREEDTYIEEQIILR	_VREPGLGYDS(ph)EAS(ph)DR_	biological regulation;biosynthetic process;cellular biosynthetic process;cellular macromolecule metabolic process;cellular metabolic process;cellular nitrogen compound metabolic process;cellular process;establishment of localization;establishment of localization in cell;establishment of RNA localization;intracellular transport;macromolecule metabolic process;metabolic process;mRNA export from nuc…	core RNA polymerase binding transcription factor activity;core RNA polymerase II binding transcription factor activity;protein binding transcription factor activity	cell part;cytoplasmic part;cytosol;intracellular organelle part;intracellular part;macromolecular complex;nuclear part;nucleoplasm part;organelle part;protein complex;transcription factor complex;transcription factor TFIID complex	biological regulation;biosynthetic process;cellular metabolic process;cellular nitrogen compound metabolic process;cellular process;establishment of localization;macromolecule metabolic process;metabolic process;nitrogen compound metabolic process;nuclear transport;nucleobase-containing compound metabolic process;nucleobase-containing compound transport;nucleocytoplasmic transport;primary metabol…	cell part;cytosol;macromolecular complex;protein complex;transcription factor complex	YMR227C	TAF7L|TAF7				NaN	NaN	0.989609	NaN	0.733568	NaN	NaN	NaN	NaN	NaN	NaN	NaN	NaN	NaN	NaN	NaN	NaN	NaN	NaN	NaN		NaN	NaN	NaN	NaN	NaN	NaN	NaN	NaN	NaN
O13703S239	O13703	S	239	SPAC13F5.04c	vta1	new6,SPAC13F5.08,vts1	Vps20 associated protein Vta1 (predicted)	DVKSLSSTPAAPQLNSPSHSYEPTTFPSTTS	_SLSSTPAAPQLNS(ph)PSHSYEPTTFPSTTSITENLPTIDPTR_	cellular process;endosome transport;endosome transport via multivesicular body sorting pathway;establishment of localization;establishment of localization in cell;establishment of protein localization;intracellular transport;late endosome to vacuole transport;late endosome to vacuole transport via multivesicular body sorting pathway;lipid transport;organic substance transport;protein transport;tr…		cell part;cytoplasmic part;endosomal part;endosome;endosome membrane;intracellular membrane-bounded organelle;intracellular organelle;intracellular organelle part;intracellular part;late endosome;membrane;membrane-bounded organelle;multivesicular body;organelle;organelle membrane;organelle part	cellular process;endosome transport;establishment of localization;lipid transport;protein transport;transport;vacuolar transport;vesicle-mediated transport	cell part;endosome;intracellular membrane-bounded organelle;intracellular organelle;membrane;organelle	YLR181C	VTA1				NaN	0.848176	NaN	NaN	NaN	NaN	NaN	NaN	NaN	NaN	NaN	NaN	NaN	NaN	NaN	NaN	NaN	NaN	0.747943	NaN		NaN	0.848176	NaN	NaN	NaN	NaN	NaN	NaN	NaN
O13703S241	O13703	S	241	SPAC13F5.04c	vta1	new6,SPAC13F5.08,vts1	Vps20 associated protein Vta1 (predicted)	KSLSSTPAAPQLNSPSHSYEPTTFPSTTSIT	_SLSSTPAAPQLNSPS(ph)HSYEPTTFPSTTSITENLPTIDPTR_	cellular process;endosome transport;endosome transport via multivesicular body sorting pathway;establishment of localization;establishment of localization in cell;establishment of protein localization;intracellular transport;late endosome to vacuole transport;late endosome to vacuole transport via multivesicular body sorting pathway;lipid transport;organic substance transport;protein transport;tr…		cell part;cytoplasmic part;endosomal part;endosome;endosome membrane;intracellular membrane-bounded organelle;intracellular organelle;intracellular organelle part;intracellular part;late endosome;membrane;membrane-bounded organelle;multivesicular body;organelle;organelle membrane;organelle part	cellular process;endosome transport;establishment of localization;lipid transport;protein transport;transport;vacuolar transport;vesicle-mediated transport	cell part;endosome;intracellular membrane-bounded organelle;intracellular organelle;membrane;organelle	YLR181C	VTA1				0.71495	NaN	NaN	NaN	NaN	NaN	NaN	NaN	NaN	NaN	NaN	NaN	NaN	NaN	NaN	NaN	NaN	NaN	NaN	NaN		0.71495	NaN	NaN	NaN	NaN	NaN	NaN	NaN	NaN
O13703S278	O13703	S	278	SPAC13F5.04c	vta1	new6,SPAC13F5.08,vts1	Vps20 associated protein Vta1 (predicted)	DPTRSTRSSSHIQSLSPESKQTSDGHRPPSP	_SSSHIQSLS(ph)PESK_	cellular process;endosome transport;endosome transport via multivesicular body sorting pathway;establishment of localization;establishment of localization in cell;establishment of protein localization;intracellular transport;late endosome to vacuole transport;late endosome to vacuole transport via multivesicular body sorting pathway;lipid transport;organic substance transport;protein transport;tr…		cell part;cytoplasmic part;endosomal part;endosome;endosome membrane;intracellular membrane-bounded organelle;intracellular organelle;intracellular organelle part;intracellular part;late endosome;membrane;membrane-bounded organelle;multivesicular body;organelle;organelle membrane;organelle part	cellular process;endosome transport;establishment of localization;lipid transport;protein transport;transport;vacuolar transport;vesicle-mediated transport	cell part;endosome;intracellular membrane-bounded organelle;intracellular organelle;membrane;organelle	YLR181C	VTA1				0.410307	0.672088	0.797385	0.859033	0.864678	0.81686	0.78672	0.767401	0.715717	0.740796	0.698422	0.673355	0.669165	0.653467	0.66177	0.707564	0.774653	0.826241	0.821895	0.824266		0.410307	0.672088	0.797385	0.859033	0.864678	0.81686	0.78672	0.767401	0.715717
O13703T284	O13703	T	284	SPAC13F5.04c	vta1	new6,SPAC13F5.08,vts1	Vps20 associated protein Vta1 (predicted)	RSSSHIQSLSPESKQTSDGHRPPSPTSITTT	_QT(ph)SDGHRPPSPTSITTTSTSIDPSVAFSSK_	cellular process;endosome transport;endosome transport via multivesicular body sorting pathway;establishment of localization;establishment of localization in cell;establishment of protein localization;intracellular transport;late endosome to vacuole transport;late endosome to vacuole transport via multivesicular body sorting pathway;lipid transport;organic substance transport;protein transport;tr…		cell part;cytoplasmic part;endosomal part;endosome;endosome membrane;intracellular membrane-bounded organelle;intracellular organelle;intracellular organelle part;intracellular part;late endosome;membrane;membrane-bounded organelle;multivesicular body;organelle;organelle membrane;organelle part	cellular process;endosome transport;establishment of localization;lipid transport;protein transport;transport;vacuolar transport;vesicle-mediated transport	cell part;endosome;intracellular membrane-bounded organelle;intracellular organelle;membrane;organelle	YLR181C	VTA1				NaN	NaN	NaN	NaN	NaN	NaN	NaN	NaN	NaN	NaN	NaN	NaN	NaN	NaN	NaN	NaN	0.997307	NaN	NaN	NaN		NaN	NaN	NaN	NaN	NaN	NaN	NaN	NaN	NaN
O13709S56	O13709	S	56	SPAC14C4.01c		SPAC19D5.08c	DUF1770 family protein	QRSGIRSAHGDSGYASSPLRMEHLSSSTIII	_SAHGDSGYAS(ph)SPLR_	cellular process;cellular response to stimulus;cellular response to stress;response to stimulus;response to stress		cell part;cytoplasmic part;intracellular membrane-bounded organelle;intracellular organelle;intracellular part;membrane-bounded organelle;mitochondrion;organelle	cellular process;response to stimulus;response to stress	cell part;intracellular membrane-bounded organelle;intracellular organelle;mitochondrion;organelle	NONE	NONE				0.248164	NaN	NaN	0.884408	0.503297	NaN	NaN	NaN	NaN	NaN	NaN	NaN	NaN	NaN	NaN	NaN	0.359583	NaN	NaN	0.210367		0.248164	NaN	NaN	0.884408	0.503297	NaN	NaN	NaN	NaN
O13709S57	O13709	S	57	SPAC14C4.01c		SPAC19D5.08c	DUF1770 family protein	RSGIRSAHGDSGYASSPLRMEHLSSSTIIIN	_SAHGDSGYASS(ph)PLR_	cellular process;cellular response to stimulus;cellular response to stress;response to stimulus;response to stress		cell part;cytoplasmic part;intracellular membrane-bounded organelle;intracellular organelle;intracellular part;membrane-bounded organelle;mitochondrion;organelle	cellular process;response to stimulus;response to stress	cell part;intracellular membrane-bounded organelle;intracellular organelle;mitochondrion;organelle	NONE	NONE	Mitotic			0.196522	0.729767	0.959233	0.910913	0.531604	0.33289	0.237282	0.190346	0.180548	0.176976	0.174116	0.18803	0.1534	0.165524	0.158373	0.252551	0.370192	0.333011	0.254479	0.253711		0.196522	0.729767	0.959233	0.910913	0.531604	0.33289	0.237282	0.190346	0.180548
O13710S397	O13710	S	397	SPAC14C4.02c	smc5	spr18	Smc5-6 complex SMC P-loop ATPase subunit Smc5	LQHENEKLESSHELGSIRTLKAQKLIDLDNI	_LESSHELGS(ph)IR_	biological regulation;cell cycle phase;cell cycle process;cellular macromolecule metabolic process;cellular metabolic process;cellular nitrogen compound metabolic process;cellular process;cellular response to stimulus;cellular response to stress;DNA metabolic process;DNA recombination;DNA repair;double-strand break repair;double-strand break repair via homologous recombination;macromolecule metab…	adenyl nucleotide binding;adenyl ribonucleotide binding;ATP binding;binding;nucleotide binding;purine nucleotide binding;purine ribonucleoside triphosphate binding;purine ribonucleotide binding;ribonucleotide binding	barrier septum;cell division site;cell part;cell septum;chromosomal part;cytoplasmic part;cytosol;intracellular membrane-bounded organelle;intracellular organelle;intracellular organelle part;intracellular part;macromolecular complex;membrane-bounded organelle;nucleus;organelle;organelle part;protein complex;Smc5-Smc6 complex	biological regulation;cellular metabolic process;cellular nitrogen compound metabolic process;cellular process;DNA metabolic process;DNA recombination;DNA repair;macromolecule metabolic process;meiosis;metabolic process;nitrogen compound metabolic process;nucleobase-containing compound metabolic process;primary metabolic process;regulation of DNA metabolic process;response to DNA damage stimulus;…	cell division site;cell part;cell septum;cytosol;intracellular membrane-bounded organelle;intracellular organelle;macromolecular complex;nucleus;organelle;protein complex	YOL034W	SMC5				NaN	0.947149	1.02377	NaN	NaN	NaN	NaN	NaN	NaN	NaN	NaN	NaN	NaN	NaN	NaN	NaN	NaN	NaN	NaN	NaN		NaN	0.947149	1.02377	NaN	NaN	NaN	NaN	NaN	NaN
O13712S402	O13712	S	402	SPAC14C4.05c	man1	heh2,mug61	LEM domain protein Man1, Sad1 interacting factor	LEASNTSTPEKKKFDSQKPDDDSVNEISSDL	_FDS(ph)QKPDDDSVNEISSDLGLSTTGIDR_	attachment of telomeres to nuclear envelope;cell cycle process;cellular component organization;cellular component organization at cellular level;cellular component organization or biogenesis;cellular component organization or biogenesis at cellular level;cellular membrane organization;cellular process;chromosome organization;chromosome segregation;membrane organization;mitotic sister chromatid se…	adenyl nucleotide binding;adenyl ribonucleotide binding;ATP binding;binding;nucleotide binding;purine nucleotide binding;purine ribonucleoside triphosphate binding;purine ribonucleotide binding;ribonucleotide binding	cell part;cytoplasmic part;endoplasmic reticulum;endoplasmic reticulum membrane;endoplasmic reticulum part;integral to membrane;integral to nuclear inner membrane;integral to organelle membrane;intracellular membrane-bounded organelle;intracellular organelle;intracellular organelle part;intracellular part;intrinsic to membrane;intrinsic to nuclear inner membrane;intrinsic to organelle membrane;me…	cellular component organization;cellular membrane organization;cellular process;chromosome organization;chromosome segregation;membrane organization;organelle organization	cell part;endoplasmic reticulum;intracellular membrane-bounded organelle;intracellular organelle;membrane;organelle	YDR458C|YML034W	LEMD3				0.255997	NaN	0.690751	NaN	NaN	NaN	NaN	NaN	NaN	NaN	NaN	NaN	0.475715	NaN	NaN	NaN	NaN	NaN	NaN	NaN		0.255997	NaN	0.690751	NaN	NaN	NaN	NaN	NaN	NaN
O13712S409	O13712	S	409	SPAC14C4.05c	man1	heh2,mug61	LEM domain protein Man1, Sad1 interacting factor	TPEKKKFDSQKPDDDSVNEISSDLGLSTTGI	_FDSQKPDDDS(ph)VNEISSDLGLSTTGIDR_	attachment of telomeres to nuclear envelope;cell cycle process;cellular component organization;cellular component organization at cellular level;cellular component organization or biogenesis;cellular component organization or biogenesis at cellular level;cellular membrane organization;cellular process;chromosome organization;chromosome segregation;membrane organization;mitotic sister chromatid se…	adenyl nucleotide binding;adenyl ribonucleotide binding;ATP binding;binding;nucleotide binding;purine nucleotide binding;purine ribonucleoside triphosphate binding;purine ribonucleotide binding;ribonucleotide binding	cell part;cytoplasmic part;endoplasmic reticulum;endoplasmic reticulum membrane;endoplasmic reticulum part;integral to membrane;integral to nuclear inner membrane;integral to organelle membrane;intracellular membrane-bounded organelle;intracellular organelle;intracellular organelle part;intracellular part;intrinsic to membrane;intrinsic to nuclear inner membrane;intrinsic to organelle membrane;me…	cellular component organization;cellular membrane organization;cellular process;chromosome organization;chromosome segregation;membrane organization;organelle organization	cell part;endoplasmic reticulum;intracellular membrane-bounded organelle;intracellular organelle;membrane;organelle	YDR458C|YML034W	LEMD3				NaN	NaN	0.698714	0.782656	0.953743	NaN	0.751597	NaN	NaN	NaN	NaN	NaN	NaN	NaN	NaN	NaN	NaN	NaN	NaN	NaN		NaN	NaN	0.698714	0.782656	0.953743	NaN	0.751597	NaN	NaN
O13712S415	O13712	S	415	SPAC14C4.05c	man1	heh2,mug61	LEM domain protein Man1, Sad1 interacting factor	FDSQKPDDDSVNEISSDLGLSTTGIDRVEEN	_FDSQKPDDDSVNEISS(ph)DLGLSTTGIDR_	attachment of telomeres to nuclear envelope;cell cycle process;cellular component organization;cellular component organization at cellular level;cellular component organization or biogenesis;cellular component organization or biogenesis at cellular level;cellular membrane organization;cellular process;chromosome organization;chromosome segregation;membrane organization;mitotic sister chromatid se…	adenyl nucleotide binding;adenyl ribonucleotide binding;ATP binding;binding;nucleotide binding;purine nucleotide binding;purine ribonucleoside triphosphate binding;purine ribonucleotide binding;ribonucleotide binding	cell part;cytoplasmic part;endoplasmic reticulum;endoplasmic reticulum membrane;endoplasmic reticulum part;integral to membrane;integral to nuclear inner membrane;integral to organelle membrane;intracellular membrane-bounded organelle;intracellular organelle;intracellular organelle part;intracellular part;intrinsic to membrane;intrinsic to nuclear inner membrane;intrinsic to organelle membrane;me…	cellular component organization;cellular membrane organization;cellular process;chromosome organization;chromosome segregation;membrane organization;organelle organization	cell part;endoplasmic reticulum;intracellular membrane-bounded organelle;intracellular organelle;membrane;organelle	YDR458C|YML034W	LEMD3				0.321368	NaN	NaN	NaN	NaN	NaN	NaN	NaN	NaN	NaN	NaN	NaN	NaN	0.172906	NaN	NaN	NaN	0.0491159	NaN	NaN		0.321368	NaN	NaN	NaN	NaN	NaN	NaN	NaN	NaN
O13714S2	O13714	S	2	SPAC14C4.07			transmembrane transporter (predicted)	______________MSSHDDDHTPLLISDPS	_(ac)S(ph)S(ph)HDDDHTPLLISDPSVNKPFR_		transmembrane transporter activity;transporter activity	cell part;cytoplasmic part;fungal-type vacuole membrane;Golgi apparatus;integral to membrane;intracellular membrane-bounded organelle;intracellular organelle;intracellular organelle part;intracellular part;intrinsic to membrane;membrane;membrane part;membrane-bounded organelle;organelle;organelle membrane;organelle part;vacuolar membrane;vacuolar part		cell part;Golgi apparatus;intracellular membrane-bounded organelle;intracellular organelle;membrane;organelle	YJL163C	SLC46A1|SLC46A2				1.06519	1.07771	1.04835	1.17017	1.15315	1.1292	1.16822	1.14658	1.16447	1.17367	1.15872	1.13767	1.1564	1.12066	1.131	1.10112	1.05418	1.06428	1.06672	1.02759		1.06519	1.07771	1.04835	NaN	1.15315	1.1292	1.16822	1.14658	1.16447
O13714S3	O13714	S	3	SPAC14C4.07			transmembrane transporter (predicted)	_____________MSSHDDDHTPLLISDPSV	_(ac)S(ph)S(ph)HDDDHTPLLISDPSVNKPFR_		transmembrane transporter activity;transporter activity	cell part;cytoplasmic part;fungal-type vacuole membrane;Golgi apparatus;integral to membrane;intracellular membrane-bounded organelle;intracellular organelle;intracellular organelle part;intracellular part;intrinsic to membrane;membrane;membrane part;membrane-bounded organelle;organelle;organelle membrane;organelle part;vacuolar membrane;vacuolar part		cell part;Golgi apparatus;intracellular membrane-bounded organelle;intracellular organelle;membrane;organelle	YJL163C	SLC46A1|SLC46A2				1.08185	1.06015	1.04835	1.27262	1.16274	1.12296	1.17462	1.15428	1.16447	1.17367	1.03899	1.13245	1.14552	1.10107	1.12189	1.10112	1.05418	1.07328	1.06672	1.08713		1.08185	1.06015	1.04835	1.27262	1.16274	1.12296	1.17462	1.15428	1.16447
O13714T9	O13714	T	9	SPAC14C4.07			transmembrane transporter (predicted)	_______MSSHDDDHTPLLISDPSVNKPFRS	_(ac)SSHDDDHT(ph)PLLISDPSVNKPFR_		transmembrane transporter activity;transporter activity	cell part;cytoplasmic part;fungal-type vacuole membrane;Golgi apparatus;integral to membrane;intracellular membrane-bounded organelle;intracellular organelle;intracellular organelle part;intracellular part;intrinsic to membrane;membrane;membrane part;membrane-bounded organelle;organelle;organelle membrane;organelle part;vacuolar membrane;vacuolar part		cell part;Golgi apparatus;intracellular membrane-bounded organelle;intracellular organelle;membrane;organelle	YJL163C	SLC46A1|SLC46A2				NaN	NaN	NaN	1.10993	NaN	NaN	NaN	NaN	NaN	NaN	1.26661	NaN	NaN	NaN	NaN	NaN	NaN	1.08614	NaN	NaN		NaN	NaN	NaN	1.10993	NaN	NaN	NaN	NaN	NaN
O13718S334	O13718	S	334	SPAC14C4.11	vtc2	vtc3	polyphosphate synthetase, VTC complex subunit Vtc2/3 (predicted)	LLSGRYDFRKVEDDHSTTASDQKKKLIEDVE	_VEDDHS(ph)TTASDQKKK_	autophagy;catabolic process;cellular catabolic process;cellular component organization;cellular component organization at cellular level;cellular component organization or biogenesis;cellular component organization or biogenesis at cellular level;cellular membrane fusion;cellular membrane organization;cellular metabolic process;cellular process;establishment of localization;establishment of local…		cell part;cytoplasmic part;fungal-type vacuole membrane;integral to membrane;intracellular organelle part;intracellular part;intrinsic to membrane;membrane;membrane part;organelle membrane;organelle part;vacuolar membrane;vacuolar part	autophagy;catabolic process;cellular component organization;cellular membrane organization;cellular metabolic process;cellular process;establishment of localization;membrane fusion;membrane organization;metabolic process;organelle organization;phosphorus metabolic process;transport;vacuolar transport;vacuole organization	cell part;membrane	YFL004W|YPL019C	NONE				NaN	NaN	NaN	NaN	NaN	NaN	NaN	NaN	NaN	NaN	NaN	NaN	NaN	NaN	NaN	NaN	0.688373	NaN	0.858959	1.01688		NaN	NaN	NaN	NaN	NaN	NaN	NaN	NaN	NaN
O13718S338	O13718	S	338	SPAC14C4.11	vtc2	vtc3	polyphosphate synthetase, VTC complex subunit Vtc2/3 (predicted)	RYDFRKVEDDHSTTASDQKKKLIEDVEQLIV	_KVEDDHSTTAS(ph)DQKK_	autophagy;catabolic process;cellular catabolic process;cellular component organization;cellular component organization at cellular level;cellular component organization or biogenesis;cellular component organization or biogenesis at cellular level;cellular membrane fusion;cellular membrane organization;cellular metabolic process;cellular process;establishment of localization;establishment of local…		cell part;cytoplasmic part;fungal-type vacuole membrane;integral to membrane;intracellular organelle part;intracellular part;intrinsic to membrane;membrane;membrane part;organelle membrane;organelle part;vacuolar membrane;vacuolar part	autophagy;catabolic process;cellular component organization;cellular membrane organization;cellular metabolic process;cellular process;establishment of localization;membrane fusion;membrane organization;metabolic process;organelle organization;phosphorus metabolic process;transport;vacuolar transport;vacuole organization	cell part;membrane	YFL004W|YPL019C	NONE				NaN	NaN	NaN	NaN	1.09803	NaN	NaN	NaN	NaN	NaN	NaN	NaN	NaN	NaN	NaN	NaN	NaN	0.983187	NaN	0.874661		NaN	NaN	NaN	NaN	1.09803	NaN	NaN	NaN	NaN
O13718S533	O13718	S	533	SPAC14C4.11	vtc2	vtc3	polyphosphate synthetase, VTC complex subunit Vtc2/3 (predicted)	RRNQRVLKQNMTPEPSQPSPLVNRLKANEMH	_VLKQNMTPEPS(ph)QPSPLVNR_	autophagy;catabolic process;cellular catabolic process;cellular component organization;cellular component organization at cellular level;cellular component organization or biogenesis;cellular component organization or biogenesis at cellular level;cellular membrane fusion;cellular membrane organization;cellular metabolic process;cellular process;establishment of localization;establishment of local…		cell part;cytoplasmic part;fungal-type vacuole membrane;integral to membrane;intracellular organelle part;intracellular part;intrinsic to membrane;membrane;membrane part;organelle membrane;organelle part;vacuolar membrane;vacuolar part	autophagy;catabolic process;cellular component organization;cellular membrane organization;cellular metabolic process;cellular process;establishment of localization;membrane fusion;membrane organization;metabolic process;organelle organization;phosphorus metabolic process;transport;vacuolar transport;vacuole organization	cell part;membrane	YFL004W|YPL019C	NONE				NaN	NaN	NaN	0.197355	NaN	0.190458	1.10697	NaN	0.885112	0.913492	0.88574	0.172646	0.99681	0.94509	0.881135	NaN	0.608495	0.674127	0.51967	0.612633		NaN	NaN	NaN	NaN	NaN	NaN	1.10697	NaN	0.885112
O13718S536	O13718	S	536	SPAC14C4.11	vtc2	vtc3	polyphosphate synthetase, VTC complex subunit Vtc2/3 (predicted)	QRVLKQNMTPEPSQPSPLVNRLKANEMHPVS	_QNMTPEPSQPS(ph)PLVNR_	autophagy;catabolic process;cellular catabolic process;cellular component organization;cellular component organization at cellular level;cellular component organization or biogenesis;cellular component organization or biogenesis at cellular level;cellular membrane fusion;cellular membrane organization;cellular metabolic process;cellular process;establishment of localization;establishment of local…		cell part;cytoplasmic part;fungal-type vacuole membrane;integral to membrane;intracellular organelle part;intracellular part;intrinsic to membrane;membrane;membrane part;organelle membrane;organelle part;vacuolar membrane;vacuolar part	autophagy;catabolic process;cellular component organization;cellular membrane organization;cellular metabolic process;cellular process;establishment of localization;membrane fusion;membrane organization;metabolic process;organelle organization;phosphorus metabolic process;transport;vacuolar transport;vacuole organization	cell part;membrane	YFL004W|YPL019C	NONE				NaN	NaN	0.9758	1.03959	NaN	0.190458	0.774893	NaN	NaN	0.781616	0.903342	0.172646	0.702001	0.990884	NaN	NaN	0.912825	0.903996	0.732118	0.650999		NaN	NaN	0.9758	1.03959	NaN	NaN	0.774893	NaN	NaN
O13718T336	O13718	T	336	SPAC14C4.11	vtc2	vtc3	polyphosphate synthetase, VTC complex subunit Vtc2/3 (predicted)	SGRYDFRKVEDDHSTTASDQKKKLIEDVEQL	_KVEDDHSTT(ph)ASDQKK_	autophagy;catabolic process;cellular catabolic process;cellular component organization;cellular component organization at cellular level;cellular component organization or biogenesis;cellular component organization or biogenesis at cellular level;cellular membrane fusion;cellular membrane organization;cellular metabolic process;cellular process;establishment of localization;establishment of local…		cell part;cytoplasmic part;fungal-type vacuole membrane;integral to membrane;intracellular organelle part;intracellular part;intrinsic to membrane;membrane;membrane part;organelle membrane;organelle part;vacuolar membrane;vacuolar part	autophagy;catabolic process;cellular component organization;cellular membrane organization;cellular metabolic process;cellular process;establishment of localization;membrane fusion;membrane organization;metabolic process;organelle organization;phosphorus metabolic process;transport;vacuolar transport;vacuole organization	cell part;membrane	YFL004W|YPL019C	NONE				NaN	NaN	NaN	NaN	NaN	NaN	NaN	NaN	NaN	NaN	NaN	NaN	NaN	NaN	NaN	NaN	NaN	NaN	NaN	1.02224		NaN	NaN	NaN	NaN	NaN	NaN	NaN	NaN	NaN
O13718T529	O13718	T	529	SPAC14C4.11	vtc2	vtc3	polyphosphate synthetase, VTC complex subunit Vtc2/3 (predicted)	VYIKRRNQRVLKQNMTPEPSQPSPLVNRLKA	_QNMT(ph)PEPSQPSPLVNR_	autophagy;catabolic process;cellular catabolic process;cellular component organization;cellular component organization at cellular level;cellular component organization or biogenesis;cellular component organization or biogenesis at cellular level;cellular membrane fusion;cellular membrane organization;cellular metabolic process;cellular process;establishment of localization;establishment of local…		cell part;cytoplasmic part;fungal-type vacuole membrane;integral to membrane;intracellular organelle part;intracellular part;intrinsic to membrane;membrane;membrane part;organelle membrane;organelle part;vacuolar membrane;vacuolar part	autophagy;catabolic process;cellular component organization;cellular membrane organization;cellular metabolic process;cellular process;establishment of localization;membrane fusion;membrane organization;metabolic process;organelle organization;phosphorus metabolic process;transport;vacuolar transport;vacuole organization	cell part;membrane	YFL004W|YPL019C	NONE				0.886839	0.995917	0.976372	1.03534	1.02717	0.991178	0.973805	0.879662	0.921914	0.904895	0.927644	1.01451	0.9994	0.938438	0.937032	0.879121	0.909422	0.886603	0.792079	1.01019		0.886839	0.995917	0.976372	1.03534	1.02717	0.991178	0.973805	0.879662	0.921914
O13719S136	O13719	S	136	SPAC14C4.12c	laf1		Clr6 L associated factor 1 Laf1	SSFLDVHASNTRKRGSPDTPDSGHSTPHSKG	_RGS(ph)PDTPDSGHSTPHSK_	biological regulation;biosynthetic process;cellular biosynthetic process;cellular component organization;cellular component organization at cellular level;cellular component organization or biogenesis;cellular component organization or biogenesis at cellular level;cellular macromolecule biosynthetic process;cellular macromolecule metabolic process;cellular metabolic process;cellular nitrogen comp…	binding;DNA binding;nucleic acid binding	cell part;chromatin remodeling complex;chromosomal part;histone deacetylase complex;intracellular organelle part;intracellular part;macromolecular complex;nuclear chromosome part;nuclear part;nucleoplasm part;organelle part;protein complex;Rpd3L-Expanded complex;Rpd3S complex;Sin3-type complex	biological regulation;biosynthetic process;cellular component organization;cellular metabolic process;cellular nitrogen compound metabolic process;cellular process;chromatin modification;chromatin organization;chromosome organization;macromolecule metabolic process;metabolic process;nitrogen compound metabolic process;nucleobase-containing compound metabolic process;organelle organization;primary…	cell part;chromatin remodeling complex;macromolecular complex;protein complex	YAL034C|YOR338W	NONE				1.54866	0.977326	1.04097	1.11025	1.07416	1.23914	1.30967	1.41993	1.36973	1.28861	1.1562	1.17891	1.19584	1.16859	1.19669	1.12204	1.23233	1.10886	1.0583	1.22249		1.54866	0.977326	1.04097	1.11025	1.07416	1.23914	1.30967	1.41993	1.36973
O13719S142	O13719	S	142	SPAC14C4.12c	laf1		Clr6 L associated factor 1 Laf1	HASNTRKRGSPDTPDSGHSTPHSKGDVHPGM	_GSPDTPDS(ph)GHSTPHSK_	biological regulation;biosynthetic process;cellular biosynthetic process;cellular component organization;cellular component organization at cellular level;cellular component organization or biogenesis;cellular component organization or biogenesis at cellular level;cellular macromolecule biosynthetic process;cellular macromolecule metabolic process;cellular metabolic process;cellular nitrogen comp…	binding;DNA binding;nucleic acid binding	cell part;chromatin remodeling complex;chromosomal part;histone deacetylase complex;intracellular organelle part;intracellular part;macromolecular complex;nuclear chromosome part;nuclear part;nucleoplasm part;organelle part;protein complex;Rpd3L-Expanded complex;Rpd3S complex;Sin3-type complex	biological regulation;biosynthetic process;cellular component organization;cellular metabolic process;cellular nitrogen compound metabolic process;cellular process;chromatin modification;chromatin organization;chromosome organization;macromolecule metabolic process;metabolic process;nitrogen compound metabolic process;nucleobase-containing compound metabolic process;organelle organization;primary…	cell part;chromatin remodeling complex;macromolecular complex;protein complex	YAL034C|YOR338W	NONE	Mitotic			0.431146	0.947059	0.964785	1.14202	0.387822	0.443774	0.420044	0.240362	0.377958	0.295299	0.325807	0.42889	0.352473	0.36914	0.50844	0.58931	0.729714	0.706814	0.47824	0.51406		0.431146	0.947059	0.964785	1.14202	0.387822	0.443774	0.420044	0.240362	0.377958
O13719S145	O13719	S	145	SPAC14C4.12c	laf1		Clr6 L associated factor 1 Laf1	NTRKRGSPDTPDSGHSTPHSKGDVHPGMPQH	_RGS(ph)PDTPDSGHS(ph)TPHS(ph)K_	biological regulation;biosynthetic process;cellular biosynthetic process;cellular component organization;cellular component organization at cellular level;cellular component organization or biogenesis;cellular component organization or biogenesis at cellular level;cellular macromolecule biosynthetic process;cellular macromolecule metabolic process;cellular metabolic process;cellular nitrogen comp…	binding;DNA binding;nucleic acid binding	cell part;chromatin remodeling complex;chromosomal part;histone deacetylase complex;intracellular organelle part;intracellular part;macromolecular complex;nuclear chromosome part;nuclear part;nucleoplasm part;organelle part;protein complex;Rpd3L-Expanded complex;Rpd3S complex;Sin3-type complex	biological regulation;biosynthetic process;cellular component organization;cellular metabolic process;cellular nitrogen compound metabolic process;cellular process;chromatin modification;chromatin organization;chromosome organization;macromolecule metabolic process;metabolic process;nitrogen compound metabolic process;nucleobase-containing compound metabolic process;organelle organization;primary…	cell part;chromatin remodeling complex;macromolecular complex;protein complex	YAL034C|YOR338W	NONE				NaN	1.08163	0.929282	0.742225	0.215216	0.303067	0.303324	NaN	NaN	NaN	NaN	NaN	NaN	NaN	NaN	NaN	0.620078	NaN	NaN	NaN		NaN	NaN	NaN	NaN	0.215216	NaN	NaN	NaN	NaN
O13719S32	O13719	S	32	SPAC14C4.12c	laf1		Clr6 L associated factor 1 Laf1	KDTCAAAIKAYQYLISPPPSPIPNDKVASTV	_AYQYLIS(ph)PPPS(ph)PIPNDK_	biological regulation;biosynthetic process;cellular biosynthetic process;cellular component organization;cellular component organization at cellular level;cellular component organization or biogenesis;cellular component organization or biogenesis at cellular level;cellular macromolecule biosynthetic process;cellular macromolecule metabolic process;cellular metabolic process;cellular nitrogen comp…	binding;DNA binding;nucleic acid binding	cell part;chromatin remodeling complex;chromosomal part;histone deacetylase complex;intracellular organelle part;intracellular part;macromolecular complex;nuclear chromosome part;nuclear part;nucleoplasm part;organelle part;protein complex;Rpd3L-Expanded complex;Rpd3S complex;Sin3-type complex	biological regulation;biosynthetic process;cellular component organization;cellular metabolic process;cellular nitrogen compound metabolic process;cellular process;chromatin modification;chromatin organization;chromosome organization;macromolecule metabolic process;metabolic process;nitrogen compound metabolic process;nucleobase-containing compound metabolic process;organelle organization;primary…	cell part;chromatin remodeling complex;macromolecular complex;protein complex	YAL034C|YOR338W	NONE				1.63204	1.14188	1.19707	1.4812	1.5284	1.52947	1.47512	1.34495	1.42237	1.19799	1.32947	1.47098	1.49443	1.61319	1.66495	1.63594	1.51003	1.59459	1.53591	1.37199		1.63204	1.14188	1.19707	1.4812	1.5284	1.52947	1.47512	1.34495	1.42237
O13719S36	O13719	S	36	SPAC14C4.12c	laf1		Clr6 L associated factor 1 Laf1	AAAIKAYQYLISPPPSPIPNDKVASTVDVPK	_AYQYLIS(ph)PPPS(ph)PIPNDK_	biological regulation;biosynthetic process;cellular biosynthetic process;cellular component organization;cellular component organization at cellular level;cellular component organization or biogenesis;cellular component organization or biogenesis at cellular level;cellular macromolecule biosynthetic process;cellular macromolecule metabolic process;cellular metabolic process;cellular nitrogen comp…	binding;DNA binding;nucleic acid binding	cell part;chromatin remodeling complex;chromosomal part;histone deacetylase complex;intracellular organelle part;intracellular part;macromolecular complex;nuclear chromosome part;nuclear part;nucleoplasm part;organelle part;protein complex;Rpd3L-Expanded complex;Rpd3S complex;Sin3-type complex	biological regulation;biosynthetic process;cellular component organization;cellular metabolic process;cellular nitrogen compound metabolic process;cellular process;chromatin modification;chromatin organization;chromosome organization;macromolecule metabolic process;metabolic process;nitrogen compound metabolic process;nucleobase-containing compound metabolic process;organelle organization;primary…	cell part;chromatin remodeling complex;macromolecular complex;protein complex	YAL034C|YOR338W	NONE				0.726744	1.14576	1.08043	0.872829	0.504083	0.585069	0.440257	0.685025	NaN	0.541213	NaN	0.479892	NaN	0.671366	NaN	1.00489	1.03462	NaN	0.764877	NaN		NaN	NaN	NaN	NaN	NaN	NaN	NaN	NaN	NaN
O13719T139	O13719	T	139	SPAC14C4.12c	laf1		Clr6 L associated factor 1 Laf1	LDVHASNTRKRGSPDTPDSGHSTPHSKGDVH	_GSPDT(ph)PDSGHSTPHSK_	biological regulation;biosynthetic process;cellular biosynthetic process;cellular component organization;cellular component organization at cellular level;cellular component organization or biogenesis;cellular component organization or biogenesis at cellular level;cellular macromolecule biosynthetic process;cellular macromolecule metabolic process;cellular metabolic process;cellular nitrogen comp…	binding;DNA binding;nucleic acid binding	cell part;chromatin remodeling complex;chromosomal part;histone deacetylase complex;intracellular organelle part;intracellular part;macromolecular complex;nuclear chromosome part;nuclear part;nucleoplasm part;organelle part;protein complex;Rpd3L-Expanded complex;Rpd3S complex;Sin3-type complex	biological regulation;biosynthetic process;cellular component organization;cellular metabolic process;cellular nitrogen compound metabolic process;cellular process;chromatin modification;chromatin organization;chromosome organization;macromolecule metabolic process;metabolic process;nitrogen compound metabolic process;nucleobase-containing compound metabolic process;organelle organization;primary…	cell part;chromatin remodeling complex;macromolecular complex;protein complex	YAL034C|YOR338W	NONE				1.45195	1.04158	0.909091	0.779059	0.382132	0.524219	0.27404	NaN	0.262722	0.701902	0.244254	NaN	NaN	0.534017	1.83732	NaN	0.967024	0.510464	1.43135	0.976944		1.45195	1.04158	0.909091	0.779059	0.382132	0.524219	0.27404	NaN	0.262722
O13719T146	O13719	T	146	SPAC14C4.12c	laf1		Clr6 L associated factor 1 Laf1	TRKRGSPDTPDSGHSTPHSKGDVHPGMPQHN	_RGSPDTPDSGHS(ph)T(ph)PHSK_	biological regulation;biosynthetic process;cellular biosynthetic process;cellular component organization;cellular component organization at cellular level;cellular component organization or biogenesis;cellular component organization or biogenesis at cellular level;cellular macromolecule biosynthetic process;cellular macromolecule metabolic process;cellular metabolic process;cellular nitrogen comp…	binding;DNA binding;nucleic acid binding	cell part;chromatin remodeling complex;chromosomal part;histone deacetylase complex;intracellular organelle part;intracellular part;macromolecular complex;nuclear chromosome part;nuclear part;nucleoplasm part;organelle part;protein complex;Rpd3L-Expanded complex;Rpd3S complex;Sin3-type complex	biological regulation;biosynthetic process;cellular component organization;cellular metabolic process;cellular nitrogen compound metabolic process;cellular process;chromatin modification;chromatin organization;chromosome organization;macromolecule metabolic process;metabolic process;nitrogen compound metabolic process;nucleobase-containing compound metabolic process;organelle organization;primary…	cell part;chromatin remodeling complex;macromolecular complex;protein complex	YAL034C|YOR338W	NONE				0.333845	NaN	NaN	NaN	NaN	NaN	0.303324	NaN	NaN	NaN	NaN	NaN	NaN	NaN	NaN	NaN	NaN	0.416285	NaN	NaN		0.333845	NaN	NaN	NaN	NaN	NaN	NaN	NaN	NaN
O13719Y29	O13719	Y	29	SPAC14C4.12c	laf1		Clr6 L associated factor 1 Laf1	NVEKDTCAAAIKAYQYLISPPPSPIPNDKVA	_AY(ph)QY(ph)LIS(ph)PPPSPIPNDK_	biological regulation;biosynthetic process;cellular biosynthetic process;cellular component organization;cellular component organization at cellular level;cellular component organization or biogenesis;cellular component organization or biogenesis at cellular level;cellular macromolecule biosynthetic process;cellular macromolecule metabolic process;cellular metabolic process;cellular nitrogen comp…	binding;DNA binding;nucleic acid binding	cell part;chromatin remodeling complex;chromosomal part;histone deacetylase complex;intracellular organelle part;intracellular part;macromolecular complex;nuclear chromosome part;nuclear part;nucleoplasm part;organelle part;protein complex;Rpd3L-Expanded complex;Rpd3S complex;Sin3-type complex	biological regulation;biosynthetic process;cellular component organization;cellular metabolic process;cellular nitrogen compound metabolic process;cellular process;chromatin modification;chromatin organization;chromosome organization;macromolecule metabolic process;metabolic process;nitrogen compound metabolic process;nucleobase-containing compound metabolic process;organelle organization;primary…	cell part;chromatin remodeling complex;macromolecular complex;protein complex	YAL034C|YOR338W	NONE				NaN	NaN	1.08043	NaN	0.526316	0.573263	NaN	NaN	NaN	NaN	NaN	NaN	NaN	NaN	NaN	NaN	NaN	NaN	NaN	NaN		NaN	NaN	NaN	NaN	NaN	NaN	NaN	NaN	NaN
O13722S281	O13722	S	281	SPAC15A10.02	taf12		transcription factor TFIID complex subunit A/ SAGA complex subunit Taf12	TSATQQSGLANNVEKSQTPSYMSANHLPKVD	_S(ph)QTPSYMSANHLPK_	biological regulation;biosynthetic process;cellular biosynthetic process;cellular component organization;cellular component organization at cellular level;cellular component organization or biogenesis;cellular component organization or biogenesis at cellular level;cellular macromolecule metabolic process;cellular metabolic process;cellular nitrogen compound metabolic process;cellular process;cell…	core RNA polymerase binding transcription factor activity;core RNA polymerase II binding transcription factor activity;protein binding transcription factor activity	cell part;chromatin;chromosomal part;histone acetyltransferase complex;intracellular organelle part;intracellular part;macromolecular complex;nuclear chromatin;nuclear chromosome part;nuclear part;nucleoplasm part;organelle part;protein complex;SAGA complex;SAGA-type complex;transcription factor complex;transcription factor TFIID complex	biological regulation;biosynthetic process;cellular component organization;cellular metabolic process;cellular nitrogen compound metabolic process;cellular process;chromatin modification;chromatin organization;chromosome organization;histone modification;macromolecule metabolic process;macromolecule modification;metabolic process;nitrogen compound metabolic process;nucleobase-containing compound …	cell part;macromolecular complex;protein complex;transcription factor complex	YDR145W	TAF12				0.648298	1.26717	1.32577	1.15927	0.93423	1.00725	0.638121	0.746714	0.764117	0.755858	0.640943	0.795608	0.68451	0.624961	0.59609	0.598587	0.636051	0.706165	0.883548	0.67861		0.648298	1.26717	1.32577	1.15927	0.93423	1.00725	0.638121	0.746714	0.764117
O13722S297	O13722	S	297	SPAC15A10.02	taf12		transcription factor TFIID complex subunit A/ SAGA complex subunit Taf12	QTPSYMSANHLPKVDSKSPIPFSVPPSRATL	_VDS(ph)KS(ph)PIPFSVPPSR_	biological regulation;biosynthetic process;cellular biosynthetic process;cellular component organization;cellular component organization at cellular level;cellular component organization or biogenesis;cellular component organization or biogenesis at cellular level;cellular macromolecule metabolic process;cellular metabolic process;cellular nitrogen compound metabolic process;cellular process;cell…	core RNA polymerase binding transcription factor activity;core RNA polymerase II binding transcription factor activity;protein binding transcription factor activity	cell part;chromatin;chromosomal part;histone acetyltransferase complex;intracellular organelle part;intracellular part;macromolecular complex;nuclear chromatin;nuclear chromosome part;nuclear part;nucleoplasm part;organelle part;protein complex;SAGA complex;SAGA-type complex;transcription factor complex;transcription factor TFIID complex	biological regulation;biosynthetic process;cellular component organization;cellular metabolic process;cellular nitrogen compound metabolic process;cellular process;chromatin modification;chromatin organization;chromosome organization;histone modification;macromolecule metabolic process;macromolecule modification;metabolic process;nitrogen compound metabolic process;nucleobase-containing compound …	cell part;macromolecular complex;protein complex;transcription factor complex	YDR145W	TAF12				0.536509	1.01453	1.11708	0.948137	0.763417	0.63593	0.549119	NaN	0.6027	0.605584	0.574053	0.568699	0.528709	0.503499	0.50971	0.638488	0.64512	0.581869	0.6888	0.53859		0.536509	1.01453	1.11708	0.948137	0.763417	0.63593	0.549119	NaN	0.6027
O13722S299	O13722	S	299	SPAC15A10.02	taf12		transcription factor TFIID complex subunit A/ SAGA complex subunit Taf12	PSYMSANHLPKVDSKSPIPFSVPPSRATLTG	_S(ph)PIPFSVPPSR_	biological regulation;biosynthetic process;cellular biosynthetic process;cellular component organization;cellular component organization at cellular level;cellular component organization or biogenesis;cellular component organization or biogenesis at cellular level;cellular macromolecule metabolic process;cellular metabolic process;cellular nitrogen compound metabolic process;cellular process;cell…	core RNA polymerase binding transcription factor activity;core RNA polymerase II binding transcription factor activity;protein binding transcription factor activity	cell part;chromatin;chromosomal part;histone acetyltransferase complex;intracellular organelle part;intracellular part;macromolecular complex;nuclear chromatin;nuclear chromosome part;nuclear part;nucleoplasm part;organelle part;protein complex;SAGA complex;SAGA-type complex;transcription factor complex;transcription factor TFIID complex	biological regulation;biosynthetic process;cellular component organization;cellular metabolic process;cellular nitrogen compound metabolic process;cellular process;chromatin modification;chromatin organization;chromosome organization;histone modification;macromolecule metabolic process;macromolecule modification;metabolic process;nitrogen compound metabolic process;nucleobase-containing compound …	cell part;macromolecular complex;protein complex;transcription factor complex	YDR145W	TAF12				0.536509	1.0456	1.37372	0.948137	0.7414	0.647291	0.549119	NaN	0.62251	0.605584	0.606502	0.568699	0.545762	0.506457	0.50971	0.638488	0.64512	0.581869	0.6888	0.53859		0.536509	1.0456	1.37372	0.948137	0.7414	0.647291	0.549119	NaN	0.62251
O13722S7	O13722	S	7	SPAC15A10.02	taf12		transcription factor TFIID complex subunit A/ SAGA complex subunit Taf12	_________MNGQHSSPGTPVQRPSAGPVNQ	_(ac)MNGQHSS(ph)PGT(ph)PVQRPSAGPVNQAQFSQQR_	biological regulation;biosynthetic process;cellular biosynthetic process;cellular component organization;cellular component organization at cellular level;cellular component organization or biogenesis;cellular component organization or biogenesis at cellular level;cellular macromolecule metabolic process;cellular metabolic process;cellular nitrogen compound metabolic process;cellular process;cell…	core RNA polymerase binding transcription factor activity;core RNA polymerase II binding transcription factor activity;protein binding transcription factor activity	cell part;chromatin;chromosomal part;histone acetyltransferase complex;intracellular organelle part;intracellular part;macromolecular complex;nuclear chromatin;nuclear chromosome part;nuclear part;nucleoplasm part;organelle part;protein complex;SAGA complex;SAGA-type complex;transcription factor complex;transcription factor TFIID complex	biological regulation;biosynthetic process;cellular component organization;cellular metabolic process;cellular nitrogen compound metabolic process;cellular process;chromatin modification;chromatin organization;chromosome organization;histone modification;macromolecule metabolic process;macromolecule modification;metabolic process;nitrogen compound metabolic process;nucleobase-containing compound …	cell part;macromolecular complex;protein complex;transcription factor complex	YDR145W	TAF12				NaN	NaN	NaN	NaN	1.08352	1.21926	1.11332	1.11326	1.07849	1.01084	1.13103	1.07227	1.04111	1.1821	1.16261	NaN	1.07416	NaN	NaN	NaN		NaN	NaN	NaN	NaN	NaN	NaN	NaN	NaN	NaN
O13722T10	O13722	T	10	SPAC15A10.02	taf12		transcription factor TFIID complex subunit A/ SAGA complex subunit Taf12	______MNGQHSSPGTPVQRPSAGPVNQAQF	_(ac)MNGQHS(ph)SPGT(ph)PVQRPSAGPVNQAQFSQQR_	biological regulation;biosynthetic process;cellular biosynthetic process;cellular component organization;cellular component organization at cellular level;cellular component organization or biogenesis;cellular component organization or biogenesis at cellular level;cellular macromolecule metabolic process;cellular metabolic process;cellular nitrogen compound metabolic process;cellular process;cell…	core RNA polymerase binding transcription factor activity;core RNA polymerase II binding transcription factor activity;protein binding transcription factor activity	cell part;chromatin;chromosomal part;histone acetyltransferase complex;intracellular organelle part;intracellular part;macromolecular complex;nuclear chromatin;nuclear chromosome part;nuclear part;nucleoplasm part;organelle part;protein complex;SAGA complex;SAGA-type complex;transcription factor complex;transcription factor TFIID complex	biological regulation;biosynthetic process;cellular component organization;cellular metabolic process;cellular nitrogen compound metabolic process;cellular process;chromatin modification;chromatin organization;chromosome organization;histone modification;macromolecule metabolic process;macromolecule modification;metabolic process;nitrogen compound metabolic process;nucleobase-containing compound …	cell part;macromolecular complex;protein complex;transcription factor complex	YDR145W	TAF12				NaN	NaN	NaN	NaN	NaN	NaN	NaN	NaN	1.15431	1.21806	NaN	NaN	NaN	NaN	NaN	NaN	NaN	NaN	NaN	NaN		NaN	NaN	NaN	NaN	NaN	NaN	NaN	NaN	NaN
O13722T283	O13722	T	283	SPAC15A10.02	taf12		transcription factor TFIID complex subunit A/ SAGA complex subunit Taf12	ATQQSGLANNVEKSQTPSYMSANHLPKVDSK	_SQT(ph)PSYMSANHLPK_	biological regulation;biosynthetic process;cellular biosynthetic process;cellular component organization;cellular component organization at cellular level;cellular component organization or biogenesis;cellular component organization or biogenesis at cellular level;cellular macromolecule metabolic process;cellular metabolic process;cellular nitrogen compound metabolic process;cellular process;cell…	core RNA polymerase binding transcription factor activity;core RNA polymerase II binding transcription factor activity;protein binding transcription factor activity	cell part;chromatin;chromosomal part;histone acetyltransferase complex;intracellular organelle part;intracellular part;macromolecular complex;nuclear chromatin;nuclear chromosome part;nuclear part;nucleoplasm part;organelle part;protein complex;SAGA complex;SAGA-type complex;transcription factor complex;transcription factor TFIID complex	biological regulation;biosynthetic process;cellular component organization;cellular metabolic process;cellular nitrogen compound metabolic process;cellular process;chromatin modification;chromatin organization;chromosome organization;histone modification;macromolecule metabolic process;macromolecule modification;metabolic process;nitrogen compound metabolic process;nucleobase-containing compound …	cell part;macromolecular complex;protein complex;transcription factor complex	YDR145W	TAF12		Cdc2		0.660851	1.09935	1.08748	0.842744	0.976086	0.642715	0.677231	0.681617	0.502563	0.645244	0.674082	0.535733	0.68348	0.537201	0.673174	0.688942	0.764643	0.681153	0.699594	0.697642		0.660851	1.09935	1.08748	0.842744	0.976086	0.642715	0.677231	0.681617	0.502563
O13726S515	O13726	S	515	SPAC15A10.06			CPA1 sodium ion/proton antiporter (predicted)	HFDEGNIAPTLSKKVSSTFEQYQRAAGAFNQ	_KVS(ph)STFEQYQR_	biological regulation;cation homeostasis;chemical homeostasis;homeostatic process;ion homeostasis;monovalent inorganic cation homeostasis;regulation of biological quality;regulation of pH	active transmembrane transporter activity;antiporter activity;cation transmembrane transporter activity;cation:cation antiporter activity;hydrogen ion transmembrane transporter activity;inorganic cation transmembrane transporter activity;ion transmembrane transporter activity;metal ion transmembrane transporter activity;monovalent cation:hydrogen antiporter activity;monovalent inorganic cation tr…	cell part;cytoplasmic part;Golgi apparatus;Golgi apparatus part;Golgi membrane;integral to membrane;intracellular membrane-bounded organelle;intracellular organelle;intracellular organelle part;intracellular part;intrinsic to membrane;membrane;membrane part;membrane-bounded organelle;organelle;organelle membrane;organelle part	biological regulation;homeostatic process	cell part;Golgi apparatus;intracellular membrane-bounded organelle;intracellular organelle;membrane;organelle	YDR456W	SLC9A7|SLC9A6|SLC9A9				1.10022	1.23256	1.1427	1.23095	1.42161	1.42124	1.33658	1.38251	1.29446	1.26613	1.33709	1.37167	1.25406	1.18837	1.28533	1.15257	1.29808	1.3427	1.31674	1.43221		1.10022	1.23256	1.1427	1.23095	1.42161	1.42124	1.33658	1.38251	1.29446
O13726S516	O13726	S	516	SPAC15A10.06			CPA1 sodium ion/proton antiporter (predicted)	FDEGNIAPTLSKKVSSTFEQYQRAAGAFNQF	_VSS(ph)TFEQYQR_	biological regulation;cation homeostasis;chemical homeostasis;homeostatic process;ion homeostasis;monovalent inorganic cation homeostasis;regulation of biological quality;regulation of pH	active transmembrane transporter activity;antiporter activity;cation transmembrane transporter activity;cation:cation antiporter activity;hydrogen ion transmembrane transporter activity;inorganic cation transmembrane transporter activity;ion transmembrane transporter activity;metal ion transmembrane transporter activity;monovalent cation:hydrogen antiporter activity;monovalent inorganic cation tr…	cell part;cytoplasmic part;Golgi apparatus;Golgi apparatus part;Golgi membrane;integral to membrane;intracellular membrane-bounded organelle;intracellular organelle;intracellular organelle part;intracellular part;intrinsic to membrane;membrane;membrane part;membrane-bounded organelle;organelle;organelle membrane;organelle part	biological regulation;homeostatic process	cell part;Golgi apparatus;intracellular membrane-bounded organelle;intracellular organelle;membrane;organelle	YDR456W	SLC9A7|SLC9A6|SLC9A9				NaN	0.821153	NaN	NaN	NaN	0.402366	NaN	1.09435	NaN	1.07492	NaN	NaN	NaN	0.2296	NaN	NaN	NaN	NaN	NaN	NaN		NaN	0.821153	NaN	NaN	NaN	0.402366	NaN	1.09435	NaN
O13727S79	O13727	S	79	SPAC15A10.07			Schizosaccharomyces specific protein	NVPEGIELRILEENVSLPLKEFEPIKVPAGA	_ILEENVS(ph)LPLK_			cell part;cytoplasmic part;cytosol;intracellular membrane-bounded organelle;intracellular organelle;intracellular part;membrane-bounded organelle;nucleus;organelle		cell part;cytosol;intracellular membrane-bounded organelle;intracellular organelle;nucleus;organelle	NONE	NONE				1.02053	0.966838	1.10379	1.0326	0.913325	0.953289	0.867303	0.984349	0.858148	0.930233	0.830841	0.892459	0.83167	0.958038	0.824606	0.918274	0.85492	0.837521	0.797575	0.900009		1.02053	0.966838	1.10379	1.0326	0.913325	0.953289	0.867303	0.984349	0.858148
O13733S571	O13733	S	571	SPAC15A10.13	ppk3		protein kinase domain and HEAT repeat protein Ppk3	SSSASPSPSIDMKKESLELKNDTTEIKEKKN	_KES(ph)LELK_	establishment of localization;establishment of localization in cell;establishment of RNA localization;intracellular transport;nuclear export;nuclear transport;nucleic acid transport;nucleobase-containing compound transport;nucleocytoplasmic transport;RNA export from nucleus;RNA transport;transport;tRNA export from nucleus;tRNA transport	adenyl nucleotide binding;adenyl ribonucleotide binding;ATP binding;binding;catalytic activity;kinase activity;nucleotide binding;phosphotransferase activity, alcohol group as acceptor;protein kinase activity;purine nucleotide binding;purine ribonucleoside triphosphate binding;purine ribonucleotide binding;ribonucleotide binding;transferase activity;transferase activity, transferring phosphorus-c…	cell part;cytoplasmic part;Golgi apparatus;intracellular membrane-bounded organelle;intracellular organelle;intracellular part;membrane-bounded organelle;organelle	establishment of localization;nuclear transport;nucleobase-containing compound transport;nucleocytoplasmic transport;transport	cell part;Golgi apparatus;intracellular membrane-bounded organelle;intracellular organelle;organelle	YOR112W	SCYL1				0.973615	0.878812	0.826788	0.793966	0.914495	0.956297	1.09152	1.06663	1.04131	1.02188	0.983381	0.954107	0.862738	0.85034	0.806062	0.739809	0.752729	0.75643	0.866401	0.885347		0.973615	0.878812	0.826788	0.793966	0.914495	0.956297	1.09152	1.06663	1.04131
O13734S145	O13734	S	145	SPAC15A10.15	sgo2		inner centromere protein, shugoshin Sgo2	VKDTEEIIEQAQHDVSLRNLSGIEDENIIDD	_DTEEIIEQAQHDVS(ph)LR_	cell cycle process;cell division;cellular component organization;cellular component organization at cellular level;cellular component organization or biogenesis;cellular component organization or biogenesis at cellular level;cellular localization;cellular macromolecule localization;cellular process;cellular protein complex localization;cellular protein localization;chromosome organization;chromos…		cell part;chromatin;chromosomal part;condensed chromosome kinetochore;condensed nuclear chromosome kinetochore;cytoplasm;heterochromatin;intracellular non-membrane-bounded organelle;intracellular organelle;intracellular organelle part;intracellular part;kinetochore;macromolecular complex;non-membrane-bounded organelle;nuclear chromosome part;nuclear part;organelle;organelle part;protein complex	cell division;cellular component organization;cellular localization;cellular process;chromosome organization;chromosome segregation;localization;organelle organization	cell part;cytoplasm;intracellular non-membrane-bounded organelle;intracellular organelle;kinetochore;macromolecular complex;organelle;protein complex	YOR073W	SGOL1	Mitotic	Plo1		0.089222	0.379075	0.793588	0.631991	0.20622	0.0651296	0.260797	0.219761	0.068918	0.073616	0.140897	0.263957	0.0616181	0.122708	0.181045	0.400946	0.264131	0.0766225	0.375136	0.162662		0.089222	0.379075	0.793588	0.631991	0.20622	0.0651296	0.260797	0.219761	0.068918
O13734S150	O13734	S	150	SPAC15A10.15	sgo2		inner centromere protein, shugoshin Sgo2	EIIEQAQHDVSLRNLSGIEDENIIDDGETAI	_NLS(ph)GIEDENIIDDGETAINEQK_	cell cycle process;cell division;cellular component organization;cellular component organization at cellular level;cellular component organization or biogenesis;cellular component organization or biogenesis at cellular level;cellular localization;cellular macromolecule localization;cellular process;cellular protein complex localization;cellular protein localization;chromosome organization;chromos…		cell part;chromatin;chromosomal part;condensed chromosome kinetochore;condensed nuclear chromosome kinetochore;cytoplasm;heterochromatin;intracellular non-membrane-bounded organelle;intracellular organelle;intracellular organelle part;intracellular part;kinetochore;macromolecular complex;non-membrane-bounded organelle;nuclear chromosome part;nuclear part;organelle;organelle part;protein complex	cell division;cellular component organization;cellular localization;cellular process;chromosome organization;chromosome segregation;localization;organelle organization	cell part;cytoplasm;intracellular non-membrane-bounded organelle;intracellular organelle;kinetochore;macromolecular complex;organelle;protein complex	YOR073W	SGOL1	Mitotic			0.114419	0.359622	0.777122	0.843384	0.558472	0.334202	0.232927	0.138188	0.142753	0.0993246	0.119048	0.137308	0.112869	0.104197	0.135921	0.118249	0.258699	0.272035	0.192611	0.154116		0.114419	0.359622	0.777122	0.843384	0.558472	0.334202	0.232927	0.138188	0.142753
O13734S240	O13734	S	240	SPAC15A10.15	sgo2		inner centromere protein, shugoshin Sgo2	IDSAPQEKNHEYEIVSPKSLSNKINNQAAAQ	_NHEYEIVS(ph)PK_	cell cycle process;cell division;cellular component organization;cellular component organization at cellular level;cellular component organization or biogenesis;cellular component organization or biogenesis at cellular level;cellular localization;cellular macromolecule localization;cellular process;cellular protein complex localization;cellular protein localization;chromosome organization;chromos…		cell part;chromatin;chromosomal part;condensed chromosome kinetochore;condensed nuclear chromosome kinetochore;cytoplasm;heterochromatin;intracellular non-membrane-bounded organelle;intracellular organelle;intracellular organelle part;intracellular part;kinetochore;macromolecular complex;non-membrane-bounded organelle;nuclear chromosome part;nuclear part;organelle;organelle part;protein complex	cell division;cellular component organization;cellular localization;cellular process;chromosome organization;chromosome segregation;localization;organelle organization	cell part;cytoplasm;intracellular non-membrane-bounded organelle;intracellular organelle;kinetochore;macromolecular complex;organelle;protein complex	YOR073W	SGOL1				0.917431	0.974184	1.0074	0.980104	1.00315	0.969462	0.907935	0.856311	0.855286	0.828363	0.864528	0.859033	0.856825	0.83612	0.924129	0.932749	1.03991	1.01774	1.12727	1.00388		0.917431	0.974184	1.0074	0.980104	1.00315	0.969462	0.907935	0.856311	0.855286
O13734S285	O13734	S	285	SPAC15A10.15	sgo2		inner centromere protein, shugoshin Sgo2	ENEGSQEAHFHSRIQSDTVIQSTPTKRKWDV	_IQS(ph)DTVIQSTPTKR_	cell cycle process;cell division;cellular component organization;cellular component organization at cellular level;cellular component organization or biogenesis;cellular component organization or biogenesis at cellular level;cellular localization;cellular macromolecule localization;cellular process;cellular protein complex localization;cellular protein localization;chromosome organization;chromos…		cell part;chromatin;chromosomal part;condensed chromosome kinetochore;condensed nuclear chromosome kinetochore;cytoplasm;heterochromatin;intracellular non-membrane-bounded organelle;intracellular organelle;intracellular organelle part;intracellular part;kinetochore;macromolecular complex;non-membrane-bounded organelle;nuclear chromosome part;nuclear part;organelle;organelle part;protein complex	cell division;cellular component organization;cellular localization;cellular process;chromosome organization;chromosome segregation;localization;organelle organization	cell part;cytoplasm;intracellular non-membrane-bounded organelle;intracellular organelle;kinetochore;macromolecular complex;organelle;protein complex	YOR073W	SGOL1				0.621659	NaN	1.12688	NaN	NaN	NaN	NaN	NaN	NaN	NaN	NaN	NaN	NaN	NaN	NaN	NaN	NaN	NaN	NaN	NaN		0.621659	NaN	1.12688	NaN	NaN	NaN	NaN	NaN	NaN
O13734S291	O13734	S	291	SPAC15A10.15	sgo2		inner centromere protein, shugoshin Sgo2	EAHFHSRIQSDTVIQSTPTKRKWDVDIQNKQ	_IQSDTVIQS(ph)TPT(ph)K_	cell cycle process;cell division;cellular component organization;cellular component organization at cellular level;cellular component organization or biogenesis;cellular component organization or biogenesis at cellular level;cellular localization;cellular macromolecule localization;cellular process;cellular protein complex localization;cellular protein localization;chromosome organization;chromos…		cell part;chromatin;chromosomal part;condensed chromosome kinetochore;condensed nuclear chromosome kinetochore;cytoplasm;heterochromatin;intracellular non-membrane-bounded organelle;intracellular organelle;intracellular organelle part;intracellular part;kinetochore;macromolecular complex;non-membrane-bounded organelle;nuclear chromosome part;nuclear part;organelle;organelle part;protein complex	cell division;cellular component organization;cellular localization;cellular process;chromosome organization;chromosome segregation;localization;organelle organization	cell part;cytoplasm;intracellular non-membrane-bounded organelle;intracellular organelle;kinetochore;macromolecular complex;organelle;protein complex	YOR073W	SGOL1				NaN	NaN	1.07006	0.617894	NaN	NaN	0.201195	0.391037	NaN	0.400753	0.445792	NaN	NaN	NaN	NaN	NaN	0.775735	0.530307	0.392157	NaN		NaN	NaN	1.07006	0.617894	NaN	NaN	0.201195	0.391037	NaN
O13734S332	O13734	S	332	SPAC15A10.15	sgo2		inner centromere protein, shugoshin Sgo2	TGYVSETDSRPNRANSLDSAVLLVQSSNKSN	_ANS(ph)LDSAVLLVQSSNK_	cell cycle process;cell division;cellular component organization;cellular component organization at cellular level;cellular component organization or biogenesis;cellular component organization or biogenesis at cellular level;cellular localization;cellular macromolecule localization;cellular process;cellular protein complex localization;cellular protein localization;chromosome organization;chromos…		cell part;chromatin;chromosomal part;condensed chromosome kinetochore;condensed nuclear chromosome kinetochore;cytoplasm;heterochromatin;intracellular non-membrane-bounded organelle;intracellular organelle;intracellular organelle part;intracellular part;kinetochore;macromolecular complex;non-membrane-bounded organelle;nuclear chromosome part;nuclear part;organelle;organelle part;protein complex	cell division;cellular component organization;cellular localization;cellular process;chromosome organization;chromosome segregation;localization;organelle organization	cell part;cytoplasm;intracellular non-membrane-bounded organelle;intracellular organelle;kinetochore;macromolecular complex;organelle;protein complex	YOR073W	SGOL1				0.763825	0.805607	0.931532	0.895416	0.929282	0.881135	0.900739	0.911494	0.894454	0.906701	0.851861	0.769586	0.906208	0.810635	0.809651	0.689655	0.728226	0.760688	0.779545	0.83257		0.763825	0.805607	0.931532	0.895416	0.929282	0.881135	0.900739	0.911494	0.894454
O13734S399	O13734	S	399	SPAC15A10.15	sgo2		inner centromere protein, shugoshin Sgo2	PQVTTTSLSNMTVAESPRTDTPREINGLVDS	_FAPEDTAHNSLTSQENVGPQVTTTSLSNMTVAES(ph)PR_	cell cycle process;cell division;cellular component organization;cellular component organization at cellular level;cellular component organization or biogenesis;cellular component organization or biogenesis at cellular level;cellular localization;cellular macromolecule localization;cellular process;cellular protein complex localization;cellular protein localization;chromosome organization;chromos…		cell part;chromatin;chromosomal part;condensed chromosome kinetochore;condensed nuclear chromosome kinetochore;cytoplasm;heterochromatin;intracellular non-membrane-bounded organelle;intracellular organelle;intracellular organelle part;intracellular part;kinetochore;macromolecular complex;non-membrane-bounded organelle;nuclear chromosome part;nuclear part;organelle;organelle part;protein complex	cell division;cellular component organization;cellular localization;cellular process;chromosome organization;chromosome segregation;localization;organelle organization	cell part;cytoplasm;intracellular non-membrane-bounded organelle;intracellular organelle;kinetochore;macromolecular complex;organelle;protein complex	YOR073W	SGOL1				0.670556	0.99552	0.941354	1.01921	0.75683	0.58008	0.461787	0.477236	0.467246	0.434575	0.441423	0.499027	0.411032	0.476417	0.608088	0.777968	0.82672	0.680596	0.583329	0.452366		0.670556	0.99552	0.941354	1.01921	0.75683	0.58008	0.461787	0.477236	0.467246
O13734S5	O13734	S	5	SPAC15A10.15	sgo2		inner centromere protein, shugoshin Sgo2	___________MSKASLSPNVEDLKKKQIRQ	_AS(ph)LS(ph)PNVEDLKKK_	cell cycle process;cell division;cellular component organization;cellular component organization at cellular level;cellular component organization or biogenesis;cellular component organization or biogenesis at cellular level;cellular localization;cellular macromolecule localization;cellular process;cellular protein complex localization;cellular protein localization;chromosome organization;chromos…		cell part;chromatin;chromosomal part;condensed chromosome kinetochore;condensed nuclear chromosome kinetochore;cytoplasm;heterochromatin;intracellular non-membrane-bounded organelle;intracellular organelle;intracellular organelle part;intracellular part;kinetochore;macromolecular complex;non-membrane-bounded organelle;nuclear chromosome part;nuclear part;organelle;organelle part;protein complex	cell division;cellular component organization;cellular localization;cellular process;chromosome organization;chromosome segregation;localization;organelle organization	cell part;cytoplasm;intracellular non-membrane-bounded organelle;intracellular organelle;kinetochore;macromolecular complex;organelle;protein complex	YOR073W	SGOL1				1.21723	1.6057	1.10741	1.19319	1.21625	1.24431	1.13909	1.05893	0.927988	0.970685	0.780214	0.784006	0.747384	0.799233	1.09421	1.45936	1.53374	1.43771	1.26772	1.13139		1.21723	1.6057	1.10741	1.19319	1.21625	1.24431	1.13909	1.05893	0.927988
O13734S519	O13734	S	519	SPAC15A10.15	sgo2		inner centromere protein, shugoshin Sgo2	FATNDTGSYNNLELLSSVTNLKSPNENDRVT	_SSFATNDTGSYNNLELLS(ph)SVTNLKSPNENDR_	cell cycle process;cell division;cellular component organization;cellular component organization at cellular level;cellular component organization or biogenesis;cellular component organization or biogenesis at cellular level;cellular localization;cellular macromolecule localization;cellular process;cellular protein complex localization;cellular protein localization;chromosome organization;chromos…		cell part;chromatin;chromosomal part;condensed chromosome kinetochore;condensed nuclear chromosome kinetochore;cytoplasm;heterochromatin;intracellular non-membrane-bounded organelle;intracellular organelle;intracellular organelle part;intracellular part;kinetochore;macromolecular complex;non-membrane-bounded organelle;nuclear chromosome part;nuclear part;organelle;organelle part;protein complex	cell division;cellular component organization;cellular localization;cellular process;chromosome organization;chromosome segregation;localization;organelle organization	cell part;cytoplasm;intracellular non-membrane-bounded organelle;intracellular organelle;kinetochore;macromolecular complex;organelle;protein complex	YOR073W	SGOL1				NaN	NaN	NaN	NaN	NaN	NaN	NaN	NaN	NaN	NaN	NaN	NaN	NaN	NaN	NaN	NaN	NaN	NaN	0.871384	NaN		NaN	NaN	NaN	NaN	NaN	NaN	NaN	NaN	NaN
O13734S520	O13734	S	520	SPAC15A10.15	sgo2		inner centromere protein, shugoshin Sgo2	ATNDTGSYNNLELLSSVTNLKSPNENDRVTK	_SSFATNDTGSYNNLELLSS(ph)VTNLKSPNENDR_	cell cycle process;cell division;cellular component organization;cellular component organization at cellular level;cellular component organization or biogenesis;cellular component organization or biogenesis at cellular level;cellular localization;cellular macromolecule localization;cellular process;cellular protein complex localization;cellular protein localization;chromosome organization;chromos…		cell part;chromatin;chromosomal part;condensed chromosome kinetochore;condensed nuclear chromosome kinetochore;cytoplasm;heterochromatin;intracellular non-membrane-bounded organelle;intracellular organelle;intracellular organelle part;intracellular part;kinetochore;macromolecular complex;non-membrane-bounded organelle;nuclear chromosome part;nuclear part;organelle;organelle part;protein complex	cell division;cellular component organization;cellular localization;cellular process;chromosome organization;chromosome segregation;localization;organelle organization	cell part;cytoplasm;intracellular non-membrane-bounded organelle;intracellular organelle;kinetochore;macromolecular complex;organelle;protein complex	YOR073W	SGOL1				NaN	NaN	NaN	NaN	NaN	NaN	NaN	NaN	NaN	NaN	NaN	NaN	NaN	NaN	NaN	NaN	NaN	NaN	0.739919	NaN		NaN	NaN	NaN	NaN	NaN	NaN	NaN	NaN	NaN
O13734S526	O13734	S	526	SPAC15A10.15	sgo2		inner centromere protein, shugoshin Sgo2	SYNNLELLSSVTNLKSPNENDRVTKTQSRRE	_SSFATNDTGSYNNLELLSSVTNLKS(ph)PNENDR_	cell cycle process;cell division;cellular component organization;cellular component organization at cellular level;cellular component organization or biogenesis;cellular component organization or biogenesis at cellular level;cellular localization;cellular macromolecule localization;cellular process;cellular protein complex localization;cellular protein localization;chromosome organization;chromos…		cell part;chromatin;chromosomal part;condensed chromosome kinetochore;condensed nuclear chromosome kinetochore;cytoplasm;heterochromatin;intracellular non-membrane-bounded organelle;intracellular organelle;intracellular organelle part;intracellular part;kinetochore;macromolecular complex;non-membrane-bounded organelle;nuclear chromosome part;nuclear part;organelle;organelle part;protein complex	cell division;cellular component organization;cellular localization;cellular process;chromosome organization;chromosome segregation;localization;organelle organization	cell part;cytoplasm;intracellular non-membrane-bounded organelle;intracellular organelle;kinetochore;macromolecular complex;organelle;protein complex	YOR073W	SGOL1				0.633714	1.08046	0.964878	NaN	1.02342	0.982511	0.850774	0.709673	0.769764	0.704176	0.544425	0.626292	0.49687	0.536798	0.539113	0.664982	0.839349	0.864155	NaN	0.706364		0.633714	1.08046	0.964878	NaN	1.02342	0.982511	0.850774	0.709673	0.769764
O13734S7	O13734	S	7	SPAC15A10.15	sgo2		inner centromere protein, shugoshin Sgo2	_________MSKASLSPNVEDLKKKQIRQYK	_AS(ph)LS(ph)PNVEDLKKK_	cell cycle process;cell division;cellular component organization;cellular component organization at cellular level;cellular component organization or biogenesis;cellular component organization or biogenesis at cellular level;cellular localization;cellular macromolecule localization;cellular process;cellular protein complex localization;cellular protein localization;chromosome organization;chromos…		cell part;chromatin;chromosomal part;condensed chromosome kinetochore;condensed nuclear chromosome kinetochore;cytoplasm;heterochromatin;intracellular non-membrane-bounded organelle;intracellular organelle;intracellular organelle part;intracellular part;kinetochore;macromolecular complex;non-membrane-bounded organelle;nuclear chromosome part;nuclear part;organelle;organelle part;protein complex	cell division;cellular component organization;cellular localization;cellular process;chromosome organization;chromosome segregation;localization;organelle organization	cell part;cytoplasm;intracellular non-membrane-bounded organelle;intracellular organelle;kinetochore;macromolecular complex;organelle;protein complex	YOR073W	SGOL1				1.11712	1.60676	1.10596	1.08194	1.23943	1.2871	1.18621	0.997705	0.943841	0.833403	0.781861	0.782167	0.764643	0.864827	1.09406	1.39952	1.57868	1.42025	1.26248	1.01502		1.11712	1.60676	1.10596	1.08194	1.23943	1.2871	1.18621	0.997705	0.943841
O13734T287	O13734	T	287	SPAC15A10.15	sgo2		inner centromere protein, shugoshin Sgo2	EGSQEAHFHSRIQSDTVIQSTPTKRKWDVDI	_IQSDT(ph)VIQSTPTKR_	cell cycle process;cell division;cellular component organization;cellular component organization at cellular level;cellular component organization or biogenesis;cellular component organization or biogenesis at cellular level;cellular localization;cellular macromolecule localization;cellular process;cellular protein complex localization;cellular protein localization;chromosome organization;chromos…		cell part;chromatin;chromosomal part;condensed chromosome kinetochore;condensed nuclear chromosome kinetochore;cytoplasm;heterochromatin;intracellular non-membrane-bounded organelle;intracellular organelle;intracellular organelle part;intracellular part;kinetochore;macromolecular complex;non-membrane-bounded organelle;nuclear chromosome part;nuclear part;organelle;organelle part;protein complex	cell division;cellular component organization;cellular localization;cellular process;chromosome organization;chromosome segregation;localization;organelle organization	cell part;cytoplasm;intracellular non-membrane-bounded organelle;intracellular organelle;kinetochore;macromolecular complex;organelle;protein complex	YOR073W	SGOL1				NaN	NaN	0.711592	NaN	NaN	NaN	NaN	NaN	NaN	NaN	NaN	NaN	NaN	NaN	NaN	NaN	NaN	NaN	0.460066	NaN		NaN	NaN	NaN	NaN	NaN	NaN	NaN	NaN	NaN
O13734T292	O13734	T	292	SPAC15A10.15	sgo2		inner centromere protein, shugoshin Sgo2	AHFHSRIQSDTVIQSTPTKRKWDVDIQNKQI	_IQSDTVIQST(ph)PTK_	cell cycle process;cell division;cellular component organization;cellular component organization at cellular level;cellular component organization or biogenesis;cellular component organization or biogenesis at cellular level;cellular localization;cellular macromolecule localization;cellular process;cellular protein complex localization;cellular protein localization;chromosome organization;chromos…		cell part;chromatin;chromosomal part;condensed chromosome kinetochore;condensed nuclear chromosome kinetochore;cytoplasm;heterochromatin;intracellular non-membrane-bounded organelle;intracellular organelle;intracellular organelle part;intracellular part;kinetochore;macromolecular complex;non-membrane-bounded organelle;nuclear chromosome part;nuclear part;organelle;organelle part;protein complex	cell division;cellular component organization;cellular localization;cellular process;chromosome organization;chromosome segregation;localization;organelle organization	cell part;cytoplasm;intracellular non-membrane-bounded organelle;intracellular organelle;kinetochore;macromolecular complex;organelle;protein complex	YOR073W	SGOL1	Mitotic	Cdc2		0.73828	1.07385	1.06277	0.59319	0.30434	0.192116	0.208069	0.354597	0.401832	0.41198	0.43501	0.492029	0.495491	0.633673	0.765931	0.873897	0.812612	0.583295	0.479846	0.417206		0.73828	1.07385	1.06277	0.59319	0.30434	0.192116	0.208069	0.354597	0.401832
O13734T294	O13734	T	294	SPAC15A10.15	sgo2		inner centromere protein, shugoshin Sgo2	FHSRIQSDTVIQSTPTKRKWDVDIQNKQINL	_IQSDTVIQS(ph)TPT(ph)K_	cell cycle process;cell division;cellular component organization;cellular component organization at cellular level;cellular component organization or biogenesis;cellular component organization or biogenesis at cellular level;cellular localization;cellular macromolecule localization;cellular process;cellular protein complex localization;cellular protein localization;chromosome organization;chromos…		cell part;chromatin;chromosomal part;condensed chromosome kinetochore;condensed nuclear chromosome kinetochore;cytoplasm;heterochromatin;intracellular non-membrane-bounded organelle;intracellular organelle;intracellular organelle part;intracellular part;kinetochore;macromolecular complex;non-membrane-bounded organelle;nuclear chromosome part;nuclear part;organelle;organelle part;protein complex	cell division;cellular component organization;cellular localization;cellular process;chromosome organization;chromosome segregation;localization;organelle organization	cell part;cytoplasm;intracellular non-membrane-bounded organelle;intracellular organelle;kinetochore;macromolecular complex;organelle;protein complex	YOR073W	SGOL1				0.687049	0.797385	0.715564	0.58099	0.847745	0.193994	0.737354	1.16013	0.921319	0.750864	0.74366	0.840477	NaN	NaN	0.731208	0.750864	0.906208	1.0155	0.813207	0.912742		NaN	NaN	NaN	0.58099	NaN	0.193994	NaN	NaN	NaN
O13734T522	O13734	T	522	SPAC15A10.15	sgo2		inner centromere protein, shugoshin Sgo2	NDTGSYNNLELLSSVTNLKSPNENDRVTKTQ	_SSFATNDTGSYNNLELLSSVT(ph)NLKSPNENDR_	cell cycle process;cell division;cellular component organization;cellular component organization at cellular level;cellular component organization or biogenesis;cellular component organization or biogenesis at cellular level;cellular localization;cellular macromolecule localization;cellular process;cellular protein complex localization;cellular protein localization;chromosome organization;chromos…		cell part;chromatin;chromosomal part;condensed chromosome kinetochore;condensed nuclear chromosome kinetochore;cytoplasm;heterochromatin;intracellular non-membrane-bounded organelle;intracellular organelle;intracellular organelle part;intracellular part;kinetochore;macromolecular complex;non-membrane-bounded organelle;nuclear chromosome part;nuclear part;organelle;organelle part;protein complex	cell division;cellular component organization;cellular localization;cellular process;chromosome organization;chromosome segregation;localization;organelle organization	cell part;cytoplasm;intracellular non-membrane-bounded organelle;intracellular organelle;kinetochore;macromolecular complex;organelle;protein complex	YOR073W	SGOL1				NaN	0.830289	NaN	1.10744	1.0317	NaN	NaN	NaN	NaN	NaN	NaN	NaN	NaN	NaN	NaN	NaN	NaN	NaN	NaN	NaN		NaN	0.830289	NaN	1.10744	1.0317	NaN	NaN	NaN	NaN
O13735S1290	O13735	S	1290	SPAC15A10.16	bud6	aip3,fat1,SPAC15E1.01	actin interacting protein 3 homolog Bud6	DYGSQVDTENFMLERSPLATPKPLKQPDFNI	_S(ph)PLAT(ph)PKPLKQPDFNIYETPIVR_	actin cytoskeleton organization;actin filament-based process;activation of bipolar cell growth;biological regulation;cellular component organization;cellular component organization at cellular level;cellular component organization or biogenesis;cellular component organization or biogenesis at cellular level;cellular process;cytoskeleton organization;establishment or maintenance of cell polarity;e…	actin binding;binding;cytoskeletal protein binding;protein binding	actin cap;cell cortex part;cell part;cell pole;cell tip;cytoplasmic part;cytoskeletal part;growing cell tip;intracellular organelle part;intracellular part;non-growing cell tip;organelle part;site of polarized growth	biological regulation;cellular component organization;cellular process;cytoskeleton organization;establishment or maintenance of cell polarity;organelle organization	cell part;site of polarized growth	YLR319C	NONE				1.82989	1.77258	1.42578	2.3139	3.75066	3.68446	3.92526	3.335	2.6286	2.89906	2.1168	2.12049	1.87129	1.77857	1.69889	1.55313	2.08516	2.54039	2.54472	2.58264		1.82989	1.77258	1.42578	2.3139	3.75066	3.68446	3.92526	3.335	2.6286
O13735S284	O13735	S	284	SPAC15A10.16	bud6	aip3,fat1,SPAC15E1.01	actin interacting protein 3 homolog Bud6	LRNITVESVRGFLRDSSKPDNIMDSPSPKVS	_DS(ph)SKPDNIMDSPSPK_	actin cytoskeleton organization;actin filament-based process;activation of bipolar cell growth;biological regulation;cellular component organization;cellular component organization at cellular level;cellular component organization or biogenesis;cellular component organization or biogenesis at cellular level;cellular process;cytoskeleton organization;establishment or maintenance of cell polarity;e…	actin binding;binding;cytoskeletal protein binding;protein binding	actin cap;cell cortex part;cell part;cell pole;cell tip;cytoplasmic part;cytoskeletal part;growing cell tip;intracellular organelle part;intracellular part;non-growing cell tip;organelle part;site of polarized growth	biological regulation;cellular component organization;cellular process;cytoskeleton organization;establishment or maintenance of cell polarity;organelle organization	cell part;site of polarized growth	YLR319C	NONE				NaN	NaN	NaN	0.372731	0.722282	NaN	NaN	NaN	NaN	0.482742	NaN	0.281081	NaN	NaN	0.431947	0.163755	0.636497	NaN	0.506073	NaN		NaN	NaN	NaN	0.372731	0.722282	NaN	NaN	NaN	NaN
O13735S285	O13735	S	285	SPAC15A10.16	bud6	aip3,fat1,SPAC15E1.01	actin interacting protein 3 homolog Bud6	RNITVESVRGFLRDSSKPDNIMDSPSPKVSK	_DSS(ph)KPDNIMDSPSPK_	actin cytoskeleton organization;actin filament-based process;activation of bipolar cell growth;biological regulation;cellular component organization;cellular component organization at cellular level;cellular component organization or biogenesis;cellular component organization or biogenesis at cellular level;cellular process;cytoskeleton organization;establishment or maintenance of cell polarity;e…	actin binding;binding;cytoskeletal protein binding;protein binding	actin cap;cell cortex part;cell part;cell pole;cell tip;cytoplasmic part;cytoskeletal part;growing cell tip;intracellular organelle part;intracellular part;non-growing cell tip;organelle part;site of polarized growth	biological regulation;cellular component organization;cellular process;cytoskeleton organization;establishment or maintenance of cell polarity;organelle organization	cell part;site of polarized growth	YLR319C	NONE				NaN	NaN	NaN	NaN	0.647417	0.334035	0.164674	NaN	NaN	NaN	NaN	NaN	NaN	NaN	NaN	NaN	NaN	NaN	NaN	NaN		NaN	NaN	NaN	NaN	NaN	NaN	NaN	NaN	NaN
O13735S293	O13735	S	293	SPAC15A10.16	bud6	aip3,fat1,SPAC15E1.01	actin interacting protein 3 homolog Bud6	RGFLRDSSKPDNIMDSPSPKVSKRPSIVRQD	_DSSKPDNIM(ox)DS(ph)PS(ph)PK_	actin cytoskeleton organization;actin filament-based process;activation of bipolar cell growth;biological regulation;cellular component organization;cellular component organization at cellular level;cellular component organization or biogenesis;cellular component organization or biogenesis at cellular level;cellular process;cytoskeleton organization;establishment or maintenance of cell polarity;e…	actin binding;binding;cytoskeletal protein binding;protein binding	actin cap;cell cortex part;cell part;cell pole;cell tip;cytoplasmic part;cytoskeletal part;growing cell tip;intracellular organelle part;intracellular part;non-growing cell tip;organelle part;site of polarized growth	biological regulation;cellular component organization;cellular process;cytoskeleton organization;establishment or maintenance of cell polarity;organelle organization	cell part;site of polarized growth	YLR319C	NONE	Mitotic	Cdc2		0.08371	0.979336	0.876117	0.395476	0.167151	0.0904241	0.0601902	0.057597	0.0433407	0.043057	0.0571461	0.0393314	0.0592066	0.0456163	0.0678979	0.181498	0.240796	0.185967	0.127817	0.132779		0.08371	0.979336	0.876117	0.395476	0.167151	0.0904241	0.0601902	0.057597	0.0433407
O13735S295	O13735	S	295	SPAC15A10.16	bud6	aip3,fat1,SPAC15E1.01	actin interacting protein 3 homolog Bud6	FLRDSSKPDNIMDSPSPKVSKRPSIVRQDSH	_DSSKPDNIM(ox)DS(ph)PS(ph)PK_	actin cytoskeleton organization;actin filament-based process;activation of bipolar cell growth;biological regulation;cellular component organization;cellular component organization at cellular level;cellular component organization or biogenesis;cellular component organization or biogenesis at cellular level;cellular process;cytoskeleton organization;establishment or maintenance of cell polarity;e…	actin binding;binding;cytoskeletal protein binding;protein binding	actin cap;cell cortex part;cell part;cell pole;cell tip;cytoplasmic part;cytoskeletal part;growing cell tip;intracellular organelle part;intracellular part;non-growing cell tip;organelle part;site of polarized growth	biological regulation;cellular component organization;cellular process;cytoskeleton organization;establishment or maintenance of cell polarity;organelle organization	cell part;site of polarized growth	YLR319C	NONE	Mitotic			0.494976	1.05934	0.980873	0.851426	0.610016	0.401187	0.40008	0.380807	0.39992	0.436433	0.463564	0.350976	0.31109	0.338547	0.339409	0.468253	0.722752	0.602446	0.529886	0.417293		0.494976	1.05934	0.980873	0.851426	0.610016	0.401187	0.40008	0.380807	0.39992
O13735S338	O13735	S	338	SPAC15A10.16	bud6	aip3,fat1,SPAC15E1.01	actin interacting protein 3 homolog Bud6	TSFDRKFSPKLTRTPSLTKSLDPGTPTSLKS	_LTRT(ph)PS(ph)LTK_	actin cytoskeleton organization;actin filament-based process;activation of bipolar cell growth;biological regulation;cellular component organization;cellular component organization at cellular level;cellular component organization or biogenesis;cellular component organization or biogenesis at cellular level;cellular process;cytoskeleton organization;establishment or maintenance of cell polarity;e…	actin binding;binding;cytoskeletal protein binding;protein binding	actin cap;cell cortex part;cell part;cell pole;cell tip;cytoplasmic part;cytoskeletal part;growing cell tip;intracellular organelle part;intracellular part;non-growing cell tip;organelle part;site of polarized growth	biological regulation;cellular component organization;cellular process;cytoskeleton organization;establishment or maintenance of cell polarity;organelle organization	cell part;site of polarized growth	YLR319C	NONE				0.234714	0.898715	1.27559	1.12207	0.589692	0.296842	0.223075	0.336044	0.184492	0.140375	0.19641	NaN	0.169509	0.166185	0.203953	NaN	NaN	NaN	NaN	NaN		NaN	NaN	NaN	NaN	NaN	NaN	NaN	NaN	NaN
O13735S342	O13735	S	342	SPAC15A10.16	bud6	aip3,fat1,SPAC15E1.01	actin interacting protein 3 homolog Bud6	RKFSPKLTRTPSLTKSLDPGTPTSLKSPSLR	_S(ph)LDPGTPTSLK_	actin cytoskeleton organization;actin filament-based process;activation of bipolar cell growth;biological regulation;cellular component organization;cellular component organization at cellular level;cellular component organization or biogenesis;cellular component organization or biogenesis at cellular level;cellular process;cytoskeleton organization;establishment or maintenance of cell polarity;e…	actin binding;binding;cytoskeletal protein binding;protein binding	actin cap;cell cortex part;cell part;cell pole;cell tip;cytoplasmic part;cytoskeletal part;growing cell tip;intracellular organelle part;intracellular part;non-growing cell tip;organelle part;site of polarized growth	biological regulation;cellular component organization;cellular process;cytoskeleton organization;establishment or maintenance of cell polarity;organelle organization	cell part;site of polarized growth	YLR319C	NONE				NaN	NaN	NaN	1.06066	NaN	NaN	1.011	NaN	1.0421	0.951294	NaN	0.880127	0.928247	0.257261	NaN	0.942863	NaN	0.759013	0.81626	0.817394		NaN	NaN	NaN	NaN	NaN	NaN	NaN	NaN	NaN
O13735S350	O13735	S	350	SPAC15A10.16	bud6	aip3,fat1,SPAC15E1.01	actin interacting protein 3 homolog Bud6	RTPSLTKSLDPGTPTSLKSPSLRKSPSSFVQ	_SLDPGTPT(ph)S(ph)LKSPSLRK_	actin cytoskeleton organization;actin filament-based process;activation of bipolar cell growth;biological regulation;cellular component organization;cellular component organization at cellular level;cellular component organization or biogenesis;cellular component organization or biogenesis at cellular level;cellular process;cytoskeleton organization;establishment or maintenance of cell polarity;e…	actin binding;binding;cytoskeletal protein binding;protein binding	actin cap;cell cortex part;cell part;cell pole;cell tip;cytoplasmic part;cytoskeletal part;growing cell tip;intracellular organelle part;intracellular part;non-growing cell tip;organelle part;site of polarized growth	biological regulation;cellular component organization;cellular process;cytoskeleton organization;establishment or maintenance of cell polarity;organelle organization	cell part;site of polarized growth	YLR319C	NONE				0.141401	0.874738	0.838012	0.491981	0.167735	NaN	0.0724323	NaN	NaN	0.918442	NaN	0.482021	0.958038	NaN	NaN	0.771903	NaN	0.429904	NaN	NaN		NaN	NaN	NaN	NaN	NaN	NaN	NaN	NaN	NaN
O13735S359	O13735	S	359	SPAC15A10.16	bud6	aip3,fat1,SPAC15E1.01	actin interacting protein 3 homolog Bud6	DPGTPTSLKSPSLRKSPSSFVQKDVYSRSNS	_KS(ph)PSSFVQK_	actin cytoskeleton organization;actin filament-based process;activation of bipolar cell growth;biological regulation;cellular component organization;cellular component organization at cellular level;cellular component organization or biogenesis;cellular component organization or biogenesis at cellular level;cellular process;cytoskeleton organization;establishment or maintenance of cell polarity;e…	actin binding;binding;cytoskeletal protein binding;protein binding	actin cap;cell cortex part;cell part;cell pole;cell tip;cytoplasmic part;cytoskeletal part;growing cell tip;intracellular organelle part;intracellular part;non-growing cell tip;organelle part;site of polarized growth	biological regulation;cellular component organization;cellular process;cytoskeleton organization;establishment or maintenance of cell polarity;organelle organization	cell part;site of polarized growth	YLR319C	NONE	Mitotic			0.260865	0.682221	0.893895	1.10411	0.900901	0.913325	0.644247	0.51784	0.510856	0.379521	0.268976	0.250897	0.221725	0.210146	0.210075	0.234918	0.389651	0.465679	0.473664	0.458232		0.260865	0.682221	0.893895	1.10411	0.900901	0.913325	0.644247	0.51784	0.510856
O13735S361	O13735	S	361	SPAC15A10.16	bud6	aip3,fat1,SPAC15E1.01	actin interacting protein 3 homolog Bud6	GTPTSLKSPSLRKSPSSFVQKDVYSRSNSLR	_SPS(ph)SFVQK_	actin cytoskeleton organization;actin filament-based process;activation of bipolar cell growth;biological regulation;cellular component organization;cellular component organization at cellular level;cellular component organization or biogenesis;cellular component organization or biogenesis at cellular level;cellular process;cytoskeleton organization;establishment or maintenance of cell polarity;e…	actin binding;binding;cytoskeletal protein binding;protein binding	actin cap;cell cortex part;cell part;cell pole;cell tip;cytoplasmic part;cytoskeletal part;growing cell tip;intracellular organelle part;intracellular part;non-growing cell tip;organelle part;site of polarized growth	biological regulation;cellular component organization;cellular process;cytoskeleton organization;establishment or maintenance of cell polarity;organelle organization	cell part;site of polarized growth	YLR319C	NONE	Mitotic			0.215517	0.680365	0.855578	NaN	0.903669	0.775074	0.609162	0.504286	0.504083	NaN	NaN	NaN	NaN	NaN	0.181176	0.193904	0.342419	0.438462	0.409769	0.409165		0.215517	0.680365	0.855578	NaN	0.903669	0.775074	0.609162	0.504286	0.504083
O13735S420	O13735	S	420	SPAC15A10.16	bud6	aip3,fat1,SPAC15E1.01	actin interacting protein 3 homolog Bud6	STINDGEVAPPLPQRSRTISSPNSPLSATVL	_S(ph)RTISSPNSPLSATVLPSSTPILLPR_	actin cytoskeleton organization;actin filament-based process;activation of bipolar cell growth;biological regulation;cellular component organization;cellular component organization at cellular level;cellular component organization or biogenesis;cellular component organization or biogenesis at cellular level;cellular process;cytoskeleton organization;establishment or maintenance of cell polarity;e…	actin binding;binding;cytoskeletal protein binding;protein binding	actin cap;cell cortex part;cell part;cell pole;cell tip;cytoplasmic part;cytoskeletal part;growing cell tip;intracellular organelle part;intracellular part;non-growing cell tip;organelle part;site of polarized growth	biological regulation;cellular component organization;cellular process;cytoskeleton organization;establishment or maintenance of cell polarity;organelle organization	cell part;site of polarized growth	YLR319C	NONE				NaN	NaN	NaN	NaN	NaN	NaN	2.79658	NaN	1.72753	NaN	NaN	NaN	NaN	2.68933	NaN	NaN	NaN	NaN	NaN	4.32171		NaN	NaN	NaN	NaN	NaN	NaN	2.79658	NaN	1.72753
O13735S424	O13735	S	424	SPAC15A10.16	bud6	aip3,fat1,SPAC15E1.01	actin interacting protein 3 homolog Bud6	DGEVAPPLPQRSRTISSPNSPLSATVLPSST	_TIS(ph)S(ph)PNSPLSATVLPSSTPILLPR_	actin cytoskeleton organization;actin filament-based process;activation of bipolar cell growth;biological regulation;cellular component organization;cellular component organization at cellular level;cellular component organization or biogenesis;cellular component organization or biogenesis at cellular level;cellular process;cytoskeleton organization;establishment or maintenance of cell polarity;e…	actin binding;binding;cytoskeletal protein binding;protein binding	actin cap;cell cortex part;cell part;cell pole;cell tip;cytoplasmic part;cytoskeletal part;growing cell tip;intracellular organelle part;intracellular part;non-growing cell tip;organelle part;site of polarized growth	biological regulation;cellular component organization;cellular process;cytoskeleton organization;establishment or maintenance of cell polarity;organelle organization	cell part;site of polarized growth	YLR319C	NONE				NaN	NaN	0.940115	NaN	0.402317	0.303933	0.288892	NaN	0.332093	NaN	NaN	0.280002	0.232223	0.225938	NaN	0.245586	0.465268	NaN	0.329327	NaN		NaN	NaN	NaN	NaN	NaN	NaN	NaN	NaN	NaN
O13735S425	O13735	S	425	SPAC15A10.16	bud6	aip3,fat1,SPAC15E1.01	actin interacting protein 3 homolog Bud6	GEVAPPLPQRSRTISSPNSPLSATVLPSSTP	_TIS(ph)S(ph)PNSPLSATVLPSSTPILLPR_	actin cytoskeleton organization;actin filament-based process;activation of bipolar cell growth;biological regulation;cellular component organization;cellular component organization at cellular level;cellular component organization or biogenesis;cellular component organization or biogenesis at cellular level;cellular process;cytoskeleton organization;establishment or maintenance of cell polarity;e…	actin binding;binding;cytoskeletal protein binding;protein binding	actin cap;cell cortex part;cell part;cell pole;cell tip;cytoplasmic part;cytoskeletal part;growing cell tip;intracellular organelle part;intracellular part;non-growing cell tip;organelle part;site of polarized growth	biological regulation;cellular component organization;cellular process;cytoskeleton organization;establishment or maintenance of cell polarity;organelle organization	cell part;site of polarized growth	YLR319C	NONE				0.299715	NaN	0.911826	NaN	0.455332	0.303933	0.288892	0.320677	0.332093	0.301296	NaN	0.280002	0.213794	0.233182	0.213002	0.245586	0.483045	NaN	0.329327	0.395914		NaN	NaN	NaN	NaN	NaN	NaN	NaN	NaN	NaN
O13735S428	O13735	S	428	SPAC15A10.16	bud6	aip3,fat1,SPAC15E1.01	actin interacting protein 3 homolog Bud6	APPLPQRSRTISSPNSPLSATVLPSSTPILL	_TISS(ph)PNS(ph)PLSATVLPSSTPILLPR_	actin cytoskeleton organization;actin filament-based process;activation of bipolar cell growth;biological regulation;cellular component organization;cellular component organization at cellular level;cellular component organization or biogenesis;cellular component organization or biogenesis at cellular level;cellular process;cytoskeleton organization;establishment or maintenance of cell polarity;e…	actin binding;binding;cytoskeletal protein binding;protein binding	actin cap;cell cortex part;cell part;cell pole;cell tip;cytoplasmic part;cytoskeletal part;growing cell tip;intracellular organelle part;intracellular part;non-growing cell tip;organelle part;site of polarized growth	biological regulation;cellular component organization;cellular process;cytoskeleton organization;establishment or maintenance of cell polarity;organelle organization	cell part;site of polarized growth	YLR319C	NONE				0.2654	0.684791	0.910415	0.877347	0.554816	0.700133	0.891424	0.999301	0.623792	0.866101	0.775314	0.280206	0.718133	0.574779	0.53135	0.82905	0.597051	0.390717	0.53166	0.395914		NaN	NaN	NaN	0.877347	0.554816	0.700133	0.891424	0.999301	0.623792
O13735S431	O13735	S	431	SPAC15A10.16	bud6	aip3,fat1,SPAC15E1.01	actin interacting protein 3 homolog Bud6	LPQRSRTISSPNSPLSATVLPSSTPILLPRG	_T(ph)ISSPNSPLS(ph)ATVLPS(ph)STPILLPR_	actin cytoskeleton organization;actin filament-based process;activation of bipolar cell growth;biological regulation;cellular component organization;cellular component organization at cellular level;cellular component organization or biogenesis;cellular component organization or biogenesis at cellular level;cellular process;cytoskeleton organization;establishment or maintenance of cell polarity;e…	actin binding;binding;cytoskeletal protein binding;protein binding	actin cap;cell cortex part;cell part;cell pole;cell tip;cytoplasmic part;cytoskeletal part;growing cell tip;intracellular organelle part;intracellular part;non-growing cell tip;organelle part;site of polarized growth	biological regulation;cellular component organization;cellular process;cytoskeleton organization;establishment or maintenance of cell polarity;organelle organization	cell part;site of polarized growth	YLR319C	NONE				NaN	NaN	NaN	3.33445	0.506509	NaN	NaN	NaN	1.22918	NaN	NaN	NaN	NaN	NaN	NaN	NaN	NaN	NaN	NaN	NaN		NaN	NaN	NaN	NaN	NaN	NaN	NaN	NaN	NaN
O13735S497	O13735	S	497	SPAC15A10.16	bud6	aip3,fat1,SPAC15E1.01	actin interacting protein 3 homolog Bud6	PKLEDIADEVETDATSQRELLERQIQKAESS	_LEDIADEVETDATS(ph)QR_	actin cytoskeleton organization;actin filament-based process;activation of bipolar cell growth;biological regulation;cellular component organization;cellular component organization at cellular level;cellular component organization or biogenesis;cellular component organization or biogenesis at cellular level;cellular process;cytoskeleton organization;establishment or maintenance of cell polarity;e…	actin binding;binding;cytoskeletal protein binding;protein binding	actin cap;cell cortex part;cell part;cell pole;cell tip;cytoplasmic part;cytoskeletal part;growing cell tip;intracellular organelle part;intracellular part;non-growing cell tip;organelle part;site of polarized growth	biological regulation;cellular component organization;cellular process;cytoskeleton organization;establishment or maintenance of cell polarity;organelle organization	cell part;site of polarized growth	YLR319C	NONE				0.866176	1.03368	1.21518	1.17579	0.90212	0.809717	0.831048	0.468406	0.43219	0.38072	0.51557	0.4036	0.468274	0.523725	0.666356	0.479455	0.423531	0.415317	0.424971	0.419182		0.866176	1.03368	1.21518	1.17579	0.90212	0.809717	0.831048	0.468406	0.43219
O13735S51	O13735	S	51	SPAC15A10.16	bud6	aip3,fat1,SPAC15E1.01	actin interacting protein 3 homolog Bud6	PSDSNRKPVPNGASNSPLSRDAASHLISTIE	_KPVPNGASNS(ph)PLSR_	actin cytoskeleton organization;actin filament-based process;activation of bipolar cell growth;biological regulation;cellular component organization;cellular component organization at cellular level;cellular component organization or biogenesis;cellular component organization or biogenesis at cellular level;cellular process;cytoskeleton organization;establishment or maintenance of cell polarity;e…	actin binding;binding;cytoskeletal protein binding;protein binding	actin cap;cell cortex part;cell part;cell pole;cell tip;cytoplasmic part;cytoskeletal part;growing cell tip;intracellular organelle part;intracellular part;non-growing cell tip;organelle part;site of polarized growth	biological regulation;cellular component organization;cellular process;cytoskeleton organization;establishment or maintenance of cell polarity;organelle organization	cell part;site of polarized growth	YLR319C	NONE				NaN	0.458821	0.915583	0.823655	0.404416	NaN	NaN	NaN	NaN	NaN	NaN	NaN	NaN	NaN	NaN	NaN	NaN	NaN	NaN	NaN		NaN	0.458821	0.915583	0.823655	0.404416	NaN	NaN	NaN	NaN
O13735S511	O13735	S	511	SPAC15A10.16	bud6	aip3,fat1,SPAC15E1.01	actin interacting protein 3 homolog Bud6	TSQRELLERQIQKAESSEDTSEIESLQGKLS	_AES(ph)SEDTSEIESLQGK_	actin cytoskeleton organization;actin filament-based process;activation of bipolar cell growth;biological regulation;cellular component organization;cellular component organization at cellular level;cellular component organization or biogenesis;cellular component organization or biogenesis at cellular level;cellular process;cytoskeleton organization;establishment or maintenance of cell polarity;e…	actin binding;binding;cytoskeletal protein binding;protein binding	actin cap;cell cortex part;cell part;cell pole;cell tip;cytoplasmic part;cytoskeletal part;growing cell tip;intracellular organelle part;intracellular part;non-growing cell tip;organelle part;site of polarized growth	biological regulation;cellular component organization;cellular process;cytoskeleton organization;establishment or maintenance of cell polarity;organelle organization	cell part;site of polarized growth	YLR319C	NONE				0.896379	0.897586	0.833125	0.807102	0.878117	0.900739	0.980777	1.03176	1.0439	1.00731	1.08938	0.998702	1.12397	1.03675	1.05396	0.92687	0.996512	NaN	NaN	1.29549		0.896379	0.897586	0.833125	0.807102	0.878117	0.900739	0.980777	1.03176	1.0439
O13735S512	O13735	S	512	SPAC15A10.16	bud6	aip3,fat1,SPAC15E1.01	actin interacting protein 3 homolog Bud6	SQRELLERQIQKAESSEDTSEIESLQGKLSL	_AES(ph)SEDT(ph)SEIESLQGK_	actin cytoskeleton organization;actin filament-based process;activation of bipolar cell growth;biological regulation;cellular component organization;cellular component organization at cellular level;cellular component organization or biogenesis;cellular component organization or biogenesis at cellular level;cellular process;cytoskeleton organization;establishment or maintenance of cell polarity;e…	actin binding;binding;cytoskeletal protein binding;protein binding	actin cap;cell cortex part;cell part;cell pole;cell tip;cytoplasmic part;cytoskeletal part;growing cell tip;intracellular organelle part;intracellular part;non-growing cell tip;organelle part;site of polarized growth	biological regulation;cellular component organization;cellular process;cytoskeleton organization;establishment or maintenance of cell polarity;organelle organization	cell part;site of polarized growth	YLR319C	NONE				NaN	NaN	NaN	NaN	NaN	NaN	NaN	NaN	NaN	0.849329	NaN	NaN	NaN	0.943396	0.892937	NaN	NaN	NaN	NaN	NaN		NaN	NaN	NaN	NaN	NaN	NaN	NaN	NaN	NaN
O13735S516	O13735	S	516	SPAC15A10.16	bud6	aip3,fat1,SPAC15E1.01	actin interacting protein 3 homolog Bud6	LLERQIQKAESSEDTSEIESLQGKLSLPQVS	_AESSEDTS(ph)EIESLQGK_	actin cytoskeleton organization;actin filament-based process;activation of bipolar cell growth;biological regulation;cellular component organization;cellular component organization at cellular level;cellular component organization or biogenesis;cellular component organization or biogenesis at cellular level;cellular process;cytoskeleton organization;establishment or maintenance of cell polarity;e…	actin binding;binding;cytoskeletal protein binding;protein binding	actin cap;cell cortex part;cell part;cell pole;cell tip;cytoplasmic part;cytoskeletal part;growing cell tip;intracellular organelle part;intracellular part;non-growing cell tip;organelle part;site of polarized growth	biological regulation;cellular component organization;cellular process;cytoskeleton organization;establishment or maintenance of cell polarity;organelle organization	cell part;site of polarized growth	YLR319C	NONE				0.562114	NaN	NaN	NaN	NaN	1.279	1.22898	0.330611	0.271983	0.318796	0.321813	0.289788	0.318046	0.356913	0.350594	0.31839	NaN	NaN	0.667378	0.523889		0.562114	NaN	NaN	NaN	NaN	NaN	NaN	0.330611	0.271983
O13735S520	O13735	S	520	SPAC15A10.16	bud6	aip3,fat1,SPAC15E1.01	actin interacting protein 3 homolog Bud6	QIQKAESSEDTSEIESLQGKLSLPQVSSTQQ	_AESSEDTSEIES(ph)LQGK_	actin cytoskeleton organization;actin filament-based process;activation of bipolar cell growth;biological regulation;cellular component organization;cellular component organization at cellular level;cellular component organization or biogenesis;cellular component organization or biogenesis at cellular level;cellular process;cytoskeleton organization;establishment or maintenance of cell polarity;e…	actin binding;binding;cytoskeletal protein binding;protein binding	actin cap;cell cortex part;cell part;cell pole;cell tip;cytoplasmic part;cytoskeletal part;growing cell tip;intracellular organelle part;intracellular part;non-growing cell tip;organelle part;site of polarized growth	biological regulation;cellular component organization;cellular process;cytoskeleton organization;establishment or maintenance of cell polarity;organelle organization	cell part;site of polarized growth	YLR319C	NONE				0.906454	1.25345	1.20424	0.960246	0.826583	0.681106	0.591646	0.537346	0.55605	0.538967	0.550873	0.626606	0.599233	0.622471	0.621891	0.65591	0.655179	0.670152	0.569184	0.620694		0.906454	1.25345	1.20424	0.960246	0.826583	0.681106	0.591646	0.537346	0.55605
O13735S575	O13735	S	575	SPAC15A10.16	bud6	aip3,fat1,SPAC15E1.01	actin interacting protein 3 homolog Bud6	AIESITERKEEAPVISSSEKIESGTSISTSD	_EEAPVIS(ph)SSEK_	actin cytoskeleton organization;actin filament-based process;activation of bipolar cell growth;biological regulation;cellular component organization;cellular component organization at cellular level;cellular component organization or biogenesis;cellular component organization or biogenesis at cellular level;cellular process;cytoskeleton organization;establishment or maintenance of cell polarity;e…	actin binding;binding;cytoskeletal protein binding;protein binding	actin cap;cell cortex part;cell part;cell pole;cell tip;cytoplasmic part;cytoskeletal part;growing cell tip;intracellular organelle part;intracellular part;non-growing cell tip;organelle part;site of polarized growth	biological regulation;cellular component organization;cellular process;cytoskeleton organization;establishment or maintenance of cell polarity;organelle organization	cell part;site of polarized growth	YLR319C	NONE				NaN	0.93985	NaN	NaN	NaN	NaN	NaN	NaN	NaN	NaN	NaN	NaN	NaN	NaN	NaN	NaN	NaN	NaN	NaN	NaN		NaN	0.93985	NaN	NaN	NaN	NaN	NaN	NaN	NaN
O13735S585	O13735	S	585	SPAC15A10.16	bud6	aip3,fat1,SPAC15E1.01	actin interacting protein 3 homolog Bud6	EAPVISSSEKIESGTSISTSDTKGGLANFEN	_IESGTS(ph)ISTSDTK_	actin cytoskeleton organization;actin filament-based process;activation of bipolar cell growth;biological regulation;cellular component organization;cellular component organization at cellular level;cellular component organization or biogenesis;cellular component organization or biogenesis at cellular level;cellular process;cytoskeleton organization;establishment or maintenance of cell polarity;e…	actin binding;binding;cytoskeletal protein binding;protein binding	actin cap;cell cortex part;cell part;cell pole;cell tip;cytoplasmic part;cytoskeletal part;growing cell tip;intracellular organelle part;intracellular part;non-growing cell tip;organelle part;site of polarized growth	biological regulation;cellular component organization;cellular process;cytoskeleton organization;establishment or maintenance of cell polarity;organelle organization	cell part;site of polarized growth	YLR319C	NONE	Mitotic			NaN	1.00918	1.12797	1.14047	0.870095	NaN	NaN	0.581767	0.053087	0.582683	0.0791265	0.35895	NaN	NaN	0.0685871	0.677277	NaN	0.164347	NaN	0.0912992		NaN	1.00918	1.12797	1.14047	0.870095	NaN	NaN	0.581767	0.053087
O13735S587	O13735	S	587	SPAC15A10.16	bud6	aip3,fat1,SPAC15E1.01	actin interacting protein 3 homolog Bud6	PVISSSEKIESGTSISTSDTKGGLANFENDS	_IESGTSIS(ph)TSDTK_	actin cytoskeleton organization;actin filament-based process;activation of bipolar cell growth;biological regulation;cellular component organization;cellular component organization at cellular level;cellular component organization or biogenesis;cellular component organization or biogenesis at cellular level;cellular process;cytoskeleton organization;establishment or maintenance of cell polarity;e…	actin binding;binding;cytoskeletal protein binding;protein binding	actin cap;cell cortex part;cell part;cell pole;cell tip;cytoplasmic part;cytoskeletal part;growing cell tip;intracellular organelle part;intracellular part;non-growing cell tip;organelle part;site of polarized growth	biological regulation;cellular component organization;cellular process;cytoskeleton organization;establishment or maintenance of cell polarity;organelle organization	cell part;site of polarized growth	YLR319C	NONE				0.786164	1.0914	0.917347	0.935629	NaN	0.811227	0.817327	0.73551	0.146843	NaN	NaN	0.862962	NaN	0.867453	0.488496	NaN	NaN	NaN	NaN	0.934579		0.786164	1.0914	0.917347	0.935629	NaN	0.811227	0.817327	0.73551	0.146843
O13735S602	O13735	S	602	SPAC15A10.16	bud6	aip3,fat1,SPAC15E1.01	actin interacting protein 3 homolog Bud6	STSDTKGGLANFENDSLEELERLIQQNNAEQ	_GGLANFENDS(ph)LEELER_	actin cytoskeleton organization;actin filament-based process;activation of bipolar cell growth;biological regulation;cellular component organization;cellular component organization at cellular level;cellular component organization or biogenesis;cellular component organization or biogenesis at cellular level;cellular process;cytoskeleton organization;establishment or maintenance of cell polarity;e…	actin binding;binding;cytoskeletal protein binding;protein binding	actin cap;cell cortex part;cell part;cell pole;cell tip;cytoplasmic part;cytoskeletal part;growing cell tip;intracellular organelle part;intracellular part;non-growing cell tip;organelle part;site of polarized growth	biological regulation;cellular component organization;cellular process;cytoskeleton organization;establishment or maintenance of cell polarity;organelle organization	cell part;site of polarized growth	YLR319C	NONE				0.936505	0.929541	0.960707	0.94304	0.956755	0.942951	0.882613	0.893416	0.895897	0.805412	0.856531	0.895255	0.857486	0.851426	0.876578	0.866401	0.854774	0.886525	0.871992	0.878657		0.936505	0.929541	0.960707	0.94304	0.956755	0.942951	0.882613	0.893416	0.895897
O13735S621	O13735	S	621	SPAC15A10.16	bud6	aip3,fat1,SPAC15E1.01	actin interacting protein 3 homolog Bud6	LERLIQQNNAEQDEPSYKFHKYEYSSEESGS	_LIQQNNAEQDEPS(ph)YK_	actin cytoskeleton organization;actin filament-based process;activation of bipolar cell growth;biological regulation;cellular component organization;cellular component organization at cellular level;cellular component organization or biogenesis;cellular component organization or biogenesis at cellular level;cellular process;cytoskeleton organization;establishment or maintenance of cell polarity;e…	actin binding;binding;cytoskeletal protein binding;protein binding	actin cap;cell cortex part;cell part;cell pole;cell tip;cytoplasmic part;cytoskeletal part;growing cell tip;intracellular organelle part;intracellular part;non-growing cell tip;organelle part;site of polarized growth	biological regulation;cellular component organization;cellular process;cytoskeleton organization;establishment or maintenance of cell polarity;organelle organization	cell part;site of polarized growth	YLR319C	NONE				0.557724	0.415766	0.732011	0.744103	0.725637	0.392403	0.773455	0.118022	0.0798021	0.403584	1.6818	0.772917	0.868885	1.42353	1.9486	0.324149	0.909504	0.816527	0.238675	0.138908		0.557724	0.415766	0.732011	0.744103	0.725637	0.392403	0.773455	0.118022	0.0798021
O13735T1294	O13735	T	1294	SPAC15A10.16	bud6	aip3,fat1,SPAC15E1.01	actin interacting protein 3 homolog Bud6	QVDTENFMLERSPLATPKPLKQPDFNIYETP	_S(ph)PLAT(ph)PKPLKQPDFNIYETPIVR_	actin cytoskeleton organization;actin filament-based process;activation of bipolar cell growth;biological regulation;cellular component organization;cellular component organization at cellular level;cellular component organization or biogenesis;cellular component organization or biogenesis at cellular level;cellular process;cytoskeleton organization;establishment or maintenance of cell polarity;e…	actin binding;binding;cytoskeletal protein binding;protein binding	actin cap;cell cortex part;cell part;cell pole;cell tip;cytoplasmic part;cytoskeletal part;growing cell tip;intracellular organelle part;intracellular part;non-growing cell tip;organelle part;site of polarized growth	biological regulation;cellular component organization;cellular process;cytoskeleton organization;establishment or maintenance of cell polarity;organelle organization	cell part;site of polarized growth	YLR319C	NONE				0.34808	2.34263	1.61036	2.61862	4.04057	0.791766	4.21692	0.434991	3.5322	0.333289	2.89218	0.274718	2.23984	2.16361	2.29938	0.436148	2.07719	0.636821	0.417345	2.36044		NaN	2.34263	1.61036	2.61862	4.04057	NaN	4.21692	NaN	3.5322
O13735T1308	O13735	T	1308	SPAC15A10.16	bud6	aip3,fat1,SPAC15E1.01	actin interacting protein 3 homolog Bud6	ATPKPLKQPDFNIYETPIVRSTAHETDDEQT	_S(ph)PLAT(ph)PKPLKQPDFNIYET(ph)PIVR_	actin cytoskeleton organization;actin filament-based process;activation of bipolar cell growth;biological regulation;cellular component organization;cellular component organization at cellular level;cellular component organization or biogenesis;cellular component organization or biogenesis at cellular level;cellular process;cytoskeleton organization;establishment or maintenance of cell polarity;e…	actin binding;binding;cytoskeletal protein binding;protein binding	actin cap;cell cortex part;cell part;cell pole;cell tip;cytoplasmic part;cytoskeletal part;growing cell tip;intracellular organelle part;intracellular part;non-growing cell tip;organelle part;site of polarized growth	biological regulation;cellular component organization;cellular process;cytoskeleton organization;establishment or maintenance of cell polarity;organelle organization	cell part;site of polarized growth	YLR319C	NONE				0.0614024	0.618314	0.911411	0.606097	0.178444	0.151137	0.0979816	0.0850702	0.145028	0.201694	0.189919	NaN	0.141275	0.0349004	0.144932	0.148985	0.289159	0.470721	NaN	NaN		NaN	NaN	NaN	NaN	NaN	NaN	NaN	NaN	NaN
O13735T1318	O13735	T	1318	SPAC15A10.16	bud6	aip3,fat1,SPAC15E1.01	actin interacting protein 3 homolog Bud6	FNIYETPIVRSTAHETDDEQTPSKYSDNRVE	_STAHET(ph)DDEQTPSK_	actin cytoskeleton organization;actin filament-based process;activation of bipolar cell growth;biological regulation;cellular component organization;cellular component organization at cellular level;cellular component organization or biogenesis;cellular component organization or biogenesis at cellular level;cellular process;cytoskeleton organization;establishment or maintenance of cell polarity;e…	actin binding;binding;cytoskeletal protein binding;protein binding	actin cap;cell cortex part;cell part;cell pole;cell tip;cytoplasmic part;cytoskeletal part;growing cell tip;intracellular organelle part;intracellular part;non-growing cell tip;organelle part;site of polarized growth	biological regulation;cellular component organization;cellular process;cytoskeleton organization;establishment or maintenance of cell polarity;organelle organization	cell part;site of polarized growth	YLR319C	NONE	Interphase			5.28653	2.83254	1.72756	1.35979	1.97441	2.90647	3.50079	3.92203	4.64274	3.65564	4.27844	4.53803	4.40529	3.94322	4.19956	4.23012	3.29522	3.17088	3.10598	3.35627		5.28653	2.83254	1.72756	1.35979	1.97441	2.90647	3.50079	3.92203	4.64274
O13735T1323	O13735	T	1323	SPAC15A10.16	bud6	aip3,fat1,SPAC15E1.01	actin interacting protein 3 homolog Bud6	TPIVRSTAHETDDEQTPSKYSDNRVESSSDT	_STAHETDDEQT(ph)PSK_	actin cytoskeleton organization;actin filament-based process;activation of bipolar cell growth;biological regulation;cellular component organization;cellular component organization at cellular level;cellular component organization or biogenesis;cellular component organization or biogenesis at cellular level;cellular process;cytoskeleton organization;establishment or maintenance of cell polarity;e…	actin binding;binding;cytoskeletal protein binding;protein binding	actin cap;cell cortex part;cell part;cell pole;cell tip;cytoplasmic part;cytoskeletal part;growing cell tip;intracellular organelle part;intracellular part;non-growing cell tip;organelle part;site of polarized growth	biological regulation;cellular component organization;cellular process;cytoskeleton organization;establishment or maintenance of cell polarity;organelle organization	cell part;site of polarized growth	YLR319C	NONE				NaN	NaN	NaN	NaN	NaN	NaN	NaN	NaN	NaN	NaN	0.117755	NaN	NaN	4.31928	NaN	NaN	0.260566	0.25	0.207611	0.140099		NaN	NaN	NaN	NaN	NaN	NaN	NaN	NaN	NaN
O13735T320	O13735	T	320	SPAC15A10.16	bud6	aip3,fat1,SPAC15E1.01	actin interacting protein 3 homolog Bud6	VRQDSHDSNKLSRRPTINTSFDRKFSPKLTR	_RPT(ph)INT(ph)S(ph)FDRK_	actin cytoskeleton organization;actin filament-based process;activation of bipolar cell growth;biological regulation;cellular component organization;cellular component organization at cellular level;cellular component organization or biogenesis;cellular component organization or biogenesis at cellular level;cellular process;cytoskeleton organization;establishment or maintenance of cell polarity;e…	actin binding;binding;cytoskeletal protein binding;protein binding	actin cap;cell cortex part;cell part;cell pole;cell tip;cytoplasmic part;cytoskeletal part;growing cell tip;intracellular organelle part;intracellular part;non-growing cell tip;organelle part;site of polarized growth	biological regulation;cellular component organization;cellular process;cytoskeleton organization;establishment or maintenance of cell polarity;organelle organization	cell part;site of polarized growth	YLR319C	NONE				0.889363	0.722178	0.84631	0.769231	0.688326	1.24553	1.40813	1.54385	1.51676	1.5466	1.37586	1.51286	1.65377	1.5405	1.61465	1.36396	1.55154	1.50584	1.76485	1.76672		0.889363	0.722178	0.84631	0.769231	0.688326	1.24553	1.40813	1.54385	1.51676
O13735T336	O13735	T	336	SPAC15A10.16	bud6	aip3,fat1,SPAC15E1.01	actin interacting protein 3 homolog Bud6	INTSFDRKFSPKLTRTPSLTKSLDPGTPTSL	_LTRT(ph)PS(ph)LTK_	actin cytoskeleton organization;actin filament-based process;activation of bipolar cell growth;biological regulation;cellular component organization;cellular component organization at cellular level;cellular component organization or biogenesis;cellular component organization or biogenesis at cellular level;cellular process;cytoskeleton organization;establishment or maintenance of cell polarity;e…	actin binding;binding;cytoskeletal protein binding;protein binding	actin cap;cell cortex part;cell part;cell pole;cell tip;cytoplasmic part;cytoskeletal part;growing cell tip;intracellular organelle part;intracellular part;non-growing cell tip;organelle part;site of polarized growth	biological regulation;cellular component organization;cellular process;cytoskeleton organization;establishment or maintenance of cell polarity;organelle organization	cell part;site of polarized growth	YLR319C	NONE				0.234907	0.898715	1.32892	1.13102	0.591296	0.296842	0.223075	0.336044	0.165631	0.140375	0.176566	NaN	0.169509	0.172013	0.29761	NaN	NaN	NaN	NaN	NaN		NaN	NaN	NaN	NaN	NaN	NaN	NaN	NaN	NaN
O13735T340	O13735	T	340	SPAC15A10.16	bud6	aip3,fat1,SPAC15E1.01	actin interacting protein 3 homolog Bud6	FDRKFSPKLTRTPSLTKSLDPGTPTSLKSPS	_LTRT(ph)PSLT(ph)K_	actin cytoskeleton organization;actin filament-based process;activation of bipolar cell growth;biological regulation;cellular component organization;cellular component organization at cellular level;cellular component organization or biogenesis;cellular component organization or biogenesis at cellular level;cellular process;cytoskeleton organization;establishment or maintenance of cell polarity;e…	actin binding;binding;cytoskeletal protein binding;protein binding	actin cap;cell cortex part;cell part;cell pole;cell tip;cytoplasmic part;cytoskeletal part;growing cell tip;intracellular organelle part;intracellular part;non-growing cell tip;organelle part;site of polarized growth	biological regulation;cellular component organization;cellular process;cytoskeleton organization;establishment or maintenance of cell polarity;organelle organization	cell part;site of polarized growth	YLR319C	NONE				0.234714	0.917263	NaN	NaN	NaN	NaN	NaN	NaN	NaN	NaN	NaN	NaN	NaN	NaN	NaN	NaN	NaN	NaN	NaN	NaN		NaN	NaN	NaN	NaN	NaN	NaN	NaN	NaN	NaN
O13735T347	O13735	T	347	SPAC15A10.16	bud6	aip3,fat1,SPAC15E1.01	actin interacting protein 3 homolog Bud6	KLTRTPSLTKSLDPGTPTSLKSPSLRKSPSS	_SLDPGT(ph)PT(ph)S(ph)LKSPSLRK_	actin cytoskeleton organization;actin filament-based process;activation of bipolar cell growth;biological regulation;cellular component organization;cellular component organization at cellular level;cellular component organization or biogenesis;cellular component organization or biogenesis at cellular level;cellular process;cytoskeleton organization;establishment or maintenance of cell polarity;e…	actin binding;binding;cytoskeletal protein binding;protein binding	actin cap;cell cortex part;cell part;cell pole;cell tip;cytoplasmic part;cytoskeletal part;growing cell tip;intracellular organelle part;intracellular part;non-growing cell tip;organelle part;site of polarized growth	biological regulation;cellular component organization;cellular process;cytoskeleton organization;establishment or maintenance of cell polarity;organelle organization	cell part;site of polarized growth	YLR319C	NONE	Mitotic			0.428982	0.851281	0.881757	0.546896	0.316496	0.245936	0.233798	0.335785	0.281976	0.402447	0.337655	0.24728	0.218804	0.222603	0.211977	0.311381	0.463242	0.400753	0.418025	0.370755		0.428982	0.851281	0.881757	0.546896	0.316496	0.245936	0.233798	0.335785	0.281976
O13735T349	O13735	T	349	SPAC15A10.16	bud6	aip3,fat1,SPAC15E1.01	actin interacting protein 3 homolog Bud6	TRTPSLTKSLDPGTPTSLKSPSLRKSPSSFV	_SLDPGT(ph)PT(ph)SLKSPSLRK_	actin cytoskeleton organization;actin filament-based process;activation of bipolar cell growth;biological regulation;cellular component organization;cellular component organization at cellular level;cellular component organization or biogenesis;cellular component organization or biogenesis at cellular level;cellular process;cytoskeleton organization;establishment or maintenance of cell polarity;e…	actin binding;binding;cytoskeletal protein binding;protein binding	actin cap;cell cortex part;cell part;cell pole;cell tip;cytoplasmic part;cytoskeletal part;growing cell tip;intracellular organelle part;intracellular part;non-growing cell tip;organelle part;site of polarized growth	biological regulation;cellular component organization;cellular process;cytoskeleton organization;establishment or maintenance of cell polarity;organelle organization	cell part;site of polarized growth	YLR319C	NONE				0.0878812	0.420292	0.361063	0.491981	0.167735	1.07805	4.73776	NaN	NaN	NaN	0.100475	NaN	NaN	NaN	0.19372	NaN	NaN	0.162219	NaN	NaN		NaN	NaN	NaN	NaN	NaN	NaN	NaN	NaN	NaN
O13735T422	O13735	T	422	SPAC15A10.16	bud6	aip3,fat1,SPAC15E1.01	actin interacting protein 3 homolog Bud6	INDGEVAPPLPQRSRTISSPNSPLSATVLPS	_T(ph)IS(ph)SPNSPLSATVLPSSTPILLPR_	actin cytoskeleton organization;actin filament-based process;activation of bipolar cell growth;biological regulation;cellular component organization;cellular component organization at cellular level;cellular component organization or biogenesis;cellular component organization or biogenesis at cellular level;cellular process;cytoskeleton organization;establishment or maintenance of cell polarity;e…	actin binding;binding;cytoskeletal protein binding;protein binding	actin cap;cell cortex part;cell part;cell pole;cell tip;cytoplasmic part;cytoskeletal part;growing cell tip;intracellular organelle part;intracellular part;non-growing cell tip;organelle part;site of polarized growth	biological regulation;cellular component organization;cellular process;cytoskeleton organization;establishment or maintenance of cell polarity;organelle organization	cell part;site of polarized growth	YLR319C	NONE				NaN	NaN	0.940115	0.762253	NaN	NaN	0.287869	NaN	0.355796	NaN	NaN	0.280002	0.196823	0.218919	0.285136	NaN	0.465268	NaN	0.329327	3.49614		NaN	NaN	NaN	NaN	NaN	NaN	NaN	NaN	NaN
O13735T493	O13735	T	493	SPAC15A10.16	bud6	aip3,fat1,SPAC15E1.01	actin interacting protein 3 homolog Bud6	YAASPKLEDIADEVETDATSQRELLERQIQK	_LEDIADEVET(ph)DATSQR_	actin cytoskeleton organization;actin filament-based process;activation of bipolar cell growth;biological regulation;cellular component organization;cellular component organization at cellular level;cellular component organization or biogenesis;cellular component organization or biogenesis at cellular level;cellular process;cytoskeleton organization;establishment or maintenance of cell polarity;e…	actin binding;binding;cytoskeletal protein binding;protein binding	actin cap;cell cortex part;cell part;cell pole;cell tip;cytoplasmic part;cytoskeletal part;growing cell tip;intracellular organelle part;intracellular part;non-growing cell tip;organelle part;site of polarized growth	biological regulation;cellular component organization;cellular process;cytoskeleton organization;establishment or maintenance of cell polarity;organelle organization	cell part;site of polarized growth	YLR319C	NONE				1.05022	1.14544	1.21749	1.19781	1.02995	0.992556	1.1956	0.990884	0.803794	1.00796	1.06247	0.997307	0.468274	NaN	1.15659	1.18046	0.343714	0.889126	0.799808	1.05541		NaN	NaN	NaN	NaN	NaN	NaN	NaN	NaN	NaN
O13735T515	O13735	T	515	SPAC15A10.16	bud6	aip3,fat1,SPAC15E1.01	actin interacting protein 3 homolog Bud6	ELLERQIQKAESSEDTSEIESLQGKLSLPQV	_AESSEDT(ph)SEIESLQGK_	actin cytoskeleton organization;actin filament-based process;activation of bipolar cell growth;biological regulation;cellular component organization;cellular component organization at cellular level;cellular component organization or biogenesis;cellular component organization or biogenesis at cellular level;cellular process;cytoskeleton organization;establishment or maintenance of cell polarity;e…	actin binding;binding;cytoskeletal protein binding;protein binding	actin cap;cell cortex part;cell part;cell pole;cell tip;cytoplasmic part;cytoskeletal part;growing cell tip;intracellular organelle part;intracellular part;non-growing cell tip;organelle part;site of polarized growth	biological regulation;cellular component organization;cellular process;cytoskeleton organization;establishment or maintenance of cell polarity;organelle organization	cell part;site of polarized growth	YLR319C	NONE				0.526732	NaN	NaN	NaN	NaN	1.279	1.22898	0.603064	NaN	0.750807	0.393453	NaN	0.297044	0.359544	NaN	NaN	NaN	NaN	NaN	NaN		0.526732	NaN	NaN	NaN	NaN	NaN	NaN	NaN	NaN
O13735T584	O13735	T	584	SPAC15A10.16	bud6	aip3,fat1,SPAC15E1.01	actin interacting protein 3 homolog Bud6	EEAPVISSSEKIESGTSISTSDTKGGLANFE	_IESGT(ph)SISTSDTK_	actin cytoskeleton organization;actin filament-based process;activation of bipolar cell growth;biological regulation;cellular component organization;cellular component organization at cellular level;cellular component organization or biogenesis;cellular component organization or biogenesis at cellular level;cellular process;cytoskeleton organization;establishment or maintenance of cell polarity;e…	actin binding;binding;cytoskeletal protein binding;protein binding	actin cap;cell cortex part;cell part;cell pole;cell tip;cytoplasmic part;cytoskeletal part;growing cell tip;intracellular organelle part;intracellular part;non-growing cell tip;organelle part;site of polarized growth	biological regulation;cellular component organization;cellular process;cytoskeleton organization;establishment or maintenance of cell polarity;organelle organization	cell part;site of polarized growth	YLR319C	NONE				NaN	NaN	NaN	NaN	NaN	NaN	NaN	NaN	NaN	NaN	NaN	NaN	NaN	0.805802	NaN	NaN	NaN	NaN	NaN	NaN		NaN	NaN	NaN	NaN	NaN	NaN	NaN	NaN	NaN
O13735T588	O13735	T	588	SPAC15A10.16	bud6	aip3,fat1,SPAC15E1.01	actin interacting protein 3 homolog Bud6	VISSSEKIESGTSISTSDTKGGLANFENDSL	_IESGTSIST(ph)SDTK_	actin cytoskeleton organization;actin filament-based process;activation of bipolar cell growth;biological regulation;cellular component organization;cellular component organization at cellular level;cellular component organization or biogenesis;cellular component organization or biogenesis at cellular level;cellular process;cytoskeleton organization;establishment or maintenance of cell polarity;e…	actin binding;binding;cytoskeletal protein binding;protein binding	actin cap;cell cortex part;cell part;cell pole;cell tip;cytoplasmic part;cytoskeletal part;growing cell tip;intracellular organelle part;intracellular part;non-growing cell tip;organelle part;site of polarized growth	biological regulation;cellular component organization;cellular process;cytoskeleton organization;establishment or maintenance of cell polarity;organelle organization	cell part;site of polarized growth	YLR319C	NONE				NaN	NaN	NaN	NaN	NaN	NaN	0.766989	NaN	NaN	NaN	NaN	NaN	NaN	NaN	NaN	NaN	NaN	NaN	NaN	NaN		NaN	NaN	NaN	NaN	NaN	NaN	0.766989	NaN	NaN
O13735Y1306	O13735	Y	1306	SPAC15A10.16	bud6	aip3,fat1,SPAC15E1.01	actin interacting protein 3 homolog Bud6	PLATPKPLKQPDFNIYETPIVRSTAHETDDE	_S(ph)PLAT(ph)PKPLKQPDFNIY(ph)ETPIVR_	actin cytoskeleton organization;actin filament-based process;activation of bipolar cell growth;biological regulation;cellular component organization;cellular component organization at cellular level;cellular component organization or biogenesis;cellular component organization or biogenesis at cellular level;cellular process;cytoskeleton organization;establishment or maintenance of cell polarity;e…	actin binding;binding;cytoskeletal protein binding;protein binding	actin cap;cell cortex part;cell part;cell pole;cell tip;cytoplasmic part;cytoskeletal part;growing cell tip;intracellular organelle part;intracellular part;non-growing cell tip;organelle part;site of polarized growth	biological regulation;cellular component organization;cellular process;cytoskeleton organization;establishment or maintenance of cell polarity;organelle organization	cell part;site of polarized growth	YLR319C	NONE				NaN	0.630756	NaN	0.464447	NaN	NaN	NaN	0.0901713	NaN	NaN	NaN	NaN	NaN	0.0464792	NaN	NaN	0.23084	NaN	NaN	NaN		NaN	NaN	NaN	NaN	NaN	NaN	NaN	NaN	NaN
O13735Y622	O13735	Y	622	SPAC15A10.16	bud6	aip3,fat1,SPAC15E1.01	actin interacting protein 3 homolog Bud6	ERLIQQNNAEQDEPSYKFHKYEYSSEESGSE	_LIQQNNAEQDEPSY(ph)KFHK_	actin cytoskeleton organization;actin filament-based process;activation of bipolar cell growth;biological regulation;cellular component organization;cellular component organization at cellular level;cellular component organization or biogenesis;cellular component organization or biogenesis at cellular level;cellular process;cytoskeleton organization;establishment or maintenance of cell polarity;e…	actin binding;binding;cytoskeletal protein binding;protein binding	actin cap;cell cortex part;cell part;cell pole;cell tip;cytoplasmic part;cytoskeletal part;growing cell tip;intracellular organelle part;intracellular part;non-growing cell tip;organelle part;site of polarized growth	biological regulation;cellular component organization;cellular process;cytoskeleton organization;establishment or maintenance of cell polarity;organelle organization	cell part;site of polarized growth	YLR319C	NONE				NaN	0.438231	0.752106	0.918189	0.704077	0.347042	NaN	NaN	NaN	NaN	NaN	NaN	NaN	0.0625626	NaN	NaN	0.236033	NaN	NaN	NaN		NaN	0.438231	0.752106	0.918189	0.704077	0.347042	NaN	NaN	NaN
O13736S220	O13736	S	220	SPAC16E8.01	shd1	sla1	cytoskeletal protein binding protein Sla1 family, Shd1 (predicted)	DANEPDDYYSSGRAVSPEIPPTYTPKQADPL	_AVS(ph)PEIPPTYTPK_	actin cortical patch assembly;actin cytoskeleton organization;actin filament organization;actin filament-based process;cell wall organization or biogenesis;cellular cell wall organization or biogenesis;cellular component assembly;cellular component assembly at cellular level;cellular component organization;cellular component organization at cellular level;cellular component organization or biogen…		actin cortical patch;cell cortex part;cell division site;cell part;cell pole;cell tip;cytoplasmic part;cytoskeletal part;cytosol;endosomal part;endosome membrane;intracellular organelle part;intracellular part;macromolecular complex;membrane;membrane part;nuclear part;nuclear pore;organelle membrane;organelle part;plasma membrane;pore complex;protein complex	cell wall organization or biogenesis;cellular cell wall organization or biogenesis;cellular component assembly;cellular component organization;cellular membrane organization;cellular process;cytoskeleton organization;endocytosis;establishment of localization;membrane invagination;membrane organization;organelle organization;transport;vesicle-mediated transport	cell division site;cell part;cytosol;macromolecular complex;membrane;nuclear pore;plasma membrane;protein complex	YBL007C	NONE				1.23185	1.20716	1.21828	1.25331	1.25903	1.22064	1.19496	1.22793	1.17345	1.19028	1.15206	1.20751	1.16126	1.20525	1.17538	1.22705	1.18656	1.17165	1.20655	1.18936		1.23185	1.20716	1.21828	1.25331	1.25903	1.22064	1.19496	1.22793	1.17345
O13736S309	O13736	S	309	SPAC16E8.01	shd1	sla1	cytoskeletal protein binding protein Sla1 family, Shd1 (predicted)	TGTSSSMAHSYDSPPSPSSPSDAYGDPNQHL	_STGTSSSMAHSYDSPPS(ph)PSSPSDAYGDPNQHLK_	actin cortical patch assembly;actin cytoskeleton organization;actin filament organization;actin filament-based process;cell wall organization or biogenesis;cellular cell wall organization or biogenesis;cellular component assembly;cellular component assembly at cellular level;cellular component organization;cellular component organization at cellular level;cellular component organization or biogen…		actin cortical patch;cell cortex part;cell division site;cell part;cell pole;cell tip;cytoplasmic part;cytoskeletal part;cytosol;endosomal part;endosome membrane;intracellular organelle part;intracellular part;macromolecular complex;membrane;membrane part;nuclear part;nuclear pore;organelle membrane;organelle part;plasma membrane;pore complex;protein complex	cell wall organization or biogenesis;cellular cell wall organization or biogenesis;cellular component assembly;cellular component organization;cellular membrane organization;cellular process;cytoskeleton organization;endocytosis;establishment of localization;membrane invagination;membrane organization;organelle organization;transport;vesicle-mediated transport	cell division site;cell part;cytosol;macromolecular complex;membrane;nuclear pore;plasma membrane;protein complex	YBL007C	NONE				NaN	NaN	NaN	1.10144	NaN	1.25106	NaN	NaN	NaN	NaN	NaN	NaN	NaN	NaN	NaN	NaN	0.849185	NaN	NaN	NaN		NaN	NaN	NaN	1.10144	NaN	1.25106	NaN	NaN	NaN
O13736S311	O13736	S	311	SPAC16E8.01	shd1	sla1	cytoskeletal protein binding protein Sla1 family, Shd1 (predicted)	TSSSMAHSYDSPPSPSSPSDAYGDPNQHLKL	_STGTSSSMAHSYDSPPSPS(ph)SPSDAYGDPNQHLK_	actin cortical patch assembly;actin cytoskeleton organization;actin filament organization;actin filament-based process;cell wall organization or biogenesis;cellular cell wall organization or biogenesis;cellular component assembly;cellular component assembly at cellular level;cellular component organization;cellular component organization at cellular level;cellular component organization or biogen…		actin cortical patch;cell cortex part;cell division site;cell part;cell pole;cell tip;cytoplasmic part;cytoskeletal part;cytosol;endosomal part;endosome membrane;intracellular organelle part;intracellular part;macromolecular complex;membrane;membrane part;nuclear part;nuclear pore;organelle membrane;organelle part;plasma membrane;pore complex;protein complex	cell wall organization or biogenesis;cellular cell wall organization or biogenesis;cellular component assembly;cellular component organization;cellular membrane organization;cellular process;cytoskeleton organization;endocytosis;establishment of localization;membrane invagination;membrane organization;organelle organization;transport;vesicle-mediated transport	cell division site;cell part;cytosol;macromolecular complex;membrane;nuclear pore;plasma membrane;protein complex	YBL007C	NONE				NaN	NaN	NaN	1.10518	NaN	NaN	0.974564	NaN	NaN	NaN	NaN	NaN	NaN	NaN	NaN	NaN	NaN	NaN	NaN	NaN		NaN	NaN	NaN	1.10518	NaN	NaN	0.974564	NaN	NaN
O13736S342	O13736	S	342	SPAC16E8.01	shd1	sla1	cytoskeletal protein binding protein Sla1 family, Shd1 (predicted)	RTDSHDDSRAYDSSSSMGNPAYEKWEVREVV	_AYDS(ph)SSS(ph)M(ox)GNPAYEK_	actin cortical patch assembly;actin cytoskeleton organization;actin filament organization;actin filament-based process;cell wall organization or biogenesis;cellular cell wall organization or biogenesis;cellular component assembly;cellular component assembly at cellular level;cellular component organization;cellular component organization at cellular level;cellular component organization or biogen…		actin cortical patch;cell cortex part;cell division site;cell part;cell pole;cell tip;cytoplasmic part;cytoskeletal part;cytosol;endosomal part;endosome membrane;intracellular organelle part;intracellular part;macromolecular complex;membrane;membrane part;nuclear part;nuclear pore;organelle membrane;organelle part;plasma membrane;pore complex;protein complex	cell wall organization or biogenesis;cellular cell wall organization or biogenesis;cellular component assembly;cellular component organization;cellular membrane organization;cellular process;cytoskeleton organization;endocytosis;establishment of localization;membrane invagination;membrane organization;organelle organization;transport;vesicle-mediated transport	cell division site;cell part;cytosol;macromolecular complex;membrane;nuclear pore;plasma membrane;protein complex	YBL007C	NONE				0.973426	NaN	1.02238	NaN	NaN	0.942863	NaN	0.964785	1.01944	NaN	1.00932	0.957029	NaN	NaN	1.0496	NaN	NaN	1.17902	NaN	NaN		NaN	NaN	NaN	NaN	NaN	NaN	NaN	NaN	NaN
O13736S452	O13736	S	452	SPAC16E8.01	shd1	sla1	cytoskeletal protein binding protein Sla1 family, Shd1 (predicted)	AGSARAAGLREIAAASGSPMPKLPSDSALHR	_EIAAAS(ph)GS(ph)PM(ox)PK_	actin cortical patch assembly;actin cytoskeleton organization;actin filament organization;actin filament-based process;cell wall organization or biogenesis;cellular cell wall organization or biogenesis;cellular component assembly;cellular component assembly at cellular level;cellular component organization;cellular component organization at cellular level;cellular component organization or biogen…		actin cortical patch;cell cortex part;cell division site;cell part;cell pole;cell tip;cytoplasmic part;cytoskeletal part;cytosol;endosomal part;endosome membrane;intracellular organelle part;intracellular part;macromolecular complex;membrane;membrane part;nuclear part;nuclear pore;organelle membrane;organelle part;plasma membrane;pore complex;protein complex	cell wall organization or biogenesis;cellular cell wall organization or biogenesis;cellular component assembly;cellular component organization;cellular membrane organization;cellular process;cytoskeleton organization;endocytosis;establishment of localization;membrane invagination;membrane organization;organelle organization;transport;vesicle-mediated transport	cell division site;cell part;cytosol;macromolecular complex;membrane;nuclear pore;plasma membrane;protein complex	YBL007C	NONE	Mitotic			0.180522	0.538445	0.852806	0.0970309	0.715871	0.477008	NaN	0.269302	0.188569	0.554447	0.158924	NaN	NaN	0.137713	0.152066	0.195103	0.338318	NaN	0.295937	1.13581		0.180522	0.538445	0.852806	0.0970309	0.715871	0.477008	NaN	0.269302	0.188569
O13736S454	O13736	S	454	SPAC16E8.01	shd1	sla1	cytoskeletal protein binding protein Sla1 family, Shd1 (predicted)	SARAAGLREIAAASGSPMPKLPSDSALHRLN	_EIAAAS(ph)GS(ph)PM(ox)PK_	actin cortical patch assembly;actin cytoskeleton organization;actin filament organization;actin filament-based process;cell wall organization or biogenesis;cellular cell wall organization or biogenesis;cellular component assembly;cellular component assembly at cellular level;cellular component organization;cellular component organization at cellular level;cellular component organization or biogen…		actin cortical patch;cell cortex part;cell division site;cell part;cell pole;cell tip;cytoplasmic part;cytoskeletal part;cytosol;endosomal part;endosome membrane;intracellular organelle part;intracellular part;macromolecular complex;membrane;membrane part;nuclear part;nuclear pore;organelle membrane;organelle part;plasma membrane;pore complex;protein complex	cell wall organization or biogenesis;cellular cell wall organization or biogenesis;cellular component assembly;cellular component organization;cellular membrane organization;cellular process;cytoskeleton organization;endocytosis;establishment of localization;membrane invagination;membrane organization;organelle organization;transport;vesicle-mediated transport	cell division site;cell part;cytosol;macromolecular complex;membrane;nuclear pore;plasma membrane;protein complex	YBL007C	NONE	Mitotic			0.177876	0.536308	0.809061	0.885504	0.702001	0.511483	0.357539	0.234039	0.19773	0.167003	0.167395	0.145113	0.14533	0.135811	0.303223	0.202192	0.332546	0.358744	0.267652	0.239578		0.177876	0.536308	0.809061	0.885504	0.702001	0.511483	0.357539	0.234039	0.19773
O13736S461	O13736	S	461	SPAC16E8.01	shd1	sla1	cytoskeletal protein binding protein Sla1 family, Shd1 (predicted)	REIAAASGSPMPKLPSDSALHRLNAASDAAG	_LPS(ph)DSALHR_	actin cortical patch assembly;actin cytoskeleton organization;actin filament organization;actin filament-based process;cell wall organization or biogenesis;cellular cell wall organization or biogenesis;cellular component assembly;cellular component assembly at cellular level;cellular component organization;cellular component organization at cellular level;cellular component organization or biogen…		actin cortical patch;cell cortex part;cell division site;cell part;cell pole;cell tip;cytoplasmic part;cytoskeletal part;cytosol;endosomal part;endosome membrane;intracellular organelle part;intracellular part;macromolecular complex;membrane;membrane part;nuclear part;nuclear pore;organelle membrane;organelle part;plasma membrane;pore complex;protein complex	cell wall organization or biogenesis;cellular cell wall organization or biogenesis;cellular component assembly;cellular component organization;cellular membrane organization;cellular process;cytoskeleton organization;endocytosis;establishment of localization;membrane invagination;membrane organization;organelle organization;transport;vesicle-mediated transport	cell division site;cell part;cytosol;macromolecular complex;membrane;nuclear pore;plasma membrane;protein complex	YBL007C	NONE				1.09385	1.00577	1.00743	0.949938	0.929282	1.00069	0.990589	1.01031	1.01791	0.99552	1.00063	1.05775	1.00877	0.965997	1.00981	0.945805	0.919456	0.949848	0.9802	0.98174		1.09385	1.00577	1.00743	0.949938	0.929282	1.00069	0.990589	1.01031	1.01791
O13736S573	O13736	S	573	SPAC16E8.01	shd1	sla1	cytoskeletal protein binding protein Sla1 family, Shd1 (predicted)	VPSNFIKPDTEGDAKSPPSSSKSGQGSSLSR	_EGVVPSNFIKPDTEGDAKS(ph)PPSSSK_	actin cortical patch assembly;actin cytoskeleton organization;actin filament organization;actin filament-based process;cell wall organization or biogenesis;cellular cell wall organization or biogenesis;cellular component assembly;cellular component assembly at cellular level;cellular component organization;cellular component organization at cellular level;cellular component organization or biogen…		actin cortical patch;cell cortex part;cell division site;cell part;cell pole;cell tip;cytoplasmic part;cytoskeletal part;cytosol;endosomal part;endosome membrane;intracellular organelle part;intracellular part;macromolecular complex;membrane;membrane part;nuclear part;nuclear pore;organelle membrane;organelle part;plasma membrane;pore complex;protein complex	cell wall organization or biogenesis;cellular cell wall organization or biogenesis;cellular component assembly;cellular component organization;cellular membrane organization;cellular process;cytoskeleton organization;endocytosis;establishment of localization;membrane invagination;membrane organization;organelle organization;transport;vesicle-mediated transport	cell division site;cell part;cytosol;macromolecular complex;membrane;nuclear pore;plasma membrane;protein complex	YBL007C	NONE				0.777061	0.92285	NaN	NaN	NaN	NaN	1.098	NaN	9.57304	NaN	0.976086	8.56751	0.948407	NaN	0.95048	0.909008	0.96609	NaN	0.999001	0.985513		0.777061	0.92285	NaN	NaN	NaN	NaN	1.098	NaN	9.57304
O13736S578	O13736	S	578	SPAC16E8.01	shd1	sla1	cytoskeletal protein binding protein Sla1 family, Shd1 (predicted)	IKPDTEGDAKSPPSSSKSGQGSSLSRRASKH	_EGVVPSNFIKPDTEGDAKSPPSSS(ph)K_	actin cortical patch assembly;actin cytoskeleton organization;actin filament organization;actin filament-based process;cell wall organization or biogenesis;cellular cell wall organization or biogenesis;cellular component assembly;cellular component assembly at cellular level;cellular component organization;cellular component organization at cellular level;cellular component organization or biogen…		actin cortical patch;cell cortex part;cell division site;cell part;cell pole;cell tip;cytoplasmic part;cytoskeletal part;cytosol;endosomal part;endosome membrane;intracellular organelle part;intracellular part;macromolecular complex;membrane;membrane part;nuclear part;nuclear pore;organelle membrane;organelle part;plasma membrane;pore complex;protein complex	cell wall organization or biogenesis;cellular cell wall organization or biogenesis;cellular component assembly;cellular component organization;cellular membrane organization;cellular process;cytoskeleton organization;endocytosis;establishment of localization;membrane invagination;membrane organization;organelle organization;transport;vesicle-mediated transport	cell division site;cell part;cytosol;macromolecular complex;membrane;nuclear pore;plasma membrane;protein complex	YBL007C	NONE				NaN	NaN	NaN	NaN	NaN	NaN	NaN	NaN	0.951203	NaN	NaN	NaN	NaN	NaN	NaN	NaN	NaN	0.900901	NaN	NaN		NaN	NaN	NaN	NaN	NaN	NaN	NaN	NaN	0.951203
O13736S639	O13736	S	639	SPAC16E8.01	shd1	sla1	cytoskeletal protein binding protein Sla1 family, Shd1 (predicted)	KKDKKDKKEDSKRSRSHSVSKPDSSKLRTWT	_SRS(ph)HSVSKPDSSK_	actin cortical patch assembly;actin cytoskeleton organization;actin filament organization;actin filament-based process;cell wall organization or biogenesis;cellular cell wall organization or biogenesis;cellular component assembly;cellular component assembly at cellular level;cellular component organization;cellular component organization at cellular level;cellular component organization or biogen…		actin cortical patch;cell cortex part;cell division site;cell part;cell pole;cell tip;cytoplasmic part;cytoskeletal part;cytosol;endosomal part;endosome membrane;intracellular organelle part;intracellular part;macromolecular complex;membrane;membrane part;nuclear part;nuclear pore;organelle membrane;organelle part;plasma membrane;pore complex;protein complex	cell wall organization or biogenesis;cellular cell wall organization or biogenesis;cellular component assembly;cellular component organization;cellular membrane organization;cellular process;cytoskeleton organization;endocytosis;establishment of localization;membrane invagination;membrane organization;organelle organization;transport;vesicle-mediated transport	cell division site;cell part;cytosol;macromolecular complex;membrane;nuclear pore;plasma membrane;protein complex	YBL007C	NONE				1.09593	1.008	1.14816	1.03927	0.934579	0.758956	0.776217	0.74096	0.802182	0.793777	0.864753	0.756659	0.693433	0.689893	0.713827	0.821625	0.806647	0.858295	0.792142	0.723327		NaN	NaN	NaN	NaN	NaN	NaN	NaN	NaN	NaN
O13736S641	O13736	S	641	SPAC16E8.01	shd1	sla1	cytoskeletal protein binding protein Sla1 family, Shd1 (predicted)	DKKDKKEDSKRSRSHSVSKPDSSKLRTWTDR	_SHS(ph)VSKPDSSK_	actin cortical patch assembly;actin cytoskeleton organization;actin filament organization;actin filament-based process;cell wall organization or biogenesis;cellular cell wall organization or biogenesis;cellular component assembly;cellular component assembly at cellular level;cellular component organization;cellular component organization at cellular level;cellular component organization or biogen…		actin cortical patch;cell cortex part;cell division site;cell part;cell pole;cell tip;cytoplasmic part;cytoskeletal part;cytosol;endosomal part;endosome membrane;intracellular organelle part;intracellular part;macromolecular complex;membrane;membrane part;nuclear part;nuclear pore;organelle membrane;organelle part;plasma membrane;pore complex;protein complex	cell wall organization or biogenesis;cellular cell wall organization or biogenesis;cellular component assembly;cellular component organization;cellular membrane organization;cellular process;cytoskeleton organization;endocytosis;establishment of localization;membrane invagination;membrane organization;organelle organization;transport;vesicle-mediated transport	cell division site;cell part;cytosol;macromolecular complex;membrane;nuclear pore;plasma membrane;protein complex	YBL007C	NONE				1.3376	1.00457	1.1748	1.03927	1.00399	0.758956	1.25293	0.74096	0.802182	0.793777	0.979144	0.756659	0.693433	0.689893	1.57441	0.828226	1.15176	1.25426	1.0755	1.13237		1.3376	1.00457	1.1748	NaN	1.00399	NaN	1.25293	NaN	NaN
O13736S643	O13736	S	643	SPAC16E8.01	shd1	sla1	cytoskeletal protein binding protein Sla1 family, Shd1 (predicted)	KDKKEDSKRSRSHSVSKPDSSKLRTWTDRTG	_SHSVS(ph)KPDSSK_	actin cortical patch assembly;actin cytoskeleton organization;actin filament organization;actin filament-based process;cell wall organization or biogenesis;cellular cell wall organization or biogenesis;cellular component assembly;cellular component assembly at cellular level;cellular component organization;cellular component organization at cellular level;cellular component organization or biogen…		actin cortical patch;cell cortex part;cell division site;cell part;cell pole;cell tip;cytoplasmic part;cytoskeletal part;cytosol;endosomal part;endosome membrane;intracellular organelle part;intracellular part;macromolecular complex;membrane;membrane part;nuclear part;nuclear pore;organelle membrane;organelle part;plasma membrane;pore complex;protein complex	cell wall organization or biogenesis;cellular cell wall organization or biogenesis;cellular component assembly;cellular component organization;cellular membrane organization;cellular process;cytoskeleton organization;endocytosis;establishment of localization;membrane invagination;membrane organization;organelle organization;transport;vesicle-mediated transport	cell division site;cell part;cytosol;macromolecular complex;membrane;nuclear pore;plasma membrane;protein complex	YBL007C	NONE				1.09593	1.008	1.14816	1.03927	0.934579	0.758956	0.776217	0.74096	0.802182	0.793777	0.864753	0.756659	0.693433	0.689893	0.713827	0.828226	0.811096	0.858295	0.792142	0.651254		NaN	NaN	NaN	NaN	NaN	NaN	NaN	NaN	NaN
O13736S647	O13736	S	647	SPAC16E8.01	shd1	sla1	cytoskeletal protein binding protein Sla1 family, Shd1 (predicted)	EDSKRSRSHSVSKPDSSKLRTWTDRTGAFKV	_SRSHSVSKPDS(ph)SK_	actin cortical patch assembly;actin cytoskeleton organization;actin filament organization;actin filament-based process;cell wall organization or biogenesis;cellular cell wall organization or biogenesis;cellular component assembly;cellular component assembly at cellular level;cellular component organization;cellular component organization at cellular level;cellular component organization or biogen…		actin cortical patch;cell cortex part;cell division site;cell part;cell pole;cell tip;cytoplasmic part;cytoskeletal part;cytosol;endosomal part;endosome membrane;intracellular organelle part;intracellular part;macromolecular complex;membrane;membrane part;nuclear part;nuclear pore;organelle membrane;organelle part;plasma membrane;pore complex;protein complex	cell wall organization or biogenesis;cellular cell wall organization or biogenesis;cellular component assembly;cellular component organization;cellular membrane organization;cellular process;cytoskeleton organization;endocytosis;establishment of localization;membrane invagination;membrane organization;organelle organization;transport;vesicle-mediated transport	cell division site;cell part;cytosol;macromolecular complex;membrane;nuclear pore;plasma membrane;protein complex	YBL007C	NONE				0.817394	1.008	1.14816	1.03927	0.934579	0.758956	0.776217	0.74096	0.802182	0.793777	0.864753	0.756659	0.693433	0.689893	0.713827	1.10506	0.781922	0.858295	0.794534	0.753579		NaN	NaN	NaN	NaN	NaN	NaN	NaN	NaN	NaN
O13736S648	O13736	S	648	SPAC16E8.01	shd1	sla1	cytoskeletal protein binding protein Sla1 family, Shd1 (predicted)	DSKRSRSHSVSKPDSSKLRTWTDRTGAFKVE	_SRSHSVSKPDSS(ph)K_	actin cortical patch assembly;actin cytoskeleton organization;actin filament organization;actin filament-based process;cell wall organization or biogenesis;cellular cell wall organization or biogenesis;cellular component assembly;cellular component assembly at cellular level;cellular component organization;cellular component organization at cellular level;cellular component organization or biogen…		actin cortical patch;cell cortex part;cell division site;cell part;cell pole;cell tip;cytoplasmic part;cytoskeletal part;cytosol;endosomal part;endosome membrane;intracellular organelle part;intracellular part;macromolecular complex;membrane;membrane part;nuclear part;nuclear pore;organelle membrane;organelle part;plasma membrane;pore complex;protein complex	cell wall organization or biogenesis;cellular cell wall organization or biogenesis;cellular component assembly;cellular component organization;cellular membrane organization;cellular process;cytoskeleton organization;endocytosis;establishment of localization;membrane invagination;membrane organization;organelle organization;transport;vesicle-mediated transport	cell division site;cell part;cytosol;macromolecular complex;membrane;nuclear pore;plasma membrane;protein complex	YBL007C	NONE				NaN	NaN	NaN	NaN	NaN	NaN	NaN	NaN	NaN	NaN	NaN	NaN	NaN	NaN	NaN	1.10506	0.781922	NaN	0.794534	0.753579		NaN	NaN	NaN	NaN	NaN	NaN	NaN	NaN	NaN
O13736S919	O13736	S	919	SPAC16E8.01	shd1	sla1	cytoskeletal protein binding protein Sla1 family, Shd1 (predicted)	APPAAPAKEVVEKAPSPPATRPKSTTPQKFD	_APS(ph)PPATRPK_	actin cortical patch assembly;actin cytoskeleton organization;actin filament organization;actin filament-based process;cell wall organization or biogenesis;cellular cell wall organization or biogenesis;cellular component assembly;cellular component assembly at cellular level;cellular component organization;cellular component organization at cellular level;cellular component organization or biogen…		actin cortical patch;cell cortex part;cell division site;cell part;cell pole;cell tip;cytoplasmic part;cytoskeletal part;cytosol;endosomal part;endosome membrane;intracellular organelle part;intracellular part;macromolecular complex;membrane;membrane part;nuclear part;nuclear pore;organelle membrane;organelle part;plasma membrane;pore complex;protein complex	cell wall organization or biogenesis;cellular cell wall organization or biogenesis;cellular component assembly;cellular component organization;cellular membrane organization;cellular process;cytoskeleton organization;endocytosis;establishment of localization;membrane invagination;membrane organization;organelle organization;transport;vesicle-mediated transport	cell division site;cell part;cytosol;macromolecular complex;membrane;nuclear pore;plasma membrane;protein complex	YBL007C	NONE				1.19195	1.19343	1.21043	1.25625	1.23905	1.23406	1.2459	1.21683	1.25186	1.2596	1.216	1.26714	1.24272	1.22825	1.24103	1.22935	1.18375	1.19345	1.2015	1.13207		1.19195	1.19343	1.21043	1.25625	1.23905	1.23406	1.2459	1.21683	1.25186
O13736S951	O13736	S	951	SPAC16E8.01	shd1	sla1	cytoskeletal protein binding protein Sla1 family, Shd1 (predicted)	DAWANKPVTEPPVRASSVTVEPARVTESMNK	_AS(ph)SVTVEPAR_	actin cortical patch assembly;actin cytoskeleton organization;actin filament organization;actin filament-based process;cell wall organization or biogenesis;cellular cell wall organization or biogenesis;cellular component assembly;cellular component assembly at cellular level;cellular component organization;cellular component organization at cellular level;cellular component organization or biogen…		actin cortical patch;cell cortex part;cell division site;cell part;cell pole;cell tip;cytoplasmic part;cytoskeletal part;cytosol;endosomal part;endosome membrane;intracellular organelle part;intracellular part;macromolecular complex;membrane;membrane part;nuclear part;nuclear pore;organelle membrane;organelle part;plasma membrane;pore complex;protein complex	cell wall organization or biogenesis;cellular cell wall organization or biogenesis;cellular component assembly;cellular component organization;cellular membrane organization;cellular process;cytoskeleton organization;endocytosis;establishment of localization;membrane invagination;membrane organization;organelle organization;transport;vesicle-mediated transport	cell division site;cell part;cytosol;macromolecular complex;membrane;nuclear pore;plasma membrane;protein complex	YBL007C	NONE				NaN	NaN	1.01084	NaN	NaN	NaN	NaN	NaN	NaN	NaN	1.453	NaN	NaN	NaN	NaN	NaN	NaN	NaN	NaN	NaN		NaN	NaN	NaN	NaN	NaN	NaN	NaN	NaN	NaN
O13736S952	O13736	S	952	SPAC16E8.01	shd1	sla1	cytoskeletal protein binding protein Sla1 family, Shd1 (predicted)	AWANKPVTEPPVRASSVTVEPARVTESMNKM	_ASS(ph)VTVEPAR_	actin cortical patch assembly;actin cytoskeleton organization;actin filament organization;actin filament-based process;cell wall organization or biogenesis;cellular cell wall organization or biogenesis;cellular component assembly;cellular component assembly at cellular level;cellular component organization;cellular component organization at cellular level;cellular component organization or biogen…		actin cortical patch;cell cortex part;cell division site;cell part;cell pole;cell tip;cytoplasmic part;cytoskeletal part;cytosol;endosomal part;endosome membrane;intracellular organelle part;intracellular part;macromolecular complex;membrane;membrane part;nuclear part;nuclear pore;organelle membrane;organelle part;plasma membrane;pore complex;protein complex	cell wall organization or biogenesis;cellular cell wall organization or biogenesis;cellular component assembly;cellular component organization;cellular membrane organization;cellular process;cytoskeleton organization;endocytosis;establishment of localization;membrane invagination;membrane organization;organelle organization;transport;vesicle-mediated transport	cell division site;cell part;cytosol;macromolecular complex;membrane;nuclear pore;plasma membrane;protein complex	YBL007C	NONE				0.841538	0.883548	1.09142	NaN	1.9311	1.74493	NaN	1.1207	1.30852	0.937119	NaN	NaN	NaN	0.996016	NaN	0.867152	1.76454	NaN	1.06072	1.06418		0.841538	0.883548	1.09142	NaN	1.9311	1.74493	NaN	1.1207	1.30852
O13736T278	O13736	T	278	SPAC16E8.01	shd1	sla1	cytoskeletal protein binding protein Sla1 family, Shd1 (predicted)	VNNLGSQVNIPPPPATPSQPPRPPTNASTRS	_NVNNLGSQVNIPPPPAT(ph)PSQPPRPPTNASTR_	actin cortical patch assembly;actin cytoskeleton organization;actin filament organization;actin filament-based process;cell wall organization or biogenesis;cellular cell wall organization or biogenesis;cellular component assembly;cellular component assembly at cellular level;cellular component organization;cellular component organization at cellular level;cellular component organization or biogen…		actin cortical patch;cell cortex part;cell division site;cell part;cell pole;cell tip;cytoplasmic part;cytoskeletal part;cytosol;endosomal part;endosome membrane;intracellular organelle part;intracellular part;macromolecular complex;membrane;membrane part;nuclear part;nuclear pore;organelle membrane;organelle part;plasma membrane;pore complex;protein complex	cell wall organization or biogenesis;cellular cell wall organization or biogenesis;cellular component assembly;cellular component organization;cellular membrane organization;cellular process;cytoskeleton organization;endocytosis;establishment of localization;membrane invagination;membrane organization;organelle organization;transport;vesicle-mediated transport	cell division site;cell part;cytosol;macromolecular complex;membrane;nuclear pore;plasma membrane;protein complex	YBL007C	NONE	Mitotic	Cdc2		0.0780579	1.00944	1.16496	0.619655	0.25433	0.129239	0.0899442	0.0889205	0.0847529	NaN	0.168887	0.0806842	0.0828981	0.115888	0.139565	0.30909	NaN	0.293539	0.204754	0.138546		0.0780579	1.00944	1.16496	0.619655	0.25433	0.129239	0.0899442	0.0889205	0.0847529
O13736T287	O13736	T	287	SPAC16E8.01	shd1	sla1	cytoskeletal protein binding protein Sla1 family, Shd1 (predicted)	IPPPPATPSQPPRPPTNASTRSTGTSSSMAH	_NVNNLGSQVNIPPPPATPSQPPRPPT(ph)NASTR_	actin cortical patch assembly;actin cytoskeleton organization;actin filament organization;actin filament-based process;cell wall organization or biogenesis;cellular cell wall organization or biogenesis;cellular component assembly;cellular component assembly at cellular level;cellular component organization;cellular component organization at cellular level;cellular component organization or biogen…		actin cortical patch;cell cortex part;cell division site;cell part;cell pole;cell tip;cytoplasmic part;cytoskeletal part;cytosol;endosomal part;endosome membrane;intracellular organelle part;intracellular part;macromolecular complex;membrane;membrane part;nuclear part;nuclear pore;organelle membrane;organelle part;plasma membrane;pore complex;protein complex	cell wall organization or biogenesis;cellular cell wall organization or biogenesis;cellular component assembly;cellular component organization;cellular membrane organization;cellular process;cytoskeleton organization;endocytosis;establishment of localization;membrane invagination;membrane organization;organelle organization;transport;vesicle-mediated transport	cell division site;cell part;cytosol;macromolecular complex;membrane;nuclear pore;plasma membrane;protein complex	YBL007C	NONE				NaN	NaN	NaN	NaN	NaN	NaN	NaN	NaN	NaN	NaN	0.0826037	NaN	NaN	NaN	NaN	NaN	NaN	NaN	NaN	NaN		NaN	NaN	NaN	NaN	NaN	NaN	NaN	NaN	NaN
O13736T567	O13736	T	567	SPAC16E8.01	shd1	sla1	cytoskeletal protein binding protein Sla1 family, Shd1 (predicted)	DGKEGVVPSNFIKPDTEGDAKSPPSSSKSGQ	_EGVVPSNFIKPDT(ph)EGDAKSPPSSSK_	actin cortical patch assembly;actin cytoskeleton organization;actin filament organization;actin filament-based process;cell wall organization or biogenesis;cellular cell wall organization or biogenesis;cellular component assembly;cellular component assembly at cellular level;cellular component organization;cellular component organization at cellular level;cellular component organization or biogen…		actin cortical patch;cell cortex part;cell division site;cell part;cell pole;cell tip;cytoplasmic part;cytoskeletal part;cytosol;endosomal part;endosome membrane;intracellular organelle part;intracellular part;macromolecular complex;membrane;membrane part;nuclear part;nuclear pore;organelle membrane;organelle part;plasma membrane;pore complex;protein complex	cell wall organization or biogenesis;cellular cell wall organization or biogenesis;cellular component assembly;cellular component organization;cellular membrane organization;cellular process;cytoskeleton organization;endocytosis;establishment of localization;membrane invagination;membrane organization;organelle organization;transport;vesicle-mediated transport	cell division site;cell part;cytosol;macromolecular complex;membrane;nuclear pore;plasma membrane;protein complex	YBL007C	NONE				0.727537	NaN	NaN	NaN	NaN	NaN	NaN	NaN	0.968992	NaN	NaN	NaN	NaN	NaN	NaN	NaN	NaN	NaN	NaN	NaN		0.727537	NaN	NaN	NaN	NaN	NaN	NaN	NaN	0.968992
O13736T923	O13736	T	923	SPAC16E8.01	shd1	sla1	cytoskeletal protein binding protein Sla1 family, Shd1 (predicted)	APAKEVVEKAPSPPATRPKSTTPQKFDDDAW	_EVVEKAPSPPAT(ph)RPK_	actin cortical patch assembly;actin cytoskeleton organization;actin filament organization;actin filament-based process;cell wall organization or biogenesis;cellular cell wall organization or biogenesis;cellular component assembly;cellular component assembly at cellular level;cellular component organization;cellular component organization at cellular level;cellular component organization or biogen…		actin cortical patch;cell cortex part;cell division site;cell part;cell pole;cell tip;cytoplasmic part;cytoskeletal part;cytosol;endosomal part;endosome membrane;intracellular organelle part;intracellular part;macromolecular complex;membrane;membrane part;nuclear part;nuclear pore;organelle membrane;organelle part;plasma membrane;pore complex;protein complex	cell wall organization or biogenesis;cellular cell wall organization or biogenesis;cellular component assembly;cellular component organization;cellular membrane organization;cellular process;cytoskeleton organization;endocytosis;establishment of localization;membrane invagination;membrane organization;organelle organization;transport;vesicle-mediated transport	cell division site;cell part;cytosol;macromolecular complex;membrane;nuclear pore;plasma membrane;protein complex	YBL007C	NONE				NaN	NaN	1.26159	1.1967	NaN	NaN	1.29026	1.15519	1.28588	1.22687	NaN	1.18205	1.20333	1.25919	NaN	NaN	1.24282	NaN	1.04176	1.08717		NaN	NaN	1.26159	1.1967	NaN	NaN	1.29026	1.15519	1.28588
O13741S129	O13741	S	129	SPAC16E8.06c	nop12		RNA-binding protein Nop12 (predicted)	KDKDSAGLINDEEDKSPAKQSVLEERTSQED	_DSAGLINDEEDKS(ph)PAK_	cellular macromolecule metabolic process;cellular metabolic process;cellular nitrogen compound metabolic process;cellular process;macromolecule metabolic process;metabolic process;ncRNA metabolic process;ncRNA processing;nitrogen compound metabolic process;nucleic acid metabolic process;nucleobase-containing compound metabolic process;primary metabolic process;RNA metabolic process;RNA processing…	binding;nucleic acid binding;nucleotide binding;RNA binding	cell part;intracellular non-membrane-bounded organelle;intracellular organelle;intracellular organelle part;intracellular part;non-membrane-bounded organelle;nuclear part;nucleolus;organelle;organelle part	cellular metabolic process;cellular nitrogen compound metabolic process;cellular process;macromolecule metabolic process;metabolic process;nitrogen compound metabolic process;nucleobase-containing compound metabolic process;primary metabolic process;RNA metabolic process;RNA processing;rRNA processing	cell part;intracellular non-membrane-bounded organelle;intracellular organelle;nucleolus;organelle	YOL041C	RBM34	Mitotic			0.862962	0.88347	1.10198	1.03124	0.612783	0.372814	0.202897	0.478034	0.345161	0.264082	0.0770119	0.612407	0.103424	1.09844	0.541331	0.346344	0.524109	0.40715	0.407432	0.299016		0.862962	0.88347	1.10198	1.03124	0.612783	0.372814	0.202897	0.478034	0.345161
[truncated: 9,779 more rows]
[truncated: 54 more columns]
