# Supplementary material for: Quantitative Phosphoproteomics Reveals the Signaling Dynamics of Cell-Cycle Kinases in the Fission Yeast Schizosaccharomyces pombe
Source: Cell Rep. 2018 Jul 11;24(2):503–14. doi: 10.1016/j.celrep.2018.06.036 (PMC6057490; doi:10.1016/j.celrep.2018.06.036)
Supplement: Table S3. Cell-Cycle-Dependent Phosphorylation Levels Quantification after Imputation and Smoothing, Related to Figures 1 and 2 — Relative site phosphorylation during the cell-cycle experiment after imputation to replace missing values and smoothing (n = 4,460 phosphosites). Relative phosphorylation levels at 20 time points after release from G2 arrest are listed in columns X–AQ (imputed) and AS–BL (imputed and smoothed), each headed with the respective time after release. Quantifications are only those from singly phosphorylated peptide for phosphosites with a localisation probability >0.9. Only phosphosites with >9/20 values were included and processed for imputation. See Experimental Procedures for details of imputation and smoothing. See Figures 1C and S1A for experimental design and details. [file mmc4.xlsx]

## Sheet: legend
Table S3. Cell cycle dependent phosphorylation levels quantification after imputation and smoothing | Relative site phosphorylation during the cell cycle experiment after imputation to replace missing values and smoothing (n=4460 phosphosites). Relative phosphorylation levels at 20 timepoints after release from G2 arrest are listed in columns X-AQ (imputed) and AS-BL (imputed and smoothed), each …
COLUMN KEY (detailed legends for each column, in part modified from MaxQuant reference tables (Cox and Mann, 2008))
SITE ID	Unique phosphosites identified (protein, amino acid, position in protein)
Protein	UNIPROT protein ID
Amino acid	Modified amino acid (S: serine, T: threonine, Y: tyrosine)
Position	Amino acid position in protein
COSMID ID	Systematic gene COSMID ID (downloaded from pombase.org)
Gene	Gene name (downloaded from pombase.org)
Gene synonym(s)	Gene synonym (downloaded from pombase.org)
Gene product	Gene product description
Sequence window	Sequence representation of modified amino acid and surrounding +15/-15 amino acids
Modified sequence	Sequence representation of the peptide including location(s) of modified amino acid(s)
GOBP name	Biological process GO annotation
GOMF name	Molecular function GO annotation
GOCC name	Cellular component GO annotation
GOBP slim name	Biological process GO slim annotation
GOCC slim name	Cellular component GO slim annotation
S. cerevisiae ortholog(s)	S. cerevisiae ortholog(s) of S. pombe protein (downloaded from pombase.org)
Human ortholog(s)	Human protein ortholog(s) of S. pombe protein (downloaded from pombase.org)
Stable	Stable phosphosites: maximum value / minimum value < 1.5, calculated after imputation to replace missing values
Cell cycle dependent	Cell cycle dependent phosphosites: maximum value / minimum value > 3, calculated after imputation to replace missing values
Autocorrelation (lag = 1)	Autocorrelation function (ACF) for lag=1, calculated after imputation to replace missing values (see Experimental Procedures for details, 95% confidence interval = 0.438). AFC (lag=1) can be used as a metric for the significance of the cell cycle dependence of a site's phosphorylation changes
Cell cycle cluster	Cell cycle cluster to specific site are annotated (related to Figure 2B)
Kinase substrate site	Kinase(s) to which specific sites are annotated (related to Figures 3A, 4A & 5A) (see Experimental Procedures for details of how kinases annotations were made)
Imputed relative phosphorylation (normalised L:H ratio_1P)	Relative quantification of site phosphorylation levels at a specific time after release from G2 arreset (relative to a mitotic sample) after imputation to replace missing values, calculated as the ratio between heavy and light label partners from only singly phosphorylated peptides
Smoothed relative phosphorylation (normalised L:H ratio_1P)	Relative quantification of site phosphorylation levels at a specific time after release from G2 arreset (relative to a mitotic sample) after imputation to replace missing values and data smoothing, calculated as the ratio between heavy and light label partners from only singly phosphorylated peptides
Loc. prob.	The localisation probability of modification site within peptide
PEP	The posterior error probability (PEP) of the best identified modified peptide containing this site

## Sheet: Table S3
																							Imputed relative phosphorylation (normalised L:H ratio_1P) [CCC6254, quantified from only singly phosphorylated]																					Smoothed relative phosphorylation (normalised L:H ratio_1P) [CCC6254, quantified from only singly phosphorylated]
SITE ID	Protein ID	Amino acid	Position	COSMID ID	Gene name	Gene synonym(s)	Gene product	Sequence window	Modification sequence	GOBP name	GOMF name	GOCC name	GOBP slim name	GOCC slim name	S. cerevisiae ortholog(s)	Human ortholog(s)	Stable	Cell cycle dependent	Autocorrelation (lag = 1)	Cell cycle cluster	Kinase substrate site		0 min	8 min	12 min	16 min	20 min	25 min	30 min	35 min	40 min	45 min	50 min	55 min	60 min	70 min	80 min	90 min	100 min	110 min	120 min	130 min		0 min	8 min	12 min	16 min	20 min	25 min
A9ZLL8S712	A9ZLL8	S	712	SPBC16E9.16c	lsd90		Lsd90 protein	AAKSTAVRDDVSSASSDSDKGTTGLGKSESK	_DDVSSASS(ph)DSDKGTTGLGK_		adenyl nucleotide binding;adenyl ribonucleotide binding;ATP binding;binding;nucleotide binding;purine nucleotide binding;purine ribonucleoside triphosphate binding;purine ribonucleotide binding;ribonucleotide binding				NONE	NONE		+	0.847987	Interphase			0.73014	0.622859	0.888336	1.56267	2.43748	3.64366	4.709	5.46837	6.03645	5.80956	6.14477	6.27863	5.73721	5.18053	6.50491	5.30363	5.31773	4.93168	4.24034	4.59199		1.6101	1.09807	1.33812	1.97588	3.42772	4.95522
A9ZLL8S736	A9ZLL8	S	736	SPBC16E9.16c	lsd90		Lsd90 protein	LGKSESKSSRKERRSSTSSGHGLMNNVRHAL	_RSS(ph)TS(ph)SGHGLMNNVR_		adenyl nucleotide binding;adenyl ribonucleotide binding;ATP binding;binding;nucleotide binding;purine nucleotide binding;purine ribonucleoside triphosphate binding;purine ribonucleotide binding;ribonucleotide binding				NONE	NONE		+	0.741256	Interphase			0.647794	0.769231	1.73928	3.6045	5.55309	6.0452	5.63096	5.45198	5.63572	5.0945	5.16476	5.70094	5.29239	5.22467	5.61042	4.8377	4.42262	4.15126	3.97741	4.64468		1.42739	1.02946	1.3492	2.15345	4.08873	5.52704
A9ZLL8S99	A9ZLL8	S	99	SPBC16E9.16c	lsd90		Lsd90 protein	AYAAPQRAAVDTSNVSPPSTQTGGYASKDTT	_AAVDTSNVS(ph)PPSTQTGGYASK_		adenyl nucleotide binding;adenyl ribonucleotide binding;ATP binding;binding;nucleotide binding;purine nucleotide binding;purine ribonucleoside triphosphate binding;purine ribonucleotide binding;ribonucleotide binding				NONE	NONE		+	0.865583				0.949668	0.900333	1.11498	1.13855	1.29164	1.45476	1.73313	1.80747	2.00252	2.14178	2.39086	2.31411	2.57705	2.87918	3.11875	3.08889	3.10288	3.22103	3.32813	3.52311		1.0995	1.0779	1.00637	1.03819	1.05987	1.29082
B5BP45S2	B5BP45	S	2	SPBC460.01c			amino-acid permease, unknown	______________MSHNNFELSPDYKDIDK	_(ac)S(ph)HNNFELSPDYK_		active transmembrane transporter activity;amine transmembrane transporter activity;amino acid transmembrane transporter activity;carboxylic acid transmembrane transporter activity;organic acid transmembrane transporter activity;substrate-specific transmembrane transporter activity;substrate-specific transporter activity;transmembrane transporter activity;transporter activity	cell part;integral to membrane;intrinsic to membrane;membrane part		cell part	SLC7A4|SLC7A2|SLC7A14|SLC7A1|SLC7A3	YBR068C|YBR069C|YCL025C|YDR046C|YDR508C|YEL063C|YGR191W|YKR039W|YNL268W|YNL270C|YOL020W|YOR348C|YPL265W	+		0.475153				0.975991	1.11372	0.997009	1.12743	1.12208	1.14223	1.1462	1.03206	1.02672	0.974279	0.980008	0.987557	0.983865	1.02186	1.05528	1.05156	0.897424	0.98174	0.905879	0.869565		0.986959	1.08089	1.05401	1.11858	1.06424	1.08273
B5BP45S24	B5BP45	S	24	SPBC460.01c			amino-acid permease, unknown	SPDYKDIDKKDDLNPSIVEKGYVEGVVDDVQ	_DDLNPS(ph)IVEK_		active transmembrane transporter activity;amine transmembrane transporter activity;amino acid transmembrane transporter activity;carboxylic acid transmembrane transporter activity;organic acid transmembrane transporter activity;substrate-specific transmembrane transporter activity;substrate-specific transporter activity;transmembrane transporter activity;transporter activity	cell part;integral to membrane;intrinsic to membrane;membrane part		cell part	SLC7A4|SLC7A2|SLC7A14|SLC7A1|SLC7A3	YBR068C|YBR069C|YCL025C|YDR046C|YDR508C|YEL063C|YGR191W|YKR039W|YNL268W|YNL270C|YOL020W|YOR348C|YPL265W			0.496175				1.97033	1.59251	1.39622	1.42292	1.36069	1.21408	1.09288	0.884252	0.975991	0.886918	1.13843	1.08761	1.03392	1.18226	1.2744	1.68848	1.25475	1.45298	1.08966	1.15953		1.53711	1.31564	1.30116	1.26382	1.18774	1.17896
B8Y7Y5S116	B8Y7Y5	S	116	SPAPB1E7.14	iec5		Ino80 complex subunit Iec5	DYLEWKKNEDEDVWNSDAEATGPAEHTSSFL	_NEDEDVWNS(ph)DAEATGPAEHTSSFLDALR_	biological regulation;biosynthetic process;cellular biosynthetic process;cellular component organization;cellular component organization at cellular level;cellular component organization or biogenesis;cellular component organization or biogenesis at cellular level;cellular macromolecule biosynthetic process;cellular macromolecule metabolic process;cellular metabolic process;cellular nitrogen comp…		cell part;intracellular membrane-bounded organelle;intracellular organelle;intracellular part;membrane-bounded organelle;nucleus;organelle	biological regulation;biosynthetic process;cellular component organization;cellular metabolic process;cellular nitrogen compound metabolic process;cellular process;chromatin modification;chromatin organization;chromosome organization;DNA metabolic process;DNA repair;macromolecule metabolic process;metabolic process;nitrogen compound metabolic process;nucleobase-containing compound metabolic proce…	cell part;intracellular membrane-bounded organelle;intracellular organelle;nucleus;organelle	NONE	NONE	+		0.281761				1.00331	1.03628	1.06416	1.04168	0.993739	1.02584	1.05651	1.00802	1.00117	1.03003	1.02391	0.988045	1.01849	0.995818	0.962927	0.995421	0.962927	1.03075	1.10798	1.03504		1.00085	1.04254	1.04957	1.03878	1.02879	1.03058
C6Y4A2S47	C6Y4A2	S	47	SPAC4G9.22		SPNCRNA.531,SPNGAF9	conserved fungal protein	GEKSKEKICLLERTCSLEGLSTVLMSENFKD	_TCS(ph)LEGLSTVLMSENFK_						NONE	NONE		+	0.314523				1.86804	1.13706	1.03197	1.16452	1.27551	1.58486	1.50623	1.7876	3.80359	1.54321	1.07621	2.74552	2.91477	3.21824	2.26746	1.67805	1.93877	2.5668	1.97787	2.03291		1.88801	1.10103	0.977012	1.12688	1.37578	1.63228
C6Y4B4S48	C6Y4B4	S	48	SPAC23H4.21			conserved protein	TELGIGVEEWHKRRSSWLLGKKSTEETDSSN	_RSS(ph)WLLGK_						NONE	YLR407W	+		0.0608103				1.11362	0.938967	0.907441	1.02138	1.00994	0.92302	0.969368	1.01465	0.990589	0.940999	1.06493	0.868206	0.953016	1.00222	0.884643	1.06229	1.04242	1.11406	1.05737	1.13907		1.01264	0.951506	0.953096	0.985039	0.969942	0.975447
G2TRL7S2	G2TRL7	S	2	SPAC3F10.19	spd2	SPNCRNA.527,SPNGAF9	ribonucleotide reductase (RNR) inhibitor family	______________MSETFKLPDHDELPQLV	_(ac)S(ph)ETFKLPDHDELPQLVQTTLFDVGAR_			cell part;cytoplasm;intracellular membrane-bounded organelle;intracellular organelle;intracellular part;membrane-bounded organelle;nucleus;organelle		cell part;cytoplasm;intracellular membrane-bounded organelle;intracellular organelle;nucleus;organelle	NONE	YLR437C			0.6717				2.29832	2.47255	2.41401	1.9302	1.91292	1.63932	1.79969	1.47256	1.68765	1.23065	1.46947	1.59676	2.07176	2.24446	2.46106	2.48595	2.67257	2.28284	2.03575	1.34938		2.06076	1.94858	1.94026	1.67754	1.74177	1.65091
G2TRN4S2	G2TRN4	S	2	SPAC19G12.17	erh1	iss6,new10	enhancer of rudimentary homolog Erh1	______________MSPPPAESHIILLIQQG	_S(ph)PPPAESHIILLIQQGSDPK_	cell cycle;cellular process			cell cycle;cellular process		ERH	NONE			0.24347				1.49714	1.57751	1.50839	1.50448	1.43773	1.61846	1.55428	1.36926	1.57623	1.4815	1.72167	2.49308	1.74263	1.35126	1.75349	1.41927	1.47623	1.33756	1.40843	1.30152		1.52113	1.47688	1.45279	1.45566	1.56122	1.52534
G2TRQ9S132	G2TRQ9	S	132	SPBC14C8.19	tam10		small acidic protein (SMAP) domain containing protein	LKMLGIKNAASITESSPSAQSNKTNDKQREK	_NAASITESS(ph)PSAQSNK_						KNOP1	NONE		+	0.690533	Mitotic	Cdc2		0.296727	1.13513	1.19069	0.746492	0.445992	0.286566	0.176628	0.138914	0.134888	0.136047	0.14716	0.137276	0.142739	0.205271	0.197075	0.478997	0.533675	0.422584	0.278095	0.259188		0.282022	1.01237	1.07579	0.773778	0.42956	0.24895
G2TRT3T6	G2TRT3	T	6	SPCC330.20	tam14		stress associated Endoplasmic Reticulum protein Tam14	__________MPTVQTPSQRRANTQFQKNIT	_PTVQT(ph)PSQR_	establishment of localization;establishment of protein localization;protein transport;transport		cell part;cytoplasmic part;endoplasmic reticulum membrane;endoplasmic reticulum part;integral to membrane;intracellular organelle part;intracellular part;intrinsic to membrane;membrane;membrane part;organelle membrane;organelle part	establishment of localization;protein transport;transport	cell part;membrane	SERP1|SERP2	NONE		+	0.672352	Mitotic			0.371334	0.860067	0.889363	0.263165	0.182701	0.0997846	0.0895261	0.0898568	0.0472389	0.0663066	0.0744274	0.0780241	0.0764915	0.108923	0.103508	0.171825	0.296451	0.172658	0.133838	0.102944		0.180384	0.933961	0.972676	0.388081	0.190891	0.100333
O13282S256	O13282	S	256	SPCC5E4.03c	taf5	taf72	SAGA complex subunit/TATA-binding protein associated factor/transcription factor TFIID complex subunit Taf5	LEEEDMMHQNDPNNQSPKLLKEFRKLHEPNA	_IVEM(ox)DLEEEDM(ox)MHQNDPNNQS(ph)PK_	biological regulation;biosynthetic process;cellular biosynthetic process;cellular component organization;cellular component organization at cellular level;cellular component organization or biogenesis;cellular component organization or biogenesis at cellular level;cellular macromolecule metabolic process;cellular metabolic process;cellular nitrogen compound metabolic process;cellular process;cell…		cell part;cytoplasmic part;cytosol;histone acetyltransferase complex;intracellular organelle part;intracellular part;macromolecular complex;nuclear part;nucleoplasm part;organelle part;protein complex;SAGA complex;SAGA-type complex;transcription factor complex;transcription factor TFIID complex	biological regulation;biosynthetic process;cellular component organization;cellular metabolic process;cellular nitrogen compound metabolic process;cellular process;chromatin modification;chromatin organization;chromosome organization;histone modification;macromolecule metabolic process;macromolecule modification;metabolic process;nitrogen compound metabolic process;nucleobase-containing compound …	cell part;cytosol;macromolecular complex;protein complex;transcription factor complex	TAF5	YBR198C	+		0.357105				0.959693	1.03073	1.04318	1.01378	1.04547	1.03794	1.0104	0.947688	0.987849	1.01077	1.03306	1.00909	0.996413	0.979048	0.965997	0.977422	0.987947	1.02559	1.01152	1.01896		1.0004	1.02885	1.03902	1.0125	1.01074	1.01653
O13290S3211	O13290	S	3211	SPAC1093.06c	dhc1	SPAC30C2.01c	minus-end directed microtubule motor, dynein heavy chain Dhc1	VSYAKPAVIEARKSVSDIKKAHLIELRSLSR	_SVS(ph)DIKK_	anatomical structure development;anatomical structure formation involved in morphogenesis;ascospore formation;attachment of spindle microtubules to chromosome;biological regulation;cell cycle process;cell development;cell differentiation;cellular component movement;cellular component organization;cellular component organization at cellular level;cellular component organization or biogenesis;cellu…	adenyl nucleotide binding;adenyl ribonucleotide binding;ATP binding;ATPase activity;binding;catalytic activity;hydrolase activity;hydrolase activity, acting on acid anhydrides;hydrolase activity, acting on acid anhydrides, in phosphorus-containing anhydrides;microtubule motor activity;minus-end-directed microtubule motor activity;motor activity;nucleoside-triphosphatase activity;nucleotide bindin…	cell cortex part;cell part;cortical cytoskeleton;cortical microtubule cytoskeleton;cytoplasmic dynein complex;cytoplasmic microtubule;cytoplasmic part;cytoskeletal part;cytoskeleton;cytosol;dynein complex;intracellular non-membrane-bounded organelle;intracellular organelle;intracellular organelle part;intracellular part;macromolecular complex;meiotic spindle pole body;microtubule;microtubule asso…	anatomical structure development;anatomical structure formation involved in morphogenesis;ascospore formation;biological regulation;cell development;cell differentiation;cellular component movement;cellular component organization;cellular metabolic process;cellular nitrogen compound metabolic process;cellular process;chromosome organization;cytoskeleton organization;cytoskeleton-dependent intrace…	cell part;cytoskeleton;cytosol;intracellular non-membrane-bounded organelle;intracellular organelle;macromolecular complex;microtubule organizing center;organelle;protein complex	DYNC1H1	YKR054C	+		0.0219947				0.963373	1.04337	1.03854	1.04522	1.01936	0.848824	1.09589	0.968523	0.929195	0.891028	1.10073	1.06207	0.929195	0.931445	0.907606	0.991375	0.843312	0.924606	0.932473	0.921764		0.980335	1.02267	1.03904	1.02161	1.00701	0.943792
O13351S15	O13351	S	15	SPBC365.06	pmt3	smt3,ubl2	SUMO	_MSESPSANISDADKSAITPTTGDTSQQDVK	_S(ph)AITPTTGDT(ph)SQQDVKPSTEHINLK_	anatomical structure homeostasis;biological regulation;cell cycle process;cellular component organization;cellular component organization at cellular level;cellular component organization or biogenesis;cellular component organization or biogenesis at cellular level;cellular macromolecule metabolic process;cellular metabolic process;cellular nitrogen compound metabolic process;cellular process;cel…	protein tag	cell part;chromosomal part;intracellular organelle part;intracellular part;linear element;nuclear chromosome part;nuclear part;organelle part	biological regulation;cellular component organization;cellular metabolic process;cellular nitrogen compound metabolic process;cellular process;chromosome organization;chromosome segregation;DNA metabolic process;gene silencing;homeostatic process;macromolecule metabolic process;macromolecule modification;metabolic process;nitrogen compound metabolic process;nucleobase-containing compound metaboli…	cell part	SUMO1|SUMO1P1	YDR510W		+	0.701654	Mitotic	Plo1		0.22471	0.620116	1.10852	0.960338	0.649017	0.487901	0.288003	0.337075	0.299598	0.253956	0.181291	0.275097	0.217432	0.21974	0.240115	0.342114	0.423138	0.428879	0.185199	0.288152		0.214697	0.652303	0.927658	0.849304	0.637766	0.45555
O13351S2	O13351	S	2	SPBC365.06	pmt3	smt3,ubl2	SUMO	______________MSESPSANISDADKSAI	_(ac)S(ph)ES(ph)PSANISDADK_	anatomical structure homeostasis;biological regulation;cell cycle process;cellular component organization;cellular component organization at cellular level;cellular component organization or biogenesis;cellular component organization or biogenesis at cellular level;cellular macromolecule metabolic process;cellular metabolic process;cellular nitrogen compound metabolic process;cellular process;cel…	protein tag	cell part;chromosomal part;intracellular organelle part;intracellular part;linear element;nuclear chromosome part;nuclear part;organelle part	biological regulation;cellular component organization;cellular metabolic process;cellular nitrogen compound metabolic process;cellular process;chromosome organization;chromosome segregation;DNA metabolic process;gene silencing;homeostatic process;macromolecule metabolic process;macromolecule modification;metabolic process;nitrogen compound metabolic process;nucleobase-containing compound metaboli…	cell part	SUMO1|SUMO1P1	YDR510W	+		0.297113				1.02472	1.04089	1.11474	1.16524	1.19946	1.12109	1.14207	1.18097	1.14801	1.12351	1.14307	1.31822	1.16124	1.13555	1.17514	1.12456	1.13423	1.11986	1.04542	1.11709		1.01966	1.07826	1.09379	1.14554	1.15332	1.13603
O13351S4	O13351	S	4	SPBC365.06	pmt3	smt3,ubl2	SUMO	____________MSESPSANISDADKSAITP	_SES(ph)PSANISDADK_	anatomical structure homeostasis;biological regulation;cell cycle process;cellular component organization;cellular component organization at cellular level;cellular component organization or biogenesis;cellular component organization or biogenesis at cellular level;cellular macromolecule metabolic process;cellular metabolic process;cellular nitrogen compound metabolic process;cellular process;cel…	protein tag	cell part;chromosomal part;intracellular organelle part;intracellular part;linear element;nuclear chromosome part;nuclear part;organelle part	biological regulation;cellular component organization;cellular metabolic process;cellular nitrogen compound metabolic process;cellular process;chromosome organization;chromosome segregation;DNA metabolic process;gene silencing;homeostatic process;macromolecule metabolic process;macromolecule modification;metabolic process;nitrogen compound metabolic process;nucleobase-containing compound metaboli…	cell part	SUMO1|SUMO1P1	YDR510W	+		0.113253				1.02983	1.07684	1.11863	1.09257	1.14509	1.16833	1.1422	1.03449	1.22739	1.04158	1.12619	1.26121	1.28452	1.0816	1.15608	1.11104	1.05668	1.03178	1.09443	1.0596		1.01742	1.0691	1.10227	1.10243	1.12495	1.12022
O13351T18	O13351	T	18	SPBC365.06	pmt3	smt3,ubl2	SUMO	ESPSANISDADKSAITPTTGDTSQQDVKPST	_SAIT(ph)PTTGDTSQQDVKPSTEHINLK_	anatomical structure homeostasis;biological regulation;cell cycle process;cellular component organization;cellular component organization at cellular level;cellular component organization or biogenesis;cellular component organization or biogenesis at cellular level;cellular macromolecule metabolic process;cellular metabolic process;cellular nitrogen compound metabolic process;cellular process;cel…	protein tag	cell part;chromosomal part;intracellular organelle part;intracellular part;linear element;nuclear chromosome part;nuclear part;organelle part	biological regulation;cellular component organization;cellular metabolic process;cellular nitrogen compound metabolic process;cellular process;chromosome organization;chromosome segregation;DNA metabolic process;gene silencing;homeostatic process;macromolecule metabolic process;macromolecule modification;metabolic process;nitrogen compound metabolic process;nucleobase-containing compound metaboli…	cell part	SUMO1|SUMO1P1	YDR510W		+	0.540534	Mitotic			0.204432	0.74797	0.925688	0.950314	0.786604	0.598769	0.383524	0.542623	0.389636	0.354083	0.260443	0.514615	0.480977	0.254143	0.359898	0.398871	0.571168	0.447748	0.449142	0.506637		0.240035	0.746331	0.914512	0.884494	0.730286	0.573211
O13370S2	O13370	S	2	SPCC1795.11	sum3	ded1,moc2,slh3	translation initiation RNA helicase Sum3	______________MSDNVQQQVDSVGSVTE	_(ac)S(ph)DNVQQQVDSVGSVTEK_	biological regulation;cell cycle phase;cell cycle process;cell division;cellular component organization;cellular component organization at cellular level;cellular component organization or biogenesis;cellular component organization or biogenesis at cellular level;cellular process;cellular response to abiotic stimulus;cellular response to osmotic stress;cellular response to stimulus;cellular respo…	adenyl nucleotide binding;adenyl ribonucleotide binding;ATP binding;ATPase activity;ATPase activity, coupled;ATP-dependent helicase activity;ATP-dependent RNA helicase activity;binding;catalytic activity;helicase activity;hydrolase activity;hydrolase activity, acting on acid anhydrides;hydrolase activity, acting on acid anhydrides, in phosphorus-containing anhydrides;nucleic acid binding;nucleosi…	cell part;cytoplasmic part;cytosol;intracellular part	biological regulation;cell division;cellular component organization;cellular process;gene silencing;mitosis;nuclear division;organelle fission;organelle organization;regulation of cell cycle;regulation of mitotic cell cycle;response to abiotic stimulus;response to osmotic stress;response to stimulus;response to stress;translational initiation	cell part;cytosol	DDX4|DDX3Y|DDX3X	YOR204W|YPL119C			0.00853291				0.863111	0.778453	0.902934	0.775013	0.826105	0.827266	0.792581	0.806517	0.840972	0.902201	0.670961	0.728651	0.749007	0.797004	0.633433	0.880049	0.778573	0.681384	1.15705	0.971534		0.814595	0.820673	0.863578	0.855962	0.826633	0.82584
O13370S52	O13370	S	52	SPCC1795.11	sum3	ded1,moc2,slh3	translation initiation RNA helicase Sum3	DKPSAGAAPAVGDDESVSSRGSSRSQTPSEF	_DKPSAGAAPAVGDDES(ph)VSSR_	biological regulation;cell cycle phase;cell cycle process;cell division;cellular component organization;cellular component organization at cellular level;cellular component organization or biogenesis;cellular component organization or biogenesis at cellular level;cellular process;cellular response to abiotic stimulus;cellular response to osmotic stress;cellular response to stimulus;cellular respo…	adenyl nucleotide binding;adenyl ribonucleotide binding;ATP binding;ATPase activity;ATPase activity, coupled;ATP-dependent helicase activity;ATP-dependent RNA helicase activity;binding;catalytic activity;helicase activity;hydrolase activity;hydrolase activity, acting on acid anhydrides;hydrolase activity, acting on acid anhydrides, in phosphorus-containing anhydrides;nucleic acid binding;nucleosi…	cell part;cytoplasmic part;cytosol;intracellular part	biological regulation;cell division;cellular component organization;cellular process;gene silencing;mitosis;nuclear division;organelle fission;organelle organization;regulation of cell cycle;regulation of mitotic cell cycle;response to abiotic stimulus;response to osmotic stress;response to stimulus;response to stress;translational initiation	cell part;cytosol	DDX4|DDX3Y|DDX3X	YOR204W|YPL119C	+		0.293523				1.05973	1.03985	1.20111	1.04393	1.02153	0.979432	1.0361	1.06477	0.968429	0.978186	0.973236	1.02935	0.968242	1.13991	1.07688	1.02413	1.07312	1.12632	1.13658	1.19447		1.05981	1.06555	1.09116	1.06641	1.03522	1.02248
O13370S54	O13370	S	54	SPCC1795.11	sum3	ded1,moc2,slh3	translation initiation RNA helicase Sum3	PSAGAAPAVGDDESVSSRGSSRSQTPSEFSS	_DKPSAGAAPAVGDDESVS(ph)SR_	biological regulation;cell cycle phase;cell cycle process;cell division;cellular component organization;cellular component organization at cellular level;cellular component organization or biogenesis;cellular component organization or biogenesis at cellular level;cellular process;cellular response to abiotic stimulus;cellular response to osmotic stress;cellular response to stimulus;cellular respo…	adenyl nucleotide binding;adenyl ribonucleotide binding;ATP binding;ATPase activity;ATPase activity, coupled;ATP-dependent helicase activity;ATP-dependent RNA helicase activity;binding;catalytic activity;helicase activity;hydrolase activity;hydrolase activity, acting on acid anhydrides;hydrolase activity, acting on acid anhydrides, in phosphorus-containing anhydrides;nucleic acid binding;nucleosi…	cell part;cytoplasmic part;cytosol;intracellular part	biological regulation;cell division;cellular component organization;cellular process;gene silencing;mitosis;nuclear division;organelle fission;organelle organization;regulation of cell cycle;regulation of mitotic cell cycle;response to abiotic stimulus;response to osmotic stress;response to stimulus;response to stress;translational initiation	cell part;cytosol	DDX4|DDX3Y|DDX3X	YOR204W|YPL119C		+	0.00248735				1.15773	1.12511	1.19103	0.0821156	0.596683	0.126837	0.628971	0.895897	0.774413	0.785268	0.959049	1.01811	0.777367	0.878194	1.80499	0.88199	1.08506	0.369317	1.22951	0.316637		1.01994	1.11928	1.14022	0.406768	0.408453	0.248339
O13370S55	O13370	S	55	SPCC1795.11	sum3	ded1,moc2,slh3	translation initiation RNA helicase Sum3	SAGAAPAVGDDESVSSRGSSRSQTPSEFSSN	_DKPSAGAAPAVGDDESVSS(ph)RGS(ph)SR_	biological regulation;cell cycle phase;cell cycle process;cell division;cellular component organization;cellular component organization at cellular level;cellular component organization or biogenesis;cellular component organization or biogenesis at cellular level;cellular process;cellular response to abiotic stimulus;cellular response to osmotic stress;cellular response to stimulus;cellular respo…	adenyl nucleotide binding;adenyl ribonucleotide binding;ATP binding;ATPase activity;ATPase activity, coupled;ATP-dependent helicase activity;ATP-dependent RNA helicase activity;binding;catalytic activity;helicase activity;hydrolase activity;hydrolase activity, acting on acid anhydrides;hydrolase activity, acting on acid anhydrides, in phosphorus-containing anhydrides;nucleic acid binding;nucleosi…	cell part;cytoplasmic part;cytosol;intracellular part	biological regulation;cell division;cellular component organization;cellular process;gene silencing;mitosis;nuclear division;organelle fission;organelle organization;regulation of cell cycle;regulation of mitotic cell cycle;response to abiotic stimulus;response to osmotic stress;response to stimulus;response to stress;translational initiation	cell part;cytosol	DDX4|DDX3Y|DDX3X	YOR204W|YPL119C			0.359589				0.81314	0.941245	0.967211	1.38061	1.00799	0.923617	0.8911	0.800833	1.07845	0.632751	0.760109	0.702889	0.637511	0.741072	0.738607	0.817553	0.887963	0.877193	0.936593	0.780721		0.832727	0.939108	1.05905	1.23342	1.03467	0.915607
O13370S61	O13370	S	61	SPCC1795.11	sum3	ded1,moc2,slh3	translation initiation RNA helicase Sum3	AVGDDESVSSRGSSRSQTPSEFSSNYGGRRE	_S(ph)QT(ph)PSEFSSNYGGR_	biological regulation;cell cycle phase;cell cycle process;cell division;cellular component organization;cellular component organization at cellular level;cellular component organization or biogenesis;cellular component organization or biogenesis at cellular level;cellular process;cellular response to abiotic stimulus;cellular response to osmotic stress;cellular response to stimulus;cellular respo…	adenyl nucleotide binding;adenyl ribonucleotide binding;ATP binding;ATPase activity;ATPase activity, coupled;ATP-dependent helicase activity;ATP-dependent RNA helicase activity;binding;catalytic activity;helicase activity;hydrolase activity;hydrolase activity, acting on acid anhydrides;hydrolase activity, acting on acid anhydrides, in phosphorus-containing anhydrides;nucleic acid binding;nucleosi…	cell part;cytoplasmic part;cytosol;intracellular part	biological regulation;cell division;cellular component organization;cellular process;gene silencing;mitosis;nuclear division;organelle fission;organelle organization;regulation of cell cycle;regulation of mitotic cell cycle;response to abiotic stimulus;response to osmotic stress;response to stimulus;response to stress;translational initiation	cell part;cytosol	DDX4|DDX3Y|DDX3X	YOR204W|YPL119C			0.272403				0.774653	1.27629	0.998104	1.24333	0.768758	0.77918	0.844666	0.736214	0.847673	0.802182	0.696961	0.817795	0.764351	0.595841	0.608754	1.06959	0.940026	1.06256	1.26595	0.87804		0.862558	1.14355	1.03501	1.06064	0.867578	0.828477
O13370S65	O13370	S	65	SPCC1795.11	sum3	ded1,moc2,slh3	translation initiation RNA helicase Sum3	DESVSSRGSSRSQTPSEFSSNYGGRREYNRG	_SQTPS(ph)EFSSNYGGR_	biological regulation;cell cycle phase;cell cycle process;cell division;cellular component organization;cellular component organization at cellular level;cellular component organization or biogenesis;cellular component organization or biogenesis at cellular level;cellular process;cellular response to abiotic stimulus;cellular response to osmotic stress;cellular response to stimulus;cellular respo…	adenyl nucleotide binding;adenyl ribonucleotide binding;ATP binding;ATPase activity;ATPase activity, coupled;ATP-dependent helicase activity;ATP-dependent RNA helicase activity;binding;catalytic activity;helicase activity;hydrolase activity;hydrolase activity, acting on acid anhydrides;hydrolase activity, acting on acid anhydrides, in phosphorus-containing anhydrides;nucleic acid binding;nucleosi…	cell part;cytoplasmic part;cytosol;intracellular part	biological regulation;cell division;cellular component organization;cellular process;gene silencing;mitosis;nuclear division;organelle fission;organelle organization;regulation of cell cycle;regulation of mitotic cell cycle;response to abiotic stimulus;response to osmotic stress;response to stimulus;response to stress;translational initiation	cell part;cytosol	DDX4|DDX3Y|DDX3X	YOR204W|YPL119C			0.60982				0.881524	1.12133	1.24462	1.08	1.04931	0.918473	0.834724	0.829256	0.671231	0.792707	0.838399	0.915835	0.876905	1.05571	0.956222	0.983574	1.00643	0.942507	0.969838	0.838926		0.897691	1.08091	1.1365	1.03397	1.02461	0.952187
O13370T63	O13370	T	63	SPCC1795.11	sum3	ded1,moc2,slh3	translation initiation RNA helicase Sum3	GDDESVSSRGSSRSQTPSEFSSNYGGRREYN	_SQT(ph)PSEFSSNYGGR_	biological regulation;cell cycle phase;cell cycle process;cell division;cellular component organization;cellular component organization at cellular level;cellular component organization or biogenesis;cellular component organization or biogenesis at cellular level;cellular process;cellular response to abiotic stimulus;cellular response to osmotic stress;cellular response to stimulus;cellular respo…	adenyl nucleotide binding;adenyl ribonucleotide binding;ATP binding;ATPase activity;ATPase activity, coupled;ATP-dependent helicase activity;ATP-dependent RNA helicase activity;binding;catalytic activity;helicase activity;hydrolase activity;hydrolase activity, acting on acid anhydrides;hydrolase activity, acting on acid anhydrides, in phosphorus-containing anhydrides;nucleic acid binding;nucleosi…	cell part;cytoplasmic part;cytosol;intracellular part	biological regulation;cell division;cellular component organization;cellular process;gene silencing;mitosis;nuclear division;organelle fission;organelle organization;regulation of cell cycle;regulation of mitotic cell cycle;response to abiotic stimulus;response to osmotic stress;response to stimulus;response to stress;translational initiation	cell part;cytosol	DDX4|DDX3Y|DDX3X	YOR204W|YPL119C			0.773267				0.601395	0.817996	1.02462	1.12419	0.901144	0.763359	0.635607	0.619348	0.59386	0.56243	0.605657	0.541272	0.485203	0.561104	0.558534	0.653211	0.710278	0.735132	0.674354	0.602882		0.614129	0.820735	0.98469	1.07505	0.897987	0.749482
O13612S366	O13612	S	366	SPBC32H8.02c	nep2	mug120,pi021,SPACTOKYO_453.14c	NEDD8 protease Nep2	HPNSEPNPKLDSQPNSSPVRRPSLIKVKTAS	_LDSQPNS(ph)S(ph)PVRRPSLIK_	cell cycle phase;cell cycle process;cellular macromolecule metabolic process;cellular metabolic process;cellular process;cellular protein metabolic process;macromolecule metabolic process;macromolecule modification;meiosis;metabolic process;primary metabolic process;protein deneddylation;protein metabolic process;protein modification by small protein conjugation or removal;protein modification by…	catalytic activity;cysteine-type peptidase activity;hydrolase activity;NEDD8-specific protease activity;peptidase activity;peptidase activity, acting on L-amino acid peptides;small conjugating protein-specific protease activity	cell part;cytoplasm;intracellular membrane-bounded organelle;intracellular organelle;intracellular part;membrane-bounded organelle;nucleus;organelle	cellular metabolic process;cellular process;macromolecule metabolic process;macromolecule modification;meiosis;metabolic process;primary metabolic process;protein metabolic process;protein modification by small protein conjugation or removal;protein modification process;proteolysis	cell part;cytoplasm;intracellular membrane-bounded organelle;intracellular organelle;nucleus;organelle	SENP8	YPL020C		+	0.303908	Interphase			2.29859	1.61839	1.2588	1.3334	1.41417	1.85395	1.96178	1.7633	2.2295	2.37575	2.26927	1.95294	2.04981	2.34148	2.10713	1.49803	1.92771	0.419023	1.40491	2.28618		1.97039	1.38855	1.25932	1.40234	1.4406	1.6061
O13614S111	O13614	S	111	SPBP22H7.08	rps1002	pi023,rps10-2,rps10B,SPACTOKYO_453.11	40S ribosomal protein S10 (predicted)	RPAAPRAGRPEPRERSSAADAGYRRAEKKDD	_ERS(ph)SAADAGYR_	biosynthetic process;cellular biosynthetic process;cellular localization;cellular macromolecule biosynthetic process;cellular macromolecule metabolic process;cellular metabolic process;cellular process;cellular protein metabolic process;cytoplasmic translation;establishment of localization;establishment of localization in cell;establishment of organelle localization;establishment of ribosome loca…	structural constituent of ribosome;structural molecule activity	cell part;cytosolic small ribosomal subunit;intracellular organelle part;intracellular part;macromolecular complex;organelle part;ribonucleoprotein complex;small ribosomal subunit	biosynthetic process;cellular localization;cellular metabolic process;cellular process;cytoplasmic translation;establishment of localization;localization;macromolecule metabolic process;metabolic process;nuclear transport;nucleocytoplasmic transport;primary metabolic process;protein metabolic process;ribosomal subunit export from nucleus;translation;transport	cell part;macromolecular complex;ribonucleoprotein complex;small ribosomal subunit	RPS10	YMR230W|YOR293W	+		0.624138				0.866852	0.91483	0.864304	0.845809	0.832501	0.835701	0.900982	0.955932	0.919033	0.973899	0.918611	0.967867	1.0136	0.9993	1.03746	0.974279	0.950661	0.926698	0.989315	1.07395		0.911804	0.901427	0.827763	0.851797	0.860766	0.85548
O13614S112	O13614	S	112	SPBP22H7.08	rps1002	pi023,rps10-2,rps10B,SPACTOKYO_453.11	40S ribosomal protein S10 (predicted)	PAAPRAGRPEPRERSSAADAGYRRAEKKDDG	_ERSS(ph)AADAGYR_	biosynthetic process;cellular biosynthetic process;cellular localization;cellular macromolecule biosynthetic process;cellular macromolecule metabolic process;cellular metabolic process;cellular process;cellular protein metabolic process;cytoplasmic translation;establishment of localization;establishment of localization in cell;establishment of organelle localization;establishment of ribosome loca…	structural constituent of ribosome;structural molecule activity	cell part;cytosolic small ribosomal subunit;intracellular organelle part;intracellular part;macromolecular complex;organelle part;ribonucleoprotein complex;small ribosomal subunit	biosynthetic process;cellular localization;cellular metabolic process;cellular process;cytoplasmic translation;establishment of localization;localization;macromolecule metabolic process;metabolic process;nuclear transport;nucleocytoplasmic transport;primary metabolic process;protein metabolic process;ribosomal subunit export from nucleus;translation;transport	cell part;macromolecular complex;ribonucleoprotein complex;small ribosomal subunit	RPS10	YMR230W|YOR293W			-0.164124				1.00101	1.25218	1.03582	1.15942	1.1655	1.11928	1.28981	1.40015	0.92302	1.3833	1.60051	0.914077	1.35862	1.92075	1.139	1.48956	1.16395	1.2761	1.58567	1.34088		1.15511	1.15864	1.09245	1.1727	1.14102	1.18188
O13614S136	O13614	S	136	SPBP22H7.08	rps1002	pi023,rps10-2,rps10B,SPACTOKYO_453.11	40S ribosomal protein S10 (predicted)	AEKKDDGAAPGGFAPSFRGGFGRPVAA____	_KDDGAAPGGFAPS(ph)FR_	biosynthetic process;cellular biosynthetic process;cellular localization;cellular macromolecule biosynthetic process;cellular macromolecule metabolic process;cellular metabolic process;cellular process;cellular protein metabolic process;cytoplasmic translation;establishment of localization;establishment of localization in cell;establishment of organelle localization;establishment of ribosome loca…	structural constituent of ribosome;structural molecule activity	cell part;cytosolic small ribosomal subunit;intracellular organelle part;intracellular part;macromolecular complex;organelle part;ribonucleoprotein complex;small ribosomal subunit	biosynthetic process;cellular localization;cellular metabolic process;cellular process;cytoplasmic translation;establishment of localization;localization;macromolecule metabolic process;metabolic process;nuclear transport;nucleocytoplasmic transport;primary metabolic process;protein metabolic process;ribosomal subunit export from nucleus;translation;transport	cell part;macromolecular complex;ribonucleoprotein complex;small ribosomal subunit	RPS10	YMR230W|YOR293W	+		0.398625				0.832154	0.961076	1.06673	1.00821	0.990001	0.945984	0.905797	0.935716	0.886604	0.810504	0.864454	0.849762	0.845595	0.887233	0.967961	0.959233	0.792644	0.92687	0.920641	0.972006		0.913584	0.950302	0.997244	0.96411	0.95704	0.931209
O13620S227	O13620	S	227	SPBP22H7.02c	mrd1	pi029,SPACTOKYO_453.05c	RNA-binding protein Mrd1 (predicted)	IDGREKSSSELHEEESEQAAEGDTAKNSGTD	_SSSELHEEES(ph)EQAAEGDTAK_	cellular component assembly;cellular component assembly at cellular level;cellular component organization;cellular component organization at cellular level;cellular component organization or biogenesis;cellular component organization or biogenesis at cellular level;cellular macromolecular complex assembly;cellular macromolecular complex subunit organization;cellular macromolecule metabolic proces…	binding;nucleic acid binding;nucleotide binding;RNA binding	90S preribosome;cell part;intracellular non-membrane-bounded organelle;intracellular organelle;intracellular organelle part;intracellular part;macromolecular complex;non-membrane-bounded organelle;nuclear part;nucleolus;organelle;organelle part;preribosome;ribonucleoprotein complex	cellular component assembly;cellular component organization;cellular macromolecular complex assembly;cellular metabolic process;cellular nitrogen compound metabolic process;cellular process;macromolecular complex assembly;macromolecule metabolic process;metabolic process;nitrogen compound metabolic process;nucleobase-containing compound metabolic process;primary metabolic process;ribonucleoprotei…	cell part;intracellular non-membrane-bounded organelle;intracellular organelle;macromolecular complex;nucleolus;organelle;preribosome;ribonucleoprotein complex	RBM19	YPR112C	+		0.333855				0.927042	1.06042	1.02558	1.0564	1.04116	0.931445	1.04585	1.04607	0.974279	0.964134	0.966837	0.949668	0.889442	0.863782	0.93423	1.00136	0.902283	0.878118	1.0167	0.964413		0.934218	1.0167	1.03048	1.05787	1.00483	0.994117
O13620S248	O13620	S	248	SPBP22H7.02c	mrd1	pi029,SPACTOKYO_453.05c	RNA-binding protein Mrd1 (predicted)	GDTAKNSGTDAQAPLSDDEWLRLHRTRIKEK	_NSGTDAQAPLS(ph)DDEWLR_	cellular component assembly;cellular component assembly at cellular level;cellular component organization;cellular component organization at cellular level;cellular component organization or biogenesis;cellular component organization or biogenesis at cellular level;cellular macromolecular complex assembly;cellular macromolecular complex subunit organization;cellular macromolecule metabolic proces…	binding;nucleic acid binding;nucleotide binding;RNA binding	90S preribosome;cell part;intracellular non-membrane-bounded organelle;intracellular organelle;intracellular organelle part;intracellular part;macromolecular complex;non-membrane-bounded organelle;nuclear part;nucleolus;organelle;organelle part;preribosome;ribonucleoprotein complex	cellular component assembly;cellular component organization;cellular macromolecular complex assembly;cellular metabolic process;cellular nitrogen compound metabolic process;cellular process;macromolecular complex assembly;macromolecule metabolic process;metabolic process;nitrogen compound metabolic process;nucleobase-containing compound metabolic process;primary metabolic process;ribonucleoprotei…	cell part;intracellular non-membrane-bounded organelle;intracellular organelle;macromolecular complex;nucleolus;organelle;preribosome;ribonucleoprotein complex	RBM19	YPR112C			0.63997				0.386832	0.734862	0.796495	0.558005	0.496946	0.403307	0.372592	0.336072	0.342864	0.355556	0.359312	0.353919	0.349271	0.325024	0.373552	0.335706	0.482243	0.415834	0.427759	0.404567		0.348711	0.693245	0.867033	0.74782	0.557069	0.416467
O13633S58	O13633	S	58	SPBC17A3.05c		pi041	DNAJ/DUF1977 DNAJB12 homolog (predicted)	GEDFVKQIEKQKLTGSPNPQATPKQENKSNF	_LTGS(ph)PNPQATPK_	cellular macromolecule metabolic process;cellular metabolic process;cellular process;cellular protein metabolic process;macromolecule metabolic process;metabolic process;primary metabolic process;protein folding;protein metabolic process	binding;heat shock protein binding;Hsp70 protein binding;protein binding	cell part;cytoplasmic part;endoplasmic reticulum;endoplasmic reticulum membrane;endoplasmic reticulum part;integral to membrane;intracellular membrane-bounded organelle;intracellular organelle;intracellular organelle part;intracellular part;intrinsic to membrane;membrane;membrane part;membrane-bounded organelle;organelle;organelle membrane;organelle part	cellular metabolic process;cellular process;macromolecule metabolic process;metabolic process;primary metabolic process;protein folding;protein metabolic process	cell part;endoplasmic reticulum;intracellular membrane-bounded organelle;intracellular organelle;membrane;organelle	DNAJB14|DNAJB12	NONE		+	0.75337	M/G1			0.335694	0.666667	0.925755	1.06324	1.00561	0.94679	0.727114	0.641601	0.583737	0.518162	0.482905	0.0867003	0.344305	0.326775	0.313147	0.396321	0.579106	0.648676	0.622432	0.508337		0.325316	0.698155	0.899525	0.996815	0.943948	0.784859
O13633T64	O13633	T	64	SPBC17A3.05c		pi041	DNAJ/DUF1977 DNAJB12 homolog (predicted)	QIEKQKLTGSPNPQATPKQENKSNFFSEKQS	_LTGSPNPQAT(ph)PK_	cellular macromolecule metabolic process;cellular metabolic process;cellular process;cellular protein metabolic process;macromolecule metabolic process;metabolic process;primary metabolic process;protein folding;protein metabolic process	binding;heat shock protein binding;Hsp70 protein binding;protein binding	cell part;cytoplasmic part;endoplasmic reticulum;endoplasmic reticulum membrane;endoplasmic reticulum part;integral to membrane;intracellular membrane-bounded organelle;intracellular organelle;intracellular organelle part;intracellular part;intrinsic to membrane;membrane;membrane part;membrane-bounded organelle;organelle;organelle membrane;organelle part	cellular metabolic process;cellular process;macromolecule metabolic process;metabolic process;primary metabolic process;protein folding;protein metabolic process	cell part;endoplasmic reticulum;intracellular membrane-bounded organelle;intracellular organelle;membrane;organelle	DNAJB14|DNAJB12	NONE		+	0.731886	Mitotic	Cdc2		0.178025	0.711187	0.949397	0.737463	0.358603	0.200233	0.114119	0.0927043	0.104889	0.0785671	0.0858517	0.185062	0.0669255	0.0950658	0.109039	0.180018	0.293807	0.250295	0.198039	0.140076		0.136734	0.599066	0.870482	0.689731	0.356092	0.191217
O13637S1042	O13637	S	1042	SPBC8D2.20c	sec31		COPII-coated vesicle component Sec31 (predicted)	SQRASAYEPPTVSVPSPSALSPSVTPQLPPV	_ASAYEPPTVSVPS(ph)PSALS(ph)PSVTPQLPPVSSR_	cellular component organization;cellular component organization or biogenesis;cellular membrane organization;cellular process;ER to Golgi vesicle-mediated transport;establishment of localization;establishment of localization in cell;establishment of protein localization;Golgi vesicle transport;intracellular protein transport;intracellular transport;membrane organization;nuclear envelope organizat…		cell part;COPII vesicle coat;cytoplasmic part;cytoplasmic vesicle part;cytosol;endoplasmic reticulum membrane;endoplasmic reticulum part;intracellular organelle part;intracellular part;macromolecular complex;membrane;membrane coat;membrane part;organelle membrane;organelle part;protein complex;vesicle coat	cellular component organization;cellular membrane organization;cellular process;establishment of localization;Golgi vesicle transport;membrane organization;protein transport;transport;vesicle-mediated transport	cell part;cytosol;macromolecular complex;membrane;protein complex	SEC31B|SEC31A	YDL195W	+		0.282104				1.16475	1.18597	1.42751	1.26459	1.14869	1.10218	1.03647	1.09814	1.28583	1.07956	1.28883	1.15173	1.18159	1.08851	1.11387	1.18662	1.0879	1.06263	0.967586	1.07452		1.19858	1.22788	1.27757	1.20404	1.16811	1.10539
O13637S1047	O13637	S	1047	SPBC8D2.20c	sec31		COPII-coated vesicle component Sec31 (predicted)	AYEPPTVSVPSPSALSPSVTPQLPPVSSRLP	_ASAYEPPTVSVPS(ph)PSALS(ph)PSVTPQLPPVSSR_	cellular component organization;cellular component organization or biogenesis;cellular membrane organization;cellular process;ER to Golgi vesicle-mediated transport;establishment of localization;establishment of localization in cell;establishment of protein localization;Golgi vesicle transport;intracellular protein transport;intracellular transport;membrane organization;nuclear envelope organizat…		cell part;COPII vesicle coat;cytoplasmic part;cytoplasmic vesicle part;cytosol;endoplasmic reticulum membrane;endoplasmic reticulum part;intracellular organelle part;intracellular part;macromolecular complex;membrane;membrane coat;membrane part;organelle membrane;organelle part;protein complex;vesicle coat	cellular component organization;cellular membrane organization;cellular process;establishment of localization;Golgi vesicle transport;membrane organization;protein transport;transport;vesicle-mediated transport	cell part;cytosol;macromolecular complex;membrane;protein complex	SEC31B|SEC31A	YDL195W			0.420835				1.25886	1.43548	1.38171	1.24031	1.14766	1.26088	1.27669	1.14805	1.25541	1.45018	1.32081	1.53306	1.65243	1.20491	1.23752	1.21579	1.17616	0.920895	1.16682	1.15988		1.18505	1.33028	1.31454	1.25789	1.21137	1.22382
O13637S517	O13637	S	517	SPBC8D2.20c	sec31		COPII-coated vesicle component Sec31 (predicted)	ELSKNANNENYDDDSSFYGKLAESVQEVSIA	_NANNENYDDDSS(ph)FYGK_	cellular component organization;cellular component organization or biogenesis;cellular membrane organization;cellular process;ER to Golgi vesicle-mediated transport;establishment of localization;establishment of localization in cell;establishment of protein localization;Golgi vesicle transport;intracellular protein transport;intracellular transport;membrane organization;nuclear envelope organizat…		cell part;COPII vesicle coat;cytoplasmic part;cytoplasmic vesicle part;cytosol;endoplasmic reticulum membrane;endoplasmic reticulum part;intracellular organelle part;intracellular part;macromolecular complex;membrane;membrane coat;membrane part;organelle membrane;organelle part;protein complex;vesicle coat	cellular component organization;cellular membrane organization;cellular process;establishment of localization;Golgi vesicle transport;membrane organization;protein transport;transport;vesicle-mediated transport	cell part;cytosol;macromolecular complex;membrane;protein complex	SEC31B|SEC31A	YDL195W		+	0.804293	Mitotic	Plo1		0.209846	0.516502	0.778089	0.959325	0.861104	0.627904	0.46557	0.350139	0.286066	0.258531	0.224336	0.221691	0.199167	0.201711	0.194307	0.239889	0.425733	0.486995	0.415817	0.343974		0.193685	0.571627	0.833093	0.976502	0.802719	0.59866
O13637S525	O13637	S	525	SPBC8D2.20c	sec31		COPII-coated vesicle component Sec31 (predicted)	ENYDDDSSFYGKLAESVQEVSIADKKDAEIV	_LAES(ph)VQEVSIADKK_	cellular component organization;cellular component organization or biogenesis;cellular membrane organization;cellular process;ER to Golgi vesicle-mediated transport;establishment of localization;establishment of localization in cell;establishment of protein localization;Golgi vesicle transport;intracellular protein transport;intracellular transport;membrane organization;nuclear envelope organizat…		cell part;COPII vesicle coat;cytoplasmic part;cytoplasmic vesicle part;cytosol;endoplasmic reticulum membrane;endoplasmic reticulum part;intracellular organelle part;intracellular part;macromolecular complex;membrane;membrane coat;membrane part;organelle membrane;organelle part;protein complex;vesicle coat	cellular component organization;cellular membrane organization;cellular process;establishment of localization;Golgi vesicle transport;membrane organization;protein transport;transport;vesicle-mediated transport	cell part;cytosol;macromolecular complex;membrane;protein complex	SEC31B|SEC31A	YDL195W			0.730334				0.832085	0.97144	1.02077	1.10719	1.14964	1.13176	1.04342	1.06213	0.939408	0.980681	0.883158	0.870246	0.789266	0.774413	0.735348	0.881213	0.793651	0.933707	1.06684	1.00438		0.868556	0.979291	1.00812	1.05575	1.12463	1.12079
O13637S885	O13637	S	885	SPBC8D2.20c	sec31		COPII-coated vesicle component Sec31 (predicted)	QLPMRRAAPSMAPVRSPFPGASSAQPAAMSR	_S(ph)PFPGASSAQPAAM(ox)S(ph)R_	cellular component organization;cellular component organization or biogenesis;cellular membrane organization;cellular process;ER to Golgi vesicle-mediated transport;establishment of localization;establishment of localization in cell;establishment of protein localization;Golgi vesicle transport;intracellular protein transport;intracellular transport;membrane organization;nuclear envelope organizat…		cell part;COPII vesicle coat;cytoplasmic part;cytoplasmic vesicle part;cytosol;endoplasmic reticulum membrane;endoplasmic reticulum part;intracellular organelle part;intracellular part;macromolecular complex;membrane;membrane coat;membrane part;organelle membrane;organelle part;protein complex;vesicle coat	cellular component organization;cellular membrane organization;cellular process;establishment of localization;Golgi vesicle transport;membrane organization;protein transport;transport;vesicle-mediated transport	cell part;cytosol;macromolecular complex;membrane;protein complex	SEC31B|SEC31A	YDL195W			0.509161				0.72648	1.13911	0.987167	0.980104	0.628575	0.620578	0.484356	0.506227	0.64973	0.681106	0.645332	0.679856	0.6031	0.647543	0.758265	0.541506	0.794534	0.645536	0.523013	0.551511		0.716433	1.02638	1.01816	0.920793	0.672153	0.5845
O13637S899	O13637	S	899	SPBC8D2.20c	sec31		COPII-coated vesicle component Sec31 (predicted)	RSPFPGASSAQPAAMSRTSSVSTLPPPPPTA	_S(ph)PFPGASSAQPAAM(ox)S(ph)R_	cellular component organization;cellular component organization or biogenesis;cellular membrane organization;cellular process;ER to Golgi vesicle-mediated transport;establishment of localization;establishment of localization in cell;establishment of protein localization;Golgi vesicle transport;intracellular protein transport;intracellular transport;membrane organization;nuclear envelope organizat…		cell part;COPII vesicle coat;cytoplasmic part;cytoplasmic vesicle part;cytosol;endoplasmic reticulum membrane;endoplasmic reticulum part;intracellular organelle part;intracellular part;macromolecular complex;membrane;membrane coat;membrane part;organelle membrane;organelle part;protein complex;vesicle coat	cellular component organization;cellular membrane organization;cellular process;establishment of localization;Golgi vesicle transport;membrane organization;protein transport;transport;vesicle-mediated transport	cell part;cytosol;macromolecular complex;membrane;protein complex	SEC31B|SEC31A	YDL195W	+		0.468				1.145	1.2279	1.13259	1.18409	1.25786	1.24406	1.39088	1.34046	1.3231	1.22547	1.22677	1.23988	1.2139	1.20052	1.23056	1.23375	1.27835	1.29311	1.30241	1.22353		1.22865	1.22343	1.1841	1.20725	1.25307	1.25286
O13637S925	O13637	S	925	SPBC8D2.20c	sec31		COPII-coated vesicle component Sec31 (predicted)	PPPTASMTASAPAIASPPPPKVGETYHPPTA	_T(ph)SSVSTLPPPPPTASMTASAPAIAS(ph)PPPPK_	cellular component organization;cellular component organization or biogenesis;cellular membrane organization;cellular process;ER to Golgi vesicle-mediated transport;establishment of localization;establishment of localization in cell;establishment of protein localization;Golgi vesicle transport;intracellular protein transport;intracellular transport;membrane organization;nuclear envelope organizat…		cell part;COPII vesicle coat;cytoplasmic part;cytoplasmic vesicle part;cytosol;endoplasmic reticulum membrane;endoplasmic reticulum part;intracellular organelle part;intracellular part;macromolecular complex;membrane;membrane coat;membrane part;organelle membrane;organelle part;protein complex;vesicle coat	cellular component organization;cellular membrane organization;cellular process;establishment of localization;Golgi vesicle transport;membrane organization;protein transport;transport;vesicle-mediated transport	cell part;cytosol;macromolecular complex;membrane;protein complex	SEC31B|SEC31A	YDL195W			0.617006				0.694251	0.911744	1.11763	1.2252	1.09388	1.008	0.949668	0.820076	0.823113	0.839489	0.816993	0.809782	0.82631	0.914244	0.884877	0.93791	1.00364	0.921489	0.893017	0.89222		0.756581	1.0087	1.12443	1.11161	1.05508	0.964439
O13637S952	O13637	S	952	SPBC8D2.20c	sec31		COPII-coated vesicle component Sec31 (predicted)	PPTASGTRVPPVQQPSHPNPYTPVAPQSPVA	_VPPVQQPS(ph)HPNPYT(ph)PVAPQSPVAAASR_	cellular component organization;cellular component organization or biogenesis;cellular membrane organization;cellular process;ER to Golgi vesicle-mediated transport;establishment of localization;establishment of localization in cell;establishment of protein localization;Golgi vesicle transport;intracellular protein transport;intracellular transport;membrane organization;nuclear envelope organizat…		cell part;COPII vesicle coat;cytoplasmic part;cytoplasmic vesicle part;cytosol;endoplasmic reticulum membrane;endoplasmic reticulum part;intracellular organelle part;intracellular part;macromolecular complex;membrane;membrane coat;membrane part;organelle membrane;organelle part;protein complex;vesicle coat	cellular component organization;cellular membrane organization;cellular process;establishment of localization;Golgi vesicle transport;membrane organization;protein transport;transport;vesicle-mediated transport	cell part;cytosol;macromolecular complex;membrane;protein complex	SEC31B|SEC31A	YDL195W	+		0.520638				1.22023	1.29572	1.26539	1.23352	1.27149	1.13453	1.12703	1.1934	1.26453	1.31666	1.33576	1.36054	1.30051	1.21843	1.25455	1.20935	1.2871	1.2144	1.2037	1.20974		1.21283	1.23265	1.22699	1.23219	1.21622	1.18135
O13637S964	O13637	S	964	SPBC8D2.20c	sec31		COPII-coated vesicle component Sec31 (predicted)	QQPSHPNPYTPVAPQSPVAAASRISSSPNMP	_VPPVQQPSHPNPYTPVAPQS(ph)PVAAAS(ph)R_	cellular component organization;cellular component organization or biogenesis;cellular membrane organization;cellular process;ER to Golgi vesicle-mediated transport;establishment of localization;establishment of localization in cell;establishment of protein localization;Golgi vesicle transport;intracellular protein transport;intracellular transport;membrane organization;nuclear envelope organizat…		cell part;COPII vesicle coat;cytoplasmic part;cytoplasmic vesicle part;cytosol;endoplasmic reticulum membrane;endoplasmic reticulum part;intracellular organelle part;intracellular part;macromolecular complex;membrane;membrane coat;membrane part;organelle membrane;organelle part;protein complex;vesicle coat	cellular component organization;cellular membrane organization;cellular process;establishment of localization;Golgi vesicle transport;membrane organization;protein transport;transport;vesicle-mediated transport	cell part;cytosol;macromolecular complex;membrane;protein complex	SEC31B|SEC31A	YDL195W	+		0.561244				1.23919	1.22831	1.28454	1.25878	1.22118	1.17926	1.18565	1.21485	1.31347	1.33858	1.28371	1.28409	1.24609	1.20363	1.23006	1.21948	1.19954	1.1912	1.1589	1.25478		1.20233	1.22019	1.24196	1.24258	1.2194	1.17876
O13648T210	O13648	T	210	SPBC8D2.10c	rmt3		type I ribosomal protein arginine N-methyltransferase Rmt3	KMNELTSQTTDQLSVTPKKADNDSYYFESYA	_M(ox)NELTSQTTDQLSVT(ph)PK_	cellular component biogenesis;cellular component biogenesis at cellular level;cellular component organization or biogenesis;cellular component organization or biogenesis at cellular level;cellular macromolecule metabolic process;cellular metabolic process;cellular process;cellular protein metabolic process;macromolecule metabolic process;macromolecule methylation;macromolecule modification;metabo…	arginine N-methyltransferase activity;binding;catalytic activity;cation binding;ion binding;metal ion binding;methyltransferase activity;N-methyltransferase activity;protein methyltransferase activity;protein-arginine N-methyltransferase activity;ribonucleoprotein binding;ribosome binding;S-adenosylmethionine-dependent methyltransferase activity;transferase activity;transferase activity, transfer…	cell part;cytoplasmic part;cytosol;intracellular non-membrane-bounded organelle;intracellular organelle;intracellular part;macromolecular complex;non-membrane-bounded organelle;organelle;ribonucleoprotein complex;ribosome	cellular metabolic process;cellular process;macromolecule metabolic process;macromolecule modification;metabolic process;one-carbon metabolic process;peptidyl-amino acid modification;primary metabolic process;protein alkylation;protein metabolic process;protein modification process;ribosome biogenesis;small molecule metabolic process	cell part;cytosol;intracellular non-membrane-bounded organelle;intracellular organelle;macromolecular complex;organelle;ribonucleoprotein complex;ribosome	PRMT3	NONE			0.207689				0.602736	1.56693	1.01092	1.15062	1.10138	1.4039	0.999101	0.80457	0.889047	0.802182	0.803342	0.761267	0.693001	0.81248	0.670017	0.738498	0.829256	0.900171	0.898715	0.866777		0.707448	1.13743	1.06252	1.14914	1.11708	1.14746
O13651S993	O13651	S	993	SPBC8D2.06	irs1		cytoplasmic isoleucine-tRNA ligase Irs1 (predicted)	LAREVINRVQRLRKKSNLQVTDDVRMTYKIK	_KS(ph)NLQVTDDVR_	amine metabolic process;amino acid activation;biological regulation;biosynthetic process;carboxylic acid metabolic process;cellular amine metabolic process;cellular amino acid metabolic process;cellular biosynthetic process;cellular ketone metabolic process;cellular macromolecule biosynthetic process;cellular macromolecule metabolic process;cellular metabolic process;cellular nitrogen compound me…	adenyl nucleotide binding;adenyl ribonucleotide binding;aminoacyl-tRNA editing activity;aminoacyl-tRNA ligase activity;ATP binding;binding;carboxylic ester hydrolase activity;catalytic activity;hydrolase activity;hydrolase activity, acting on ester bonds;isoleucine-tRNA ligase activity;ligase activity;ligase activity, forming aminoacyl-tRNA and related compounds;ligase activity, forming carbon-ox…	cell part;cytoplasmic part;cytosol;intracellular part	amine metabolic process;biological regulation;biosynthetic process;cellular amino acid metabolic process;cellular ketone metabolic process;cellular metabolic process;cellular nitrogen compound metabolic process;cellular process;cytoplasmic translation;macromolecule metabolic process;metabolic process;nitrogen compound metabolic process;nucleobase-containing compound metabolic process;organic acid…	cell part;cytosol	IARS	YBL076C			0.744399				0.949577	0.831601	1.05343	0.995025	1.13989	1.13609	1.14449	1.23997	1.2464	1.3667	1.41768	1.81212	1.53297	1.5707	1.80858	1.62755	1.74584	1.58238	1.33124	1.61093		0.979497	0.910797	0.985324	1.03544	1.13554	1.13866
O13657S168	O13657	S	168	SPBC27B12.12c			CorA family magnesium ion transmembrane transporter (predicted)	SNKKHRGRRVKHSPKSTLEVPDGIPDIKALS	_S(ph)TLEVPDGIPDIK_	response to chemical stimulus;response to inorganic substance;response to metal ion;response to nickel ion;response to stimulus	cation transmembrane transporter activity;divalent inorganic cation transmembrane transporter activity;inorganic cation transmembrane transporter activity;ion transmembrane transporter activity;magnesium ion transmembrane transporter activity;metal ion transmembrane transporter activity;substrate-specific transmembrane transporter activity;substrate-specific transporter activity;transmembrane tra…	cell part;cytoplasm;integral to membrane;integral to plasma membrane;intracellular part;intrinsic to membrane;intrinsic to plasma membrane;membrane part;plasma membrane part	response to chemical stimulus;response to stimulus	cell part;cytoplasm	NONE	YOL130W			0.841091				1.10946	1.0635	0.909008	0.902364	0.910996	0.966837	0.909339	0.863409	0.881601	0.789079	0.843384	1.32046	1.33656	1.49757	1.50643	1.682	1.7201	1.54181	1.1776	1.34448		1.06055	0.950237	0.930155	0.976038	0.958871	0.981695
O13657S318	O13657	S	318	SPBC27B12.12c			CorA family magnesium ion transmembrane transporter (predicted)	DTDLTELPTKSTAQFSDETFTVQPRLKSTHS	_STAQFS(ph)DETFTVQPR_	response to chemical stimulus;response to inorganic substance;response to metal ion;response to nickel ion;response to stimulus	cation transmembrane transporter activity;divalent inorganic cation transmembrane transporter activity;inorganic cation transmembrane transporter activity;ion transmembrane transporter activity;magnesium ion transmembrane transporter activity;metal ion transmembrane transporter activity;substrate-specific transmembrane transporter activity;substrate-specific transporter activity;transmembrane tra…	cell part;cytoplasm;integral to membrane;integral to plasma membrane;intracellular part;intrinsic to membrane;intrinsic to plasma membrane;membrane part;plasma membrane part	response to chemical stimulus;response to stimulus	cell part;cytoplasm	NONE	YOL130W			0.653767				0.849979	1.05186	0.985902	0.9996	0.917179	0.906207	0.874661	0.869565	0.829325	0.793147	0.817795	0.841043	0.753125	0.768108	0.772977	0.823045	0.952187	0.965437	1.1375	1.02041		0.916029	1.08456	1.01986	1.00651	0.932976	0.885257
O13657S345	O13657	S	345	SPBC27B12.12c			CorA family magnesium ion transmembrane transporter (predicted)	STHSSIADNEDREVDSQVDENTRVVEEDVCF	_EVDS(ph)QVDENTR_	response to chemical stimulus;response to inorganic substance;response to metal ion;response to nickel ion;response to stimulus	cation transmembrane transporter activity;divalent inorganic cation transmembrane transporter activity;inorganic cation transmembrane transporter activity;ion transmembrane transporter activity;magnesium ion transmembrane transporter activity;metal ion transmembrane transporter activity;substrate-specific transmembrane transporter activity;substrate-specific transporter activity;transmembrane tra…	cell part;cytoplasm;integral to membrane;integral to plasma membrane;intracellular part;intrinsic to membrane;intrinsic to plasma membrane;membrane part;plasma membrane part	response to chemical stimulus;response to stimulus	cell part;cytoplasm	NONE	YOL130W			0.646006				0.647375	0.681199	0.623597	0.559754	0.660153	0.622239	0.593296	0.502437	0.607109	0.526648	0.667379	0.666506	0.658639	0.802118	0.707306	0.783761	0.786463	0.774144	0.820838	0.807002		0.611224	0.753558	0.660505	0.612879	0.625933	0.586872
O13658S230	O13658	S	230	SPBC27B12.11c	pho7		transcription factor Pho7	AQAHHQDGAPLQRVCSAPDPPKTSMPPFGSA	_VCS(ph)APDPPK_		binding;cation binding;core promoter proximal region DNA binding;core promoter proximal region sequence-specific DNA binding;DNA binding;ion binding;metal ion binding;nucleic acid binding;nucleic acid binding transcription factor activity;regulatory region DNA binding;regulatory region nucleic acid binding;RNA polymerase II core promoter proximal region sequence-specific DNA binding;RNA polymeras…	cell part;cytoplasmic part;cytosol;intracellular membrane-bounded organelle;intracellular organelle;intracellular part;membrane-bounded organelle;nucleus;organelle		cell part;cytosol;intracellular membrane-bounded organelle;intracellular organelle;nucleus;organelle	NONE	NONE			0.664967				0.852006	1.14708	1.18883	1.04398	0.870852	0.797639	0.772917	0.797893	0.806517	0.805218	0.738389	0.79139	0.885583	0.930579	1.006	0.931619	0.866777	0.85492	0.913409	0.895175		0.849372	1.05315	1.09669	1.02121	0.891324	0.819878
O13658S247	O13658	S	247	SPBC27B12.11c	pho7		transcription factor Pho7	PDPPKTSMPPFGSAGSPSPNRSLNVSNNTTP	_TSM(ox)PPFGSAGS(ph)PSPNR_		binding;cation binding;core promoter proximal region DNA binding;core promoter proximal region sequence-specific DNA binding;DNA binding;ion binding;metal ion binding;nucleic acid binding;nucleic acid binding transcription factor activity;regulatory region DNA binding;regulatory region nucleic acid binding;RNA polymerase II core promoter proximal region sequence-specific DNA binding;RNA polymeras…	cell part;cytoplasmic part;cytosol;intracellular membrane-bounded organelle;intracellular organelle;intracellular part;membrane-bounded organelle;nucleus;organelle		cell part;cytosol;intracellular membrane-bounded organelle;intracellular organelle;nucleus;organelle	NONE	NONE			0.526414				0.940026	1.32735	1.40562	1.19262	0.833472	0.8364	0.857486	0.755344	0.985222	0.856238	1.03372	0.898069	0.820883	0.823656	0.866251	1.03524	1.01999	0.932488	0.97561	0.867303		0.974511	1.18363	1.29786	1.09205	0.887116	0.87599
O13658S461	O13658	S	461	SPBC27B12.11c	pho7		transcription factor Pho7	SSAGSKPFNRKSRNRSFTNPVGMTEEHFLRE	_NRS(ph)FTNPVGMTEEHFLR_		binding;cation binding;core promoter proximal region DNA binding;core promoter proximal region sequence-specific DNA binding;DNA binding;ion binding;metal ion binding;nucleic acid binding;nucleic acid binding transcription factor activity;regulatory region DNA binding;regulatory region nucleic acid binding;RNA polymerase II core promoter proximal region sequence-specific DNA binding;RNA polymeras…	cell part;cytoplasmic part;cytosol;intracellular membrane-bounded organelle;intracellular organelle;intracellular part;membrane-bounded organelle;nucleus;organelle		cell part;cytosol;intracellular membrane-bounded organelle;intracellular organelle;nucleus;organelle	NONE	NONE			0.619725				0.737572	1.07752	1.35492	1.23681	1.5821	1.28128	1.1573	1.1589	0.934579	0.790514	0.888494	0.903343	0.831117	0.728173	0.781433	1.04204	1.05722	0.963788	0.79384	0.990197		0.866522	1.12239	1.16982	1.17515	1.25353	1.20181
O13658T261	O13658	T	261	SPBC27B12.11c	pho7		transcription factor Pho7	GSPSPNRSLNVSNNTTPPLSTVNKIIKKPKA	_SLNVSNNTT(ph)PPLSTVNK_		binding;cation binding;core promoter proximal region DNA binding;core promoter proximal region sequence-specific DNA binding;DNA binding;ion binding;metal ion binding;nucleic acid binding;nucleic acid binding transcription factor activity;regulatory region DNA binding;regulatory region nucleic acid binding;RNA polymerase II core promoter proximal region sequence-specific DNA binding;RNA polymeras…	cell part;cytoplasmic part;cytosol;intracellular membrane-bounded organelle;intracellular organelle;intracellular part;membrane-bounded organelle;nucleus;organelle		cell part;cytosol;intracellular membrane-bounded organelle;intracellular organelle;nucleus;organelle	NONE	NONE	+		0.818324				1.0543	1.0291	1.07417	1.08716	1.09679	1.09207	1.10391	1.06129	1.06118	1.04207	1.05268	1.03578	0.990786	0.964972	0.965158	0.995223	0.9999	1.0422	1.02477	1.03776		1.06245	1.04824	1.07296	1.05887	1.07385	1.06193
O13658T463	O13658	T	463	SPBC27B12.11c	pho7		transcription factor Pho7	AGSKPFNRKSRNRSFTNPVGMTEEHFLREYA	_SFT(ph)NPVGMTEEHFLR_		binding;cation binding;core promoter proximal region DNA binding;core promoter proximal region sequence-specific DNA binding;DNA binding;ion binding;metal ion binding;nucleic acid binding;nucleic acid binding transcription factor activity;regulatory region DNA binding;regulatory region nucleic acid binding;RNA polymerase II core promoter proximal region sequence-specific DNA binding;RNA polymeras…	cell part;cytoplasmic part;cytosol;intracellular membrane-bounded organelle;intracellular organelle;intracellular part;membrane-bounded organelle;nucleus;organelle		cell part;cytosol;intracellular membrane-bounded organelle;intracellular organelle;nucleus;organelle	NONE	NONE			0.71757				0.949848	0.867679	0.955932	0.678288	0.607829	0.645578	0.719942	0.74912	0.814664	0.834307	0.866701	0.958497	0.979624	0.963577	1.03137	0.976562	0.976849	0.889838	0.840618	0.959417		0.930051	0.914192	0.918074	0.769051	0.690506	0.687948
O13665S500	O13665	S	500	SPBC27B12.04c	far11	csc2	SIP/FAR complex subunit, Far11/Csc2	SDAVLQRIQDNAVVDSPTEELSEQAARNRKS	_IQDNAVVDS(ph)PTEELSEQAAR_	cell cycle;cellular process		cell part;cytoplasmic part;fungal-type vacuole;intracellular membrane-bounded organelle;intracellular organelle;intracellular part;lytic vacuole;membrane-bounded organelle;organelle;storage vacuole;vacuole	cell cycle;cellular process	cell part;intracellular membrane-bounded organelle;intracellular organelle;organelle;vacuole	STRIP1|STRIP2	YNL127W		+	0.518178		Cdc2		0.488185	1.64577	1.48717	1.0376	0.787836	0.612858	0.669568	0.53801	0.652656	0.60361	0.654493	0.499951	0.364962	0.592768	0.492539	0.533561	0.652614	0.702346	0.633784	0.496154		0.539737	1.16484	1.27415	1.03802	0.780882	0.650227
O13672S11	O13672	S	11	SPBC29A3.04	rpl8	rpl701,rpl7a	60S ribosomal protein L7a/L8 (predicted)	_____MAPKSKKVAPSPFAQPKAAKTTKNPL	_VAPS(ph)PFAQPK_	biosynthetic process;cellular biosynthetic process;cellular component biogenesis;cellular component biogenesis at cellular level;cellular component organization or biogenesis;cellular component organization or biogenesis at cellular level;cellular macromolecule biosynthetic process;cellular macromolecule metabolic process;cellular metabolic process;cellular process;cellular protein metabolic proc…	structural constituent of ribosome;structural molecule activity	cell part;cytosolic large ribosomal subunit;intracellular organelle part;intracellular part;large ribosomal subunit;macromolecular complex;organelle part;ribonucleoprotein complex	biosynthetic process;cellular metabolic process;cellular process;cytoplasmic translation;macromolecule metabolic process;metabolic process;primary metabolic process;protein metabolic process;ribosome biogenesis;translation	cell part;macromolecular complex;ribonucleoprotein complex	RPL7A	YHL033C|YLL045C			0.680482				0.665247	0.870625	0.971817	0.873973	0.853752	0.713623	0.748447	0.683854	0.601649	0.629643	0.600456	0.657635	0.61121	0.646831	0.645203	0.74985	0.793714	0.748839	0.713521	0.638977		0.681774	0.873651	0.96046	0.883509	0.831555	0.724131
O13672S213	O13672	S	213	SPBC29A3.04	rpl8	rpl701,rpl7a	60S ribosomal protein L7a/L8 (predicted)	LAVTEVREEDKNELASIVSAVDANFSAKYDE	_NELAS(ph)IVS(ph)AVDANFSAK_	biosynthetic process;cellular biosynthetic process;cellular component biogenesis;cellular component biogenesis at cellular level;cellular component organization or biogenesis;cellular component organization or biogenesis at cellular level;cellular macromolecule biosynthetic process;cellular macromolecule metabolic process;cellular metabolic process;cellular process;cellular protein metabolic proc…	structural constituent of ribosome;structural molecule activity	cell part;cytosolic large ribosomal subunit;intracellular organelle part;intracellular part;large ribosomal subunit;macromolecular complex;organelle part;ribonucleoprotein complex	biosynthetic process;cellular metabolic process;cellular process;cytoplasmic translation;macromolecule metabolic process;metabolic process;primary metabolic process;protein metabolic process;ribosome biogenesis;translation	cell part;macromolecular complex;ribonucleoprotein complex	RPL7A	YHL033C|YLL045C	+		0.439459				1.00159	0.911328	0.883548	0.876194	0.905633	0.793022	0.824606	0.847817	0.868055	0.909174	0.835771	0.858737	0.777726	0.786596	0.783515	0.775434	0.804376	0.893735	0.93344	0.849474		0.966297	0.943777	0.881014	0.888821	0.888765	0.84297
O13672S216	O13672	S	216	SPBC29A3.04	rpl8	rpl701,rpl7a	60S ribosomal protein L7a/L8 (predicted)	TEVREEDKNELASIVSAVDANFSAKYDESRR	_NELAS(ph)IVS(ph)AVDANFSAK_	biosynthetic process;cellular biosynthetic process;cellular component biogenesis;cellular component biogenesis at cellular level;cellular component organization or biogenesis;cellular component organization or biogenesis at cellular level;cellular macromolecule biosynthetic process;cellular macromolecule metabolic process;cellular metabolic process;cellular process;cellular protein metabolic proc…	structural constituent of ribosome;structural molecule activity	cell part;cytosolic large ribosomal subunit;intracellular organelle part;intracellular part;large ribosomal subunit;macromolecular complex;organelle part;ribonucleoprotein complex	biosynthetic process;cellular metabolic process;cellular process;cytoplasmic translation;macromolecule metabolic process;metabolic process;primary metabolic process;protein metabolic process;ribosome biogenesis;translation	cell part;macromolecular complex;ribonucleoprotein complex	RPL7A	YHL033C|YLL045C			-0.0656451				1.18766	0.908348	1.0123	0.802633	0.982608	0.891186	1.04561	0.891345	0.917179	0.933794	0.943307	0.803859	1.00509	0.765931	0.861772	0.868282	0.717412	0.822572	0.877886	0.799936		1.03454	0.944495	0.948883	0.872591	0.920322	0.952471
O13672S33	O13672	S	33	SPBC29A3.04	rpl8	rpl701,rpl7a	60S ribosomal protein L7a/L8 (predicted)	AAKTTKNPLFVSRPRSFGIGQDIQPKRDLSR	_S(ph)FGIGQDIQPK_	biosynthetic process;cellular biosynthetic process;cellular component biogenesis;cellular component biogenesis at cellular level;cellular component organization or biogenesis;cellular component organization or biogenesis at cellular level;cellular macromolecule biosynthetic process;cellular macromolecule metabolic process;cellular metabolic process;cellular process;cellular protein metabolic proc…	structural constituent of ribosome;structural molecule activity	cell part;cytosolic large ribosomal subunit;intracellular organelle part;intracellular part;large ribosomal subunit;macromolecular complex;organelle part;ribonucleoprotein complex	biosynthetic process;cellular metabolic process;cellular process;cytoplasmic translation;macromolecule metabolic process;metabolic process;primary metabolic process;protein metabolic process;ribosome biogenesis;translation	cell part;macromolecular complex;ribonucleoprotein complex	RPL7A	YHL033C|YLL045C	+		0.435544				0.895015	0.779241	0.83675	0.786658	0.839772	0.687522	0.686955	0.705069	0.681896	0.767872	0.788954	0.748671	0.775856	0.8142	0.785176	0.902446	0.947418	0.817795	0.893815	0.775554		0.898677	0.834768	0.819421	0.787469	0.801414	0.732644
O13679S257	O13679	S	257	SPCC737.05			peroxin Pex28/29 (predicted)	FILWSPQPPKMNRKSSHGSNLPL________	_KSS(ph)HGSNLPL_	cellular component organization;cellular component organization at cellular level;cellular component organization or biogenesis;cellular component organization or biogenesis at cellular level;cellular process;organelle organization;peroxisome organization		cell part;cytoplasmic part;endoplasmic reticulum;integral to membrane;intracellular membrane-bounded organelle;intracellular organelle;intracellular organelle part;intracellular part;intrinsic to membrane;membrane;membrane part;membrane-bounded organelle;microbody;microbody membrane;microbody part;organelle;organelle membrane;organelle part;peroxisomal membrane;peroxisomal part	cellular component organization;cellular process;organelle organization;peroxisome organization	cell part;endoplasmic reticulum;intracellular membrane-bounded organelle;intracellular organelle;membrane;microbody;organelle	NONE	YDR479C|YHR150W		+	0.00623891				0.7373	1.12867	1.19406	3.49381	1.36928	1.19004	1.61249	1.36205	1.41597	1.60932	1.08394	1.19286	1.22142	1.06978	0.964692	1.19213	1.16666	1.5103	1.34992	1.49636		0.872988	1.13883	1.20616	1.74541	1.3138	1.32177
O13681T70	O13681	T	70	SPCC737.03c	ima1		inner nuclear membrane protein Ima1	NHIDEKGDILDYRPPTPTQDKGVGPFYAIRD	_GDILDYRPPT(ph)PTQDK_	cellular component organization;cellular component organization or biogenesis;cellular membrane organization;cellular process;membrane organization;nuclear inner membrane organization;nuclear membrane organization		cell part;cytoplasmic part;cytoskeletal part;integral to membrane;integral to nuclear inner membrane;integral to organelle membrane;intracellular organelle part;intracellular part;intrinsic to membrane;intrinsic to nuclear inner membrane;intrinsic to organelle membrane;membrane part;microtubule organizing center;microtubule organizing center attachment site;nuclear membrane part;nuclear part;orga…	cellular component organization;cellular membrane organization;cellular process;membrane organization	cell part;microtubule organizing center	TMEM201	NONE	+		-0.112158				1.05859	1.39532	1.26955	1.38748	1.3613	1.28917	1.36984	1.24934	1.37287	1.25546	1.33259	1.26491	1.28561	1.25702	1.26376	1.22388	1.45129	1.3436	1.55829	1.35228		1.15115	1.27209	1.23104	1.28048	1.30777	1.28801
O13681Y66	O13681	Y	66	SPCC737.03c	ima1		inner nuclear membrane protein Ima1	CEATNHIDEKGDILDYRPPTPTQDKGVGPFY	_GDILDY(ph)RPPTPTQDK_	cellular component organization;cellular component organization or biogenesis;cellular membrane organization;cellular process;membrane organization;nuclear inner membrane organization;nuclear membrane organization		cell part;cytoplasmic part;cytoskeletal part;integral to membrane;integral to nuclear inner membrane;integral to organelle membrane;intracellular organelle part;intracellular part;intrinsic to membrane;intrinsic to nuclear inner membrane;intrinsic to organelle membrane;membrane part;microtubule organizing center;microtubule organizing center attachment site;nuclear membrane part;nuclear part;orga…	cellular component organization;cellular membrane organization;cellular process;membrane organization	cell part;microtubule organizing center	TMEM201	NONE	+		0.0845212				1.18589	1.20288	1.11346	1.13974	1.14987	1.21757	1.12111	1.19497	1.15054	1.04597	1.05063	1.25244	0.987459	1.16783	1.05179	1.22464	1.34982	1.25136	1.21969	1.20723		1.15347	1.1325	1.13139	1.1375	1.14557	1.15045
O13686S128	O13686	S	128	SPAC11E3.05	sea3		ubiquitin-protein ligase E3, coatamer related complex subunit Sea3 (predicted)	LDNKLNDSKILIKKASNSFANFSESVRSSTI	_KAS(ph)NSFANFSESVR_		acid-amino acid ligase activity;binding;catalytic activity;cation binding;ion binding;ligase activity;ligase activity, forming carbon-nitrogen bonds;metal ion binding;small conjugating protein ligase activity;transition metal ion binding;ubiquitin-protein ligase activity;zinc ion binding	cell part;cytoplasmic part;fungal-type vacuole membrane;intracellular organelle part;intracellular part;macromolecular complex;membrane;organelle membrane;organelle part;protein complex;vacuolar membrane;vacuolar part		cell part;macromolecular complex;membrane;protein complex	WDR59	YDR128W			0.16994				0.756201	0.542741	0.740058	0.869187	0.801827	0.632991	1.01282	0.743356	0.467138	0.494095	0.769823	0.737321	0.670961	0.736052	0.818665	0.699646	0.830634	0.845595	0.862394	0.846597		0.668491	0.692129	0.740671	0.748477	0.789915	0.684734
O13686S13	O13686	S	13	SPAC11E3.05	sea3		ubiquitin-protein ligase E3, coatamer related complex subunit Sea3 (predicted)	___MRELQGDDSSRKSPPSDSVVKNSSPIDY	_KS(ph)PPSDSVVK_		acid-amino acid ligase activity;binding;catalytic activity;cation binding;ion binding;ligase activity;ligase activity, forming carbon-nitrogen bonds;metal ion binding;small conjugating protein ligase activity;transition metal ion binding;ubiquitin-protein ligase activity;zinc ion binding	cell part;cytoplasmic part;fungal-type vacuole membrane;intracellular organelle part;intracellular part;macromolecular complex;membrane;organelle membrane;organelle part;protein complex;vacuolar membrane;vacuolar part		cell part;macromolecular complex;membrane;protein complex	WDR59	YDR128W	+		0.213917				0.834098	0.90465	1.09384	0.984834	0.945448	0.929454	0.989315	0.993049	1.01194	0.992753	1.04763	1.03524	1.05303	1.07155	1.09961	0.9758	1.0202	1.01157	0.95057	1.07239		0.880044	0.90898	0.999131	0.961622	0.973591	0.95255
O13686S176	O13686	S	176	SPAC11E3.05	sea3		ubiquitin-protein ligase E3, coatamer related complex subunit Sea3 (predicted)	SSSSFDDGSYGSRRISFNSQGVSGRLRRNMD	_RIS(ph)FNSQGVSGR_		acid-amino acid ligase activity;binding;catalytic activity;cation binding;ion binding;ligase activity;ligase activity, forming carbon-nitrogen bonds;metal ion binding;small conjugating protein ligase activity;transition metal ion binding;ubiquitin-protein ligase activity;zinc ion binding	cell part;cytoplasmic part;fungal-type vacuole membrane;intracellular organelle part;intracellular part;macromolecular complex;membrane;organelle membrane;organelle part;protein complex;vacuolar membrane;vacuolar part		cell part;macromolecular complex;membrane;protein complex	WDR59	YDR128W			0.383444				0.464275	0.589032	0.598193	0.601034	0.901957	0.706564	0.840195	0.634115	0.481024	0.541917	0.585754	0.747216	0.653168	0.666445	0.693577	0.672088	0.857339	0.790389	0.834098	0.83689		0.53363	0.600124	0.642733	0.659265	0.735141	0.694207
O13686S24	O13686	S	24	SPAC11E3.05	sea3		ubiquitin-protein ligase E3, coatamer related complex subunit Sea3 (predicted)	SSRKSPPSDSVVKNSSPIDYEHSLKSLQDER	_NSS(ph)PIDYEHSLK_		acid-amino acid ligase activity;binding;catalytic activity;cation binding;ion binding;ligase activity;ligase activity, forming carbon-nitrogen bonds;metal ion binding;small conjugating protein ligase activity;transition metal ion binding;ubiquitin-protein ligase activity;zinc ion binding	cell part;cytoplasmic part;fungal-type vacuole membrane;intracellular organelle part;intracellular part;macromolecular complex;membrane;organelle membrane;organelle part;protein complex;vacuolar membrane;vacuolar part		cell part;macromolecular complex;membrane;protein complex	WDR59	YDR128W		+	0.209249				0.98824	1.12533	1.01766	0.876194	0.966744	1.04817	0.963206	1.12878	0.683107	1.19716	1.02645	1.2663	1.79074	1.21959	0.732762	0.754148	0.817862	1.32279	0.747775	0.521322		1.00608	0.998596	1.01508	0.963077	1.00624	1.01114
O13687S2	O13687	S	2	SPAC11E3.07	vma4		V-type ATPase V1 subunit E (predicted)	______________MSLSDEQVQAEMHKMVS	_(ac)M(ox)S(ph)LS(ph)DEQVQAEMHKMVS(ph)FIKQEALEK_	ATP hydrolysis coupled proton transport;biological regulation;cation homeostasis;cation transport;cellular cation homeostasis;cellular chemical homeostasis;cellular homeostasis;cellular ion homeostasis;cellular monovalent inorganic cation homeostasis;cellular process;chemical homeostasis;energy coupled proton transport, against electrochemical gradient;establishment of localization;homeostatic pr…	active transmembrane transporter activity;adenyl nucleotide binding;adenyl ribonucleotide binding;ATP binding;ATPase activity;ATPase activity, coupled;ATPase activity, coupled to movement of substances;ATPase activity, coupled to transmembrane movement of ions;ATPase activity, coupled to transmembrane movement of substances;binding;catalytic activity;cation transmembrane transporter activity;cati…	cell part;cytoplasmic part;fungal-type vacuole membrane;intracellular organelle part;intracellular part;macromolecular complex;membrane;membrane part;organelle membrane;organelle part;protein complex;proton-transporting two-sector ATPase complex, catalytic domain;proton-transporting V-type ATPase, V1 domain;vacuolar membrane;vacuolar part;vacuolar proton-transporting V-type ATPase, V1 domain	biological regulation;cellular homeostasis;cellular ion homeostasis;cellular process;establishment of localization;homeostatic process;hydrogen transport;ion transport;transmembrane transport;transport	cell part;macromolecular complex;membrane;protein complex	ATP6V1E2|ATP6V1E1	YOR332W	+		0.458169				0.951022	0.958589	0.984349	0.920217	0.934579	0.916087	0.974659	0.894135	0.937647	0.921149	0.949127	0.949848	1.0238	0.981836	1.07425	1.00637	1.04781	1.00991	1.01711	0.955201		0.948575	0.955329	0.960952	0.934159	0.95007	0.930956
O13687S4	O13687	S	4	SPAC11E3.07	vma4		V-type ATPase V1 subunit E (predicted)	____________MSLSDEQVQAEMHKMVSFI	_(ac)M(ox)S(ph)LS(ph)DEQVQAEMHKMVS(ph)FIKQEALEK_	ATP hydrolysis coupled proton transport;biological regulation;cation homeostasis;cation transport;cellular cation homeostasis;cellular chemical homeostasis;cellular homeostasis;cellular ion homeostasis;cellular monovalent inorganic cation homeostasis;cellular process;chemical homeostasis;energy coupled proton transport, against electrochemical gradient;establishment of localization;homeostatic pr…	active transmembrane transporter activity;adenyl nucleotide binding;adenyl ribonucleotide binding;ATP binding;ATPase activity;ATPase activity, coupled;ATPase activity, coupled to movement of substances;ATPase activity, coupled to transmembrane movement of ions;ATPase activity, coupled to transmembrane movement of substances;binding;catalytic activity;cation transmembrane transporter activity;cati…	cell part;cytoplasmic part;fungal-type vacuole membrane;intracellular organelle part;intracellular part;macromolecular complex;membrane;membrane part;organelle membrane;organelle part;protein complex;proton-transporting two-sector ATPase complex, catalytic domain;proton-transporting V-type ATPase, V1 domain;vacuolar membrane;vacuolar part;vacuolar proton-transporting V-type ATPase, V1 domain	biological regulation;cellular homeostasis;cellular ion homeostasis;cellular process;establishment of localization;homeostatic process;hydrogen transport;ion transport;transmembrane transport;transport	cell part;macromolecular complex;membrane;protein complex	ATP6V1E2|ATP6V1E1	YOR332W			0.309689				0.906774	0.922339	0.924599	0.934579	0.812546	0.942418	0.918696	0.939496	0.893097	0.880824	0.949577	0.985125	0.96918	0.981643	0.907853	1.10845	0.918021	1.0449	1.25938	1.05132		0.905478	0.907177	0.909117	0.893861	0.86018	0.923647
O13689S145	O13689	S	145	SPAC11E3.10			VanZ-like family protein	YGHVPTIADDLEMQASAAEEEEEGEEDVSKS	_YGHVPTIADDLEM(ox)QAS(ph)AAEEEEEGEEDVSK_			cell part;cytoplasmic part;Golgi apparatus;integral to membrane;intracellular membrane-bounded organelle;intracellular organelle;intracellular part;intrinsic to membrane;membrane part;membrane-bounded organelle;organelle		cell part;Golgi apparatus;intracellular membrane-bounded organelle;intracellular organelle;organelle	NONE	YJR112W-A	+		0.611724				1.25453	1.16515	1.06349	1.0846	1.08949	1.18479	1.1858	1.20649	1.20566	1.30921	1.27962	1.27159	1.21826	1.22696	1.21153	1.25671	1.22933	1.1941	1.13513	1.23355		1.24976	1.18665	1.11382	1.11708	1.1336	1.1795
O13690S23	O13690	S	23	SPAC11E3.11c	syt22		guanyl-nucleotide exchange factor Syt22	AYLKNGNSTPSNDKRSPSSLSQRSKTSTRSS	_RS(ph)PSSLSQR_	activation of bipolar cell growth;biological regulation;cellular process;establishment of localization;establishment of localization in cell;establishment of protein localization;intracellular protein transport;intracellular transport;positive regulation of biological process;positive regulation of bipolar cell growth;positive regulation of cell growth;positive regulation of cellular component or…	ARF guanyl-nucleotide exchange factor activity;binding;enzyme regulator activity;GTPase regulator activity;guanyl-nucleotide exchange factor activity;lipid binding;nucleoside-triphosphatase regulator activity;phospholipid binding;small GTPase regulator activity	cell cortex of cell tip;cell cortex part;cell part;cytoplasmic part;intracellular part	biological regulation;cellular process;establishment of localization;protein transport;transport;vesicle-mediated transport	cell part	PSD4|PSD3|PSD|PSD2	YBL060W			0.761675				0.512794	0.972668	0.974279	1.2695	1.13731	1.2404	1.12255	1.15965	0.962001	0.82095	0.739864	0.633553	0.53984	0.608125	0.520264	0.487495	0.635284	0.706414	0.841822	0.756029		0.571575	0.938437	1.01005	1.24472	1.19289	1.23315
O13690S296	O13690	S	296	SPAC11E3.11c	syt22		guanyl-nucleotide exchange factor Syt22	SSNYLRDRRSINRQSSLSIPKSTSETTRKTL	_QSS(ph)LSIPK_	activation of bipolar cell growth;biological regulation;cellular process;establishment of localization;establishment of localization in cell;establishment of protein localization;intracellular protein transport;intracellular transport;positive regulation of biological process;positive regulation of bipolar cell growth;positive regulation of cell growth;positive regulation of cellular component or…	ARF guanyl-nucleotide exchange factor activity;binding;enzyme regulator activity;GTPase regulator activity;guanyl-nucleotide exchange factor activity;lipid binding;nucleoside-triphosphatase regulator activity;phospholipid binding;small GTPase regulator activity	cell cortex of cell tip;cell cortex part;cell part;cytoplasmic part;intracellular part	biological regulation;cellular process;establishment of localization;protein transport;transport;vesicle-mediated transport	cell part	PSD4|PSD3|PSD|PSD2	YBL060W			0.697383				0.969744	0.756029	0.93687	1.06879	1.60169	1.70262	1.7133	1.53877	1.33526	1.4526	1.2098	1.12764	1.29057	1.20723	1.13217	1.16786	1.22017	1.42753	1.38089	1.3772		0.960151	0.867036	0.946108	1.10723	1.53265	1.63656
O13690S513	O13690	S	513	SPAC11E3.11c	syt22		guanyl-nucleotide exchange factor Syt22	ESCNSPAIHSLHGNLSPGKSAELKKLHKRSL	_SFASNESCNSPAIHSLHGNLS(ph)PGK_	activation of bipolar cell growth;biological regulation;cellular process;establishment of localization;establishment of localization in cell;establishment of protein localization;intracellular protein transport;intracellular transport;positive regulation of biological process;positive regulation of bipolar cell growth;positive regulation of cell growth;positive regulation of cellular component or…	ARF guanyl-nucleotide exchange factor activity;binding;enzyme regulator activity;GTPase regulator activity;guanyl-nucleotide exchange factor activity;lipid binding;nucleoside-triphosphatase regulator activity;phospholipid binding;small GTPase regulator activity	cell cortex of cell tip;cell cortex part;cell part;cytoplasmic part;intracellular part	biological regulation;cellular process;establishment of localization;protein transport;transport;vesicle-mediated transport	cell part	PSD4|PSD3|PSD|PSD2	YBL060W		+	0.691455	Mitotic			0.23931	0.967773	1.17422	0.996214	0.710026	0.667646	0.299347	0.371927	0.34201	0.214519	0.193562	0.259315	0.253281	0.260079	0.229864	0.283921	0.50971	0.458527	0.410121	0.276793		0.243635	0.792487	0.953681	0.955793	0.707239	0.541918
O13690S613	O13690	S	613	SPAC11E3.11c	syt22		guanyl-nucleotide exchange factor Syt22	LPMGTDELEKSMVRPSTAMYINRQNENAVSI	_SM(ox)VRPS(ph)TAMYINR_	activation of bipolar cell growth;biological regulation;cellular process;establishment of localization;establishment of localization in cell;establishment of protein localization;intracellular protein transport;intracellular transport;positive regulation of biological process;positive regulation of bipolar cell growth;positive regulation of cell growth;positive regulation of cellular component or…	ARF guanyl-nucleotide exchange factor activity;binding;enzyme regulator activity;GTPase regulator activity;guanyl-nucleotide exchange factor activity;lipid binding;nucleoside-triphosphatase regulator activity;phospholipid binding;small GTPase regulator activity	cell cortex of cell tip;cell cortex part;cell part;cytoplasmic part;intracellular part	biological regulation;cellular process;establishment of localization;protein transport;transport;vesicle-mediated transport	cell part	PSD4|PSD3|PSD|PSD2	YBL060W	+		0.381738				1.03744	0.950751	0.964413	1.0786	0.937647	0.918949	0.910415	1.032	0.931793	0.932749	0.952653	0.902364	0.975039	1.05804	1.03143	1.13666	1.12891	1.04371	0.934667	1.01443		1.00089	0.956122	0.983432	0.991823	0.948825	0.942923
O13690S647	O13690	S	647	SPAC11E3.11c	syt22		guanyl-nucleotide exchange factor Syt22	RDLQGTVNTKEIRSRSALSYQNDRPLATDLP	_S(ph)ALS(ph)YQNDRPLATDLPSVIYNHK_	activation of bipolar cell growth;biological regulation;cellular process;establishment of localization;establishment of localization in cell;establishment of protein localization;intracellular protein transport;intracellular transport;positive regulation of biological process;positive regulation of bipolar cell growth;positive regulation of cell growth;positive regulation of cellular component or…	ARF guanyl-nucleotide exchange factor activity;binding;enzyme regulator activity;GTPase regulator activity;guanyl-nucleotide exchange factor activity;lipid binding;nucleoside-triphosphatase regulator activity;phospholipid binding;small GTPase regulator activity	cell cortex of cell tip;cell cortex part;cell part;cytoplasmic part;intracellular part	biological regulation;cellular process;establishment of localization;protein transport;transport;vesicle-mediated transport	cell part	PSD4|PSD3|PSD|PSD2	YBL060W			0.295832				1.08036	1.05572	0.872372	1.02743	1.06678	1.15451	1.2144	1.26304	1.14541	1.29096	1.14012	1.50623	1.09652	1.06959	0.980488	1.05497	0.962001	1.03304	1.19942	1.10813		1.12403	1.03993	0.909251	1.02303	1.05717	1.12098
O13690S91	O13690	S	91	SPAC11E3.11c	syt22		guanyl-nucleotide exchange factor Syt22	PSMRVKLFGKDKSKASMSTNDLPSHPRSQSV	_AS(ph)MSTNDLPSHPR_	activation of bipolar cell growth;biological regulation;cellular process;establishment of localization;establishment of localization in cell;establishment of protein localization;intracellular protein transport;intracellular transport;positive regulation of biological process;positive regulation of bipolar cell growth;positive regulation of cell growth;positive regulation of cellular component or…	ARF guanyl-nucleotide exchange factor activity;binding;enzyme regulator activity;GTPase regulator activity;guanyl-nucleotide exchange factor activity;lipid binding;nucleoside-triphosphatase regulator activity;phospholipid binding;small GTPase regulator activity	cell cortex of cell tip;cell cortex part;cell part;cytoplasmic part;intracellular part	biological regulation;cellular process;establishment of localization;protein transport;transport;vesicle-mediated transport	cell part	PSD4|PSD3|PSD|PSD2	YBL060W		+	-0.0578395				1.07663	1.09782	1.12099	1.13777	1.19892	1.21689	1.02049	4.26111	0.707764	1.04138	0.693385	0.75683	0.739918	0.69099	0.740138	0.829669	0.898877	0.917347	1.03096	0.687143		0.856043	0.962292	1.03959	1.15609	1.17535	1.15183
O13690S93	O13690	S	93	SPAC11E3.11c	syt22		guanyl-nucleotide exchange factor Syt22	MRVKLFGKDKSKASMSTNDLPSHPRSQSVMG	_ASM(ox)S(ph)TNDLPSHPR_	activation of bipolar cell growth;biological regulation;cellular process;establishment of localization;establishment of localization in cell;establishment of protein localization;intracellular protein transport;intracellular transport;positive regulation of biological process;positive regulation of bipolar cell growth;positive regulation of cell growth;positive regulation of cellular component or…	ARF guanyl-nucleotide exchange factor activity;binding;enzyme regulator activity;GTPase regulator activity;guanyl-nucleotide exchange factor activity;lipid binding;nucleoside-triphosphatase regulator activity;phospholipid binding;small GTPase regulator activity	cell cortex of cell tip;cell cortex part;cell part;cytoplasmic part;intracellular part	biological regulation;cellular process;establishment of localization;protein transport;transport;vesicle-mediated transport	cell part	PSD4|PSD3|PSD|PSD2	YBL060W			0.803827				1.11196	1.14982	1.1343	1.14116	1.27931	1.26116	0.974279	0.761615	0.702592	0.657332	0.620655	0.780153	0.750244	0.710127	0.767636	0.844238	0.911494	0.909256	0.83598	0.663526		1.0184	1.11983	1.14535	1.1858	1.1442	1.11483
O13690T614	O13690	T	614	SPAC11E3.11c	syt22		guanyl-nucleotide exchange factor Syt22	PMGTDELEKSMVRPSTAMYINRQNENAVSID	_SMVRPST(ph)AMYINR_	activation of bipolar cell growth;biological regulation;cellular process;establishment of localization;establishment of localization in cell;establishment of protein localization;intracellular protein transport;intracellular transport;positive regulation of biological process;positive regulation of bipolar cell growth;positive regulation of cell growth;positive regulation of cellular component or…	ARF guanyl-nucleotide exchange factor activity;binding;enzyme regulator activity;GTPase regulator activity;guanyl-nucleotide exchange factor activity;lipid binding;nucleoside-triphosphatase regulator activity;phospholipid binding;small GTPase regulator activity	cell cortex of cell tip;cell cortex part;cell part;cytoplasmic part;intracellular part	biological regulation;cellular process;establishment of localization;protein transport;transport;vesicle-mediated transport	cell part	PSD4|PSD3|PSD|PSD2	YBL060W	+		-0.11842				0.964506	1.05197	1.13439	1.13864	1.10024	1.20008	0.8967	1.11168	1.02657	1.16217	1.07011	1.09577	1.04864	1.01218	1.04344	1.13005	1.01987	1.01981	1.0188	0.918696		0.989802	1.05859	1.07722	1.1026	1.09294	1.1165
O13695S295	O13695	S	295	SPAC11G7.01			serine-rich Schizosaccharomyces specific protein	RMQEVEEYGFNPNQPSNFRSPNRAPSTNNRY	_MQEVEEYGFNPNQPS(ph)NFRSPNRAPSTNNR_			cell part;cell surface;integral to membrane;intrinsic to membrane;membrane part		cell part;cell surface	NONE	NONE		+	0.115199	Mitotic			0.15424	0.709774	0.68899	0.488138	0.514694	0.183665	0.100405	0.888257	0.118048	0.158194	0.211007	0.243552	0.213589	0.145202	0.141858	0.177044	0.277062	0.217733	0.232493	0.118875		0.176375	0.61412	0.76088	0.601525	0.413835	0.226001
O13695S299	O13695	S	299	SPAC11G7.01			serine-rich Schizosaccharomyces specific protein	VEEYGFNPNQPSNFRSPNRAPSTNNRYRGWN	_S(ph)PNRAPSTNNR_			cell part;cell surface;integral to membrane;intrinsic to membrane;membrane part		cell part;cell surface	NONE	NONE		+	0.636763	Mitotic	Cdc2		0.211595	0.661419	0.886132	0.64189	0.312442	0.204901	0.0914578	0.328051	0.118698	0.135032	0.261924	0.144595	0.131975	0.0791389	0.137146	0.305923	0.277485	0.218021	0.165637	0.163018		0.192203	0.736371	0.860122	0.644639	0.340087	0.192373
O13703S278	O13703	S	278	SPAC13F5.04c	vta1	new6,SPAC13F5.08,vts1	Vps20 associated protein Vta1 (predicted)	DPTRSTRSSSHIQSLSPESKQTSDGHRPPSP	_SSSHIQSLS(ph)PESK_	cellular process;endosome transport;endosome transport via multivesicular body sorting pathway;establishment of localization;establishment of localization in cell;establishment of protein localization;intracellular transport;late endosome to vacuole transport;late endosome to vacuole transport via multivesicular body sorting pathway;lipid transport;organic substance transport;protein transport;tr…		cell part;cytoplasmic part;endosomal part;endosome;endosome membrane;intracellular membrane-bounded organelle;intracellular organelle;intracellular organelle part;intracellular part;late endosome;membrane;membrane-bounded organelle;multivesicular body;organelle;organelle membrane;organelle part	cellular process;endosome transport;establishment of localization;lipid transport;protein transport;transport;vacuolar transport;vesicle-mediated transport	cell part;endosome;intracellular membrane-bounded organelle;intracellular organelle;membrane;organelle	VTA1	YLR181C			0.457117				0.410305	0.672088	0.797385	0.859033	0.864678	0.81686	0.78672	0.767401	0.715717	0.740795	0.698422	0.673355	0.669165	0.653467	0.66177	0.707564	0.774653	0.826241	0.821896	0.824267		0.458039	0.704466	0.855581	0.876931	0.86807	0.832259
O13709S57	O13709	S	57	SPAC14C4.01c		SPAC19D5.08c	DUF1770 family protein	RSGIRSAHGDSGYASSPLRMEHLSSSTIIIN	_SAHGDSGYASS(ph)PLR_	cellular process;cellular response to stimulus;cellular response to stress;response to stimulus;response to stress		cell part;cytoplasmic part;intracellular membrane-bounded organelle;intracellular organelle;intracellular part;membrane-bounded organelle;mitochondrion;organelle	cellular process;response to stimulus;response to stress	cell part;intracellular membrane-bounded organelle;intracellular organelle;mitochondrion;organelle	NONE	NONE		+	0.747855	Mitotic			0.196522	0.729767	0.959233	0.910913	0.531604	0.332891	0.237281	0.190345	0.180547	0.176975	0.174116	0.188031	0.1534	0.165525	0.158373	0.25255	0.370193	0.333011	0.254479	0.253711		0.180177	0.634784	0.814501	0.80754	0.521159	0.334712
O13714S2	O13714	S	2	SPAC14C4.07			transmembrane transporter (predicted)	______________MSSHDDDHTPLLISDPS	_(ac)S(ph)S(ph)HDDDHTPLLISDPSVNKPFR_		transmembrane transporter activity;transporter activity	cell part;cytoplasmic part;fungal-type vacuole membrane;Golgi apparatus;integral to membrane;intracellular membrane-bounded organelle;intracellular organelle;intracellular organelle part;intracellular part;intrinsic to membrane;membrane;membrane part;membrane-bounded organelle;organelle;organelle membrane;organelle part;vacuolar membrane;vacuolar part		cell part;Golgi apparatus;intracellular membrane-bounded organelle;intracellular organelle;membrane;organelle	SLC46A1|SLC46A2	YJL163C	+		0.655526				1.06519	1.07771	1.04835	1.12966	1.15315	1.1292	1.16822	1.14658	1.16447	1.17367	1.15872	1.13767	1.1564	1.12066	1.131	1.10112	1.05419	1.06428	1.06672	1.02759		1.08493	1.08926	1.07604	1.15112	1.14406	1.12729
O13714S3	O13714	S	3	SPAC14C4.07			transmembrane transporter (predicted)	_____________MSSHDDDHTPLLISDPSV	_(ac)S(ph)S(ph)HDDDHTPLLISDPSVNKPFR_		transmembrane transporter activity;transporter activity	cell part;cytoplasmic part;fungal-type vacuole membrane;Golgi apparatus;integral to membrane;intracellular membrane-bounded organelle;intracellular organelle;intracellular organelle part;intracellular part;intrinsic to membrane;membrane;membrane part;membrane-bounded organelle;organelle;organelle membrane;organelle part;vacuolar membrane;vacuolar part		cell part;Golgi apparatus;intracellular membrane-bounded organelle;intracellular organelle;membrane;organelle	SLC46A1|SLC46A2	YJL163C	+		0.179001				1.08185	1.06015	1.04835	1.27262	1.16274	1.12297	1.17462	1.15428	1.16447	1.17367	1.03899	1.13245	1.14551	1.10107	1.12189	1.10112	1.05419	1.07328	1.06672	1.08713		1.07321	1.07199	1.07216	1.19235	1.1361	1.12415
O13718S533	O13718	S	533	SPAC14C4.11	vtc2	vtc3	polyphosphate synthetase, VTC complex subunit Vtc2/3 (predicted)	RRNQRVLKQNMTPEPSQPSPLVNRLKANEMH	_VLKQNMTPEPS(ph)QPSPLVNR_	autophagy;catabolic process;cellular catabolic process;cellular component organization;cellular component organization at cellular level;cellular component organization or biogenesis;cellular component organization or biogenesis at cellular level;cellular membrane fusion;cellular membrane organization;cellular metabolic process;cellular process;establishment of localization;establishment of local…		cell part;cytoplasmic part;fungal-type vacuole membrane;integral to membrane;intracellular organelle part;intracellular part;intrinsic to membrane;membrane;membrane part;organelle membrane;organelle part;vacuolar membrane;vacuolar part	autophagy;catabolic process;cellular component organization;cellular membrane organization;cellular metabolic process;cellular process;establishment of localization;membrane fusion;membrane organization;metabolic process;organelle organization;phosphorus metabolic process;transport;vacuolar transport;vacuole organization	cell part;membrane	NONE	YFL004W|YPL019C			0.554974				0.710646	0.905284	0.931773	0.903381	0.869702	0.857857	1.10697	0.82294	0.885113	0.913493	0.88574	0.842518	0.99681	0.94509	0.881135	0.711015	0.608494	0.674127	0.519669	0.612633		0.703843	0.911626	0.896812	0.867442	0.858824	0.84326
O13718S536	O13718	S	536	SPAC14C4.11	vtc2	vtc3	polyphosphate synthetase, VTC complex subunit Vtc2/3 (predicted)	QRVLKQNMTPEPSQPSPLVNRLKANEMHPVS	_QNMTPEPSQPS(ph)PLVNR_	autophagy;catabolic process;cellular catabolic process;cellular component organization;cellular component organization at cellular level;cellular component organization or biogenesis;cellular component organization or biogenesis at cellular level;cellular membrane fusion;cellular membrane organization;cellular metabolic process;cellular process;establishment of localization;establishment of local…		cell part;cytoplasmic part;fungal-type vacuole membrane;integral to membrane;intracellular organelle part;intracellular part;intrinsic to membrane;membrane;membrane part;organelle membrane;organelle part;vacuolar membrane;vacuolar part	autophagy;catabolic process;cellular component organization;cellular membrane organization;cellular metabolic process;cellular process;establishment of localization;membrane fusion;membrane organization;metabolic process;organelle organization;phosphorus metabolic process;transport;vacuolar transport;vacuole organization	cell part;membrane	NONE	YFL004W|YPL019C			0.455901				0.727627	0.957679	0.9758	1.03959	0.909654	0.86956	0.774894	0.81062	0.786913	0.781617	0.903343	0.760845	0.702001	0.741704	0.774818	0.808414	0.912825	0.903996	0.732118	0.650999		0.749442	0.957231	1.01145	1.00461	0.920707	0.844309
O13718T529	O13718	T	529	SPAC14C4.11	vtc2	vtc3	polyphosphate synthetase, VTC complex subunit Vtc2/3 (predicted)	VYIKRRNQRVLKQNMTPEPSQPSPLVNRLKA	_QNMT(ph)PEPSQPSPLVNR_	autophagy;catabolic process;cellular catabolic process;cellular component organization;cellular component organization at cellular level;cellular component organization or biogenesis;cellular component organization or biogenesis at cellular level;cellular membrane fusion;cellular membrane organization;cellular metabolic process;cellular process;establishment of localization;establishment of local…		cell part;cytoplasmic part;fungal-type vacuole membrane;integral to membrane;intracellular organelle part;intracellular part;intrinsic to membrane;membrane;membrane part;organelle membrane;organelle part;vacuolar membrane;vacuolar part	autophagy;catabolic process;cellular component organization;cellular membrane organization;cellular metabolic process;cellular process;establishment of localization;membrane fusion;membrane organization;metabolic process;organelle organization;phosphorus metabolic process;transport;vacuolar transport;vacuole organization	cell part;membrane	NONE	YFL004W|YPL019C	+		0.281662				0.88684	0.995917	0.976372	1.03534	1.02717	0.991179	0.973805	0.879662	0.921914	0.904895	0.927644	1.01451	0.9994	0.938438	0.937032	0.879121	0.909421	0.886604	0.792079	1.01019		0.92463	0.986044	0.981432	1.02848	0.973617	0.974563
O13719S136	O13719	S	136	SPAC14C4.12c	laf1		Clr6 L associated factor 1 Laf1	SSFLDVHASNTRKRGSPDTPDSGHSTPHSKG	_RGS(ph)PDTPDSGHSTPHSK_	biological regulation;biosynthetic process;cellular biosynthetic process;cellular component organization;cellular component organization at cellular level;cellular component organization or biogenesis;cellular component organization or biogenesis at cellular level;cellular macromolecule biosynthetic process;cellular macromolecule metabolic process;cellular metabolic process;cellular nitrogen comp…	binding;DNA binding;nucleic acid binding	cell part;chromatin remodeling complex;chromosomal part;histone deacetylase complex;intracellular organelle part;intracellular part;macromolecular complex;nuclear chromosome part;nuclear part;nucleoplasm part;organelle part;protein complex;Rpd3L-Expanded complex;Rpd3S complex;Sin3-type complex	biological regulation;biosynthetic process;cellular component organization;cellular metabolic process;cellular nitrogen compound metabolic process;cellular process;chromatin modification;chromatin organization;chromosome organization;macromolecule metabolic process;metabolic process;nitrogen compound metabolic process;nucleobase-containing compound metabolic process;organelle organization;primary…	cell part;chromatin remodeling complex;macromolecular complex;protein complex	NONE	YAL034C|YOR338W			0.171398				1.54866	0.977326	1.04097	1.11025	1.07416	1.23914	1.30967	1.41993	1.36973	1.28861	1.1562	1.17891	1.19584	1.16859	1.19669	1.12204	1.23233	1.10886	1.0583	1.22249		1.37403	1.11313	1.08567	1.11708	1.12961	1.22713
O13719S142	O13719	S	142	SPAC14C4.12c	laf1		Clr6 L associated factor 1 Laf1	HASNTRKRGSPDTPDSGHSTPHSKGDVHPGM	_GSPDTPDS(ph)GHSTPHSK_	biological regulation;biosynthetic process;cellular biosynthetic process;cellular component organization;cellular component organization at cellular level;cellular component organization or biogenesis;cellular component organization or biogenesis at cellular level;cellular macromolecule biosynthetic process;cellular macromolecule metabolic process;cellular metabolic process;cellular nitrogen comp…	binding;DNA binding;nucleic acid binding	cell part;chromatin remodeling complex;chromosomal part;histone deacetylase complex;intracellular organelle part;intracellular part;macromolecular complex;nuclear chromosome part;nuclear part;nucleoplasm part;organelle part;protein complex;Rpd3L-Expanded complex;Rpd3S complex;Sin3-type complex	biological regulation;biosynthetic process;cellular component organization;cellular metabolic process;cellular nitrogen compound metabolic process;cellular process;chromatin modification;chromatin organization;chromosome organization;macromolecule metabolic process;metabolic process;nitrogen compound metabolic process;nucleobase-containing compound metabolic process;organelle organization;primary…	cell part;chromatin remodeling complex;macromolecular complex;protein complex	NONE	YAL034C|YOR338W		+	0.535153	Mitotic			0.431146	0.947059	0.964785	1.14202	0.387823	0.443775	0.420043	0.240362	0.377959	0.295299	0.325807	0.42889	0.352472	0.36914	0.50844	0.58931	0.729714	0.706814	0.478241	0.514059		0.490274	0.954836	1.01791	0.895944	0.518718	0.398691
O13719S32	O13719	S	32	SPAC14C4.12c	laf1		Clr6 L associated factor 1 Laf1	KDTCAAAIKAYQYLISPPPSPIPNDKVASTV	_AYQYLIS(ph)PPPS(ph)PIPNDK_	biological regulation;biosynthetic process;cellular biosynthetic process;cellular component organization;cellular component organization at cellular level;cellular component organization or biogenesis;cellular component organization or biogenesis at cellular level;cellular macromolecule biosynthetic process;cellular macromolecule metabolic process;cellular metabolic process;cellular nitrogen comp…	binding;DNA binding;nucleic acid binding	cell part;chromatin remodeling complex;chromosomal part;histone deacetylase complex;intracellular organelle part;intracellular part;macromolecular complex;nuclear chromosome part;nuclear part;nucleoplasm part;organelle part;protein complex;Rpd3L-Expanded complex;Rpd3S complex;Sin3-type complex	biological regulation;biosynthetic process;cellular component organization;cellular metabolic process;cellular nitrogen compound metabolic process;cellular process;chromatin modification;chromatin organization;chromosome organization;macromolecule metabolic process;metabolic process;nitrogen compound metabolic process;nucleobase-containing compound metabolic process;organelle organization;primary…	cell part;chromatin remodeling complex;macromolecular complex;protein complex	NONE	YAL034C|YOR338W	+		0.379464				1.63204	1.14188	1.19707	1.4812	1.5284	1.52947	1.47512	1.34495	1.42237	1.19799	1.32947	1.47098	1.49443	1.61319	1.66495	1.63594	1.51003	1.59459	1.53591	1.37199		1.49009	1.2588	1.30051	1.4465	1.43614	1.50537
O13719T139	O13719	T	139	SPAC14C4.12c	laf1		Clr6 L associated factor 1 Laf1	LDVHASNTRKRGSPDTPDSGHSTPHSKGDVH	_GSPDT(ph)PDSGHSTPHSK_	biological regulation;biosynthetic process;cellular biosynthetic process;cellular component organization;cellular component organization at cellular level;cellular component organization or biogenesis;cellular component organization or biogenesis at cellular level;cellular macromolecule biosynthetic process;cellular macromolecule metabolic process;cellular metabolic process;cellular nitrogen comp…	binding;DNA binding;nucleic acid binding	cell part;chromatin remodeling complex;chromosomal part;histone deacetylase complex;intracellular organelle part;intracellular part;macromolecular complex;nuclear chromosome part;nuclear part;nucleoplasm part;organelle part;protein complex;Rpd3L-Expanded complex;Rpd3S complex;Sin3-type complex	biological regulation;biosynthetic process;cellular component organization;cellular metabolic process;cellular nitrogen compound metabolic process;cellular process;chromatin modification;chromatin organization;chromosome organization;macromolecule metabolic process;metabolic process;nitrogen compound metabolic process;nucleobase-containing compound metabolic process;organelle organization;primary…	cell part;chromatin remodeling complex;macromolecular complex;protein complex	NONE	YAL034C|YOR338W		+	0.186369				1.45195	1.04158	0.909091	0.779059	0.382131	0.524219	0.27404	0.553791	0.262722	0.701902	0.244253	0.714979	0.720247	0.534017	1.83732	0.923975	0.967024	0.510465	1.43135	0.976944		0.980412	1.1341	1.06665	0.767541	0.54492	0.500444
O13722S297	O13722	S	297	SPAC15A10.02	taf12		transcription factor TFIID complex subunit A/ SAGA complex subunit Taf12	QTPSYMSANHLPKVDSKSPIPFSVPPSRATL	_VDS(ph)KS(ph)PIPFSVPPSR_	biological regulation;biosynthetic process;cellular biosynthetic process;cellular component organization;cellular component organization at cellular level;cellular component organization or biogenesis;cellular component organization or biogenesis at cellular level;cellular macromolecule metabolic process;cellular metabolic process;cellular nitrogen compound metabolic process;cellular process;cell…	core RNA polymerase binding transcription factor activity;core RNA polymerase II binding transcription factor activity;protein binding transcription factor activity	cell part;chromatin;chromosomal part;histone acetyltransferase complex;intracellular organelle part;intracellular part;macromolecular complex;nuclear chromatin;nuclear chromosome part;nuclear part;nucleoplasm part;organelle part;protein complex;SAGA complex;SAGA-type complex;transcription factor complex;transcription factor TFIID complex	biological regulation;biosynthetic process;cellular component organization;cellular metabolic process;cellular nitrogen compound metabolic process;cellular process;chromatin modification;chromatin organization;chromosome organization;histone modification;macromolecule metabolic process;macromolecule modification;metabolic process;nitrogen compound metabolic process;nucleobase-containing compound …	cell part;macromolecular complex;protein complex;transcription factor complex	TAF12	YDR145W			0.632692				0.53651	1.01453	1.11708	0.948137	0.763417	0.63593	0.549119	0.613045	0.6027	0.605584	0.574053	0.568699	0.528709	0.503499	0.50971	0.638488	0.64512	0.581869	0.6888	0.53859		0.544784	0.999135	1.15721	0.93391	0.726263	0.593589
O13722S299	O13722	S	299	SPAC15A10.02	taf12		transcription factor TFIID complex subunit A/ SAGA complex subunit Taf12	PSYMSANHLPKVDSKSPIPFSVPPSRATLTG	_S(ph)PIPFSVPPSR_	biological regulation;biosynthetic process;cellular biosynthetic process;cellular component organization;cellular component organization at cellular level;cellular component organization or biogenesis;cellular component organization or biogenesis at cellular level;cellular macromolecule metabolic process;cellular metabolic process;cellular nitrogen compound metabolic process;cellular process;cell…	core RNA polymerase binding transcription factor activity;core RNA polymerase II binding transcription factor activity;protein binding transcription factor activity	cell part;chromatin;chromosomal part;histone acetyltransferase complex;intracellular organelle part;intracellular part;macromolecular complex;nuclear chromatin;nuclear chromosome part;nuclear part;nucleoplasm part;organelle part;protein complex;SAGA complex;SAGA-type complex;transcription factor complex;transcription factor TFIID complex	biological regulation;biosynthetic process;cellular component organization;cellular metabolic process;cellular nitrogen compound metabolic process;cellular process;chromatin modification;chromatin organization;chromosome organization;histone modification;macromolecule metabolic process;macromolecule modification;metabolic process;nitrogen compound metabolic process;nucleobase-containing compound …	cell part;macromolecular complex;protein complex;transcription factor complex	TAF12	YDR145W			0.59284				0.53651	1.0456	1.37372	0.948137	0.7414	0.647291	0.549119	0.606219	0.62251	0.605584	0.606502	0.568699	0.545762	0.506457	0.50971	0.638488	0.64512	0.581869	0.6888	0.53859		0.576047	1.03975	1.18218	0.942958	0.704099	0.577664
O13722T283	O13722	T	283	SPAC15A10.02	taf12		transcription factor TFIID complex subunit A/ SAGA complex subunit Taf12	ATQQSGLANNVEKSQTPSYMSANHLPKVDSK	_SQT(ph)PSYMSANHLPK_	biological regulation;biosynthetic process;cellular biosynthetic process;cellular component organization;cellular component organization at cellular level;cellular component organization or biogenesis;cellular component organization or biogenesis at cellular level;cellular macromolecule metabolic process;cellular metabolic process;cellular nitrogen compound metabolic process;cellular process;cell…	core RNA polymerase binding transcription factor activity;core RNA polymerase II binding transcription factor activity;protein binding transcription factor activity	cell part;chromatin;chromosomal part;histone acetyltransferase complex;intracellular organelle part;intracellular part;macromolecular complex;nuclear chromatin;nuclear chromosome part;nuclear part;nucleoplasm part;organelle part;protein complex;SAGA complex;SAGA-type complex;transcription factor complex;transcription factor TFIID complex	biological regulation;biosynthetic process;cellular component organization;cellular metabolic process;cellular nitrogen compound metabolic process;cellular process;chromatin modification;chromatin organization;chromosome organization;histone modification;macromolecule metabolic process;macromolecule modification;metabolic process;nitrogen compound metabolic process;nucleobase-containing compound …	cell part;macromolecular complex;protein complex;transcription factor complex	TAF12	YDR145W			0.469427		Cdc2		0.660851	1.09935	1.08748	0.842744	0.976086	0.642715	0.677232	0.681617	0.502563	0.645245	0.674082	0.535733	0.68348	0.537201	0.673174	0.688942	0.764643	0.681153	0.699594	0.697642		0.65897	0.91992	0.996808	0.906591	0.874717	0.718806
O13726S515	O13726	S	515	SPAC15A10.06			CPA1 sodium ion/proton antiporter (predicted)	HFDEGNIAPTLSKKVSSTFEQYQRAAGAFNQ	_KVS(ph)STFEQYQR_	biological regulation;cation homeostasis;chemical homeostasis;homeostatic process;ion homeostasis;monovalent inorganic cation homeostasis;regulation of biological quality;regulation of pH	active transmembrane transporter activity;antiporter activity;cation transmembrane transporter activity;cation:cation antiporter activity;hydrogen ion transmembrane transporter activity;inorganic cation transmembrane transporter activity;ion transmembrane transporter activity;metal ion transmembrane transporter activity;monovalent cation:hydrogen antiporter activity;monovalent inorganic cation tr…	cell part;cytoplasmic part;Golgi apparatus;Golgi apparatus part;Golgi membrane;integral to membrane;intracellular membrane-bounded organelle;intracellular organelle;intracellular organelle part;intracellular part;intrinsic to membrane;membrane;membrane part;membrane-bounded organelle;organelle;organelle membrane;organelle part	biological regulation;homeostatic process	cell part;Golgi apparatus;intracellular membrane-bounded organelle;intracellular organelle;membrane;organelle	SLC9A7|SLC9A6|SLC9A9	YDR456W	+		0.330441				1.10022	1.23256	1.1427	1.23095	1.42161	1.42124	1.33658	1.38251	1.29447	1.26613	1.3371	1.37167	1.25406	1.18837	1.28533	1.15256	1.29808	1.3427	1.31674	1.43221		1.17964	1.18184	1.15595	1.24724	1.36123	1.35013
O13727S79	O13727	S	79	SPAC15A10.07			Schizosaccharomyces specific protein	NVPEGIELRILEENVSLPLKEFEPIKVPAGA	_ILEENVS(ph)LPLK_			cell part;cytoplasmic part;cytosol;intracellular membrane-bounded organelle;intracellular organelle;intracellular part;membrane-bounded organelle;nucleus;organelle		cell part;cytosol;intracellular membrane-bounded organelle;intracellular organelle;nucleus;organelle	NONE	NONE	+		0.300906				1.02053	0.966837	1.10379	1.0326	0.913325	0.953289	0.867303	0.984349	0.858148	0.930232	0.830841	0.892459	0.83167	0.958038	0.824606	0.918274	0.85492	0.837521	0.797576	0.900009		1.02795	1.03773	1.04469	1.01798	0.934783	0.970749
O13733S571	O13733	S	571	SPAC15A10.13	ppk3		protein kinase domain and HEAT repeat protein Ppk3	SSSASPSPSIDMKKESLELKNDTTEIKEKKN	_KES(ph)LELK_	establishment of localization;establishment of localization in cell;establishment of RNA localization;intracellular transport;nuclear export;nuclear transport;nucleic acid transport;nucleobase-containing compound transport;nucleocytoplasmic transport;RNA export from nucleus;RNA transport;transport;tRNA export from nucleus;tRNA transport	adenyl nucleotide binding;adenyl ribonucleotide binding;ATP binding;binding;catalytic activity;kinase activity;nucleotide binding;phosphotransferase activity, alcohol group as acceptor;protein kinase activity;purine nucleotide binding;purine ribonucleoside triphosphate binding;purine ribonucleotide binding;ribonucleotide binding;transferase activity;transferase activity, transferring phosphorus-c…	cell part;cytoplasmic part;Golgi apparatus;intracellular membrane-bounded organelle;intracellular organelle;intracellular part;membrane-bounded organelle;organelle	establishment of localization;nuclear transport;nucleobase-containing compound transport;nucleocytoplasmic transport;transport	cell part;Golgi apparatus;intracellular membrane-bounded organelle;intracellular organelle;organelle	SCYL1	YOR112W	+		0.80573				0.973615	0.878812	0.826788	0.793966	0.914495	0.956297	1.09152	1.06663	1.04131	1.02188	0.983381	0.954107	0.862738	0.85034	0.806062	0.739809	0.752729	0.75643	0.866401	0.885348		0.941998	0.914133	0.901965	0.912072	0.945852	0.997372
O13734S145	O13734	S	145	SPAC15A10.15	sgo2		inner centromere protein, shugoshin Sgo2	VKDTEEIIEQAQHDVSLRNLSGIEDENIIDD	_DTEEIIEQAQHDVS(ph)LR_	cell cycle process;cell division;cellular component organization;cellular component organization at cellular level;cellular component organization or biogenesis;cellular component organization or biogenesis at cellular level;cellular localization;cellular macromolecule localization;cellular process;cellular protein complex localization;cellular protein localization;chromosome organization;chromos…		cell part;chromatin;chromosomal part;condensed chromosome kinetochore;condensed nuclear chromosome kinetochore;cytoplasm;heterochromatin;intracellular non-membrane-bounded organelle;intracellular organelle;intracellular organelle part;intracellular part;kinetochore;macromolecular complex;non-membrane-bounded organelle;nuclear chromosome part;nuclear part;organelle;organelle part;protein complex	cell division;cellular component organization;cellular localization;cellular process;chromosome organization;chromosome segregation;localization;organelle organization	cell part;cytoplasm;intracellular non-membrane-bounded organelle;intracellular organelle;kinetochore;macromolecular complex;organelle;protein complex	SGOL1	YOR073W		+	0.396222	Mitotic	Plo1		0.0892218	0.379074	0.793588	0.631991	0.206219	0.0651297	0.260797	0.219761	0.0689178	0.0736158	0.140897	0.263956	0.0616182	0.122709	0.181045	0.400946	0.264132	0.0766224	0.375137	0.162662		0.134585	0.508396	0.862135	0.507744	0.221762	0.111009
O13734S150	O13734	S	150	SPAC15A10.15	sgo2		inner centromere protein, shugoshin Sgo2	EIIEQAQHDVSLRNLSGIEDENIIDDGETAI	_NLS(ph)GIEDENIIDDGETAINEQK_	cell cycle process;cell division;cellular component organization;cellular component organization at cellular level;cellular component organization or biogenesis;cellular component organization or biogenesis at cellular level;cellular localization;cellular macromolecule localization;cellular process;cellular protein complex localization;cellular protein localization;chromosome organization;chromos…		cell part;chromatin;chromosomal part;condensed chromosome kinetochore;condensed nuclear chromosome kinetochore;cytoplasm;heterochromatin;intracellular non-membrane-bounded organelle;intracellular organelle;intracellular organelle part;intracellular part;kinetochore;macromolecular complex;non-membrane-bounded organelle;nuclear chromosome part;nuclear part;organelle;organelle part;protein complex	cell division;cellular component organization;cellular localization;cellular process;chromosome organization;chromosome segregation;localization;organelle organization	cell part;cytoplasm;intracellular non-membrane-bounded organelle;intracellular organelle;kinetochore;macromolecular complex;organelle;protein complex	SGOL1	YOR073W		+	0.753274	Mitotic			0.114419	0.359621	0.777121	0.843384	0.558472	0.334201	0.232927	0.138189	0.142753	0.0993243	0.119048	0.137308	0.11287	0.104197	0.135921	0.118249	0.2587	0.272034	0.192611	0.154116		0.120474	0.443529	0.773097	0.791311	0.512141	0.297077
O13734S240	O13734	S	240	SPAC15A10.15	sgo2		inner centromere protein, shugoshin Sgo2	IDSAPQEKNHEYEIVSPKSLSNKINNQAAAQ	_NHEYEIVS(ph)PK_	cell cycle process;cell division;cellular component organization;cellular component organization at cellular level;cellular component organization or biogenesis;cellular component organization or biogenesis at cellular level;cellular localization;cellular macromolecule localization;cellular process;cellular protein complex localization;cellular protein localization;chromosome organization;chromos…		cell part;chromatin;chromosomal part;condensed chromosome kinetochore;condensed nuclear chromosome kinetochore;cytoplasm;heterochromatin;intracellular non-membrane-bounded organelle;intracellular organelle;intracellular organelle part;intracellular part;kinetochore;macromolecular complex;non-membrane-bounded organelle;nuclear chromosome part;nuclear part;organelle;organelle part;protein complex	cell division;cellular component organization;cellular localization;cellular process;chromosome organization;chromosome segregation;localization;organelle organization	cell part;cytoplasm;intracellular non-membrane-bounded organelle;intracellular organelle;kinetochore;macromolecular complex;organelle;protein complex	SGOL1	YOR073W	+		0.73173				0.917431	0.974184	1.0074	0.980104	1.00315	0.969462	0.907936	0.856311	0.855286	0.828363	0.864528	0.859033	0.856825	0.836121	0.924129	0.932749	1.03991	1.01774	1.12727	1.00387		0.901158	0.956024	0.996022	0.978606	0.966025	0.943722
O13734S332	O13734	S	332	SPAC15A10.15	sgo2		inner centromere protein, shugoshin Sgo2	TGYVSETDSRPNRANSLDSAVLLVQSSNKSN	_ANS(ph)LDSAVLLVQSSNK_	cell cycle process;cell division;cellular component organization;cellular component organization at cellular level;cellular component organization or biogenesis;cellular component organization or biogenesis at cellular level;cellular localization;cellular macromolecule localization;cellular process;cellular protein complex localization;cellular protein localization;chromosome organization;chromos…		cell part;chromatin;chromosomal part;condensed chromosome kinetochore;condensed nuclear chromosome kinetochore;cytoplasm;heterochromatin;intracellular non-membrane-bounded organelle;intracellular organelle;intracellular organelle part;intracellular part;kinetochore;macromolecular complex;non-membrane-bounded organelle;nuclear chromosome part;nuclear part;organelle;organelle part;protein complex	cell division;cellular component organization;cellular localization;cellular process;chromosome organization;chromosome segregation;localization;organelle organization	cell part;cytoplasm;intracellular non-membrane-bounded organelle;intracellular organelle;kinetochore;macromolecular complex;organelle;protein complex	SGOL1	YOR073W	+		0.569944				0.763825	0.805607	0.931532	0.895415	0.929282	0.881135	0.900738	0.911494	0.894454	0.906701	0.851861	0.769586	0.906207	0.810635	0.809651	0.689655	0.728226	0.760688	0.779545	0.83257		0.755237	0.815453	0.894384	0.90656	0.935187	0.921834
O13734S399	O13734	S	399	SPAC15A10.15	sgo2		inner centromere protein, shugoshin Sgo2	PQVTTTSLSNMTVAESPRTDTPREINGLVDS	_FAPEDTAHNSLTSQENVGPQVTTTSLSNMTVAES(ph)PR_	cell cycle process;cell division;cellular component organization;cellular component organization at cellular level;cellular component organization or biogenesis;cellular component organization or biogenesis at cellular level;cellular localization;cellular macromolecule localization;cellular process;cellular protein complex localization;cellular protein localization;chromosome organization;chromos…		cell part;chromatin;chromosomal part;condensed chromosome kinetochore;condensed nuclear chromosome kinetochore;cytoplasm;heterochromatin;intracellular non-membrane-bounded organelle;intracellular organelle;intracellular organelle part;intracellular part;kinetochore;macromolecular complex;non-membrane-bounded organelle;nuclear chromosome part;nuclear part;organelle;organelle part;protein complex	cell division;cellular component organization;cellular localization;cellular process;chromosome organization;chromosome segregation;localization;organelle organization	cell part;cytoplasm;intracellular non-membrane-bounded organelle;intracellular organelle;kinetochore;macromolecular complex;organelle;protein complex	SGOL1	YOR073W			0.746875				0.670556	0.99552	0.941354	1.01921	0.75683	0.58008	0.461787	0.477234	0.467245	0.434576	0.441422	0.499027	0.411031	0.476418	0.608088	0.777968	0.82672	0.680596	0.583328	0.452365		0.60216	1.01171	1.03771	0.925883	0.701211	0.526437
O13734S5	O13734	S	5	SPAC15A10.15	sgo2		inner centromere protein, shugoshin Sgo2	___________MSKASLSPNVEDLKKKQIRQ	_AS(ph)LS(ph)PNVEDLKKK_	cell cycle process;cell division;cellular component organization;cellular component organization at cellular level;cellular component organization or biogenesis;cellular component organization or biogenesis at cellular level;cellular localization;cellular macromolecule localization;cellular process;cellular protein complex localization;cellular protein localization;chromosome organization;chromos…		cell part;chromatin;chromosomal part;condensed chromosome kinetochore;condensed nuclear chromosome kinetochore;cytoplasm;heterochromatin;intracellular non-membrane-bounded organelle;intracellular organelle;intracellular organelle part;intracellular part;kinetochore;macromolecular complex;non-membrane-bounded organelle;nuclear chromosome part;nuclear part;organelle;organelle part;protein complex	cell division;cellular component organization;cellular localization;cellular process;chromosome organization;chromosome segregation;localization;organelle organization	cell part;cytoplasm;intracellular non-membrane-bounded organelle;intracellular organelle;kinetochore;macromolecular complex;organelle;protein complex	SGOL1	YOR073W			0.681214				1.21723	1.6057	1.10741	1.19319	1.21625	1.24431	1.13909	1.05893	0.927988	0.970685	0.780214	0.784006	0.747384	0.799233	1.09421	1.45936	1.53374	1.43771	1.26772	1.13139		1.18898	1.33663	1.08868	1.20785	1.28102	1.28193
O13734S526	O13734	S	526	SPAC15A10.15	sgo2		inner centromere protein, shugoshin Sgo2	SYNNLELLSSVTNLKSPNENDRVTKTQSRRE	_SSFATNDTGSYNNLELLSSVTNLKS(ph)PNENDR_	cell cycle process;cell division;cellular component organization;cellular component organization at cellular level;cellular component organization or biogenesis;cellular component organization or biogenesis at cellular level;cellular localization;cellular macromolecule localization;cellular process;cellular protein complex localization;cellular protein localization;chromosome organization;chromos…		cell part;chromatin;chromosomal part;condensed chromosome kinetochore;condensed nuclear chromosome kinetochore;cytoplasm;heterochromatin;intracellular non-membrane-bounded organelle;intracellular organelle;intracellular organelle part;intracellular part;kinetochore;macromolecular complex;non-membrane-bounded organelle;nuclear chromosome part;nuclear part;organelle;organelle part;protein complex	cell division;cellular component organization;cellular localization;cellular process;chromosome organization;chromosome segregation;localization;organelle organization	cell part;cytoplasm;intracellular non-membrane-bounded organelle;intracellular organelle;kinetochore;macromolecular complex;organelle;protein complex	SGOL1	YOR073W			0.687049				0.633714	1.08046	0.964878	1.05382	1.02342	0.982511	0.850774	0.709673	0.769763	0.704176	0.544425	0.626292	0.49687	0.536798	0.539113	0.664982	0.839349	0.864155	0.784575	0.706364		0.661065	0.973623	0.999118	1.10936	0.961048	0.869574
O13734S7	O13734	S	7	SPAC15A10.15	sgo2		inner centromere protein, shugoshin Sgo2	_________MSKASLSPNVEDLKKKQIRQYK	_AS(ph)LS(ph)PNVEDLKKK_	cell cycle process;cell division;cellular component organization;cellular component organization at cellular level;cellular component organization or biogenesis;cellular component organization or biogenesis at cellular level;cellular localization;cellular macromolecule localization;cellular process;cellular protein complex localization;cellular protein localization;chromosome organization;chromos…		cell part;chromatin;chromosomal part;condensed chromosome kinetochore;condensed nuclear chromosome kinetochore;cytoplasm;heterochromatin;intracellular non-membrane-bounded organelle;intracellular organelle;intracellular organelle part;intracellular part;kinetochore;macromolecular complex;non-membrane-bounded organelle;nuclear chromosome part;nuclear part;organelle;organelle part;protein complex	cell division;cellular component organization;cellular localization;cellular process;chromosome organization;chromosome segregation;localization;organelle organization	cell part;cytoplasm;intracellular non-membrane-bounded organelle;intracellular organelle;kinetochore;macromolecular complex;organelle;protein complex	SGOL1	YOR073W			0.641473				1.11712	1.60676	1.10596	1.08194	1.23943	1.2871	1.18621	0.997705	0.943841	0.833403	0.781861	0.782167	0.764643	0.864827	1.09406	1.39952	1.57868	1.42025	1.26248	1.01502		1.2175	1.33113	1.09157	1.12432	1.13702	1.15847
O13734T292	O13734	T	292	SPAC15A10.15	sgo2		inner centromere protein, shugoshin Sgo2	AHFHSRIQSDTVIQSTPTKRKWDVDIQNKQI	_IQSDTVIQST(ph)PTK_	cell cycle process;cell division;cellular component organization;cellular component organization at cellular level;cellular component organization or biogenesis;cellular component organization or biogenesis at cellular level;cellular localization;cellular macromolecule localization;cellular process;cellular protein complex localization;cellular protein localization;chromosome organization;chromos…		cell part;chromatin;chromosomal part;condensed chromosome kinetochore;condensed nuclear chromosome kinetochore;cytoplasm;heterochromatin;intracellular non-membrane-bounded organelle;intracellular organelle;intracellular organelle part;intracellular part;kinetochore;macromolecular complex;non-membrane-bounded organelle;nuclear chromosome part;nuclear part;organelle;organelle part;protein complex	cell division;cellular component organization;cellular localization;cellular process;chromosome organization;chromosome segregation;localization;organelle organization	cell part;cytoplasm;intracellular non-membrane-bounded organelle;intracellular organelle;kinetochore;macromolecular complex;organelle;protein complex	SGOL1	YOR073W		+	0.743513	Mitotic	Cdc2		0.73828	1.07385	1.06277	0.59319	0.304339	0.192116	0.208068	0.354596	0.401834	0.411981	0.43501	0.492031	0.495491	0.633673	0.765931	0.873897	0.812612	0.583294	0.479845	0.417205		0.724459	1.03743	1.01182	0.678357	0.352096	0.2515
O13735S1290	O13735	S	1290	SPAC15A10.16	bud6	aip3,fat1,SPAC15E1.01	actin interacting protein 3 homolog Bud6	DYGSQVDTENFMLERSPLATPKPLKQPDFNI	_S(ph)PLAT(ph)PKPLKQPDFNIYETPIVR_	actin cytoskeleton organization;actin filament-based process;activation of bipolar cell growth;biological regulation;cellular component organization;cellular component organization at cellular level;cellular component organization or biogenesis;cellular component organization or biogenesis at cellular level;cellular process;cytoskeleton organization;establishment or maintenance of cell polarity;e…	actin binding;binding;cytoskeletal protein binding;protein binding	actin cap;cell cortex part;cell part;cell pole;cell tip;cytoplasmic part;cytoskeletal part;growing cell tip;intracellular organelle part;intracellular part;non-growing cell tip;organelle part;site of polarized growth	biological regulation;cellular component organization;cellular process;cytoskeleton organization;establishment or maintenance of cell polarity;organelle organization	cell part;site of polarized growth	NONE	YLR319C			0.744689				1.82989	1.77258	1.42578	2.31391	3.75065	3.68445	3.92526	3.33501	2.62861	2.89905	2.11681	2.12049	1.87129	1.77857	1.69889	1.55313	2.08516	2.54039	2.54473	2.58265		1.91328	1.87537	1.49573	1.81752	2.72632	2.77288
O13735S293	O13735	S	293	SPAC15A10.16	bud6	aip3,fat1,SPAC15E1.01	actin interacting protein 3 homolog Bud6	RGFLRDSSKPDNIMDSPSPKVSKRPSIVRQD	_DSSKPDNIM(ox)DS(ph)PS(ph)PK_	actin cytoskeleton organization;actin filament-based process;activation of bipolar cell growth;biological regulation;cellular component organization;cellular component organization at cellular level;cellular component organization or biogenesis;cellular component organization or biogenesis at cellular level;cellular process;cytoskeleton organization;establishment or maintenance of cell polarity;e…	actin binding;binding;cytoskeletal protein binding;protein binding	actin cap;cell cortex part;cell part;cell pole;cell tip;cytoplasmic part;cytoskeletal part;growing cell tip;intracellular organelle part;intracellular part;non-growing cell tip;organelle part;site of polarized growth	biological regulation;cellular component organization;cellular process;cytoskeleton organization;establishment or maintenance of cell polarity;organelle organization	cell part;site of polarized growth	NONE	YLR319C		+	0.572201	Mitotic	Cdc2		0.0837098	0.979336	0.876117	0.395475	0.167152	0.090424	0.0601901	0.0575971	0.0433408	0.043057	0.0571461	0.0393313	0.0592065	0.0456162	0.0678979	0.181499	0.240795	0.185967	0.127817	0.132779		0.0800105	0.766804	0.848189	0.413965	0.18174	0.0893741
O13735S295	O13735	S	295	SPAC15A10.16	bud6	aip3,fat1,SPAC15E1.01	actin interacting protein 3 homolog Bud6	FLRDSSKPDNIMDSPSPKVSKRPSIVRQDSH	_DSSKPDNIM(ox)DS(ph)PS(ph)PK_	actin cytoskeleton organization;actin filament-based process;activation of bipolar cell growth;biological regulation;cellular component organization;cellular component organization at cellular level;cellular component organization or biogenesis;cellular component organization or biogenesis at cellular level;cellular process;cytoskeleton organization;establishment or maintenance of cell polarity;e…	actin binding;binding;cytoskeletal protein binding;protein binding	actin cap;cell cortex part;cell part;cell pole;cell tip;cytoplasmic part;cytoskeletal part;growing cell tip;intracellular organelle part;intracellular part;non-growing cell tip;organelle part;site of polarized growth	biological regulation;cellular component organization;cellular process;cytoskeleton organization;establishment or maintenance of cell polarity;organelle organization	cell part;site of polarized growth	NONE	YLR319C		+	0.67027	Mitotic			0.494976	1.05934	0.980873	0.851426	0.610016	0.401188	0.40008	0.380806	0.399919	0.436432	0.463564	0.350975	0.311091	0.338547	0.33941	0.468253	0.722752	0.602446	0.529886	0.417292		0.431692	0.906974	0.953593	0.8301	0.602605	0.448148
O13735S359	O13735	S	359	SPAC15A10.16	bud6	aip3,fat1,SPAC15E1.01	actin interacting protein 3 homolog Bud6	DPGTPTSLKSPSLRKSPSSFVQKDVYSRSNS	_KS(ph)PSSFVQK_	actin cytoskeleton organization;actin filament-based process;activation of bipolar cell growth;biological regulation;cellular component organization;cellular component organization at cellular level;cellular component organization or biogenesis;cellular component organization or biogenesis at cellular level;cellular process;cytoskeleton organization;establishment or maintenance of cell polarity;e…	actin binding;binding;cytoskeletal protein binding;protein binding	actin cap;cell cortex part;cell part;cell pole;cell tip;cytoplasmic part;cytoskeletal part;growing cell tip;intracellular organelle part;intracellular part;non-growing cell tip;organelle part;site of polarized growth	biological regulation;cellular component organization;cellular process;cytoskeleton organization;establishment or maintenance of cell polarity;organelle organization	cell part;site of polarized growth	NONE	YLR319C		+	0.818734	Mitotic			0.260866	0.682221	0.893895	1.10411	0.900901	0.913325	0.644247	0.51784	0.510856	0.379521	0.268976	0.250897	0.221724	0.210145	0.210076	0.234918	0.38965	0.46568	0.473665	0.458232		0.232765	0.640186	0.850708	1.01122	0.888268	0.753381
O13735S361	O13735	S	361	SPAC15A10.16	bud6	aip3,fat1,SPAC15E1.01	actin interacting protein 3 homolog Bud6	GTPTSLKSPSLRKSPSSFVQKDVYSRSNSLR	_SPS(ph)SFVQK_	actin cytoskeleton organization;actin filament-based process;activation of bipolar cell growth;biological regulation;cellular component organization;cellular component organization at cellular level;cellular component organization or biogenesis;cellular component organization or biogenesis at cellular level;cellular process;cytoskeleton organization;establishment or maintenance of cell polarity;e…	actin binding;binding;cytoskeletal protein binding;protein binding	actin cap;cell cortex part;cell part;cell pole;cell tip;cytoplasmic part;cytoskeletal part;growing cell tip;intracellular organelle part;intracellular part;non-growing cell tip;organelle part;site of polarized growth	biological regulation;cellular component organization;cellular process;cytoskeleton organization;establishment or maintenance of cell polarity;organelle organization	cell part;site of polarized growth	NONE	YLR319C		+	0.818433	Mitotic			0.215518	0.680365	0.855578	0.984586	0.903669	0.775073	0.609162	0.504286	0.504083	0.300409	0.251262	0.231385	0.197092	0.209684	0.181176	0.193903	0.342418	0.438461	0.409768	0.409167		0.222797	0.638136	0.850443	1.01578	0.889625	0.734909
O13735S428	O13735	S	428	SPAC15A10.16	bud6	aip3,fat1,SPAC15E1.01	actin interacting protein 3 homolog Bud6	APPLPQRSRTISSPNSPLSATVLPSSTPILL	_TISS(ph)PNS(ph)PLSATVLPSSTPILLPR_	actin cytoskeleton organization;actin filament-based process;activation of bipolar cell growth;biological regulation;cellular component organization;cellular component organization at cellular level;cellular component organization or biogenesis;cellular component organization or biogenesis at cellular level;cellular process;cytoskeleton organization;establishment or maintenance of cell polarity;e…	actin binding;binding;cytoskeletal protein binding;protein binding	actin cap;cell cortex part;cell part;cell pole;cell tip;cytoplasmic part;cytoskeletal part;growing cell tip;intracellular organelle part;intracellular part;non-growing cell tip;organelle part;site of polarized growth	biological regulation;cellular component organization;cellular process;cytoskeleton organization;establishment or maintenance of cell polarity;organelle organization	cell part;site of polarized growth	NONE	YLR319C			0.224142				0.769439	1.06679	0.967189	0.877347	0.554816	0.700133	0.891425	0.9993	0.623792	0.866101	0.775314	0.688638	0.718133	0.574778	0.531349	0.82905	0.597051	0.694958	0.721996	0.692363		0.811146	1.08265	0.984994	0.901826	0.757128	0.79799
O13735S497	O13735	S	497	SPAC15A10.16	bud6	aip3,fat1,SPAC15E1.01	actin interacting protein 3 homolog Bud6	PKLEDIADEVETDATSQRELLERQIQKAESS	_LEDIADEVETDATS(ph)QR_	actin cytoskeleton organization;actin filament-based process;activation of bipolar cell growth;biological regulation;cellular component organization;cellular component organization at cellular level;cellular component organization or biogenesis;cellular component organization or biogenesis at cellular level;cellular process;cytoskeleton organization;establishment or maintenance of cell polarity;e…	actin binding;binding;cytoskeletal protein binding;protein binding	actin cap;cell cortex part;cell part;cell pole;cell tip;cytoplasmic part;cytoskeletal part;growing cell tip;intracellular organelle part;intracellular part;non-growing cell tip;organelle part;site of polarized growth	biological regulation;cellular component organization;cellular process;cytoskeleton organization;establishment or maintenance of cell polarity;organelle organization	cell part;site of polarized growth	NONE	YLR319C		+	0.832841				0.866176	1.03368	1.21519	1.17579	0.90212	0.809717	0.831048	0.468406	0.432191	0.380719	0.51557	0.403601	0.468276	0.523725	0.666356	0.479456	0.423531	0.415316	0.424972	0.419182		0.727505	0.988904	1.1041	1.08705	0.915295	0.849566
O13735S511	O13735	S	511	SPAC15A10.16	bud6	aip3,fat1,SPAC15E1.01	actin interacting protein 3 homolog Bud6	TSQRELLERQIQKAESSEDTSEIESLQGKLS	_AES(ph)SEDTSEIESLQGK_	actin cytoskeleton organization;actin filament-based process;activation of bipolar cell growth;biological regulation;cellular component organization;cellular component organization at cellular level;cellular component organization or biogenesis;cellular component organization or biogenesis at cellular level;cellular process;cytoskeleton organization;establishment or maintenance of cell polarity;e…	actin binding;binding;cytoskeletal protein binding;protein binding	actin cap;cell cortex part;cell part;cell pole;cell tip;cytoplasmic part;cytoskeletal part;growing cell tip;intracellular organelle part;intracellular part;non-growing cell tip;organelle part;site of polarized growth	biological regulation;cellular component organization;cellular process;cytoskeleton organization;establishment or maintenance of cell polarity;organelle organization	cell part;site of polarized growth	NONE	YLR319C			0.456204				0.896379	0.897585	0.833125	0.807103	0.878118	0.900738	0.980777	1.03176	1.0439	1.00731	1.08938	0.998702	1.12397	1.03675	1.05396	0.92687	0.996512	0.971131	1.03431	1.29549		0.870378	0.883423	0.871765	0.847974	0.900037	0.931467
O13735S516	O13735	S	516	SPAC15A10.16	bud6	aip3,fat1,SPAC15E1.01	actin interacting protein 3 homolog Bud6	LLERQIQKAESSEDTSEIESLQGKLSLPQVS	_AESSEDTS(ph)EIESLQGK_	actin cytoskeleton organization;actin filament-based process;activation of bipolar cell growth;biological regulation;cellular component organization;cellular component organization at cellular level;cellular component organization or biogenesis;cellular component organization or biogenesis at cellular level;cellular process;cytoskeleton organization;establishment or maintenance of cell polarity;e…	actin binding;binding;cytoskeletal protein binding;protein binding	actin cap;cell cortex part;cell part;cell pole;cell tip;cytoplasmic part;cytoskeletal part;growing cell tip;intracellular organelle part;intracellular part;non-growing cell tip;organelle part;site of polarized growth	biological regulation;cellular component organization;cellular process;cytoskeleton organization;establishment or maintenance of cell polarity;organelle organization	cell part;site of polarized growth	NONE	YLR319C			0.809601				0.562114	0.726668	0.801238	0.774469	0.578804	0.432024	0.35461	0.330612	0.271983	0.318797	0.321812	0.289788	0.318047	0.356914	0.350593	0.318391	0.555911	0.537247	0.667378	0.523889		0.445594	0.763814	0.860918	0.736562	0.556472	0.424817
O13735S520	O13735	S	520	SPAC15A10.16	bud6	aip3,fat1,SPAC15E1.01	actin interacting protein 3 homolog Bud6	QIQKAESSEDTSEIESLQGKLSLPQVSSTQQ	_AESSEDTSEIES(ph)LQGK_	actin cytoskeleton organization;actin filament-based process;activation of bipolar cell growth;biological regulation;cellular component organization;cellular component organization at cellular level;cellular component organization or biogenesis;cellular component organization or biogenesis at cellular level;cellular process;cytoskeleton organization;establishment or maintenance of cell polarity;e…	actin binding;binding;cytoskeletal protein binding;protein binding	actin cap;cell cortex part;cell part;cell pole;cell tip;cytoplasmic part;cytoskeletal part;growing cell tip;intracellular organelle part;intracellular part;non-growing cell tip;organelle part;site of polarized growth	biological regulation;cellular component organization;cellular process;cytoskeleton organization;establishment or maintenance of cell polarity;organelle organization	cell part;site of polarized growth	NONE	YLR319C			0.822685				0.906454	1.25345	1.20424	0.960246	0.826583	0.681106	0.591646	0.537346	0.55605	0.538967	0.550873	0.626606	0.599233	0.622471	0.621891	0.65591	0.655179	0.670151	0.569184	0.620694		0.772155	1.12924	1.168	1.07144	0.832266	0.653932
O13735S585	O13735	S	585	SPAC15A10.16	bud6	aip3,fat1,SPAC15E1.01	actin interacting protein 3 homolog Bud6	EAPVISSSEKIESGTSISTSDTKGGLANFEN	_IESGTS(ph)ISTSDTK_	actin cytoskeleton organization;actin filament-based process;activation of bipolar cell growth;biological regulation;cellular component organization;cellular component organization at cellular level;cellular component organization or biogenesis;cellular component organization or biogenesis at cellular level;cellular process;cytoskeleton organization;establishment or maintenance of cell polarity;e…	actin binding;binding;cytoskeletal protein binding;protein binding	actin cap;cell cortex part;cell part;cell pole;cell tip;cytoplasmic part;cytoskeletal part;growing cell tip;intracellular organelle part;intracellular part;non-growing cell tip;organelle part;site of polarized growth	biological regulation;cellular component organization;cellular process;cytoskeleton organization;establishment or maintenance of cell polarity;organelle organization	cell part;site of polarized growth	NONE	YLR319C		+	0.454695	Mitotic			0.268107	1.00918	1.12797	1.14047	0.870095	0.466359	0.373168	0.581767	0.0530869	0.582683	0.0791262	0.358951	0.124046	0.170487	0.068587	0.677278	0.436217	0.164346	0.388746	0.0912995		0.212991	0.721845	0.877596	0.906249	0.67508	0.430327
O13735S587	O13735	S	587	SPAC15A10.16	bud6	aip3,fat1,SPAC15E1.01	actin interacting protein 3 homolog Bud6	PVISSSEKIESGTSISTSDTKGGLANFENDS	_IESGTSIS(ph)TSDTK_	actin cytoskeleton organization;actin filament-based process;activation of bipolar cell growth;biological regulation;cellular component organization;cellular component organization at cellular level;cellular component organization or biogenesis;cellular component organization or biogenesis at cellular level;cellular process;cytoskeleton organization;establishment or maintenance of cell polarity;e…	actin binding;binding;cytoskeletal protein binding;protein binding	actin cap;cell cortex part;cell part;cell pole;cell tip;cytoplasmic part;cytoskeletal part;growing cell tip;intracellular organelle part;intracellular part;non-growing cell tip;organelle part;site of polarized growth	biological regulation;cellular component organization;cellular process;cytoskeleton organization;establishment or maintenance of cell polarity;organelle organization	cell part;site of polarized growth	NONE	YLR319C		+	0.207517				0.786163	1.09141	0.917347	0.935629	0.90795	0.811227	0.817327	0.735511	0.146843	0.669002	0.627488	0.862961	0.607522	0.867453	0.488496	0.765242	0.781657	1.07856	0.852598	0.934579		0.81565	1.02586	1.02469	0.92652	0.895963	0.969422
O13735S602	O13735	S	602	SPAC15A10.16	bud6	aip3,fat1,SPAC15E1.01	actin interacting protein 3 homolog Bud6	STSDTKGGLANFENDSLEELERLIQQNNAEQ	_GGLANFENDS(ph)LEELER_	actin cytoskeleton organization;actin filament-based process;activation of bipolar cell growth;biological regulation;cellular component organization;cellular component organization at cellular level;cellular component organization or biogenesis;cellular component organization or biogenesis at cellular level;cellular process;cytoskeleton organization;establishment or maintenance of cell polarity;e…	actin binding;binding;cytoskeletal protein binding;protein binding	actin cap;cell cortex part;cell part;cell pole;cell tip;cytoplasmic part;cytoskeletal part;growing cell tip;intracellular organelle part;intracellular part;non-growing cell tip;organelle part;site of polarized growth	biological regulation;cellular component organization;cellular process;cytoskeleton organization;establishment or maintenance of cell polarity;organelle organization	cell part;site of polarized growth	NONE	YLR319C	+		0.633597				0.936505	0.929541	0.960707	0.94304	0.956755	0.942951	0.882612	0.893415	0.895897	0.805413	0.856531	0.895255	0.857486	0.851426	0.876578	0.866401	0.854774	0.886525	0.871992	0.878658		0.90939	0.937885	0.972378	0.954466	0.936864	0.90431
O13735S621	O13735	S	621	SPAC15A10.16	bud6	aip3,fat1,SPAC15E1.01	actin interacting protein 3 homolog Bud6	LERLIQQNNAEQDEPSYKFHKYEYSSEESGS	_LIQQNNAEQDEPS(ph)YK_	actin cytoskeleton organization;actin filament-based process;activation of bipolar cell growth;biological regulation;cellular component organization;cellular component organization at cellular level;cellular component organization or biogenesis;cellular component organization or biogenesis at cellular level;cellular process;cytoskeleton organization;establishment or maintenance of cell polarity;e…	actin binding;binding;cytoskeletal protein binding;protein binding	actin cap;cell cortex part;cell part;cell pole;cell tip;cytoplasmic part;cytoskeletal part;growing cell tip;intracellular organelle part;intracellular part;non-growing cell tip;organelle part;site of polarized growth	biological regulation;cellular component organization;cellular process;cytoskeleton organization;establishment or maintenance of cell polarity;organelle organization	cell part;site of polarized growth	NONE	YLR319C		+	0.207956				0.557724	0.415765	0.732011	0.744103	0.725637	0.392404	0.773455	0.118022	0.0798021	0.403584	1.6818	0.772917	0.868886	1.42353	1.9486	0.324149	0.909505	0.816527	0.238675	0.138908		0.764183	0.587082	0.831811	0.831741	0.63675	0.443722
O13735T1294	O13735	T	1294	SPAC15A10.16	bud6	aip3,fat1,SPAC15E1.01	actin interacting protein 3 homolog Bud6	QVDTENFMLERSPLATPKPLKQPDFNIYETP	_S(ph)PLAT(ph)PKPLKQPDFNIYETPIVR_	actin cytoskeleton organization;actin filament-based process;activation of bipolar cell growth;biological regulation;cellular component organization;cellular component organization at cellular level;cellular component organization or biogenesis;cellular component organization or biogenesis at cellular level;cellular process;cytoskeleton organization;establishment or maintenance of cell polarity;e…	actin binding;binding;cytoskeletal protein binding;protein binding	actin cap;cell cortex part;cell part;cell pole;cell tip;cytoplasmic part;cytoskeletal part;growing cell tip;intracellular organelle part;intracellular part;non-growing cell tip;organelle part;site of polarized growth	biological regulation;cellular component organization;cellular process;cytoskeleton organization;establishment or maintenance of cell polarity;organelle organization	cell part;site of polarized growth	NONE	YLR319C			0.335418				2.22359	2.34263	1.61036	2.61863	4.04057	2.8083	4.21692	2.88152	3.53218	2.71694	2.89219	2.52823	2.23985	2.16361	2.29937	1.98913	2.07719	2.51674	2.44444	2.36045		1.979	1.94805	1.65555	2.26188	3.11746	2.73454
O13735T1318	O13735	T	1318	SPAC15A10.16	bud6	aip3,fat1,SPAC15E1.01	actin interacting protein 3 homolog Bud6	FNIYETPIVRSTAHETDDEQTPSKYSDNRVE	_STAHET(ph)DDEQTPSK_	actin cytoskeleton organization;actin filament-based process;activation of bipolar cell growth;biological regulation;cellular component organization;cellular component organization at cellular level;cellular component organization or biogenesis;cellular component organization or biogenesis at cellular level;cellular process;cytoskeleton organization;establishment or maintenance of cell polarity;e…	actin binding;binding;cytoskeletal protein binding;protein binding	actin cap;cell cortex part;cell part;cell pole;cell tip;cytoplasmic part;cytoskeletal part;growing cell tip;intracellular organelle part;intracellular part;non-growing cell tip;organelle part;site of polarized growth	biological regulation;cellular component organization;cellular process;cytoskeleton organization;establishment or maintenance of cell polarity;organelle organization	cell part;site of polarized growth	NONE	YLR319C		+	0.603947	Interphase			5.28653	2.83255	1.72756	1.35979	1.97441	2.90647	3.50079	3.92203	4.64275	3.65563	4.27843	4.53804	4.4053	3.94321	4.19957	4.23012	3.29521	3.17087	3.10598	3.35627		3.74988	1.68043	1.27886	1.4605	1.98218	2.72192
O13735T320	O13735	T	320	SPAC15A10.16	bud6	aip3,fat1,SPAC15E1.01	actin interacting protein 3 homolog Bud6	VRQDSHDSNKLSRRPTINTSFDRKFSPKLTR	_RPT(ph)INT(ph)S(ph)FDRK_	actin cytoskeleton organization;actin filament-based process;activation of bipolar cell growth;biological regulation;cellular component organization;cellular component organization at cellular level;cellular component organization or biogenesis;cellular component organization or biogenesis at cellular level;cellular process;cytoskeleton organization;establishment or maintenance of cell polarity;e…	actin binding;binding;cytoskeletal protein binding;protein binding	actin cap;cell cortex part;cell part;cell pole;cell tip;cytoplasmic part;cytoskeletal part;growing cell tip;intracellular organelle part;intracellular part;non-growing cell tip;organelle part;site of polarized growth	biological regulation;cellular component organization;cellular process;cytoskeleton organization;establishment or maintenance of cell polarity;organelle organization	cell part;site of polarized growth	NONE	YLR319C			0.779926				0.889363	0.722178	0.84631	0.769231	0.688326	1.24553	1.40813	1.54385	1.51676	1.5466	1.37586	1.51286	1.65377	1.5405	1.61465	1.36396	1.55154	1.50584	1.76485	1.76672		0.86358	0.845837	0.889096	0.791142	0.837264	1.19091
O13735T347	O13735	T	347	SPAC15A10.16	bud6	aip3,fat1,SPAC15E1.01	actin interacting protein 3 homolog Bud6	KLTRTPSLTKSLDPGTPTSLKSPSLRKSPSS	_SLDPGT(ph)PT(ph)S(ph)LKSPSLRK_	actin cytoskeleton organization;actin filament-based process;activation of bipolar cell growth;biological regulation;cellular component organization;cellular component organization at cellular level;cellular component organization or biogenesis;cellular component organization or biogenesis at cellular level;cellular process;cytoskeleton organization;establishment or maintenance of cell polarity;e…	actin binding;binding;cytoskeletal protein binding;protein binding	actin cap;cell cortex part;cell part;cell pole;cell tip;cytoplasmic part;cytoskeletal part;growing cell tip;intracellular organelle part;intracellular part;non-growing cell tip;organelle part;site of polarized growth	biological regulation;cellular component organization;cellular process;cytoskeleton organization;establishment or maintenance of cell polarity;organelle organization	cell part;site of polarized growth	NONE	YLR319C		+	0.677853	Mitotic			0.428982	0.851281	0.881756	0.546896	0.316496	0.245935	0.233797	0.335785	0.281977	0.402447	0.337655	0.24728	0.218804	0.222604	0.211977	0.31138	0.463243	0.400754	0.418025	0.370756		0.375067	0.841226	0.936934	0.656819	0.365722	0.288992
O13736S220	O13736	S	220	SPAC16E8.01	shd1	sla1	cytoskeletal protein binding protein Sla1 family, Shd1 (predicted)	DANEPDDYYSSGRAVSPEIPPTYTPKQADPL	_AVS(ph)PEIPPTYTPK_	actin cortical patch assembly;actin cytoskeleton organization;actin filament organization;actin filament-based process;cell wall organization or biogenesis;cellular cell wall organization or biogenesis;cellular component assembly;cellular component assembly at cellular level;cellular component organization;cellular component organization at cellular level;cellular component organization or biogen…		actin cortical patch;cell cortex part;cell division site;cell part;cell pole;cell tip;cytoplasmic part;cytoskeletal part;cytosol;endosomal part;endosome membrane;intracellular organelle part;intracellular part;macromolecular complex;membrane;membrane part;nuclear part;nuclear pore;organelle membrane;organelle part;plasma membrane;pore complex;protein complex	cell wall organization or biogenesis;cellular cell wall organization or biogenesis;cellular component assembly;cellular component organization;cellular membrane organization;cellular process;cytoskeleton organization;endocytosis;establishment of localization;membrane invagination;membrane organization;organelle organization;transport;vesicle-mediated transport	cell division site;cell part;cytosol;macromolecular complex;membrane;nuclear pore;plasma membrane;protein complex	NONE	YBL007C	+		0.214893				1.23185	1.20716	1.21828	1.25331	1.25903	1.22064	1.19496	1.22793	1.17345	1.19028	1.15206	1.20751	1.16126	1.20525	1.17538	1.22705	1.18656	1.17165	1.20655	1.18936		1.23015	1.21438	1.21913	1.26748	1.239	1.22633
O13736S452	O13736	S	452	SPAC16E8.01	shd1	sla1	cytoskeletal protein binding protein Sla1 family, Shd1 (predicted)	AGSARAAGLREIAAASGSPMPKLPSDSALHR	_EIAAAS(ph)GS(ph)PM(ox)PK_	actin cortical patch assembly;actin cytoskeleton organization;actin filament organization;actin filament-based process;cell wall organization or biogenesis;cellular cell wall organization or biogenesis;cellular component assembly;cellular component assembly at cellular level;cellular component organization;cellular component organization at cellular level;cellular component organization or biogen…		actin cortical patch;cell cortex part;cell division site;cell part;cell pole;cell tip;cytoplasmic part;cytoskeletal part;cytosol;endosomal part;endosome membrane;intracellular organelle part;intracellular part;macromolecular complex;membrane;membrane part;nuclear part;nuclear pore;organelle membrane;organelle part;plasma membrane;pore complex;protein complex	cell wall organization or biogenesis;cellular cell wall organization or biogenesis;cellular component assembly;cellular component organization;cellular membrane organization;cellular process;cytoskeleton organization;endocytosis;establishment of localization;membrane invagination;membrane organization;organelle organization;transport;vesicle-mediated transport	cell division site;cell part;cytosol;macromolecular complex;membrane;nuclear pore;plasma membrane;protein complex	NONE	YBL007C		+	-0.0785999	Mitotic			0.180521	0.538445	0.852806	0.097031	0.715871	0.47701	0.275162	0.269303	0.188568	0.554447	0.158924	0.265112	0.301825	0.137712	0.152066	0.195103	0.338318	0.353201	0.295937	1.13581		0.247265	0.607829	0.723723	0.264293	0.427607	0.364416
O13736S454	O13736	S	454	SPAC16E8.01	shd1	sla1	cytoskeletal protein binding protein Sla1 family, Shd1 (predicted)	SARAAGLREIAAASGSPMPKLPSDSALHRLN	_EIAAAS(ph)GS(ph)PM(ox)PK_	actin cortical patch assembly;actin cytoskeleton organization;actin filament organization;actin filament-based process;cell wall organization or biogenesis;cellular cell wall organization or biogenesis;cellular component assembly;cellular component assembly at cellular level;cellular component organization;cellular component organization at cellular level;cellular component organization or biogen…		actin cortical patch;cell cortex part;cell division site;cell part;cell pole;cell tip;cytoplasmic part;cytoskeletal part;cytosol;endosomal part;endosome membrane;intracellular organelle part;intracellular part;macromolecular complex;membrane;membrane part;nuclear part;nuclear pore;organelle membrane;organelle part;plasma membrane;pore complex;protein complex	cell wall organization or biogenesis;cellular cell wall organization or biogenesis;cellular component assembly;cellular component organization;cellular membrane organization;cellular process;cytoskeleton organization;endocytosis;establishment of localization;membrane invagination;membrane organization;organelle organization;transport;vesicle-mediated transport	cell division site;cell part;cytosol;macromolecular complex;membrane;nuclear pore;plasma membrane;protein complex	NONE	YBL007C		+	0.785424	Mitotic			0.177876	0.536308	0.809061	0.885504	0.702001	0.511483	0.357538	0.234039	0.197729	0.167003	0.167395	0.145113	0.14533	0.135811	0.303223	0.202192	0.332547	0.358745	0.267652	0.239578		0.171495	0.574065	0.83851	0.85593	0.627577	0.430542
O13736S461	O13736	S	461	SPAC16E8.01	shd1	sla1	cytoskeletal protein binding protein Sla1 family, Shd1 (predicted)	REIAAASGSPMPKLPSDSALHRLNAASDAAG	_LPS(ph)DSALHR_	actin cortical patch assembly;actin cytoskeleton organization;actin filament organization;actin filament-based process;cell wall organization or biogenesis;cellular cell wall organization or biogenesis;cellular component assembly;cellular component assembly at cellular level;cellular component organization;cellular component organization at cellular level;cellular component organization or biogen…		actin cortical patch;cell cortex part;cell division site;cell part;cell pole;cell tip;cytoplasmic part;cytoskeletal part;cytosol;endosomal part;endosome membrane;intracellular organelle part;intracellular part;macromolecular complex;membrane;membrane part;nuclear part;nuclear pore;organelle membrane;organelle part;plasma membrane;pore complex;protein complex	cell wall organization or biogenesis;cellular cell wall organization or biogenesis;cellular component assembly;cellular component organization;cellular membrane organization;cellular process;cytoskeleton organization;endocytosis;establishment of localization;membrane invagination;membrane organization;organelle organization;transport;vesicle-mediated transport	cell division site;cell part;cytosol;macromolecular complex;membrane;nuclear pore;plasma membrane;protein complex	NONE	YBL007C	+		0.321029				1.09385	1.00577	1.00742	0.949938	0.929282	1.00069	0.990589	1.01031	1.0179	0.99552	1.00063	1.05775	1.00877	0.965997	1.00981	0.945805	0.919456	0.949848	0.9802	0.98174		1.06393	1.01432	1.00451	0.969779	0.953712	0.980082
O13736S573	O13736	S	573	SPAC16E8.01	shd1	sla1	cytoskeletal protein binding protein Sla1 family, Shd1 (predicted)	VPSNFIKPDTEGDAKSPPSSSKSGQGSSLSR	_EGVVPSNFIKPDTEGDAKS(ph)PPSSSK_	actin cortical patch assembly;actin cytoskeleton organization;actin filament organization;actin filament-based process;cell wall organization or biogenesis;cellular cell wall organization or biogenesis;cellular component assembly;cellular component assembly at cellular level;cellular component organization;cellular component organization at cellular level;cellular component organization or biogen…		actin cortical patch;cell cortex part;cell division site;cell part;cell pole;cell tip;cytoplasmic part;cytoskeletal part;cytosol;endosomal part;endosome membrane;intracellular organelle part;intracellular part;macromolecular complex;membrane;membrane part;nuclear part;nuclear pore;organelle membrane;organelle part;plasma membrane;pore complex;protein complex	cell wall organization or biogenesis;cellular cell wall organization or biogenesis;cellular component assembly;cellular component organization;cellular membrane organization;cellular process;cytoskeleton organization;endocytosis;establishment of localization;membrane invagination;membrane organization;organelle organization;transport;vesicle-mediated transport	cell division site;cell part;cytosol;macromolecular complex;membrane;nuclear pore;plasma membrane;protein complex	NONE	YBL007C		+	-0.065337				0.777061	0.92285	1.06023	1.08047	1.10284	1.13383	1.098	1.44796	9.57306	1.63247	0.976086	8.56753	0.948407	1.34221	0.95048	0.909008	0.96609	1.05532	0.999001	0.985513		0.947411	1.11687	1.14141	1.07578	1.11565	1.25368
O13736S641	O13736	S	641	SPAC16E8.01	shd1	sla1	cytoskeletal protein binding protein Sla1 family, Shd1 (predicted)	DKKDKKEDSKRSRSHSVSKPDSSKLRTWTDR	_SHS(ph)VSKPDSSK_	actin cortical patch assembly;actin cytoskeleton organization;actin filament organization;actin filament-based process;cell wall organization or biogenesis;cellular cell wall organization or biogenesis;cellular component assembly;cellular component assembly at cellular level;cellular component organization;cellular component organization at cellular level;cellular component organization or biogen…		actin cortical patch;cell cortex part;cell division site;cell part;cell pole;cell tip;cytoplasmic part;cytoskeletal part;cytosol;endosomal part;endosome membrane;intracellular organelle part;intracellular part;macromolecular complex;membrane;membrane part;nuclear part;nuclear pore;organelle membrane;organelle part;plasma membrane;pore complex;protein complex	cell wall organization or biogenesis;cellular cell wall organization or biogenesis;cellular component assembly;cellular component organization;cellular membrane organization;cellular process;cytoskeleton organization;endocytosis;establishment of localization;membrane invagination;membrane organization;organelle organization;transport;vesicle-mediated transport	cell division site;cell part;cytosol;macromolecular complex;membrane;nuclear pore;plasma membrane;protein complex	NONE	YBL007C			-0.0028435				1.3376	1.00457	1.1748	1.11068	1.00399	1.08935	1.25293	1.15295	1.17925	1.17386	0.979144	1.11399	1.23098	1.15348	1.57441	1.22235	1.15176	1.25426	1.0755	1.13237		1.21586	1.07266	1.16405	1.10584	1.06046	1.11113
O13736S919	O13736	S	919	SPAC16E8.01	shd1	sla1	cytoskeletal protein binding protein Sla1 family, Shd1 (predicted)	APPAAPAKEVVEKAPSPPATRPKSTTPQKFD	_APS(ph)PPATRPK_	actin cortical patch assembly;actin cytoskeleton organization;actin filament organization;actin filament-based process;cell wall organization or biogenesis;cellular cell wall organization or biogenesis;cellular component assembly;cellular component assembly at cellular level;cellular component organization;cellular component organization at cellular level;cellular component organization or biogen…		actin cortical patch;cell cortex part;cell division site;cell part;cell pole;cell tip;cytoplasmic part;cytoskeletal part;cytosol;endosomal part;endosome membrane;intracellular organelle part;intracellular part;macromolecular complex;membrane;membrane part;nuclear part;nuclear pore;organelle membrane;organelle part;plasma membrane;pore complex;protein complex	cell wall organization or biogenesis;cellular cell wall organization or biogenesis;cellular component assembly;cellular component organization;cellular membrane organization;cellular process;cytoskeleton organization;endocytosis;establishment of localization;membrane invagination;membrane organization;organelle organization;transport;vesicle-mediated transport	cell division site;cell part;cytosol;macromolecular complex;membrane;nuclear pore;plasma membrane;protein complex	NONE	YBL007C	+		0.338771				1.19195	1.19343	1.21043	1.25625	1.23905	1.23407	1.2459	1.21683	1.25186	1.2596	1.216	1.26714	1.24271	1.22824	1.24103	1.22935	1.18375	1.19345	1.2015	1.13207		1.20461	1.20303	1.23257	1.24655	1.217	1.19614
O13736S952	O13736	S	952	SPAC16E8.01	shd1	sla1	cytoskeletal protein binding protein Sla1 family, Shd1 (predicted)	AWANKPVTEPPVRASSVTVEPARVTESMNKM	_ASS(ph)VTVEPAR_	actin cortical patch assembly;actin cytoskeleton organization;actin filament organization;actin filament-based process;cell wall organization or biogenesis;cellular cell wall organization or biogenesis;cellular component assembly;cellular component assembly at cellular level;cellular component organization;cellular component organization at cellular level;cellular component organization or biogen…		actin cortical patch;cell cortex part;cell division site;cell part;cell pole;cell tip;cytoplasmic part;cytoskeletal part;cytosol;endosomal part;endosome membrane;intracellular organelle part;intracellular part;macromolecular complex;membrane;membrane part;nuclear part;nuclear pore;organelle membrane;organelle part;plasma membrane;pore complex;protein complex	cell wall organization or biogenesis;cellular cell wall organization or biogenesis;cellular component assembly;cellular component organization;cellular membrane organization;cellular process;cytoskeleton organization;endocytosis;establishment of localization;membrane invagination;membrane organization;organelle organization;transport;vesicle-mediated transport	cell division site;cell part;cytosol;macromolecular complex;membrane;nuclear pore;plasma membrane;protein complex	NONE	YBL007C			0.249042				0.841538	0.883548	1.09142	1.1847	1.9311	1.74493	1.34542	1.1207	1.30852	0.937119	1.16795	1.14284	1.19757	0.996016	1.23076	0.867152	1.76454	1.28571	1.06072	1.06418		0.903623	0.958386	1.0755	1.18891	1.53724	1.53782
O13736T278	O13736	T	278	SPAC16E8.01	shd1	sla1	cytoskeletal protein binding protein Sla1 family, Shd1 (predicted)	VNNLGSQVNIPPPPATPSQPPRPPTNASTRS	_NVNNLGSQVNIPPPPAT(ph)PSQPPRPPTNASTR_	actin cortical patch assembly;actin cytoskeleton organization;actin filament organization;actin filament-based process;cell wall organization or biogenesis;cellular cell wall organization or biogenesis;cellular component assembly;cellular component assembly at cellular level;cellular component organization;cellular component organization at cellular level;cellular component organization or biogen…		actin cortical patch;cell cortex part;cell division site;cell part;cell pole;cell tip;cytoplasmic part;cytoskeletal part;cytosol;endosomal part;endosome membrane;intracellular organelle part;intracellular part;macromolecular complex;membrane;membrane part;nuclear part;nuclear pore;organelle membrane;organelle part;plasma membrane;pore complex;protein complex	cell wall organization or biogenesis;cellular cell wall organization or biogenesis;cellular component assembly;cellular component organization;cellular membrane organization;cellular process;cytoskeleton organization;endocytosis;establishment of localization;membrane invagination;membrane organization;organelle organization;transport;vesicle-mediated transport	cell division site;cell part;cytosol;macromolecular complex;membrane;nuclear pore;plasma membrane;protein complex	NONE	YBL007C		+	0.59243	Mitotic	Cdc2		0.078058	1.00944	1.16496	0.619655	0.254329	0.129239	0.0899446	0.0889205	0.0847531	0.112776	0.168887	0.0806842	0.0828979	0.115889	0.139565	0.30909	0.415387	0.293538	0.204755	0.138546		0.11391	0.898593	0.963248	0.611643	0.243575	0.152852
O13736T923	O13736	T	923	SPAC16E8.01	shd1	sla1	cytoskeletal protein binding protein Sla1 family, Shd1 (predicted)	APAKEVVEKAPSPPATRPKSTTPQKFDDDAW	_EVVEKAPSPPAT(ph)RPK_	actin cortical patch assembly;actin cytoskeleton organization;actin filament organization;actin filament-based process;cell wall organization or biogenesis;cellular cell wall organization or biogenesis;cellular component assembly;cellular component assembly at cellular level;cellular component organization;cellular component organization at cellular level;cellular component organization or biogen…		actin cortical patch;cell cortex part;cell division site;cell part;cell pole;cell tip;cytoplasmic part;cytoskeletal part;cytosol;endosomal part;endosome membrane;intracellular organelle part;intracellular part;macromolecular complex;membrane;membrane part;nuclear part;nuclear pore;organelle membrane;organelle part;plasma membrane;pore complex;protein complex	cell wall organization or biogenesis;cellular cell wall organization or biogenesis;cellular component assembly;cellular component organization;cellular membrane organization;cellular process;cytoskeleton organization;endocytosis;establishment of localization;membrane invagination;membrane organization;organelle organization;transport;vesicle-mediated transport	cell division site;cell part;cytosol;macromolecular complex;membrane;nuclear pore;plasma membrane;protein complex	NONE	YBL007C	+		0.280966				1.22086	1.23323	1.26159	1.1967	1.20475	1.21256	1.29026	1.15519	1.28588	1.22687	1.22443	1.18205	1.20333	1.25919	1.17912	1.17531	1.24282	1.15093	1.04176	1.08717		1.21703	1.22042	1.22908	1.23642	1.20808	1.20548
O13741S129	O13741	S	129	SPAC16E8.06c	nop12		RNA-binding protein Nop12 (predicted)	KDKDSAGLINDEEDKSPAKQSVLEERTSQED	_DSAGLINDEEDKS(ph)PAK_	cellular macromolecule metabolic process;cellular metabolic process;cellular nitrogen compound metabolic process;cellular process;macromolecule metabolic process;metabolic process;ncRNA metabolic process;ncRNA processing;nitrogen compound metabolic process;nucleic acid metabolic process;nucleobase-containing compound metabolic process;primary metabolic process;RNA metabolic process;RNA processing…	binding;nucleic acid binding;nucleotide binding;RNA binding	cell part;intracellular non-membrane-bounded organelle;intracellular organelle;intracellular organelle part;intracellular part;non-membrane-bounded organelle;nuclear part;nucleolus;organelle;organelle part	cellular metabolic process;cellular nitrogen compound metabolic process;cellular process;macromolecule metabolic process;metabolic process;nitrogen compound metabolic process;nucleobase-containing compound metabolic process;primary metabolic process;RNA metabolic process;RNA processing;rRNA processing	cell part;intracellular non-membrane-bounded organelle;intracellular organelle;nucleolus;organelle	RBM34	YOL041C		+	0.32567	Mitotic			0.862961	0.883471	1.10198	1.03124	0.612782	0.372815	0.202897	0.478036	0.345161	0.264082	0.0770122	0.612408	0.103425	1.09844	0.541331	0.346345	0.524109	0.407149	0.407432	0.299017		0.498521	0.856804	0.953449	0.820619	0.58321	0.416152
O13741S14	O13741	S	14	SPAC16E8.06c	nop12		RNA-binding protein Nop12 (predicted)	__MGETNSSLDNENTSFVGKLSSSSNVDPTL	_GETNSSLDNENTS(ph)FVGK_	cellular macromolecule metabolic process;cellular metabolic process;cellular nitrogen compound metabolic process;cellular process;macromolecule metabolic process;metabolic process;ncRNA metabolic process;ncRNA processing;nitrogen compound metabolic process;nucleic acid metabolic process;nucleobase-containing compound metabolic process;primary metabolic process;RNA metabolic process;RNA processing…	binding;nucleic acid binding;nucleotide binding;RNA binding	cell part;intracellular non-membrane-bounded organelle;intracellular organelle;intracellular organelle part;intracellular part;non-membrane-bounded organelle;nuclear part;nucleolus;organelle;organelle part	cellular metabolic process;cellular nitrogen compound metabolic process;cellular process;macromolecule metabolic process;metabolic process;nitrogen compound metabolic process;nucleobase-containing compound metabolic process;primary metabolic process;RNA metabolic process;RNA processing;rRNA processing	cell part;intracellular non-membrane-bounded organelle;intracellular organelle;nucleolus;organelle	RBM34	YOL041C		+	0.689758	Mitotic	Plo1		0.194496	0.52924	0.840902	0.791829	0.41535	0.273509	0.205617	0.210619	0.195887	0.201264	0.187645	0.194621	0.165686	0.169984	0.202016	0.204432	0.412081	0.309779	0.291648	0.218684		0.185169	0.580674	0.794811	0.758119	0.45073	0.289069
O13741S94	O13741	S	94	SPAC16E8.06c	nop12		RNA-binding protein Nop12 (predicted)	NIKPKSKKKKKKLNDSSDDIEGKYFEELLAE	_KLNDS(ph)SDDIEGK_	cellular macromolecule metabolic process;cellular metabolic process;cellular nitrogen compound metabolic process;cellular process;macromolecule metabolic process;metabolic process;ncRNA metabolic process;ncRNA processing;nitrogen compound metabolic process;nucleic acid metabolic process;nucleobase-containing compound metabolic process;primary metabolic process;RNA metabolic process;RNA processing…	binding;nucleic acid binding;nucleotide binding;RNA binding	cell part;intracellular non-membrane-bounded organelle;intracellular organelle;intracellular organelle part;intracellular part;non-membrane-bounded organelle;nuclear part;nucleolus;organelle;organelle part	cellular metabolic process;cellular nitrogen compound metabolic process;cellular process;macromolecule metabolic process;metabolic process;nitrogen compound metabolic process;nucleobase-containing compound metabolic process;primary metabolic process;RNA metabolic process;RNA processing;rRNA processing	cell part;intracellular non-membrane-bounded organelle;intracellular organelle;nucleolus;organelle	RBM34	YOL041C			0.760731				0.468143	0.572476	0.769763	0.913659	1.03991	0.99691	1.00044	0.859697	0.65963	0.827404	0.627077	0.525376	0.576668	0.469504	0.561451	0.568279	0.538648	0.576635	0.55322	0.673261		0.47799	0.618992	0.811994	0.973093	0.997014	0.931464
O13743S186	O13743	S	186	SPAC16E8.08	pos1		Spa2 interacting protein Pos1	ASLKHTNDSLQKKELSPHEIAESPSSHSTSP	_ELS(ph)PHEIAESPSSHSTS(ph)PMGR_						NONE	NONE			-0.0871661				1.10486	1.31827	1.36106	1.25141	1.39005	1.22626	1.20578	1.12794	1.13784	1.25348	0.657073	1.23474	1.1551	1.30041	1.14255	1.40984	1.12352	1.17783	1.09806	1.0951		1.14704	1.18785	1.25312	1.22011	1.22599	1.20914
O13747S434	O13747	S	434	SPAC16E8.13			ubiquitin-protein ligase E3 (predicted)	ESKLKKRDDKLKRVSSQLEHLKHNYEEEKSM	_VSS(ph)QLEHLK_		acid-amino acid ligase activity;binding;catalytic activity;cation binding;ion binding;ligase activity;ligase activity, forming carbon-nitrogen bonds;metal ion binding;small conjugating protein ligase activity;transition metal ion binding;ubiquitin-protein ligase activity;zinc ion binding	cell part;cytoplasmic part;cytosol;intracellular part		cell part;cytosol	BRAP	YHL010C	+		0.0902207				1.05512	1.09659	1.04753	0.968054	1.03434	1.0712	1.07817	1.03913	1.06386	1.04784	1.1061	1.11909	1.09082	1.01501	1.12244	0.969932	1.16433	1.22312	1.09095	1.10557		1.06406	1.04698	0.987774	0.973413	1.02738	1.06619
O13758S16	O13758	S	16	SPAC17A2.08c	ntr2		spliceosome complex disassembly protein Ntr2 (predicted)	MRRYLKKAKPKIVQTSDNEEEKHEENLNVSQ	_IVQTS(ph)DNEEEK_	cellular component disassembly;cellular component disassembly at cellular level;cellular component organization;cellular component organization at cellular level;cellular component organization or biogenesis;cellular component organization or biogenesis at cellular level;cellular macromolecular complex disassembly;cellular macromolecular complex subunit organization;cellular process;macromolecula…		cell part;cytoplasmic part;cytosol;intracellular organelle part;intracellular part;macromolecular complex;nuclear part;organelle part;post-mRNA release spliceosomal complex;ribonucleoprotein complex;spliceosomal complex;U2-type post-mRNA release spliceosomal complex;U2-type spliceosomal complex	cellular component disassembly;cellular component organization;cellular process	cell part;cytosol;macromolecular complex;ribonucleoprotein complex;spliceosomal complex	NONE	YKR022C	+		0.0202461				0.976562	0.926184	0.954107	0.783392	0.931012	0.937383	0.967118	0.969838	0.924129	0.895175	0.841822	0.937295	0.895255	0.93932	0.948497	0.943129	0.851499	0.987264	0.994233	0.976849		0.94891	0.919694	0.917198	0.87797	0.936921	0.929209
O13758T15	O13758	T	15	SPAC17A2.08c	ntr2		spliceosome complex disassembly protein Ntr2 (predicted)	_MRRYLKKAKPKIVQTSDNEEEKHEENLNVS	_IVQT(ph)SDNEEEK_	cellular component disassembly;cellular component disassembly at cellular level;cellular component organization;cellular component organization at cellular level;cellular component organization or biogenesis;cellular component organization or biogenesis at cellular level;cellular macromolecular complex disassembly;cellular macromolecular complex subunit organization;cellular process;macromolecula…		cell part;cytoplasmic part;cytosol;intracellular organelle part;intracellular part;macromolecular complex;nuclear part;organelle part;post-mRNA release spliceosomal complex;ribonucleoprotein complex;spliceosomal complex;U2-type post-mRNA release spliceosomal complex;U2-type spliceosomal complex	cellular component disassembly;cellular component organization;cellular process	cell part;cytosol;macromolecular complex;ribonucleoprotein complex;spliceosomal complex	NONE	YKR022C	+		-0.182821				0.983961	0.986358	0.986972	0.950083	0.943931	0.956013	0.923788	0.969729	0.93668	0.952018	0.944121	0.946767	0.940734	0.936315	0.935329	1.00059	0.843028	0.91943	0.994233	0.900938		0.959839	0.962904	0.970314	0.950275	0.926926	0.928383
O13759S11	O13759	S	11	SPAC17A2.09c	csx1		RNA-binding protein Csx1	_____MSIDCLYRRSSLFDTSFVPLHSSIPA	_RSS(ph)LFDTSFVPLHSSIPATSK_	3'-UTR-mediated mRNA stabilization;biological regulation;cellular macromolecule metabolic process;cellular metabolic process;cellular nitrogen compound metabolic process;cellular process;macromolecule metabolic process;metabolic process;mRNA metabolic process;mRNA stabilization;nitrogen compound metabolic process;nucleic acid metabolic process;nucleobase-containing compound metabolic process;post…	binding;mRNA binding;nucleic acid binding;nucleotide binding;RNA binding	cell part;cytoplasmic mRNA processing body;cytoplasmic part;cytosol;intracellular non-membrane-bounded organelle;intracellular organelle;intracellular part;macromolecular complex;non-membrane-bounded organelle;organelle;ribonucleoprotein complex;RNA granule	biological regulation;cellular metabolic process;cellular nitrogen compound metabolic process;cellular process;macromolecule metabolic process;metabolic process;mRNA metabolic process;nitrogen compound metabolic process;nucleobase-containing compound metabolic process;primary metabolic process;RNA metabolic process	cell part;cytosol;intracellular non-membrane-bounded organelle;intracellular organelle;macromolecular complex;organelle;ribonucleoprotein complex	TRNAU1AP	YBR212W|YHR086W	+		0.636757				0.965624	0.882691	1.06241	1.09671	1.1799	1.06801	1.17582	1.09719	1.07082	1.03399	1.10588	1.18483	1.15063	1.00985	1.02357	0.823859	0.880127	0.856238	0.896942	1.01096		0.951551	0.986135	1.05418	1.05	1.09367	1.0344
O13759S263	O13759	S	263	SPAC17A2.09c	csx1		RNA-binding protein Csx1	LCQGRPLRISVASPKSRASIAADSALGIVPT	_S(ph)RASIAADSALGIVPTSTSNR_	3'-UTR-mediated mRNA stabilization;biological regulation;cellular macromolecule metabolic process;cellular metabolic process;cellular nitrogen compound metabolic process;cellular process;macromolecule metabolic process;metabolic process;mRNA metabolic process;mRNA stabilization;nitrogen compound metabolic process;nucleic acid metabolic process;nucleobase-containing compound metabolic process;post…	binding;mRNA binding;nucleic acid binding;nucleotide binding;RNA binding	cell part;cytoplasmic mRNA processing body;cytoplasmic part;cytosol;intracellular non-membrane-bounded organelle;intracellular organelle;intracellular part;macromolecular complex;non-membrane-bounded organelle;organelle;ribonucleoprotein complex;RNA granule	biological regulation;cellular metabolic process;cellular nitrogen compound metabolic process;cellular process;macromolecule metabolic process;metabolic process;mRNA metabolic process;nitrogen compound metabolic process;nucleobase-containing compound metabolic process;primary metabolic process;RNA metabolic process	cell part;cytosol;intracellular non-membrane-bounded organelle;intracellular organelle;macromolecular complex;organelle;ribonucleoprotein complex	TRNAU1AP	YBR212W|YHR086W			0.13398				1.02504	1.18493	1.2775	1.24466	1.36206	1.28371	1.39055	1.41395	1.41785	1.24179	1.73241	1.42746	1.51814	1.2837	1.37502	0.896137	1.27577	1.28768	1.24712	1.31208		1.13511	1.19354	1.24564	1.25467	1.34791	1.26814
O13759S266	O13759	S	266	SPAC17A2.09c	csx1		RNA-binding protein Csx1	GRPLRISVASPKSRASIAADSALGIVPTSTS	_AS(ph)IAADSALGIVPTSTSNR_	3'-UTR-mediated mRNA stabilization;biological regulation;cellular macromolecule metabolic process;cellular metabolic process;cellular nitrogen compound metabolic process;cellular process;macromolecule metabolic process;metabolic process;mRNA metabolic process;mRNA stabilization;nitrogen compound metabolic process;nucleic acid metabolic process;nucleobase-containing compound metabolic process;post…	binding;mRNA binding;nucleic acid binding;nucleotide binding;RNA binding	cell part;cytoplasmic mRNA processing body;cytoplasmic part;cytosol;intracellular non-membrane-bounded organelle;intracellular organelle;intracellular part;macromolecular complex;non-membrane-bounded organelle;organelle;ribonucleoprotein complex;RNA granule	biological regulation;cellular metabolic process;cellular nitrogen compound metabolic process;cellular process;macromolecule metabolic process;metabolic process;mRNA metabolic process;nitrogen compound metabolic process;nucleobase-containing compound metabolic process;primary metabolic process;RNA metabolic process	cell part;cytosol;intracellular non-membrane-bounded organelle;intracellular organelle;macromolecular complex;organelle;ribonucleoprotein complex	TRNAU1AP	YBR212W|YHR086W			0.439632				1.1598	1.09285	1.55669	1.37927	1.65607	1.88285	2.27086	1.59933	1.59378	1.43815	1.75954	1.40117	1.51245	1.31524	1.64328	0.988728	1.31857	1.15536	1.05832	0.905551		1.25202	1.29386	1.41376	1.36209	1.47071	1.56117
O13759S42	O13759	S	42	SPAC17A2.09c	csx1		RNA-binding protein Csx1	TSKMSASNSDVNAPISPVVDEGKSELVSPTL	_MSASNSDVNAPIS(ph)PVVDEGK_	3'-UTR-mediated mRNA stabilization;biological regulation;cellular macromolecule metabolic process;cellular metabolic process;cellular nitrogen compound metabolic process;cellular process;macromolecule metabolic process;metabolic process;mRNA metabolic process;mRNA stabilization;nitrogen compound metabolic process;nucleic acid metabolic process;nucleobase-containing compound metabolic process;post…	binding;mRNA binding;nucleic acid binding;nucleotide binding;RNA binding	cell part;cytoplasmic mRNA processing body;cytoplasmic part;cytosol;intracellular non-membrane-bounded organelle;intracellular organelle;intracellular part;macromolecular complex;non-membrane-bounded organelle;organelle;ribonucleoprotein complex;RNA granule	biological regulation;cellular metabolic process;cellular nitrogen compound metabolic process;cellular process;macromolecule metabolic process;metabolic process;mRNA metabolic process;nitrogen compound metabolic process;nucleobase-containing compound metabolic process;primary metabolic process;RNA metabolic process	cell part;cytosol;intracellular non-membrane-bounded organelle;intracellular organelle;macromolecular complex;organelle;ribonucleoprotein complex	TRNAU1AP	YBR212W|YHR086W			0.785402				1.06999	1.13772	1.19026	1.14787	1.06554	0.923531	0.804764	0.733084	0.799872	0.793273	0.910001	0.844523	0.912742	0.90009	0.902934	0.856751	0.996612	0.928419	0.870095	0.882768		1.00413	1.06153	1.11208	1.09231	0.99522	0.932355
O13759S54	O13759	S	54	SPAC17A2.09c	csx1		RNA-binding protein Csx1	APISPVVDEGKSELVSPTLERLVAPFNCSPS	_S(ph)ELVS(ph)PTLER_	3'-UTR-mediated mRNA stabilization;biological regulation;cellular macromolecule metabolic process;cellular metabolic process;cellular nitrogen compound metabolic process;cellular process;macromolecule metabolic process;metabolic process;mRNA metabolic process;mRNA stabilization;nitrogen compound metabolic process;nucleic acid metabolic process;nucleobase-containing compound metabolic process;post…	binding;mRNA binding;nucleic acid binding;nucleotide binding;RNA binding	cell part;cytoplasmic mRNA processing body;cytoplasmic part;cytosol;intracellular non-membrane-bounded organelle;intracellular organelle;intracellular part;macromolecular complex;non-membrane-bounded organelle;organelle;ribonucleoprotein complex;RNA granule	biological regulation;cellular metabolic process;cellular nitrogen compound metabolic process;cellular process;macromolecule metabolic process;metabolic process;mRNA metabolic process;nitrogen compound metabolic process;nucleobase-containing compound metabolic process;primary metabolic process;RNA metabolic process	cell part;cytosol;intracellular non-membrane-bounded organelle;intracellular organelle;macromolecular complex;organelle;ribonucleoprotein complex	TRNAU1AP	YBR212W|YHR086W			0.0554973				1.19729	1.16015	0.945895	0.912159	1.03503	0.867604	0.924214	0.874355	1.01965	0.890472	1.10286	1.14133	1.22936	0.947149	1.3457	0.986096	1.10787	1.03052	0.991572	0.990884		1.11356	1.07007	0.968479	0.987011	1.00192	0.94771
O13759S578	O13759	S	578	SPAC17A2.09c	csx1		RNA-binding protein Csx1	QARASRPWNLGRERQSSLIDLRHELEQNENG	_ERQS(ph)SLIDLR_	3'-UTR-mediated mRNA stabilization;biological regulation;cellular macromolecule metabolic process;cellular metabolic process;cellular nitrogen compound metabolic process;cellular process;macromolecule metabolic process;metabolic process;mRNA metabolic process;mRNA stabilization;nitrogen compound metabolic process;nucleic acid metabolic process;nucleobase-containing compound metabolic process;post…	binding;mRNA binding;nucleic acid binding;nucleotide binding;RNA binding	cell part;cytoplasmic mRNA processing body;cytoplasmic part;cytosol;intracellular non-membrane-bounded organelle;intracellular organelle;intracellular part;macromolecular complex;non-membrane-bounded organelle;organelle;ribonucleoprotein complex;RNA granule	biological regulation;cellular metabolic process;cellular nitrogen compound metabolic process;cellular process;macromolecule metabolic process;metabolic process;mRNA metabolic process;nitrogen compound metabolic process;nucleobase-containing compound metabolic process;primary metabolic process;RNA metabolic process	cell part;cytosol;intracellular non-membrane-bounded organelle;intracellular organelle;macromolecular complex;organelle;ribonucleoprotein complex	TRNAU1AP	YBR212W|YHR086W			0.64079				0.869036	0.961723	1.17868	1.03072	1.09516	0.962094	0.974849	1.04577	0.970591	0.965531	0.879739	0.974089	0.93362	0.961261	0.807755	0.682082	0.769645	0.831255	0.729394	0.803277		0.857222	0.982104	1.06308	1.04083	1.02958	0.977606
O13759S579	O13759	S	579	SPAC17A2.09c	csx1		RNA-binding protein Csx1	ARASRPWNLGRERQSSLIDLRHELEQNENGL	_QSS(ph)LIDLR_	3'-UTR-mediated mRNA stabilization;biological regulation;cellular macromolecule metabolic process;cellular metabolic process;cellular nitrogen compound metabolic process;cellular process;macromolecule metabolic process;metabolic process;mRNA metabolic process;mRNA stabilization;nitrogen compound metabolic process;nucleic acid metabolic process;nucleobase-containing compound metabolic process;post…	binding;mRNA binding;nucleic acid binding;nucleotide binding;RNA binding	cell part;cytoplasmic mRNA processing body;cytoplasmic part;cytosol;intracellular non-membrane-bounded organelle;intracellular organelle;intracellular part;macromolecular complex;non-membrane-bounded organelle;organelle;ribonucleoprotein complex;RNA granule	biological regulation;cellular metabolic process;cellular nitrogen compound metabolic process;cellular process;macromolecule metabolic process;metabolic process;mRNA metabolic process;nitrogen compound metabolic process;nucleobase-containing compound metabolic process;primary metabolic process;RNA metabolic process	cell part;cytosol;intracellular non-membrane-bounded organelle;intracellular organelle;macromolecular complex;organelle;ribonucleoprotein complex	TRNAU1AP	YBR212W|YHR086W			0.593965				0.926269	1.06129	1.15203	1.02361	1.10517	1.07093	1.08179	1.03062	1.00013	0.988826	1.0473	1.04066	1.0484	0.946432	0.928505	0.760861	0.833472	0.948947	0.978091	0.895897		0.975145	1.044	1.0807	1.03511	1.05851	1.04601
O13759S613	O13759	S	613	SPAC17A2.09c	csx1		RNA-binding protein Csx1	GFGLNLRGRLPPRSYSTFNCTGQYLQPSLRL	_SYS(ph)TFNCTGQYLQPSLR_	3'-UTR-mediated mRNA stabilization;biological regulation;cellular macromolecule metabolic process;cellular metabolic process;cellular nitrogen compound metabolic process;cellular process;macromolecule metabolic process;metabolic process;mRNA metabolic process;mRNA stabilization;nitrogen compound metabolic process;nucleic acid metabolic process;nucleobase-containing compound metabolic process;post…	binding;mRNA binding;nucleic acid binding;nucleotide binding;RNA binding	cell part;cytoplasmic mRNA processing body;cytoplasmic part;cytosol;intracellular non-membrane-bounded organelle;intracellular organelle;intracellular part;macromolecular complex;non-membrane-bounded organelle;organelle;ribonucleoprotein complex;RNA granule	biological regulation;cellular metabolic process;cellular nitrogen compound metabolic process;cellular process;macromolecule metabolic process;metabolic process;mRNA metabolic process;nitrogen compound metabolic process;nucleobase-containing compound metabolic process;primary metabolic process;RNA metabolic process	cell part;cytosol;intracellular non-membrane-bounded organelle;intracellular organelle;macromolecular complex;organelle;ribonucleoprotein complex	TRNAU1AP	YBR212W|YHR086W			0.453361				0.62108	1.02499	0.919241	0.742556	0.834376	0.743384	0.735461	0.764467	0.833959	0.799425	0.768639	0.822842	0.746358	0.658978	0.601757	0.501027	0.666516	0.562398	0.583567	0.715769		0.644264	0.92292	0.960505	0.862662	0.855737	0.770344
O13759S67	O13759	S	67	SPAC17A2.09c	csx1		RNA-binding protein Csx1	LVSPTLERLVAPFNCSPSSTPLQDVAGVGSK	_LVAPFNCS(ph)PSSTPLQDVAGVGSK_	3'-UTR-mediated mRNA stabilization;biological regulation;cellular macromolecule metabolic process;cellular metabolic process;cellular nitrogen compound metabolic process;cellular process;macromolecule metabolic process;metabolic process;mRNA metabolic process;mRNA stabilization;nitrogen compound metabolic process;nucleic acid metabolic process;nucleobase-containing compound metabolic process;post…	binding;mRNA binding;nucleic acid binding;nucleotide binding;RNA binding	cell part;cytoplasmic mRNA processing body;cytoplasmic part;cytosol;intracellular non-membrane-bounded organelle;intracellular organelle;intracellular part;macromolecular complex;non-membrane-bounded organelle;organelle;ribonucleoprotein complex;RNA granule	biological regulation;cellular metabolic process;cellular nitrogen compound metabolic process;cellular process;macromolecule metabolic process;metabolic process;mRNA metabolic process;nitrogen compound metabolic process;nucleobase-containing compound metabolic process;primary metabolic process;RNA metabolic process	cell part;cytosol;intracellular non-membrane-bounded organelle;intracellular organelle;macromolecular complex;organelle;ribonucleoprotein complex	TRNAU1AP	YBR212W|YHR086W			0.790188				0.699008	0.919371	1.03925	1.12897	1.0621	0.916423	0.788084	0.731208	0.711187	0.715154	0.697837	0.707364	0.669568	0.664275	0.70368	0.718494	0.766401	0.826168	0.70136	0.688042		0.672886	0.894156	0.990334	1.03268	0.984356	0.894806
O13765S466	O13765	S	466	SPAC17A5.02c	dbr1		RNA lariat debranching enzyme Dbr1	VAFEILIGLKERTVDSPPPVKNPNEIVL___	_TVDS(ph)PPPVKNPNEIVL_	cellular macromolecule metabolic process;cellular metabolic process;cellular nitrogen compound metabolic process;cellular process;intronic snoRNA processing;macromolecule metabolic process;metabolic process;mRNA metabolic process;mRNA processing;ncRNA metabolic process;ncRNA processing;nitrogen compound metabolic process;nuclear mRNA cis splicing, via spliceosome;nuclear mRNA splicing, via splice…	catalytic activity;endonuclease activity;endonuclease activity, active with either ribo- or deoxyribonucleic acids and producing 5'-phosphomonoesters;endoribonuclease activity;endoribonuclease activity, producing 5'-phosphomonoesters;hydrolase activity;hydrolase activity, acting on ester bonds;nuclease activity;ribonuclease activity;RNA lariat debranching enzyme activity	cell part;intracellular membrane-bounded organelle;intracellular organelle;intracellular part;membrane-bounded organelle;nucleus;organelle	cellular metabolic process;cellular nitrogen compound metabolic process;cellular process;macromolecule metabolic process;metabolic process;mRNA metabolic process;mRNA processing;nitrogen compound metabolic process;nucleobase-containing compound metabolic process;primary metabolic process;RNA metabolic process;RNA processing;RNA splicing;snoRNA processing	cell part;intracellular membrane-bounded organelle;intracellular organelle;nucleus;organelle	DBR1	YKL149C			0.577304				0.789765	0.789453	0.895977	0.875044	0.938527	0.875734	0.808865	0.847242	0.856458	0.915416	0.955535	0.909008	0.94509	0.922254	0.944555	0.848824	1.08402	1.11257	1.10362	1.20824		0.855313	0.864732	0.893644	0.898004	0.902737	0.887777
O13769S265	O13769	S	265	SPAC17A5.07c	ulp2		SUMO deconjugating cysteine peptidase Ulp2 (predicted)	SSPHSSKMPKHSLPSSPTPFNSNSGDSLLSR	_HSLPSS(ph)PTPFNSNSGDSLLSR_	cellular component organization;cellular component organization at cellular level;cellular component organization or biogenesis;cellular component organization or biogenesis at cellular level;cellular macromolecule metabolic process;cellular metabolic process;cellular nitrogen compound metabolic process;cellular process;cellular protein metabolic process;chromosome condensation;chromosome organiz…	catalytic activity;cysteine-type peptidase activity;hydrolase activity;peptidase activity;peptidase activity, acting on L-amino acid peptides;small conjugating protein-specific protease activity;SUMO-specific protease activity	cell part;intracellular membrane-bounded organelle;intracellular organelle;intracellular part;membrane-bounded organelle;nucleus;organelle	cellular component organization;cellular metabolic process;cellular nitrogen compound metabolic process;cellular process;chromosome organization;DNA metabolic process;DNA packaging;macromolecule metabolic process;macromolecule modification;metabolic process;nitrogen compound metabolic process;nucleobase-containing compound metabolic process;organelle organization;primary metabolic process;protein…	cell part;intracellular membrane-bounded organelle;intracellular organelle;nucleus;organelle	SENP6|SENP7	YIL031W			0.521991				0.67245	1.05574	1.15392	0.851136	0.591121	0.484803	0.47592	0.572803	0.508957	0.542564	0.639832	0.541947	0.663829	0.728704	0.816232	0.925326	1.04738	0.729554	1.07826	0.641931		0.713424	1.02313	1.07945	0.930568	0.708771	0.540866
O13769S29	O13769	S	29	SPAC17A5.07c	ulp2		SUMO deconjugating cysteine peptidase Ulp2 (predicted)	SFTSLLPPFGKQRGTSPNDAIPIKSPLERLA	_GTS(ph)PNDAIPIKSPLER_	cellular component organization;cellular component organization at cellular level;cellular component organization or biogenesis;cellular component organization or biogenesis at cellular level;cellular macromolecule metabolic process;cellular metabolic process;cellular nitrogen compound metabolic process;cellular process;cellular protein metabolic process;chromosome condensation;chromosome organiz…	catalytic activity;cysteine-type peptidase activity;hydrolase activity;peptidase activity;peptidase activity, acting on L-amino acid peptides;small conjugating protein-specific protease activity;SUMO-specific protease activity	cell part;intracellular membrane-bounded organelle;intracellular organelle;intracellular part;membrane-bounded organelle;nucleus;organelle	cellular component organization;cellular metabolic process;cellular nitrogen compound metabolic process;cellular process;chromosome organization;DNA metabolic process;DNA packaging;macromolecule metabolic process;macromolecule modification;metabolic process;nitrogen compound metabolic process;nucleobase-containing compound metabolic process;organelle organization;primary metabolic process;protein…	cell part;intracellular membrane-bounded organelle;intracellular organelle;nucleus;organelle	SENP6|SENP7	YIL031W	+		0.279911				0.964599	1.02686	1.09535	1.01314	1.22552	1.10503	1.09119	1.13223	0.909752	1.00341	1.01955	0.991965	0.98824	1.10303	0.89214	0.935804	0.889917	0.956114	0.988142	0.975523		1.00754	1.06239	1.0962	1.09421	1.13799	1.07763
O13769S46	O13769	S	46	SPAC17A5.07c	ulp2		SUMO deconjugating cysteine peptidase Ulp2 (predicted)	NDAIPIKSPLERLANSVTSPEKPTVRTAIQK	_LANS(ph)VTSPEKPTVR_	cellular component organization;cellular component organization at cellular level;cellular component organization or biogenesis;cellular component organization or biogenesis at cellular level;cellular macromolecule metabolic process;cellular metabolic process;cellular nitrogen compound metabolic process;cellular process;cellular protein metabolic process;chromosome condensation;chromosome organiz…	catalytic activity;cysteine-type peptidase activity;hydrolase activity;peptidase activity;peptidase activity, acting on L-amino acid peptides;small conjugating protein-specific protease activity;SUMO-specific protease activity	cell part;intracellular membrane-bounded organelle;intracellular organelle;intracellular part;membrane-bounded organelle;nucleus;organelle	cellular component organization;cellular metabolic process;cellular nitrogen compound metabolic process;cellular process;chromosome organization;DNA metabolic process;DNA packaging;macromolecule metabolic process;macromolecule modification;metabolic process;nitrogen compound metabolic process;nucleobase-containing compound metabolic process;organelle organization;primary metabolic process;protein…	cell part;intracellular membrane-bounded organelle;intracellular organelle;nucleus;organelle	SENP6|SENP7	YIL031W		+	0.42645	Mitotic	Fin1		0.480747	1.04754	1.08876	0.629287	0.278211	0.171881	0.896861	0.271768	0.223443	0.237416	0.228081	0.254751	0.298133	0.429405	0.613761	0.840336	0.737517	0.494633	0.451285	0.367216		0.46309	1.03702	1.03108	0.660562	0.326424	0.219188
O13769S49	O13769	S	49	SPAC17A5.07c	ulp2		SUMO deconjugating cysteine peptidase Ulp2 (predicted)	IPIKSPLERLANSVTSPEKPTVRTAIQKDSP	_LANSVTS(ph)PEKPTVR_	cellular component organization;cellular component organization at cellular level;cellular component organization or biogenesis;cellular component organization or biogenesis at cellular level;cellular macromolecule metabolic process;cellular metabolic process;cellular nitrogen compound metabolic process;cellular process;cellular protein metabolic process;chromosome condensation;chromosome organiz…	catalytic activity;cysteine-type peptidase activity;hydrolase activity;peptidase activity;peptidase activity, acting on L-amino acid peptides;small conjugating protein-specific protease activity;SUMO-specific protease activity	cell part;intracellular membrane-bounded organelle;intracellular organelle;intracellular part;membrane-bounded organelle;nucleus;organelle	cellular component organization;cellular metabolic process;cellular nitrogen compound metabolic process;cellular process;chromosome organization;DNA metabolic process;DNA packaging;macromolecule metabolic process;macromolecule modification;metabolic process;nitrogen compound metabolic process;nucleobase-containing compound metabolic process;organelle organization;primary metabolic process;protein…	cell part;intracellular membrane-bounded organelle;intracellular organelle;nucleus;organelle	SENP6|SENP7	YIL031W		+	0.642612	Mitotic	Cdc2		0.440178	1.20782	1.12516	0.597229	0.304776	0.148265	0.197114	0.301295	0.220167	0.237942	0.244457	0.262861	0.346777	0.431706	0.566283	0.719687	0.819404	0.523396	0.409215	0.355581		0.445696	1.07561	1.06371	0.619668	0.334144	0.199487
O13771S249	O13771	S	249	SPAC17A5.09c	glc8		protein phosphatase regulatory subunit Glc8 (predicted)	GVILGEDEAMEEEALSEAEENIPKKKPDFNE	_M(ox)YNEGVILGEDEAMEEEALS(ph)EAEENIPK_	biological regulation;regulation of biological process;regulation of catalytic activity;regulation of cellular metabolic process;regulation of cellular process;regulation of cellular protein metabolic process;regulation of dephosphorylation;regulation of hydrolase activity;regulation of macromolecule metabolic process;regulation of metabolic process;regulation of molecular function;regulation of …	enzyme inhibitor activity;enzyme regulator activity;phosphatase inhibitor activity;phosphatase regulator activity;protein phosphatase inhibitor activity;protein phosphatase regulator activity	cell part;cytoplasmic part;cytosol;intracellular membrane-bounded organelle;intracellular organelle;intracellular part;membrane-bounded organelle;nucleus;organelle	biological regulation;regulation of protein modification process	cell part;cytosol;intracellular membrane-bounded organelle;intracellular organelle;nucleus;organelle	PPP1R2|PPP1R2P3	YMR311C	+		-0.164988				0.8923	1.01454	0.928937	0.978953	0.95648	1.00843	0.978474	0.971157	0.936505	1.04883	0.938086	1.06378	0.92816	0.921064	1.02347	0.899928	0.882925	0.896539	0.89928	1.00596		0.925174	0.991855	0.936971	0.981028	0.986429	1.00897
O13771S289	O13771	S	289	SPAC17A5.09c	glc8		protein phosphatase regulatory subunit Glc8 (predicted)	AKPLKRDELESSGTESDLERDNSDSGSASDV	_DELESSGTES(ph)DLER_	biological regulation;regulation of biological process;regulation of catalytic activity;regulation of cellular metabolic process;regulation of cellular process;regulation of cellular protein metabolic process;regulation of dephosphorylation;regulation of hydrolase activity;regulation of macromolecule metabolic process;regulation of metabolic process;regulation of molecular function;regulation of …	enzyme inhibitor activity;enzyme regulator activity;phosphatase inhibitor activity;phosphatase regulator activity;protein phosphatase inhibitor activity;protein phosphatase regulator activity	cell part;cytoplasmic part;cytosol;intracellular membrane-bounded organelle;intracellular organelle;intracellular part;membrane-bounded organelle;nucleus;organelle	biological regulation;regulation of protein modification process	cell part;cytosol;intracellular membrane-bounded organelle;intracellular organelle;nucleus;organelle	PPP1R2|PPP1R2P3	YMR311C	+		0.694008				0.906536	0.919202	1.00304	0.96965	1.02688	1.03252	1.01754	0.90326	0.744934	0.710681	0.766989	0.715564	0.790514	0.735998	0.939143	0.88433	0.851499	0.931793	0.849925	0.794597		0.876101	0.946875	0.973696	1.0002	0.969387	0.967524
O13771T287	O13771	T	287	SPAC17A5.09c	glc8		protein phosphatase regulatory subunit Glc8 (predicted)	AMAKPLKRDELESSGTESDLERDNSDSGSAS	_RDELESSGT(ph)ESDLER_	biological regulation;regulation of biological process;regulation of catalytic activity;regulation of cellular metabolic process;regulation of cellular process;regulation of cellular protein metabolic process;regulation of dephosphorylation;regulation of hydrolase activity;regulation of macromolecule metabolic process;regulation of metabolic process;regulation of molecular function;regulation of …	enzyme inhibitor activity;enzyme regulator activity;phosphatase inhibitor activity;phosphatase regulator activity;protein phosphatase inhibitor activity;protein phosphatase regulator activity	cell part;cytoplasmic part;cytosol;intracellular membrane-bounded organelle;intracellular organelle;intracellular part;membrane-bounded organelle;nucleus;organelle	biological regulation;regulation of protein modification process	cell part;cytosol;intracellular membrane-bounded organelle;intracellular organelle;nucleus;organelle	PPP1R2|PPP1R2P3	YMR311C			0.301882				0.978953	1.17598	1.88388	1.10434	0.919878	0.920306	0.894934	0.798977	0.865497	0.736431	1.1085	0.983664	0.937463	0.84832	0.987167	0.965344	0.943129	1.00632	1.01019	0.822775		0.992186	1.13148	1.49133	1.16352	0.952967	0.938217
O13771T79	O13771	T	79	SPAC17A5.09c	glc8		protein phosphatase regulatory subunit Glc8 (predicted)	NLSKAEQQKSAKMKITEPKTPFQRFLLPDDE	_MKIT(ph)EPKT(ph)PFQR_	biological regulation;regulation of biological process;regulation of catalytic activity;regulation of cellular metabolic process;regulation of cellular process;regulation of cellular protein metabolic process;regulation of dephosphorylation;regulation of hydrolase activity;regulation of macromolecule metabolic process;regulation of metabolic process;regulation of molecular function;regulation of …	enzyme inhibitor activity;enzyme regulator activity;phosphatase inhibitor activity;phosphatase regulator activity;protein phosphatase inhibitor activity;protein phosphatase regulator activity	cell part;cytoplasmic part;cytosol;intracellular membrane-bounded organelle;intracellular organelle;intracellular part;membrane-bounded organelle;nucleus;organelle	biological regulation;regulation of protein modification process	cell part;cytosol;intracellular membrane-bounded organelle;intracellular organelle;nucleus;organelle	PPP1R2|PPP1R2P3	YMR311C	+		0.224821				0.871156	0.819001	0.817595	0.830634	0.799488	0.837942	0.856531	0.876962	0.895656	0.815394	0.894774	0.837311	0.84431	0.87581	0.87222	0.838926	0.84317	0.875044	0.893975	0.930925		0.889348	0.847174	0.840102	0.854702	0.845451	0.860032
O13771T83	O13771	T	83	SPAC17A5.09c	glc8		protein phosphatase regulatory subunit Glc8 (predicted)	AEQQKSAKMKITEPKTPFQRFLLPDDEVPEI	_MKIT(ph)EPKT(ph)PFQR_	biological regulation;regulation of biological process;regulation of catalytic activity;regulation of cellular metabolic process;regulation of cellular process;regulation of cellular protein metabolic process;regulation of dephosphorylation;regulation of hydrolase activity;regulation of macromolecule metabolic process;regulation of metabolic process;regulation of molecular function;regulation of …	enzyme inhibitor activity;enzyme regulator activity;phosphatase inhibitor activity;phosphatase regulator activity;protein phosphatase inhibitor activity;protein phosphatase regulator activity	cell part;cytoplasmic part;cytosol;intracellular membrane-bounded organelle;intracellular organelle;intracellular part;membrane-bounded organelle;nucleus;organelle	biological regulation;regulation of protein modification process	cell part;cytosol;intracellular membrane-bounded organelle;intracellular organelle;nucleus;organelle	PPP1R2|PPP1R2P3	YMR311C	+		-0.00844747				0.915081	0.834237	0.82481	0.857633	0.886446	0.840618	0.851353	0.838504	0.90269	0.828981	0.841751	0.857707	0.88684	0.845309	0.883705	0.863483	0.820345	0.800897	0.835212	0.83668		0.893318	0.844813	0.846736	0.875502	0.863731	0.866661
O13773S105	O13773	S	105	SPAC17A5.12	ucp7		UBA/TPR/DNAJ domain protein Ucp7	SNYDPFENLEILHQLSNTPRDKDAVIHDKIE	_SSNYDPFENLEILHQLS(ph)NTPR_	cellular component disassembly;cellular component disassembly at cellular level;cellular component organization;cellular component organization at cellular level;cellular component organization or biogenesis;cellular component organization or biogenesis at cellular level;cellular macromolecular complex disassembly;cellular macromolecular complex subunit organization;cellular macromolecule metabol…	binding;clathrin binding;heat shock protein binding;Hsp70 protein binding;polyubiquitin binding;protein binding;small conjugating protein binding;ubiquitin binding	cell part;cytoplasmic part;endoplasmic reticulum membrane;endoplasmic reticulum part;Golgi apparatus;intracellular membrane-bounded organelle;intracellular organelle;intracellular organelle part;intracellular part;macromolecular complex;membrane;membrane part;membrane-bounded organelle;organelle;organelle membrane;organelle part;protein complex	cellular component disassembly;cellular component organization;cellular metabolic process;cellular process;macromolecule metabolic process;metabolic process;primary metabolic process;protein depolymerization;protein folding;protein metabolic process	cell part;Golgi apparatus;intracellular membrane-bounded organelle;intracellular organelle;macromolecular complex;membrane;organelle;protein complex	NONE	YDR320C		+	0.700079	Mitotic			0.306194	0.771605	0.978761	0.954472	1.01389	0.775795	0.716897	0.358307	0.380084	0.579878	0.585309	0.292955	0.256726	0.353845	0.283632	0.337301	0.342067	0.532293	0.401299	0.359118		0.353448	0.715684	0.871082	0.972954	0.853762	0.670172
O13773S127	O13773	S	127	SPAC17A5.12	ucp7		UBA/TPR/DNAJ domain protein Ucp7	DAVIHDKIEENKRPISQPQVSASEKVTLKDL	_IEENKRPIS(ph)QPQVSASEK_	cellular component disassembly;cellular component disassembly at cellular level;cellular component organization;cellular component organization at cellular level;cellular component organization or biogenesis;cellular component organization or biogenesis at cellular level;cellular macromolecular complex disassembly;cellular macromolecular complex subunit organization;cellular macromolecule metabol…	binding;clathrin binding;heat shock protein binding;Hsp70 protein binding;polyubiquitin binding;protein binding;small conjugating protein binding;ubiquitin binding	cell part;cytoplasmic part;endoplasmic reticulum membrane;endoplasmic reticulum part;Golgi apparatus;intracellular membrane-bounded organelle;intracellular organelle;intracellular organelle part;intracellular part;macromolecular complex;membrane;membrane part;membrane-bounded organelle;organelle;organelle membrane;organelle part;protein complex	cellular component disassembly;cellular component organization;cellular metabolic process;cellular process;macromolecule metabolic process;metabolic process;primary metabolic process;protein depolymerization;protein folding;protein metabolic process	cell part;Golgi apparatus;intracellular membrane-bounded organelle;intracellular organelle;macromolecular complex;membrane;organelle;protein complex	NONE	YDR320C			0.735575				0.699839	0.955292	1.1208	1.13362	0.973615	0.862887	0.879739	0.678748	0.569411	0.581395	0.608309	0.631552	0.709925	0.770535	0.76646	0.930579	0.810833	0.774954	0.694059	0.622355		0.725615	0.99935	1.07567	1.04952	0.932451	0.832702
O13773S30	O13773	S	30	SPAC17A5.12	ucp7		UBA/TPR/DNAJ domain protein Ucp7	PSNQNNYSNNNSRTPSYSLPAPVAQKKNAQI	_TPS(ph)YSLPAPVAQK_	cellular component disassembly;cellular component disassembly at cellular level;cellular component organization;cellular component organization at cellular level;cellular component organization or biogenesis;cellular component organization or biogenesis at cellular level;cellular macromolecular complex disassembly;cellular macromolecular complex subunit organization;cellular macromolecule metabol…	binding;clathrin binding;heat shock protein binding;Hsp70 protein binding;polyubiquitin binding;protein binding;small conjugating protein binding;ubiquitin binding	cell part;cytoplasmic part;endoplasmic reticulum membrane;endoplasmic reticulum part;Golgi apparatus;intracellular membrane-bounded organelle;intracellular organelle;intracellular organelle part;intracellular part;macromolecular complex;membrane;membrane part;membrane-bounded organelle;organelle;organelle membrane;organelle part;protein complex	cellular component disassembly;cellular component organization;cellular metabolic process;cellular process;macromolecule metabolic process;metabolic process;primary metabolic process;protein depolymerization;protein folding;protein metabolic process	cell part;Golgi apparatus;intracellular membrane-bounded organelle;intracellular organelle;macromolecular complex;membrane;organelle;protein complex	NONE	YDR320C		+	0.77811	G1			0.370606	0.57233	0.75171	1.2773	3.17279	3.19929	3.3583	2.81698	1.47647	0.851136	0.619655	0.469198	0.508027	0.495687	0.407017	0.442792	0.870246	1.97367	2.23459	1.80391		0.291999	0.520252	0.746988	1.24156	2.9928	3.32885
O13773S346	O13773	S	346	SPAC17A5.12	ucp7		UBA/TPR/DNAJ domain protein Ucp7	DRITTNQSRSGNDESSLVDFLTSKSDNSSFN	_SGNDESS(ph)LVDFLTSK_	cellular component disassembly;cellular component disassembly at cellular level;cellular component organization;cellular component organization at cellular level;cellular component organization or biogenesis;cellular component organization or biogenesis at cellular level;cellular macromolecular complex disassembly;cellular macromolecular complex subunit organization;cellular macromolecule metabol…	binding;clathrin binding;heat shock protein binding;Hsp70 protein binding;polyubiquitin binding;protein binding;small conjugating protein binding;ubiquitin binding	cell part;cytoplasmic part;endoplasmic reticulum membrane;endoplasmic reticulum part;Golgi apparatus;intracellular membrane-bounded organelle;intracellular organelle;intracellular organelle part;intracellular part;macromolecular complex;membrane;membrane part;membrane-bounded organelle;organelle;organelle membrane;organelle part;protein complex	cellular component disassembly;cellular component organization;cellular metabolic process;cellular process;macromolecule metabolic process;metabolic process;primary metabolic process;protein depolymerization;protein folding;protein metabolic process	cell part;Golgi apparatus;intracellular membrane-bounded organelle;intracellular organelle;macromolecular complex;membrane;organelle;protein complex	NONE	YDR320C		+	0.0912266	Mitotic	Plo1		0.312637	0.871216	0.941176	0.749738	0.507074	0.337245	0.305361	0.470211	0.305222	0.298748	0.28627	0.285975	0.292235	1.44515	0.345865	0.319031	0.415713	0.391008	0.391391	0.380136		0.34909	0.769515	0.83391	0.732755	0.559364	0.41132
O13773T107	O13773	T	107	SPAC17A5.12	ucp7		UBA/TPR/DNAJ domain protein Ucp7	YDPFENLEILHQLSNTPRDKDAVIHDKIEEN	_SSNYDPFENLEILHQLSNT(ph)PR_	cellular component disassembly;cellular component disassembly at cellular level;cellular component organization;cellular component organization at cellular level;cellular component organization or biogenesis;cellular component organization or biogenesis at cellular level;cellular macromolecular complex disassembly;cellular macromolecular complex subunit organization;cellular macromolecule metabol…	binding;clathrin binding;heat shock protein binding;Hsp70 protein binding;polyubiquitin binding;protein binding;small conjugating protein binding;ubiquitin binding	cell part;cytoplasmic part;endoplasmic reticulum membrane;endoplasmic reticulum part;Golgi apparatus;intracellular membrane-bounded organelle;intracellular organelle;intracellular organelle part;intracellular part;macromolecular complex;membrane;membrane part;membrane-bounded organelle;organelle;organelle membrane;organelle part;protein complex	cellular component disassembly;cellular component organization;cellular metabolic process;cellular process;macromolecule metabolic process;metabolic process;primary metabolic process;protein depolymerization;protein folding;protein metabolic process	cell part;Golgi apparatus;intracellular membrane-bounded organelle;intracellular organelle;macromolecular complex;membrane;organelle;protein complex	NONE	YDR320C		+	0.717808	Mitotic			0.344745	0.722022	0.796559	0.888652	0.728916	0.486122	0.420629	0.338397	0.386444	0.579878	0.397063	0.292955	0.256726	0.267244	0.301377	0.310473	0.397504	0.422941	0.426456	0.35624		0.314988	0.686878	0.899576	0.842834	0.663253	0.502702
O13774S11	O13774	S	11	SPAC17A5.13	fol2		GTP cyclohydrolase Fol2 (predicted)	_____MEPGKKDYIDSPLRMQPASLSGASTP	_KDYIDS(ph)PLR_	7,8-dihydroneopterin 3'-triphosphate biosynthetic process;amine biosynthetic process;amine metabolic process;aromatic compound biosynthetic process;biosynthetic process;carboxylic acid biosynthetic process;carboxylic acid metabolic process;cellular amine metabolic process;cellular amino acid biosynthetic process;cellular amino acid metabolic process;cellular aromatic compound metabolic process;ce…	binding;catalytic activity;cation binding;cyclohydrolase activity;GTP binding;GTP cyclohydrolase activity;GTP cyclohydrolase I activity;guanyl nucleotide binding;guanyl ribonucleotide binding;hydrolase activity;hydrolase activity, acting on carbon-nitrogen (but not peptide) bonds;hydrolase activity, acting on carbon-nitrogen (but not peptide) bonds, in cyclic amidines;ion binding;metal ion bindin…	cell part;cytoplasmic part;cytosol;intracellular membrane-bounded organelle;intracellular organelle;intracellular part;membrane-bounded organelle;nucleus;organelle	amine metabolic process;biosynthetic process;cellular amino acid metabolic process;cellular aromatic compound metabolic process;cellular ketone metabolic process;cellular metabolic process;cellular nitrogen compound metabolic process;cellular process;cofactor metabolic process;heterocycle metabolic process;metabolic process;nitrogen compound metabolic process;organic acid metabolic process;primar…	cell part;cytosol;intracellular membrane-bounded organelle;intracellular organelle;nucleus;organelle	GCH1	YGR267C			0.817487				0.493195	0.735619	0.872524	0.862738	0.753466	0.60562	0.514245	0.462043	0.464706	0.380055	0.439581	0.389407	0.335853	0.361571	0.368095	0.505076	0.580956	0.61478	0.533419	0.483233		0.416385	0.764071	0.925837	0.860126	0.760128	0.579071
O13775S2	O13775	S	2	SPAC17A5.15c	gus1	ers1	cytoplasmic glutamate-tRNA ligase gus1 (predicted)	______________MSVSVALKAKPIAYGAV	_M(ox)S(ph)VSVALK_	amine metabolic process;amino acid activation;biosynthetic process;carboxylic acid metabolic process;cellular amine metabolic process;cellular amino acid metabolic process;cellular biosynthetic process;cellular ketone metabolic process;cellular macromolecule biosynthetic process;cellular macromolecule metabolic process;cellular metabolic process;cellular nitrogen compound metabolic process;cellul…	adenyl nucleotide binding;adenyl ribonucleotide binding;aminoacyl-tRNA ligase activity;ATP binding;binding;catalytic activity;glutamate-tRNA ligase activity;ligase activity;ligase activity, forming aminoacyl-tRNA and related compounds;ligase activity, forming carbon-oxygen bonds;nucleic acid binding;nucleotide binding;purine nucleotide binding;purine ribonucleoside triphosphate binding;purine rib…	cell part;cytoplasmic part;cytosol;intracellular membrane-bounded organelle;intracellular organelle;intracellular part;membrane-bounded organelle;nucleus;organelle	amine metabolic process;biosynthetic process;cellular amino acid metabolic process;cellular ketone metabolic process;cellular metabolic process;cellular nitrogen compound metabolic process;cellular process;cytoplasmic translation;macromolecule metabolic process;metabolic process;nitrogen compound metabolic process;nucleobase-containing compound metabolic process;organic acid metabolic process;pri…	cell part;cytosol;intracellular membrane-bounded organelle;intracellular organelle;nucleus;organelle	EPRS	YGL245W	+		0.233773				0.504839	0.554232	0.561137	0.600781	0.578369	0.532481	0.597122	0.651338	0.628101	0.544277	0.561319	0.594142	0.505996	0.555586	0.544218	0.529072	0.604047	0.52154	0.701803	0.726903		0.532823	0.530494	0.552875	0.606017	0.61116	0.582957
O13775S4	O13775	S	4	SPAC17A5.15c	gus1	ers1	cytoplasmic glutamate-tRNA ligase gus1 (predicted)	____________MSVSVALKAKPIAYGAVAC	_MSVS(ph)VALK_	amine metabolic process;amino acid activation;biosynthetic process;carboxylic acid metabolic process;cellular amine metabolic process;cellular amino acid metabolic process;cellular biosynthetic process;cellular ketone metabolic process;cellular macromolecule biosynthetic process;cellular macromolecule metabolic process;cellular metabolic process;cellular nitrogen compound metabolic process;cellul…	adenyl nucleotide binding;adenyl ribonucleotide binding;aminoacyl-tRNA ligase activity;ATP binding;binding;catalytic activity;glutamate-tRNA ligase activity;ligase activity;ligase activity, forming aminoacyl-tRNA and related compounds;ligase activity, forming carbon-oxygen bonds;nucleic acid binding;nucleotide binding;purine nucleotide binding;purine ribonucleoside triphosphate binding;purine rib…	cell part;cytoplasmic part;cytosol;intracellular membrane-bounded organelle;intracellular organelle;intracellular part;membrane-bounded organelle;nucleus;organelle	amine metabolic process;biosynthetic process;cellular amino acid metabolic process;cellular ketone metabolic process;cellular metabolic process;cellular nitrogen compound metabolic process;cellular process;cytoplasmic translation;macromolecule metabolic process;metabolic process;nitrogen compound metabolic process;nucleobase-containing compound metabolic process;organic acid metabolic process;pri…	cell part;cytosol;intracellular membrane-bounded organelle;intracellular organelle;nucleus;organelle	EPRS	YGL245W			0.340187				0.544868	0.554232	0.511273	0.600781	0.63678	0.571363	0.613326	0.752446	0.677874	0.544277	0.498305	0.594142	0.555772	0.643832	0.596837	0.529072	0.606538	0.599521	0.701803	0.726903		0.523515	0.531975	0.522858	0.591915	0.59767	0.580166
O13776S136	O13776	S	136	SPAC17A5.16	ftp105		Ubp5 interacting protein Ftp105	FWWSLRKKRNLPKENSELDLSNFQDDLDFEN	_ENS(ph)ELDLSNFQDDLDFENSISQK_	cellular localization;cellular macromolecule localization;cellular process;cellular protein localization;cellular response to cadmium ion;cellular response to chemical stimulus;cellular response to inorganic substance;cellular response to metal ion;cellular response to stimulus;detoxification of cadmium ion;localization;macromolecule localization;protein localization;response to cadmium ion;respo…		cell part;cytoplasmic part;cytosol;Golgi apparatus;intracellular membrane-bounded organelle;intracellular organelle;intracellular part;membrane-bounded organelle;organelle	cellular localization;cellular process;localization;response to chemical stimulus;response to stimulus	cell part;cytosol;Golgi apparatus;intracellular membrane-bounded organelle;intracellular organelle;organelle	HID1	YLR436C			0.136965				1.05467	1.22345	0.954016	0.891107	1.40054	1.05703	1.07013	0.890076	0.922084	0.948227	1.03594	1.2624	0.964599	0.872829	0.922679	0.673809	0.930232	0.930146	0.961908	0.966744		0.996683	1.12797	0.992039	0.970427	1.14255	1.05446
O13776S711	O13776	S	711	SPAC17A5.16	ftp105		Ubp5 interacting protein Ftp105	PFSSSSSRGGLSHISSRNVSISVPTVLQDVF	_GGLSHISS(ph)R_	cellular localization;cellular macromolecule localization;cellular process;cellular protein localization;cellular response to cadmium ion;cellular response to chemical stimulus;cellular response to inorganic substance;cellular response to metal ion;cellular response to stimulus;detoxification of cadmium ion;localization;macromolecule localization;protein localization;response to cadmium ion;respo…		cell part;cytoplasmic part;cytosol;Golgi apparatus;intracellular membrane-bounded organelle;intracellular organelle;intracellular part;membrane-bounded organelle;organelle	cellular localization;cellular process;localization;response to chemical stimulus;response to stimulus	cell part;cytosol;Golgi apparatus;intracellular membrane-bounded organelle;intracellular organelle;organelle	HID1	YLR436C		+	0.651957	Interphase			2.17964	0.860141	1.06972	0.97561	3.00382	3.59066	3.83434	3.09071	2.80379	2.30579	2.19212	2.83037	3.08861	2.64557	2.82128	2.43529	2.59706	3.11867	3.22957	3.15378		1.90881	0.966883	1.1638	1.34645	2.19722	2.595
O13777S208	O13777	S	208	SPAC1610.01	saf5	icln,lot5,SPAC17A5.17	splicing factor Saf5	NVDTSACDNRFDSPESPVLKWHRTE______	_FDSPES(ph)PVLK_	cellular macromolecule metabolic process;cellular metabolic process;cellular nitrogen compound metabolic process;cellular process;macromolecule metabolic process;metabolic process;mRNA metabolic process;mRNA processing;nitrogen compound metabolic process;nuclear mRNA cis splicing, via spliceosome;nuclear mRNA splicing, via spliceosome;nucleic acid metabolic process;nucleobase-containing compound …		cell part;cytoplasmic part;cytosol;intracellular membrane-bounded organelle;intracellular organelle;intracellular part;membrane-bounded organelle;nucleus;organelle	cellular metabolic process;cellular nitrogen compound metabolic process;cellular process;macromolecule metabolic process;metabolic process;mRNA metabolic process;mRNA processing;nitrogen compound metabolic process;nucleobase-containing compound metabolic process;primary metabolic process;RNA metabolic process;RNA processing;RNA splicing	cell part;cytosol;intracellular membrane-bounded organelle;intracellular organelle;nucleus;organelle	CLNS1A	YKL183W	+		0.30899				1.13131	1.13764	1.18375	1.17788	1.07354	1.0558	1.06438	1.03035	1.00472	0.967211	1.08573	1.00361	1.14998	1.0276	1.02264	1.13451	1.04209	1.05667	0.966184	1.03253		1.10281	1.12102	1.13281	1.13353	1.06472	1.05206
O13779S105	O13779	S	105	SPAC17A2.14		SPAC17G6.01	CorA family magnesium ion transmembrane transporter	SSVCSSPKSPHRHYESDEDIENISLPESHPE	_HYES(ph)DEDIENISLPESHPEDIQR_	response to chemical stimulus;response to inorganic substance;response to metal ion;response to nickel ion;response to stimulus	cation transmembrane transporter activity;divalent inorganic cation transmembrane transporter activity;inorganic cation transmembrane transporter activity;ion transmembrane transporter activity;magnesium ion transmembrane transporter activity;metal ion transmembrane transporter activity;substrate-specific transmembrane transporter activity;substrate-specific transporter activity;transmembrane tra…	cell part;cytoplasm;integral to membrane;integral to plasma membrane;intracellular part;intrinsic to membrane;intrinsic to plasma membrane;membrane part;plasma membrane part	response to chemical stimulus;response to stimulus	cell part;cytoplasm	NONE	YKL064W			0.423458				1.33474	1.06136	1.09182	0.976181	1.0023	1.09485	1.05564	1.17952	1.36844	1.59236	1.21137	1.40225	1.56639	1.5953	1.48905	1.36125	1.49484	1.13713	1.1713	1.77753		1.33012	1.13936	1.09096	1.06558	1.01606	1.11504
O13779S146	O13779	S	146	SPAC17A2.14		SPAC17G6.01	CorA family magnesium ion transmembrane transporter	NGKNTRDQPSPLAEVSDFAISSPHVYPKSAN	_DQPS(ph)PLAEVS(ph)DFAISS(ph)PHVYPK_	response to chemical stimulus;response to inorganic substance;response to metal ion;response to nickel ion;response to stimulus	cation transmembrane transporter activity;divalent inorganic cation transmembrane transporter activity;inorganic cation transmembrane transporter activity;ion transmembrane transporter activity;magnesium ion transmembrane transporter activity;metal ion transmembrane transporter activity;substrate-specific transmembrane transporter activity;substrate-specific transporter activity;transmembrane tra…	cell part;cytoplasm;integral to membrane;integral to plasma membrane;intracellular part;intrinsic to membrane;intrinsic to plasma membrane;membrane part;plasma membrane part	response to chemical stimulus;response to stimulus	cell part;cytoplasm	NONE	YKL064W	+		0.395984				0.84904	1.02513	0.82149	0.893895	0.815461	0.930232	0.938703	1.03129	1.06577	1.01904	1.06579	1.13001	0.949668	0.967679	1.0564	1.05728	1.03631	1.02224	1.11406	1.03171		0.896156	0.948577	0.899939	0.926555	0.892744	0.95317
O13779S151	O13779	S	151	SPAC17A2.14		SPAC17G6.01	CorA family magnesium ion transmembrane transporter	RDQPSPLAEVSDFAISSPHVYPKSANSHDSH	_DQPSPLAEVSDFAIS(ph)SPHVYPK_	response to chemical stimulus;response to inorganic substance;response to metal ion;response to nickel ion;response to stimulus	cation transmembrane transporter activity;divalent inorganic cation transmembrane transporter activity;inorganic cation transmembrane transporter activity;ion transmembrane transporter activity;magnesium ion transmembrane transporter activity;metal ion transmembrane transporter activity;substrate-specific transmembrane transporter activity;substrate-specific transporter activity;transmembrane tra…	cell part;cytoplasm;integral to membrane;integral to plasma membrane;intracellular part;intrinsic to membrane;intrinsic to plasma membrane;membrane part;plasma membrane part	response to chemical stimulus;response to stimulus	cell part;cytoplasm	NONE	YKL064W	+		-0.204632				1.03752	1.12022	1.08709	1.1086	1.21576	1.27079	1.0447	1.04538	1.05055	1.20197	1.0311	1.22469	1.0241	1.09907	1.19646	1.07388	1.07962	1.10884	1.09537	1.12305		1.06604	1.08809	1.08372	1.09402	1.16803	1.1989
O13779S152	O13779	S	152	SPAC17A2.14		SPAC17G6.01	CorA family magnesium ion transmembrane transporter	DQPSPLAEVSDFAISSPHVYPKSANSHDSHY	_DQPSPLAEVSDFAISS(ph)PHVYPK_	response to chemical stimulus;response to inorganic substance;response to metal ion;response to nickel ion;response to stimulus	cation transmembrane transporter activity;divalent inorganic cation transmembrane transporter activity;inorganic cation transmembrane transporter activity;ion transmembrane transporter activity;magnesium ion transmembrane transporter activity;metal ion transmembrane transporter activity;substrate-specific transmembrane transporter activity;substrate-specific transporter activity;transmembrane tra…	cell part;cytoplasm;integral to membrane;integral to plasma membrane;intracellular part;intrinsic to membrane;intrinsic to plasma membrane;membrane part;plasma membrane part	response to chemical stimulus;response to stimulus	cell part;cytoplasm	NONE	YKL064W	+		0.166704				1.21972	1.11381	1.09101	1.05301	1.1773	1.22482	0.949037	1.13501	1.16046	1.13899	1.05992	1.13155	1.15866	1.32626	1.18065	1.24746	1.19155	1.24825	1.20817	1.24446		1.12837	1.10121	1.1014	1.0863	1.11944	1.13456
O13779S190	O13779	S	190	SPAC17A2.14		SPAC17G6.01	CorA family magnesium ion transmembrane transporter	VTESAVDDHPATRKLSRDELYLPISPNNAQE	_LS(ph)RDELYLPISPNNAQEPK_	response to chemical stimulus;response to inorganic substance;response to metal ion;response to nickel ion;response to stimulus	cation transmembrane transporter activity;divalent inorganic cation transmembrane transporter activity;inorganic cation transmembrane transporter activity;ion transmembrane transporter activity;magnesium ion transmembrane transporter activity;metal ion transmembrane transporter activity;substrate-specific transmembrane transporter activity;substrate-specific transporter activity;transmembrane tra…	cell part;cytoplasm;integral to membrane;integral to plasma membrane;intracellular part;intrinsic to membrane;intrinsic to plasma membrane;membrane part;plasma membrane part	response to chemical stimulus;response to stimulus	cell part;cytoplasm	NONE	YKL064W	+		0.397632				1.16805	1.26605	1.25478	1.26754	1.21603	1.26317	1.12408	1.31653	1.15416	1.07313	1.12057	1.06898	1.0695	1.08078	1.18483	1.1318	1.14491	1.24122	1.28166	1.1884		1.18592	1.22266	1.20649	1.24279	1.22711	1.27426
O13779S199	O13779	S	199	SPAC17A2.14		SPAC17G6.01	CorA family magnesium ion transmembrane transporter	PATRKLSRDELYLPISPNNAQEPKFSVLDEW	_DELYLPIS(ph)PNNAQEPK_	response to chemical stimulus;response to inorganic substance;response to metal ion;response to nickel ion;response to stimulus	cation transmembrane transporter activity;divalent inorganic cation transmembrane transporter activity;inorganic cation transmembrane transporter activity;ion transmembrane transporter activity;magnesium ion transmembrane transporter activity;metal ion transmembrane transporter activity;substrate-specific transmembrane transporter activity;substrate-specific transporter activity;transmembrane tra…	cell part;cytoplasm;integral to membrane;integral to plasma membrane;intracellular part;intrinsic to membrane;intrinsic to plasma membrane;membrane part;plasma membrane part	response to chemical stimulus;response to stimulus	cell part;cytoplasm	NONE	YKL064W	+		0.352957				0.991375	0.990001	1.00507	0.985319	1.03031	1.04301	1.05643	0.996016	0.983478	0.98668	0.993937	1.04057	0.976276	0.986875	0.962464	1.02824	1.00822	0.932053	0.931619	0.97924		1.00309	0.998076	1.0003	1.00082	1.01248	1.01228
O13779S241	O13779	S	241	SPAC17A2.14		SPAC17G6.01	CorA family magnesium ion transmembrane transporter	SVEDVDKRRERNRKLSEPLLVNGRYRVRDRW	_LS(ph)EPLLVNGR_	response to chemical stimulus;response to inorganic substance;response to metal ion;response to nickel ion;response to stimulus	cation transmembrane transporter activity;divalent inorganic cation transmembrane transporter activity;inorganic cation transmembrane transporter activity;ion transmembrane transporter activity;magnesium ion transmembrane transporter activity;metal ion transmembrane transporter activity;substrate-specific transmembrane transporter activity;substrate-specific transporter activity;transmembrane tra…	cell part;cytoplasm;integral to membrane;integral to plasma membrane;intracellular part;intrinsic to membrane;intrinsic to plasma membrane;membrane part;plasma membrane part	response to chemical stimulus;response to stimulus	cell part;cytoplasm	NONE	YKL064W	+		0.243633				0.926011	1.02708	1.0727	1.12001	1.10738	1.09689	1.10401	1.09294	1.06589	1.05565	1.1742	1.17881	1.21035	1.11996	1.1751	1.07753	1.21103	1.08797	1.09136	1.19607		0.951866	1.04886	1.06183	1.08421	1.06874	1.09032
O13787S241	O13787	S	241	SPAC17G6.09	sec62		ER protein translocation subcomplex subunit Sec62 (predicted)	VKKTRKSKKLSKKATSPAASATPEKSSTSTT	_ATS(ph)PAASATPEK_	establishment of localization;establishment of localization in cell;establishment of protein localization;establishment of protein localization in endoplasmic reticulum;establishment of protein localization to organelle;intracellular protein transport;intracellular transport;posttranslational protein targeting to membrane;protein targeting;protein targeting to ER;protein targeting to membrane;pro…	protein transporter activity;substrate-specific transporter activity;transporter activity	cell part;cytoplasmic part;endoplasmic reticulum part;integral to endoplasmic reticulum membrane;integral to membrane;integral to organelle membrane;intracellular organelle part;intracellular part;intrinsic to endoplasmic reticulum membrane;intrinsic to membrane;intrinsic to organelle membrane;macromolecular complex;membrane part;organelle part;protein complex;Sec62/Sec63 complex	establishment of localization;protein targeting;protein transport;transport	cell part;macromolecular complex;protein complex	SEC62	YPL094C			0.890378				1.16089	1.04525	0.956389	1.00398	0.995421	1.25109	1.41691	1.68557	1.79846	1.89093	2.22732	2.18345	2.23659	2.30542	2.27977	2.19591	2.052	2.00369	2.12391	2.33362		1.29965	1.04133	0.959756	0.995123	1.04815	1.25417
O13787S272	O13787	S	272	SPAC17G6.09	sec62		ER protein translocation subcomplex subunit Sec62 (predicted)	SLKNLRHRNPTVEEVSE______________	_NPTVEEVS(ph)E_	establishment of localization;establishment of localization in cell;establishment of protein localization;establishment of protein localization in endoplasmic reticulum;establishment of protein localization to organelle;intracellular protein transport;intracellular transport;posttranslational protein targeting to membrane;protein targeting;protein targeting to ER;protein targeting to membrane;pro…	protein transporter activity;substrate-specific transporter activity;transporter activity	cell part;cytoplasmic part;endoplasmic reticulum part;integral to endoplasmic reticulum membrane;integral to membrane;integral to organelle membrane;intracellular organelle part;intracellular part;intrinsic to endoplasmic reticulum membrane;intrinsic to membrane;intrinsic to organelle membrane;macromolecular complex;membrane part;organelle part;protein complex;Sec62/Sec63 complex	establishment of localization;protein targeting;protein transport;transport	cell part;macromolecular complex;protein complex	SEC62	YPL094C	+		0.185718				1.00737	1.00096	0.975705	1.01393	1.03594	1.02496	1.01323	1.03602	0.991768	1.07328	1.00415	1.08463	1.03906	1.03996	1.03625	1.09561	1.07263	1.08339	1.02927	1.05793		1.0035	1.00903	0.982077	1.01815	1.02756	1.04127
O13787T240	O13787	T	240	SPAC17G6.09	sec62		ER protein translocation subcomplex subunit Sec62 (predicted)	EVKKTRKSKKLSKKATSPAASATPEKSSTST	_KAT(ph)SPAASATPEK_	establishment of localization;establishment of localization in cell;establishment of protein localization;establishment of protein localization in endoplasmic reticulum;establishment of protein localization to organelle;intracellular protein transport;intracellular transport;posttranslational protein targeting to membrane;protein targeting;protein targeting to ER;protein targeting to membrane;pro…	protein transporter activity;substrate-specific transporter activity;transporter activity	cell part;cytoplasmic part;endoplasmic reticulum part;integral to endoplasmic reticulum membrane;integral to membrane;integral to organelle membrane;intracellular organelle part;intracellular part;intrinsic to endoplasmic reticulum membrane;intrinsic to membrane;intrinsic to organelle membrane;macromolecular complex;membrane part;organelle part;protein complex;Sec62/Sec63 complex	establishment of localization;protein targeting;protein transport;transport	cell part;macromolecular complex;protein complex	SEC62	YPL094C		+	0.881396				1.13785	1.08613	0.891345	0.985082	0.965997	1.19235	1.43524	1.54679	2.02618	2.21523	2.097	2.60729	2.47856	2.66071	2.68557	2.23758	1.92319	2.05376	2.23924	2.17112		1.37659	1.19114	1.0198	1.04091	1.01833	1.177
O13787T247	O13787	T	247	SPAC17G6.09	sec62		ER protein translocation subcomplex subunit Sec62 (predicted)	SKKLSKKATSPAASATPEKSSTSTTSLKNLR	_KATSPAASAT(ph)PEK_	establishment of localization;establishment of localization in cell;establishment of protein localization;establishment of protein localization in endoplasmic reticulum;establishment of protein localization to organelle;intracellular protein transport;intracellular transport;posttranslational protein targeting to membrane;protein targeting;protein targeting to ER;protein targeting to membrane;pro…	protein transporter activity;substrate-specific transporter activity;transporter activity	cell part;cytoplasmic part;endoplasmic reticulum part;integral to endoplasmic reticulum membrane;integral to membrane;integral to organelle membrane;intracellular organelle part;intracellular part;intrinsic to endoplasmic reticulum membrane;intrinsic to membrane;intrinsic to organelle membrane;macromolecular complex;membrane part;organelle part;protein complex;Sec62/Sec63 complex	establishment of localization;protein targeting;protein transport;transport	cell part;macromolecular complex;protein complex	SEC62	YPL094C		+	0.478087	Mitotic			0.183214	0.456289	0.777968	0.95648	0.798467	0.744491	0.549692	0.391727	0.342162	0.263103	0.221863	0.21031	0.323227	0.216515	0.17992	0.936856	0.451222	0.507382	0.446487	0.34954		0.200619	0.650294	0.865362	0.993707	0.832412	0.6763
O13787T267	O13787	T	267	SPAC17G6.09	sec62		ER protein translocation subcomplex subunit Sec62 (predicted)	STSTTSLKNLRHRNPTVEEVSE_________	_HRNPT(ph)VEEVS(ph)E_	establishment of localization;establishment of localization in cell;establishment of protein localization;establishment of protein localization in endoplasmic reticulum;establishment of protein localization to organelle;intracellular protein transport;intracellular transport;posttranslational protein targeting to membrane;protein targeting;protein targeting to ER;protein targeting to membrane;pro…	protein transporter activity;substrate-specific transporter activity;transporter activity	cell part;cytoplasmic part;endoplasmic reticulum part;integral to endoplasmic reticulum membrane;integral to membrane;integral to organelle membrane;intracellular organelle part;intracellular part;intrinsic to endoplasmic reticulum membrane;intrinsic to membrane;intrinsic to organelle membrane;macromolecular complex;membrane part;organelle part;protein complex;Sec62/Sec63 complex	establishment of localization;protein targeting;protein transport;transport	cell part;macromolecular complex;protein complex	SEC62	YPL094C		+	0.787783	M/G1	Plo1		0.775916	0.616827	0.848969	1.03963	1.10485	1.44758	1.35919	1.14902	0.950759	0.80952	0.864823	0.792896	0.768699	0.583294	0.619151	0.459813	0.666045	0.8083	0.915183	0.843107		0.67944	0.714278	0.917095	1.14138	1.17629	1.17593
O13789S14	O13789	S	14	SPAC17G6.11c			glucosidase (predicted)	__MYNVRGDLNRKTPSDGNVNEIGSMYASRD	_KTPS(ph)DGNVNEIGSMYASR_	1,6-beta-glucan biosynthetic process;1,6-beta-glucan metabolic process;beta-glucan biosynthetic process;beta-glucan metabolic process;biosynthetic process;carbohydrate biosynthetic process;carbohydrate metabolic process;cell wall beta-glucan metabolic process;cell wall macromolecule biosynthetic process;cell wall macromolecule metabolic process;cell wall organization or biogenesis;cell wall polys…	catalytic activity;glucosidase activity;hydrolase activity;hydrolase activity, acting on glycosyl bonds;hydrolase activity, hydrolyzing O-glycosyl compounds	cell part;cytoplasmic part;endoplasmic reticulum;endoplasmic reticulum membrane;endoplasmic reticulum part;integral to membrane;intracellular membrane-bounded organelle;intracellular organelle;intracellular organelle part;intracellular part;intrinsic to membrane;membrane;membrane part;membrane-bounded organelle;organelle;organelle membrane;organelle part	biosynthetic process;carbohydrate metabolic process;cell wall organization or biogenesis;cellular cell wall organization or biogenesis;cellular lipid metabolic process;cellular metabolic process;cellular process;lipid metabolic process;macromolecule metabolic process;metabolic process;polysaccharide metabolic process;primary metabolic process	cell part;endoplasmic reticulum;intracellular membrane-bounded organelle;intracellular organelle;membrane;organelle	NONE	YGR143W|YPR159W			0.790274				1.10738	0.885348	1.04141	1.20489	1.31084	1.33894	1.47462	1.48036	1.58672	1.56664	1.41399	1.17579	1.18001	0.94688	1.00578	0.851426	0.971817	1.17614	1.29154	1.21445		0.980348	0.986135	1.05492	1.23286	1.23571	1.31643
O13789S27	O13789	S	27	SPAC17G6.11c			glucosidase (predicted)	TPSDGNVNEIGSMYASRDTSTSSFTNPTDSS	_KTPSDGNVNEIGSMYAS(ph)R_	1,6-beta-glucan biosynthetic process;1,6-beta-glucan metabolic process;beta-glucan biosynthetic process;beta-glucan metabolic process;biosynthetic process;carbohydrate biosynthetic process;carbohydrate metabolic process;cell wall beta-glucan metabolic process;cell wall macromolecule biosynthetic process;cell wall macromolecule metabolic process;cell wall organization or biogenesis;cell wall polys…	catalytic activity;glucosidase activity;hydrolase activity;hydrolase activity, acting on glycosyl bonds;hydrolase activity, hydrolyzing O-glycosyl compounds	cell part;cytoplasmic part;endoplasmic reticulum;endoplasmic reticulum membrane;endoplasmic reticulum part;integral to membrane;intracellular membrane-bounded organelle;intracellular organelle;intracellular organelle part;intracellular part;intrinsic to membrane;membrane;membrane part;membrane-bounded organelle;organelle;organelle membrane;organelle part	biosynthetic process;carbohydrate metabolic process;cell wall organization or biogenesis;cellular cell wall organization or biogenesis;cellular lipid metabolic process;cellular metabolic process;cellular process;lipid metabolic process;macromolecule metabolic process;metabolic process;polysaccharide metabolic process;primary metabolic process	cell part;endoplasmic reticulum;intracellular membrane-bounded organelle;intracellular organelle;membrane;organelle	NONE	YGR143W|YPR159W			0.726572				0.61192	0.931272	0.906372	1.01208	0.943218	0.812876	0.749962	0.722126	0.697837	0.579576	0.5978	0.542388	0.551724	0.495147	0.527537	0.555648	0.631393	0.851571	0.93188	0.716332		0.658385	0.920755	0.949748	1.1118	0.95632	0.837213
O13789S34	O13789	S	34	SPAC17G6.11c			glucosidase (predicted)	NEIGSMYASRDTSTSSFTNPTDSSTRLLYNN	_DTSTSS(ph)FTNPTDSSTR_	1,6-beta-glucan biosynthetic process;1,6-beta-glucan metabolic process;beta-glucan biosynthetic process;beta-glucan metabolic process;biosynthetic process;carbohydrate biosynthetic process;carbohydrate metabolic process;cell wall beta-glucan metabolic process;cell wall macromolecule biosynthetic process;cell wall macromolecule metabolic process;cell wall organization or biogenesis;cell wall polys…	catalytic activity;glucosidase activity;hydrolase activity;hydrolase activity, acting on glycosyl bonds;hydrolase activity, hydrolyzing O-glycosyl compounds	cell part;cytoplasmic part;endoplasmic reticulum;endoplasmic reticulum membrane;endoplasmic reticulum part;integral to membrane;intracellular membrane-bounded organelle;intracellular organelle;intracellular organelle part;intracellular part;intrinsic to membrane;membrane;membrane part;membrane-bounded organelle;organelle;organelle membrane;organelle part	biosynthetic process;carbohydrate metabolic process;cell wall organization or biogenesis;cellular cell wall organization or biogenesis;cellular lipid metabolic process;cellular metabolic process;cellular process;lipid metabolic process;macromolecule metabolic process;metabolic process;polysaccharide metabolic process;primary metabolic process	cell part;endoplasmic reticulum;intracellular membrane-bounded organelle;intracellular organelle;membrane;organelle	NONE	YGR143W|YPR159W	+		0.425058				0.926011	0.868886	0.861623	0.834655	0.854029	0.863637	0.770832	0.792079	0.847745	0.99295	0.897989	0.893176	0.883861	0.937559	0.911328	0.941442	0.88574	0.909487	0.910913	0.931072		0.908661	0.893395	0.864687	0.855249	0.868856	0.865086
O13789S56	O13789	S	56	SPAC17G6.11c			glucosidase (predicted)	SSTRLLYNNASNATFSSAALAAGVGGTRASG	_LLYNNASNATFS(ph)SAALAAGVGGTR_	1,6-beta-glucan biosynthetic process;1,6-beta-glucan metabolic process;beta-glucan biosynthetic process;beta-glucan metabolic process;biosynthetic process;carbohydrate biosynthetic process;carbohydrate metabolic process;cell wall beta-glucan metabolic process;cell wall macromolecule biosynthetic process;cell wall macromolecule metabolic process;cell wall organization or biogenesis;cell wall polys…	catalytic activity;glucosidase activity;hydrolase activity;hydrolase activity, acting on glycosyl bonds;hydrolase activity, hydrolyzing O-glycosyl compounds	cell part;cytoplasmic part;endoplasmic reticulum;endoplasmic reticulum membrane;endoplasmic reticulum part;integral to membrane;intracellular membrane-bounded organelle;intracellular organelle;intracellular organelle part;intracellular part;intrinsic to membrane;membrane;membrane part;membrane-bounded organelle;organelle;organelle membrane;organelle part	biosynthetic process;carbohydrate metabolic process;cell wall organization or biogenesis;cellular cell wall organization or biogenesis;cellular lipid metabolic process;cellular metabolic process;cellular process;lipid metabolic process;macromolecule metabolic process;metabolic process;polysaccharide metabolic process;primary metabolic process	cell part;endoplasmic reticulum;intracellular membrane-bounded organelle;intracellular organelle;membrane;organelle	NONE	YGR143W|YPR159W			0.696734				0.664717	0.906865	1.01405	1.34129	1.38606	1.33143	1.25178	1.16247	0.934318	0.848105	0.834307	0.904487	0.782473	0.737844	0.581125	0.763767	0.886368	1.00346	1.19643	0.83724		0.789192	0.956393	1.00847	1.20825	1.24973	1.26854
O13789S82	O13789	S	82	SPAC17G6.11c			glucosidase (predicted)	TRASGYTHRFSIRPSSQTYNRYPNGGNSAGS	_FSIRPSS(ph)QTYNR_	1,6-beta-glucan biosynthetic process;1,6-beta-glucan metabolic process;beta-glucan biosynthetic process;beta-glucan metabolic process;biosynthetic process;carbohydrate biosynthetic process;carbohydrate metabolic process;cell wall beta-glucan metabolic process;cell wall macromolecule biosynthetic process;cell wall macromolecule metabolic process;cell wall organization or biogenesis;cell wall polys…	catalytic activity;glucosidase activity;hydrolase activity;hydrolase activity, acting on glycosyl bonds;hydrolase activity, hydrolyzing O-glycosyl compounds	cell part;cytoplasmic part;endoplasmic reticulum;endoplasmic reticulum membrane;endoplasmic reticulum part;integral to membrane;intracellular membrane-bounded organelle;intracellular organelle;intracellular organelle part;intracellular part;intrinsic to membrane;membrane;membrane part;membrane-bounded organelle;organelle;organelle membrane;organelle part	biosynthetic process;carbohydrate metabolic process;cell wall organization or biogenesis;cellular cell wall organization or biogenesis;cellular lipid metabolic process;cellular metabolic process;cellular process;lipid metabolic process;macromolecule metabolic process;metabolic process;polysaccharide metabolic process;primary metabolic process	cell part;endoplasmic reticulum;intracellular membrane-bounded organelle;intracellular organelle;membrane;organelle	NONE	YGR143W|YPR159W			0.528119				0.889284	0.970497	0.983995	0.951936	1.05491	1.11826	1.28906	1.08769	1.03418	0.970757	0.89928	0.789142	0.793651	0.718959	1.02301	0.808603	0.759359	1.05534	1.43579	1.22564		0.925332	1.01377	1.00039	1.02377	1.06267	1.11484
O13789T12	O13789	T	12	SPAC17G6.11c			glucosidase (predicted)	____MYNVRGDLNRKTPSDGNVNEIGSMYAS	_KT(ph)PSDGNVNEIGS(ph)MYASR_	1,6-beta-glucan biosynthetic process;1,6-beta-glucan metabolic process;beta-glucan biosynthetic process;beta-glucan metabolic process;biosynthetic process;carbohydrate biosynthetic process;carbohydrate metabolic process;cell wall beta-glucan metabolic process;cell wall macromolecule biosynthetic process;cell wall macromolecule metabolic process;cell wall organization or biogenesis;cell wall polys…	catalytic activity;glucosidase activity;hydrolase activity;hydrolase activity, acting on glycosyl bonds;hydrolase activity, hydrolyzing O-glycosyl compounds	cell part;cytoplasmic part;endoplasmic reticulum;endoplasmic reticulum membrane;endoplasmic reticulum part;integral to membrane;intracellular membrane-bounded organelle;intracellular organelle;intracellular organelle part;intracellular part;intrinsic to membrane;membrane;membrane part;membrane-bounded organelle;organelle;organelle membrane;organelle part	biosynthetic process;carbohydrate metabolic process;cell wall organization or biogenesis;cellular cell wall organization or biogenesis;cellular lipid metabolic process;cellular metabolic process;cellular process;lipid metabolic process;macromolecule metabolic process;metabolic process;polysaccharide metabolic process;primary metabolic process	cell part;endoplasmic reticulum;intracellular membrane-bounded organelle;intracellular organelle;membrane;organelle	NONE	YGR143W|YPR159W		+	0.717544				0.963484	0.932227	1.04828	1.21136	1.32289	1.58305	1.68939	1.49934	1.59431	1.62504	1.31977	1.26312	1.20091	0.993147	1.0006	0.886368	0.377215	0.984252	1.21932	1.23551		1.0124	0.962089	1.05143	1.24851	1.26355	1.3717
O13791S220	O13791	S	220	SPAC17G6.13	slt1		Schizosaccharomyces specific protein Slt1	QSGPDVAELNTLPNRSKTSSQASVSDEELSR	_IFIQNDNAPEQQSGPDVAELNTLPNRS(ph)K_	cell cycle phase;cell cycle process;cellular process;cellular response to heat;cellular response to stimulus;cellular response to stress;meiosis;response to abiotic stimulus;response to heat;response to stimulus;response to stress;response to temperature stimulus		cell part;cytoplasmic part;cytosol;intracellular part	cellular process;meiosis;response to abiotic stimulus;response to heat;response to stimulus;response to stress	cell part;cytosol	NONE	NONE	+		0.35555				1.40188	1.25818	1.36874	1.2419	1.11212	1.31945	1.30349	1.50218	1.49484	1.44797	1.26602	1.39815	1.33674	1.33874	1.34624	1.24789	1.11973	1.22375	1.28532	1.12525		1.39686	1.21607	1.25489	1.2483	1.26086	1.32896
O13791S229	O13791	S	229	SPAC17G6.13	slt1		Schizosaccharomyces specific protein Slt1	NTLPNRSKTSSQASVSDEELSRTELAELNDY	_TSSQAS(ph)VS(ph)DEELSR_	cell cycle phase;cell cycle process;cellular process;cellular response to heat;cellular response to stimulus;cellular response to stress;meiosis;response to abiotic stimulus;response to heat;response to stimulus;response to stress;response to temperature stimulus		cell part;cytoplasmic part;cytosol;intracellular part	cellular process;meiosis;response to abiotic stimulus;response to heat;response to stimulus;response to stress	cell part;cytosol	NONE	NONE		+	0.788953				0.766989	0.736269	0.820547	1.25951	1.35718	1.78453	1.81264	1.55654	1.6723	1.12554	1.35228	0.957946	1.05037	0.804181	0.729927	0.598408	0.707114	0.74162	0.781922	0.866101		0.823573	0.88768	0.935309	1.23482	1.33417	1.49865
O13791S269	O13791	S	269	SPAC17G6.13	slt1		Schizosaccharomyces specific protein Slt1	KRGNARKHIDLTARESPSTSFAQMSKGALNP	_ES(ph)PSTSFAQMSK_	cell cycle phase;cell cycle process;cellular process;cellular response to heat;cellular response to stimulus;cellular response to stress;meiosis;response to abiotic stimulus;response to heat;response to stimulus;response to stress;response to temperature stimulus		cell part;cytoplasmic part;cytosol;intracellular part	cellular process;meiosis;response to abiotic stimulus;response to heat;response to stimulus;response to stress	cell part;cytosol	NONE	NONE			0.787484				0.838715	0.940026	1.26862	1.13596	0.982125	0.825491	0.764176	0.783454	0.843597	0.841467	0.806972	0.760109	0.697642	0.658024	0.657332	0.62897	0.677094	0.644579	0.642715	0.607792		0.827106	1.01937	1.21856	1.10195	0.998093	0.83718
O13791S359	O13791	S	359	SPAC17G6.13	slt1		Schizosaccharomyces specific protein Slt1	DTKAGEKLTDSSKQPSPPVAEHFSNETFSAS	_LTDSSKQPS(ph)PPVAEHFSNETFSASPK_	cell cycle phase;cell cycle process;cellular process;cellular response to heat;cellular response to stimulus;cellular response to stress;meiosis;response to abiotic stimulus;response to heat;response to stimulus;response to stress;response to temperature stimulus		cell part;cytoplasmic part;cytosol;intracellular part	cellular process;meiosis;response to abiotic stimulus;response to heat;response to stimulus;response to stress	cell part;cytosol	NONE	NONE			-0.0991908				1.24205	1.23036	1.35626	1.25989	1.37091	1.25135	1.36381	1.37033	1.34831	1.344	1.40317	1.42462	1.38337	1.45573	1.40152	0.775194	1.41663	1.63034	1.18497	1.15058		1.18528	1.24921	1.31515	1.26623	1.34611	1.26453
O13791S374	O13791	S	374	SPAC17G6.13	slt1		Schizosaccharomyces specific protein Slt1	SPPVAEHFSNETFSASPKGAETDVKSEGSNN	_QPSPPVAEHFSNETFSAS(ph)PK_	cell cycle phase;cell cycle process;cellular process;cellular response to heat;cellular response to stimulus;cellular response to stress;meiosis;response to abiotic stimulus;response to heat;response to stimulus;response to stress;response to temperature stimulus		cell part;cytoplasmic part;cytosol;intracellular part	cellular process;meiosis;response to abiotic stimulus;response to heat;response to stimulus;response to stress	cell part;cytosol	NONE	NONE	+		0.145351				1.06423	1.11444	1.40272	1.26494	1.30897	1.34953	1.2701	1.25589	1.24539	1.2881	1.30056	1.32307	1.3594	1.23371	1.34176	1.24343	1.36526	1.43823	1.30113	1.21675		1.16197	1.12095	1.2827	1.28235	1.25757	1.24878
O13791S384	O13791	S	384	SPAC17G6.13	slt1		Schizosaccharomyces specific protein Slt1	ETFSASPKGAETDVKSEGSNNHEQGSFNEPK	_S(ph)EGS(ph)NNHEQGSFNEPK_	cell cycle phase;cell cycle process;cellular process;cellular response to heat;cellular response to stimulus;cellular response to stress;meiosis;response to abiotic stimulus;response to heat;response to stimulus;response to stress;response to temperature stimulus		cell part;cytoplasmic part;cytosol;intracellular part	cellular process;meiosis;response to abiotic stimulus;response to heat;response to stimulus;response to stress	cell part;cytosol	NONE	NONE	+		0.298691				1.23402	1.10447	1.14851	1.15722	1.19062	1.12906	1.19134	1.20604	1.19931	1.20636	1.145	1.23684	1.24236	1.23413	1.30329	1.22663	1.01611	1.04822	1.17187	1.05137		1.18433	1.13933	1.1604	1.1575	1.14191	1.15007
O13791S387	O13791	S	387	SPAC17G6.13	slt1		Schizosaccharomyces specific protein Slt1	SASPKGAETDVKSEGSNNHEQGSFNEPKSNV	_S(ph)EGS(ph)NNHEQGSFNEPK_	cell cycle phase;cell cycle process;cellular process;cellular response to heat;cellular response to stimulus;cellular response to stress;meiosis;response to abiotic stimulus;response to heat;response to stimulus;response to stress;response to temperature stimulus		cell part;cytoplasmic part;cytosol;intracellular part	cellular process;meiosis;response to abiotic stimulus;response to heat;response to stimulus;response to stress	cell part;cytosol	NONE	NONE	+		0.111493				1.27468	1.07857	1.12298	1.08478	1.10324	1.1544	1.12747	1.16986	1.1765	1.18022	1.2148	1.26913	1.25183	1.29917	1.23054	1.25614	1.05436	1.09366	1.42886	1.17192		1.22321	1.10727	1.15641	1.1124	1.15722	1.16604
O13791S394	O13791	S	394	SPAC17G6.13	slt1		Schizosaccharomyces specific protein Slt1	ETDVKSEGSNNHEQGSFNEPKSNVDSNDSAS	_SEGSNNHEQGS(ph)FNEPK_	cell cycle phase;cell cycle process;cellular process;cellular response to heat;cellular response to stimulus;cellular response to stress;meiosis;response to abiotic stimulus;response to heat;response to stimulus;response to stress;response to temperature stimulus		cell part;cytoplasmic part;cytosol;intracellular part	cellular process;meiosis;response to abiotic stimulus;response to heat;response to stimulus;response to stress	cell part;cytosol	NONE	NONE			0.426016				0.670916	0.916363	0.902772	1.17516	1.22763	1.15717	1.36647	1.22997	1.14219	0.998303	1.16846	1.05023	1.05117	0.940203	0.952381	0.917263	0.910664	1.14997	0.910332	0.678104		0.760984	0.892098	0.982433	1.14154	1.13442	1.11301
O13791S407	O13791	S	407	SPAC17G6.13	slt1		Schizosaccharomyces specific protein Slt1	QGSFNEPKSNVDSNDSASPKRPSSQASLRHN	_SNVDSNDS(ph)ASPKRPS(ph)SQASLR_	cell cycle phase;cell cycle process;cellular process;cellular response to heat;cellular response to stimulus;cellular response to stress;meiosis;response to abiotic stimulus;response to heat;response to stimulus;response to stress;response to temperature stimulus		cell part;cytoplasmic part;cytosol;intracellular part	cellular process;meiosis;response to abiotic stimulus;response to heat;response to stimulus;response to stress	cell part;cytosol	NONE	NONE	+		0.413919				0.914468	1.02778	1.09844	1.15007	1.06857	0.965586	0.956826	0.890076	0.972108	1.03916	0.964951	0.881213	0.852588	1.09678	0.975991	0.965569	0.912858	0.855505	0.9262	0.899766		0.950422	1.00229	1.074	1.0865	1.01193	0.974646
O13791S409	O13791	S	409	SPAC17G6.13	slt1		Schizosaccharomyces specific protein Slt1	SFNEPKSNVDSNDSASPKRPSSQASLRHNVT	_SNVDSNDSAS(ph)PKRPSSQASLR_	cell cycle phase;cell cycle process;cellular process;cellular response to heat;cellular response to stimulus;cellular response to stress;meiosis;response to abiotic stimulus;response to heat;response to stimulus;response to stress;response to temperature stimulus		cell part;cytoplasmic part;cytosol;intracellular part	cellular process;meiosis;response to abiotic stimulus;response to heat;response to stimulus;response to stress	cell part;cytosol	NONE	NONE			0.48387				0.83264	1.13736	1.14519	1.27426	1.04971	1.18513	1.00973	0.914411	0.909505	0.9995	0.903832	0.871915	0.878812	0.91025	0.949758	0.90212	0.949127	0.913493	0.963113	0.914495		0.892637	1.09101	1.14302	1.14918	1.04616	1.08924
O13791S414	O13791	S	414	SPAC17G6.13	slt1		Schizosaccharomyces specific protein Slt1	KSNVDSNDSASPKRPSSQASLRHNVTVEEVP	_RPS(ph)SQASLR_	cell cycle phase;cell cycle process;cellular process;cellular response to heat;cellular response to stimulus;cellular response to stress;meiosis;response to abiotic stimulus;response to heat;response to stimulus;response to stress;response to temperature stimulus		cell part;cytoplasmic part;cytosol;intracellular part	cellular process;meiosis;response to abiotic stimulus;response to heat;response to stimulus;response to stress	cell part;cytosol	NONE	NONE	+		0.637362				1.2492	1.38712	1.25578	1.32825	1.37259	1.47184	1.44321	1.45747	1.71438	1.48516	1.5163	1.49116	1.4016	1.38608	1.36186	1.28518	1.27047	1.16176	1.1968	1.18999		1.33519	1.29049	1.27533	1.32383	1.37315	1.38721
O13791S415	O13791	S	415	SPAC17G6.13	slt1		Schizosaccharomyces specific protein Slt1	SNVDSNDSASPKRPSSQASLRHNVTVEEVPD	_RPSS(ph)QASLR_	cell cycle phase;cell cycle process;cellular process;cellular response to heat;cellular response to stimulus;cellular response to stress;meiosis;response to abiotic stimulus;response to heat;response to stimulus;response to stress;response to temperature stimulus		cell part;cytoplasmic part;cytosol;intracellular part	cellular process;meiosis;response to abiotic stimulus;response to heat;response to stimulus;response to stress	cell part;cytosol	NONE	NONE	+		0.32292				1.53071	1.25353	1.39144	1.30576	1.41367	1.38265	1.52532	1.374	1.71742	1.45237	1.51215	1.4754	1.45129	1.61797	1.32564	1.23192	1.21612	1.20094	1.21978	1.34911		1.3574	1.27172	1.28604	1.30799	1.36506	1.40297
O13792S44	O13792	S	44	SPAC17G6.14c	uap56		TREX complex subunit, ATP-dependent RNA helicase Uap56	AADTAENGEKSDKKGSYVGIHSTGFRDFLLK	_GS(ph)YVGIHSTGFR_	cellular macromolecule metabolic process;cellular metabolic process;cellular nitrogen compound metabolic process;cellular process;establishment of localization;establishment of localization in cell;establishment of RNA localization;intracellular transport;macromolecule metabolic process;metabolic process;mRNA export from nucleus;mRNA metabolic process;mRNA processing;mRNA transport;nitrogen compo…	adenyl nucleotide binding;adenyl ribonucleotide binding;ATP binding;ATPase activity;ATPase activity, coupled;ATP-dependent helicase activity;ATP-dependent RNA helicase activity;binding;catalytic activity;helicase activity;hydrolase activity;hydrolase activity, acting on acid anhydrides;hydrolase activity, acting on acid anhydrides, in phosphorus-containing anhydrides;nucleic acid binding;nucleosi…	cell part;intracellular organelle part;intracellular part;macromolecular complex;nuclear part;organelle part;protein complex;ribonucleoprotein complex;spliceosomal complex;transcription export complex	cellular metabolic process;cellular nitrogen compound metabolic process;cellular process;establishment of localization;macromolecule metabolic process;metabolic process;mRNA metabolic process;mRNA processing;nitrogen compound metabolic process;nuclear transport;nucleobase-containing compound metabolic process;nucleobase-containing compound transport;nucleocytoplasmic transport;primary metabolic p…	cell part;macromolecular complex;protein complex;ribonucleoprotein complex;spliceosomal complex;transcription export complex	DDX39A|DDX39B	YDL084W		+	0.803397	M/G1			0.119436	0.259713	0.707264	1.31817	1.74966	1.86675	1.47671	1.10808	0.834167	0.599484	0.505945	0.401945	0.369739	0.269164	0.272264	0.231857	0.545851	1.00536	0.912658	0.794092		0.111602	0.388246	0.615276	1.04133	1.66348	1.77237
O13796S56	O13796	S	56	SPAC1142.01	rqc1	SPAC17G6.18	ribosome quality control complex (RQC) complex subunit Rqc1 (predicted)	VNVFEILEKENNAINSEAEKSVSEEEQDEPL	_VVNVFEILEKENNAINS(ph)EAEK_			cell part;cytoplasmic part;cytosol;intracellular part		cell part;cytosol	TCF25	YDR333C		+	-0.151413				1.73464	0.838012	0.518538	0.807957	1.2542	0.490508	1.29266	0.935245	1.29943	1.21586	1.28871	1.16966	1.08531	1.13541	1.24432	0.187713	1.06718	0.852951	1.05396	1.03637		1.25805	0.854408	0.780273	0.879354	1.04344	0.823547
O13799S17	O13799	S	17	SPAC17H9.02	mtl1		TRAMP/MTREC complex subunit, ATP-dependent RNA helicase (predicted)	SENSTDSKNFQFSEGSRESSNDELKVLLRDT	_NFQFSEGS(ph)R_	catabolic process;cellular catabolic process;cellular localization;cellular macromolecule catabolic process;cellular macromolecule localization;cellular macromolecule metabolic process;cellular metabolic process;cellular nitrogen compound metabolic process;cellular process;intracellular mRNA localization;localization;macromolecule catabolic process;macromolecule localization;macromolecule metabol…	adenyl nucleotide binding;adenyl ribonucleotide binding;ATP binding;ATPase activity;ATPase activity, coupled;ATP-dependent helicase activity;ATP-dependent RNA helicase activity;binding;catalytic activity;helicase activity;hydrolase activity;hydrolase activity, acting on acid anhydrides;hydrolase activity, acting on acid anhydrides, in phosphorus-containing anhydrides;nucleic acid binding;nucleosi…	cell part;intracellular non-membrane-bounded organelle;intracellular organelle;intracellular organelle part;intracellular part;macromolecular complex;non-membrane-bounded organelle;nuclear part;nucleolus;organelle;organelle part;protein complex;TRAMP complex	catabolic process;cellular localization;cellular metabolic process;cellular nitrogen compound metabolic process;cellular process;localization;macromolecule metabolic process;metabolic process;nitrogen compound metabolic process;nucleobase-containing compound metabolic process;primary metabolic process;RNA catabolic process;RNA metabolic process;RNA processing;rRNA processing;tRNA metabolic process	cell part;intracellular non-membrane-bounded organelle;intracellular organelle;macromolecular complex;nucleolus;organelle;protein complex	SKIV2L2	YJL050W			-0.0937791				0.859845	0.84374	1.89934	0.81149	1.02632	0.794786	0.813008	0.772201	0.846238	0.715564	0.904978	0.87512	0.856825	0.857633	0.869868	0.784683	0.848392	0.825832	0.846812	0.836121		0.838889	1.0226	1.45221	0.978912	0.942429	0.856166
O13801S184	O13801	S	184	SPAC17H9.04c	nrp1		RNA-binding protein	VDSLPPITESKAIELSPSDAPYITKGLTQCW	_AIELS(ph)PSDAPYITK_		binding;cation binding;ion binding;metal ion binding;nucleic acid binding;nucleotide binding;RNA binding;transition metal ion binding;zinc ion binding	cell part;intracellular non-membrane-bounded organelle;intracellular organelle;intracellular organelle part;intracellular part;non-membrane-bounded organelle;nuclear part;nucleolus;organelle;organelle part		cell part;intracellular non-membrane-bounded organelle;intracellular organelle;nucleolus;organelle	NONE	YDL167C			-0.0849093				1.04605	0.995322	1.05505	1.01644	1.00917	0.852806	0.569963	1.18408	0.707264	1.20643	0.42344	0.540687	1.00446	0.838364	0.815727	0.831117	0.814929	0.568958	0.722297	0.701803		0.949484	0.978775	1.01517	0.991076	0.940368	0.864045
O13801S437	O13801	S	437	SPAC17H9.04c	nrp1		RNA-binding protein	HQNGNNAVNHHHSSRSFGGNVPFRAGDWKCG	_S(ph)FGGNVPFR_		binding;cation binding;ion binding;metal ion binding;nucleic acid binding;nucleotide binding;RNA binding;transition metal ion binding;zinc ion binding	cell part;intracellular non-membrane-bounded organelle;intracellular organelle;intracellular organelle part;intracellular part;non-membrane-bounded organelle;nuclear part;nucleolus;organelle;organelle part		cell part;intracellular non-membrane-bounded organelle;intracellular organelle;nucleolus;organelle	NONE	YDL167C		+	0.829357	G2	Orb6		6.79117	1.43761	1.12255	1.20603	1.58363	1.74383	2.06749	2.96604	6.5083	7.31795	7.36972	10.5926	10.8064	10.6769	12.2537	10.023	7.56946	4.56872	3.60465	7.04573		6.04347	1.34696	0.942164	1.17345	1.2758	1.52018
O13802T33	O13802	T	33	SPAC17H9.05	ebp2		rRNA processing protein Ebp2 (predicted)	AAMKEKKNKESNESSTSVEALNEKEMINTIK	_ESNESST(ph)SVEALNEK_	cellular macromolecule metabolic process;cellular metabolic process;cellular nitrogen compound metabolic process;cellular process;macromolecule metabolic process;metabolic process;ncRNA metabolic process;ncRNA processing;nitrogen compound metabolic process;nucleic acid metabolic process;nucleobase-containing compound metabolic process;primary metabolic process;RNA metabolic process;RNA processing…		cell part;intracellular non-membrane-bounded organelle;intracellular organelle;intracellular organelle part;intracellular part;non-membrane-bounded organelle;nuclear part;nucleolus;organelle;organelle part	cellular metabolic process;cellular nitrogen compound metabolic process;cellular process;macromolecule metabolic process;metabolic process;nitrogen compound metabolic process;nucleobase-containing compound metabolic process;primary metabolic process;RNA metabolic process;RNA processing;rRNA processing	cell part;intracellular non-membrane-bounded organelle;intracellular organelle;nucleolus;organelle	EBNA1BP2	YKL172W			0.582184				0.431685	0.542505	0.69099	0.883939	1.00801	0.937295	0.856018	0.931272	0.73346	0.781739	0.628298	0.620424	0.637552	0.463178	0.586132	0.502993	0.853388	0.780823	0.7818	0.795359		0.408759	0.631492	0.792416	0.899881	0.938128	0.908182
O13817S23	O13817	S	23	SPAC19A8.01c	sec73	sec7c,SPAC23H3.01	guanyl-nucleotide exchange factor Sec73 (predicted)	SQESSNKSEKDTTVNSPNASSFSSFFKKSSQ	_DTTVNS(ph)PNASSFSSFFK_	biological regulation;cellular process;establishment of localization;establishment of localization in cell;establishment of protein localization;exocytosis;intracellular protein transport;intracellular transport;protein transport;regulation of ARF protein signal transduction;regulation of biological process;regulation of cellular process;regulation of Ras protein signal transduction;regulation of…	ARF guanyl-nucleotide exchange factor activity;binding;enzyme regulator activity;GTPase regulator activity;guanyl-nucleotide exchange factor activity;lipid binding;nucleoside-triphosphatase regulator activity;phospholipid binding;small GTPase regulator activity	cell division site;cell part;cell pole;cell tip;cytoplasmic part;cytosol;intracellular part	biological regulation;cellular process;establishment of localization;exocytosis;protein transport;secretion;transport;vesicle-mediated transport	cell division site;cell part;cytosol	DAPP1	YPR095C			0.604722				0.538813	0.76763	0.775471	0.714235	0.650576	0.501404	0.560004	0.51557	0.49655	0.530223	0.551274	0.597086	0.513643	0.472501	0.453514	0.585412	0.627471	0.62034	0.633342	0.664129		0.561406	0.866877	0.804972	0.787608	0.678282	0.586016
O13817S243	O13817	S	243	SPAC19A8.01c	sec73	sec7c,SPAC23H3.01	guanyl-nucleotide exchange factor Sec73 (predicted)	ASLPVVKRPPIQFSISSDYIKPVDKSDQTSN	_RPPIQFSIS(ph)SDYIKPVDK_	biological regulation;cellular process;establishment of localization;establishment of localization in cell;establishment of protein localization;exocytosis;intracellular protein transport;intracellular transport;protein transport;regulation of ARF protein signal transduction;regulation of biological process;regulation of cellular process;regulation of Ras protein signal transduction;regulation of…	ARF guanyl-nucleotide exchange factor activity;binding;enzyme regulator activity;GTPase regulator activity;guanyl-nucleotide exchange factor activity;lipid binding;nucleoside-triphosphatase regulator activity;phospholipid binding;small GTPase regulator activity	cell division site;cell part;cell pole;cell tip;cytoplasmic part;cytosol;intracellular part	biological regulation;cellular process;establishment of localization;exocytosis;protein transport;secretion;transport;vesicle-mediated transport	cell division site;cell part;cytosol	DAPP1	YPR095C		+	0.233268				0.5992	1.05156	0.655136	1.07476	0.880359	0.448149	0.53251	0.486145	0.584283	0.318704	0.628101	0.551694	0.47918	0.627864	0.56079	0.66269	0.940911	0.73888	0.663658	0.692425		0.590239	0.928771	0.844511	0.922334	0.757337	0.59116
O13817S274	O13817	S	274	SPAC19A8.01c	sec73	sec7c,SPAC23H3.01	guanyl-nucleotide exchange factor Sec73 (predicted)	VPSPSSSVGSLRLYRSPSIPNDVEQPQPQSS	_S(ph)PSIPNDVEQPQPQSSR_	biological regulation;cellular process;establishment of localization;establishment of localization in cell;establishment of protein localization;exocytosis;intracellular protein transport;intracellular transport;protein transport;regulation of ARF protein signal transduction;regulation of biological process;regulation of cellular process;regulation of Ras protein signal transduction;regulation of…	ARF guanyl-nucleotide exchange factor activity;binding;enzyme regulator activity;GTPase regulator activity;guanyl-nucleotide exchange factor activity;lipid binding;nucleoside-triphosphatase regulator activity;phospholipid binding;small GTPase regulator activity	cell division site;cell part;cell pole;cell tip;cytoplasmic part;cytosol;intracellular part	biological regulation;cellular process;establishment of localization;exocytosis;protein transport;secretion;transport;vesicle-mediated transport	cell division site;cell part;cytosol	DAPP1	YPR095C	+		0.547888				1.18397	1.07941	0.993246	1.12718	1.08787	1.11659	1.13727	1.26913	1.30528	1.3037	1.15844	1.26378	1.28296	1.32352	1.21223	1.34597	1.21651	1.20772	1.23991	1.32342		1.21903	1.11799	1.04006	1.12558	1.08489	1.13898
O13817S276	O13817	S	276	SPAC19A8.01c	sec73	sec7c,SPAC23H3.01	guanyl-nucleotide exchange factor Sec73 (predicted)	SPSSSVGSLRLYRSPSIPNDVEQPQPQSSRS	_SPS(ph)IPNDVEQPQPQSSR_	biological regulation;cellular process;establishment of localization;establishment of localization in cell;establishment of protein localization;exocytosis;intracellular protein transport;intracellular transport;protein transport;regulation of ARF protein signal transduction;regulation of biological process;regulation of cellular process;regulation of Ras protein signal transduction;regulation of…	ARF guanyl-nucleotide exchange factor activity;binding;enzyme regulator activity;GTPase regulator activity;guanyl-nucleotide exchange factor activity;lipid binding;nucleoside-triphosphatase regulator activity;phospholipid binding;small GTPase regulator activity	cell division site;cell part;cell pole;cell tip;cytoplasmic part;cytosol;intracellular part	biological regulation;cellular process;establishment of localization;exocytosis;protein transport;secretion;transport;vesicle-mediated transport	cell division site;cell part;cytosol	DAPP1	YPR095C			0.731654				1.0962	0.902527	0.993246	1.06998	1.03102	1.07495	1.16551	1.26614	1.15169	1.25342	1.18259	1.32799	1.28637	1.29676	1.48098	1.34597	1.30902	1.24702	1.21181	1.22405		1.08012	1.01213	1.01132	1.08108	1.03104	1.11078
O13818S723	O13818	S	723	SPAC19A8.02			pleckstrin homology domain protein	RGGDDNALKSYGVQPSQEDLLIRRGRSSRAL	_S(ph)Y(ph)GVQPS(ph)QEDLLIR_		binding;lipid binding;phospholipid binding	cell part;cytoplasm;cytoplasmic part;cytoskeletal part;integral to membrane;intracellular organelle part;intracellular part;intrinsic to membrane;membrane;membrane part;microtubule organizing center;nuclear membrane;nuclear part;organelle membrane;organelle part;spindle pole body		cell part;cytoplasm;membrane;microtubule organizing center	NONE	YHR155W|YNL257C			0.441099				1.06121	1.13044	1.06007	1.05607	1.11703	1.08143	1.21996	0.895736	1.03441	0.904568	0.902527	0.96637	0.913409	0.913075	0.937559	0.856238	0.874967	0.996711	0.799552	0.80289		1.02297	1.09093	1.056	1.09307	1.0934	1.06531
O13821S284	O13821	S	284	SPAC19A8.05c	sst4	vps27	sorting receptor for ubiquitinated membrane proteins, ESCRT 0 complex subunit Sst4	IELSLKEMPQSREPPSYERPSEANVVISQDQ	_EPPS(ph)YERPSEANVVISQDQHLTEDEDEELKR_	anatomical structure formation involved in morphogenesis;ascospore-type prospore formation;biological regulation;cellular component assembly;cellular component assembly at cellular level;cellular component assembly involved in morphogenesis;cellular component organization;cellular component organization at cellular level;cellular component organization or biogenesis;cellular component organizatio…	binding;cation binding;ion binding;lipid binding;metal ion binding;phosphatidylinositol binding;phosphatidylinositol-3-phosphate binding;phospholipid binding;protein binding;small conjugating protein binding;ubiquitin binding	cell part;cytoplasmic part;cytosol;endosomal part;endosome membrane;ESCRT-0 complex;intracellular membrane-bounded organelle;intracellular organelle;intracellular organelle part;intracellular part;macromolecular complex;membrane;membrane-bounded organelle;nucleus;organelle;organelle membrane;organelle part;prospore membrane;protein complex	anatomical structure formation involved in morphogenesis;biological regulation;cellular component assembly;cellular component organization;cellular membrane organization;cellular process;developmental process;endocytosis;endosome transport;establishment of localization;membrane invagination;membrane organization;organelle organization;protein targeting;protein transport;transport;vacuolar transpo…	cell part;cytosol;intracellular membrane-bounded organelle;intracellular organelle;macromolecular complex;membrane;nucleus;organelle;protein complex	STAM|STAM2	YNR006W	+		-0.07385				1.08629	1.2172	1.06843	1.08987	1.08737	1.02848	1.10596	1.10933	1.13415	1.0717	1.00623	1.08868	1.13951	1.07065	1.15683	1.12016	1.07076	1.06761	1.08741	1.08401		1.09012	1.13101	1.09392	1.09237	1.08523	1.08293
O13821S296	O13821	S	296	SPAC19A8.05c	sst4	vps27	sorting receptor for ubiquitinated membrane proteins, ESCRT 0 complex subunit Sst4	EPPSYERPSEANVVISQDQHLTEDEDEELKR	_EPPSYERPSEANVVIS(ph)QDQHLTEDEDEELKR_	anatomical structure formation involved in morphogenesis;ascospore-type prospore formation;biological regulation;cellular component assembly;cellular component assembly at cellular level;cellular component assembly involved in morphogenesis;cellular component organization;cellular component organization at cellular level;cellular component organization or biogenesis;cellular component organizatio…	binding;cation binding;ion binding;lipid binding;metal ion binding;phosphatidylinositol binding;phosphatidylinositol-3-phosphate binding;phospholipid binding;protein binding;small conjugating protein binding;ubiquitin binding	cell part;cytoplasmic part;cytosol;endosomal part;endosome membrane;ESCRT-0 complex;intracellular membrane-bounded organelle;intracellular organelle;intracellular organelle part;intracellular part;macromolecular complex;membrane;membrane-bounded organelle;nucleus;organelle;organelle membrane;organelle part;prospore membrane;protein complex	anatomical structure formation involved in morphogenesis;biological regulation;cellular component assembly;cellular component organization;cellular membrane organization;cellular process;developmental process;endocytosis;endosome transport;establishment of localization;membrane invagination;membrane organization;organelle organization;protein targeting;protein transport;transport;vacuolar transpo…	cell part;cytosol;intracellular membrane-bounded organelle;intracellular organelle;macromolecular complex;membrane;nucleus;organelle;protein complex	STAM|STAM2	YNR006W			-0.248914				1.2404	1.31919	1.0956	1.25962	1.17472	1.41241	1.09873	1.12105	1.19121	1.13839	1.08433	1.21497	1.11023	1.12571	1.18883	1.08188	1.51053	0.959877	1.01717	1.07895		1.28334	1.22489	1.14941	1.19951	1.18139	1.30526
O13821S502	O13821	S	502	SPAC19A8.05c	sst4	vps27	sorting receptor for ubiquitinated membrane proteins, ESCRT 0 complex subunit Sst4	PQASSSSVPKIVVDSSPVTENPPSHSDVMGQ	_IVVDSS(ph)PVTENPPSHSDVMGQK_	anatomical structure formation involved in morphogenesis;ascospore-type prospore formation;biological regulation;cellular component assembly;cellular component assembly at cellular level;cellular component assembly involved in morphogenesis;cellular component organization;cellular component organization at cellular level;cellular component organization or biogenesis;cellular component organizatio…	binding;cation binding;ion binding;lipid binding;metal ion binding;phosphatidylinositol binding;phosphatidylinositol-3-phosphate binding;phospholipid binding;protein binding;small conjugating protein binding;ubiquitin binding	cell part;cytoplasmic part;cytosol;endosomal part;endosome membrane;ESCRT-0 complex;intracellular membrane-bounded organelle;intracellular organelle;intracellular organelle part;intracellular part;macromolecular complex;membrane;membrane-bounded organelle;nucleus;organelle;organelle membrane;organelle part;prospore membrane;protein complex	anatomical structure formation involved in morphogenesis;biological regulation;cellular component assembly;cellular component organization;cellular membrane organization;cellular process;developmental process;endocytosis;endosome transport;establishment of localization;membrane invagination;membrane organization;organelle organization;protein targeting;protein transport;transport;vacuolar transpo…	cell part;cytosol;intracellular membrane-bounded organelle;intracellular organelle;macromolecular complex;membrane;nucleus;organelle;protein complex	STAM|STAM2	YNR006W	+		0.727368				1.03428	1.13505	1.09456	1.09286	1.1335	1.04791	1.06602	1.00436	1.00455	0.993147	0.967867	0.991768	1.02812	1.04616	1.02181	0.978953	0.952381	0.929541	0.925155	0.90629		1.03852	1.10501	1.09753	1.09497	1.09469	1.06793
O13821S550	O13821	S	550	SPAC19A8.05c	sst4	vps27	sorting receptor for ubiquitinated membrane proteins, ESCRT 0 complex subunit Sst4	VMGNRHDEVVFSDTASGEKNTKLNIDESTNY	_HDEVVFSDTAS(ph)GEK_	anatomical structure formation involved in morphogenesis;ascospore-type prospore formation;biological regulation;cellular component assembly;cellular component assembly at cellular level;cellular component assembly involved in morphogenesis;cellular component organization;cellular component organization at cellular level;cellular component organization or biogenesis;cellular component organizatio…	binding;cation binding;ion binding;lipid binding;metal ion binding;phosphatidylinositol binding;phosphatidylinositol-3-phosphate binding;phospholipid binding;protein binding;small conjugating protein binding;ubiquitin binding	cell part;cytoplasmic part;cytosol;endosomal part;endosome membrane;ESCRT-0 complex;intracellular membrane-bounded organelle;intracellular organelle;intracellular organelle part;intracellular part;macromolecular complex;membrane;membrane-bounded organelle;nucleus;organelle;organelle membrane;organelle part;prospore membrane;protein complex	anatomical structure formation involved in morphogenesis;biological regulation;cellular component assembly;cellular component organization;cellular membrane organization;cellular process;developmental process;endocytosis;endosome transport;establishment of localization;membrane invagination;membrane organization;organelle organization;protein targeting;protein transport;transport;vacuolar transpo…	cell part;cytosol;intracellular membrane-bounded organelle;intracellular organelle;macromolecular complex;membrane;nucleus;organelle;protein complex	STAM|STAM2	YNR006W			-0.448199				1.20338	1.20789	1.30637	1.18639	1.18048	1.48135	1.29619	1.12435	1.43765	0.861104	1.73235	0.760861	1.122	0.884564	1.27662	0.9081	1.22369	0.901957	1.03168	1.15387		1.1191	1.155	1.17289	1.19271	1.15279	1.20017
O13821T302	O13821	T	302	SPAC19A8.05c	sst4	vps27	sorting receptor for ubiquitinated membrane proteins, ESCRT 0 complex subunit Sst4	RPSEANVVISQDQHLTEDEDEELKRAIAISL	_EPPSYERPSEANVVISQDQHLT(ph)EDEDEELK_	anatomical structure formation involved in morphogenesis;ascospore-type prospore formation;biological regulation;cellular component assembly;cellular component assembly at cellular level;cellular component assembly involved in morphogenesis;cellular component organization;cellular component organization at cellular level;cellular component organization or biogenesis;cellular component organizatio…	binding;cation binding;ion binding;lipid binding;metal ion binding;phosphatidylinositol binding;phosphatidylinositol-3-phosphate binding;phospholipid binding;protein binding;small conjugating protein binding;ubiquitin binding	cell part;cytoplasmic part;cytosol;endosomal part;endosome membrane;ESCRT-0 complex;intracellular membrane-bounded organelle;intracellular organelle;intracellular organelle part;intracellular part;macromolecular complex;membrane;membrane-bounded organelle;nucleus;organelle;organelle membrane;organelle part;prospore membrane;protein complex	anatomical structure formation involved in morphogenesis;biological regulation;cellular component assembly;cellular component organization;cellular membrane organization;cellular process;developmental process;endocytosis;endosome transport;establishment of localization;membrane invagination;membrane organization;organelle organization;protein targeting;protein transport;transport;vacuolar transpo…	cell part;cytosol;intracellular membrane-bounded organelle;intracellular organelle;macromolecular complex;membrane;nucleus;organelle;protein complex	STAM|STAM2	YNR006W			-0.141326				1.28718	1.1119	1.09292	1.03654	1.08073	1.12096	1.28525	1.18631	1.08538	0.989022	1.0827	1.13759	1.00722	1.05334	0.938086	1.03741	1.01724	0.93214	1.58745	1.01893		1.21527	1.16937	1.11796	1.11167	1.07287	1.16174
O13827S194	O13827	S	194	SPAC19A8.11c			conserved eukaryotic protein	KDDAGDFYLPERFKGSPDMQSTDLDNLMKEM	_GS(ph)PDMQSTDLDNLMK_	cell cycle process;cellular macromolecule metabolic process;cellular metabolic process;cellular nitrogen compound metabolic process;cellular process;DNA metabolic process;DNA recombination;macromolecule metabolic process;metabolic process;nitrogen compound metabolic process;nucleic acid metabolic process;nucleobase-containing compound metabolic process;primary metabolic process;reciprocal DNA rec…		cell part;cytoplasmic part;cytosol;intracellular membrane-bounded organelle;intracellular organelle;intracellular part;membrane-bounded organelle;nucleus;organelle	cellular metabolic process;cellular nitrogen compound metabolic process;cellular process;DNA metabolic process;DNA recombination;macromolecule metabolic process;metabolic process;nitrogen compound metabolic process;nucleobase-containing compound metabolic process;primary metabolic process	cell part;cytosol;intracellular membrane-bounded organelle;intracellular organelle;nucleus;organelle	NONE	YFR043C	+		0.465039				0.96302	0.95813	0.991867	1.00061	1.06223	1.01388	1.10572	1.04882	1.0793	1.05647	1.0592	1.0398	1.03756	0.986388	1.06056	1.01903	1.02415	1.0942	1.13874	1.11733		0.986341	0.995426	1.00765	1.01936	1.0424	1.03189
O13828S310	O13828	S	310	SPAC19A8.12	dcp2		mRNA decapping complex catalytic subunit Dcp2	KQKILHLLNEGNEPKSPIQLPPVSNLPLNPP	_S(ph)PIQLPPVSNLPLNPPIQSSNSR_	catabolic process;cellular catabolic process;cellular macromolecule catabolic process;cellular macromolecule metabolic process;cellular metabolic process;cellular nitrogen compound metabolic process;cellular process;deadenylation-dependent decapping of nuclear-transcribed mRNA;deadenylation-independent decapping of nuclear-transcribed mRNA;macromolecule catabolic process;macromolecule metabolic p…	adenyl nucleotide binding;adenyl ribonucleotide binding;ATP binding;binding;catalytic activity;cation binding;hydrolase activity;hydrolase activity, acting on acid anhydrides;hydrolase activity, acting on acid anhydrides, in phosphorus-containing anhydrides;ion binding;m7G(5')pppN diphosphatase activity;magnesium ion binding;manganese ion binding;metal ion binding;nucleic acid binding;nucleotide …	cell part;cytoplasmic mRNA processing body;cytoplasmic part;cytosol;intracellular membrane-bounded organelle;intracellular non-membrane-bounded organelle;intracellular organelle;intracellular part;macromolecular complex;membrane-bounded organelle;mRNA cap binding complex;non-membrane-bounded organelle;nucleus;organelle;protein complex;ribonucleoprotein complex;RNA cap binding complex;RNA granule	catabolic process;cellular metabolic process;cellular nitrogen compound metabolic process;cellular process;macromolecule metabolic process;metabolic process;mRNA metabolic process;mRNA processing;nitrogen compound metabolic process;nucleobase-containing compound metabolic process;primary metabolic process;RNA catabolic process;RNA metabolic process;RNA processing	cell part;cytosol;intracellular membrane-bounded organelle;intracellular non-membrane-bounded organelle;intracellular organelle;macromolecular complex;nucleus;organelle;protein complex;ribonucleoprotein complex	DCP2	YNL118C	+		0.486607				1.07811	1.19232	1.24732	1.14545	0.985513	0.979528	0.932575	0.9998	1.08046	1.10431	1.11707	0.860141	0.982222	0.964599	0.986193	0.946253	1.04448	1.00259	0.956572	1.05751		1.05942	1.19764	1.178	1.09648	0.990477	0.991428
O13828S318	O13828	S	318	SPAC19A8.12	dcp2		mRNA decapping complex catalytic subunit Dcp2	NEGNEPKSPIQLPPVSNLPLNPPIQSSNSRL	_ILHLLNEGNEPKSPIQLPPVS(ph)NLPLNPPIQSSNSR_	catabolic process;cellular catabolic process;cellular macromolecule catabolic process;cellular macromolecule metabolic process;cellular metabolic process;cellular nitrogen compound metabolic process;cellular process;deadenylation-dependent decapping of nuclear-transcribed mRNA;deadenylation-independent decapping of nuclear-transcribed mRNA;macromolecule catabolic process;macromolecule metabolic p…	adenyl nucleotide binding;adenyl ribonucleotide binding;ATP binding;binding;catalytic activity;cation binding;hydrolase activity;hydrolase activity, acting on acid anhydrides;hydrolase activity, acting on acid anhydrides, in phosphorus-containing anhydrides;ion binding;m7G(5')pppN diphosphatase activity;magnesium ion binding;manganese ion binding;metal ion binding;nucleic acid binding;nucleotide …	cell part;cytoplasmic mRNA processing body;cytoplasmic part;cytosol;intracellular membrane-bounded organelle;intracellular non-membrane-bounded organelle;intracellular organelle;intracellular part;macromolecular complex;membrane-bounded organelle;mRNA cap binding complex;non-membrane-bounded organelle;nucleus;organelle;protein complex;ribonucleoprotein complex;RNA cap binding complex;RNA granule	catabolic process;cellular metabolic process;cellular nitrogen compound metabolic process;cellular process;macromolecule metabolic process;metabolic process;mRNA metabolic process;mRNA processing;nitrogen compound metabolic process;nucleobase-containing compound metabolic process;primary metabolic process;RNA catabolic process;RNA metabolic process;RNA processing	cell part;cytosol;intracellular membrane-bounded organelle;intracellular non-membrane-bounded organelle;intracellular organelle;macromolecular complex;nucleus;organelle;protein complex;ribonucleoprotein complex	DCP2	YNL118C	+		0.317217				1.04191	1.10943	1.13509	1.02964	0.910166	0.906043	0.950119	0.926956	1.07387	1.08135	1.054	1.00427	0.998004	0.902934	1.02275	0.880127	1.03425	1.05694	1.04571	1.21944		1.04297	1.1179	1.11248	1.02446	0.959369	0.95199
O13828S334	O13828	S	334	SPAC19A8.12	dcp2		mRNA decapping complex catalytic subunit Dcp2	NLPLNPPIQSSNSRLSHDNNSFDPFAYLGLD	_LS(ph)HDNNSFDPFAYLGLDPK_	catabolic process;cellular catabolic process;cellular macromolecule catabolic process;cellular macromolecule metabolic process;cellular metabolic process;cellular nitrogen compound metabolic process;cellular process;deadenylation-dependent decapping of nuclear-transcribed mRNA;deadenylation-independent decapping of nuclear-transcribed mRNA;macromolecule catabolic process;macromolecule metabolic p…	adenyl nucleotide binding;adenyl ribonucleotide binding;ATP binding;binding;catalytic activity;cation binding;hydrolase activity;hydrolase activity, acting on acid anhydrides;hydrolase activity, acting on acid anhydrides, in phosphorus-containing anhydrides;ion binding;m7G(5')pppN diphosphatase activity;magnesium ion binding;manganese ion binding;metal ion binding;nucleic acid binding;nucleotide …	cell part;cytoplasmic mRNA processing body;cytoplasmic part;cytosol;intracellular membrane-bounded organelle;intracellular non-membrane-bounded organelle;intracellular organelle;intracellular part;macromolecular complex;membrane-bounded organelle;mRNA cap binding complex;non-membrane-bounded organelle;nucleus;organelle;protein complex;ribonucleoprotein complex;RNA cap binding complex;RNA granule	catabolic process;cellular metabolic process;cellular nitrogen compound metabolic process;cellular process;macromolecule metabolic process;metabolic process;mRNA metabolic process;mRNA processing;nitrogen compound metabolic process;nucleobase-containing compound metabolic process;primary metabolic process;RNA catabolic process;RNA metabolic process;RNA processing	cell part;cytosol;intracellular membrane-bounded organelle;intracellular non-membrane-bounded organelle;intracellular organelle;macromolecular complex;nucleus;organelle;protein complex;ribonucleoprotein complex	DCP2	YNL118C			0.474986				1.04861	1.06544	1.1246	1.23752	1.2346	1.22043	1.18682	1.29458	1.38114	1.16428	1.42645	1.09836	1.25448	1.10626	0.805088	0.989413	0.908926	1.01867	1.03378	1.06487		1.11984	1.08578	1.16064	1.25439	1.214	1.18314
O13828S693	O13828	S	693	SPAC19A8.12	dcp2		mRNA decapping complex catalytic subunit Dcp2	KKKENSETNKNHVDMSPGFVKILKRSPLADQ	_NHVDMS(ph)PGFVK_	catabolic process;cellular catabolic process;cellular macromolecule catabolic process;cellular macromolecule metabolic process;cellular metabolic process;cellular nitrogen compound metabolic process;cellular process;deadenylation-dependent decapping of nuclear-transcribed mRNA;deadenylation-independent decapping of nuclear-transcribed mRNA;macromolecule catabolic process;macromolecule metabolic p…	adenyl nucleotide binding;adenyl ribonucleotide binding;ATP binding;binding;catalytic activity;cation binding;hydrolase activity;hydrolase activity, acting on acid anhydrides;hydrolase activity, acting on acid anhydrides, in phosphorus-containing anhydrides;ion binding;m7G(5')pppN diphosphatase activity;magnesium ion binding;manganese ion binding;metal ion binding;nucleic acid binding;nucleotide …	cell part;cytoplasmic mRNA processing body;cytoplasmic part;cytosol;intracellular membrane-bounded organelle;intracellular non-membrane-bounded organelle;intracellular organelle;intracellular part;macromolecular complex;membrane-bounded organelle;mRNA cap binding complex;non-membrane-bounded organelle;nucleus;organelle;protein complex;ribonucleoprotein complex;RNA cap binding complex;RNA granule	catabolic process;cellular metabolic process;cellular nitrogen compound metabolic process;cellular process;macromolecule metabolic process;metabolic process;mRNA metabolic process;mRNA processing;nitrogen compound metabolic process;nucleobase-containing compound metabolic process;primary metabolic process;RNA catabolic process;RNA metabolic process;RNA processing	cell part;cytosol;intracellular membrane-bounded organelle;intracellular non-membrane-bounded organelle;intracellular organelle;macromolecular complex;nucleus;organelle;protein complex;ribonucleoprotein complex	DCP2	YNL118C		+	0.73867	Mitotic			0.126018	0.633714	0.842389	0.768817	0.496598	0.289034	0.178241	0.134918	0.120457	0.127658	0.14161	0.117244	0.113385	0.113777	0.134244	0.203087	0.356558	0.333089	0.27188	0.204264		0.143643	0.705245	0.869058	0.790265	0.469737	0.275406
O13830S65	O13830	S	65	SPAC19A8.14	pth2		mitochondrial aminoacyl-tRNA hydrolase Pth2 (predicted)	NPEKESPVSVSNDEDSESETELLDMLKGNSS	_ESPVSVSNDEDS(ph)ESETELLDMLK_	biosynthetic process;cellular biosynthetic process;cellular component organization;cellular component organization at cellular level;cellular component organization or biogenesis;cellular component organization or biogenesis at cellular level;cellular macromolecule biosynthetic process;cellular macromolecule metabolic process;cellular metabolic process;cellular process;cellular protein metabolic …	aminoacyl-tRNA hydrolase activity;carboxylic ester hydrolase activity;catalytic activity;hydrolase activity;hydrolase activity, acting on ester bonds	cell part;cytoplasmic part;intracellular membrane-bounded organelle;intracellular organelle;intracellular part;membrane-bounded organelle;mitochondrion;organelle	biosynthetic process;cellular component organization;cellular metabolic process;cellular process;macromolecule metabolic process;metabolic process;mitochondrial translation;mitochondrion organization;organelle organization;primary metabolic process;protein metabolic process;translation	cell part;intracellular membrane-bounded organelle;intracellular organelle;mitochondrion;organelle	PTRH2	YBL057C	+		0.303119				0.952018	0.968523	0.942774	0.998303	1.05363	0.870398	0.947239	0.904159	0.946074	0.932401	0.894694	0.906618	0.861252	0.793399	0.967305	0.778816	0.795735	0.8726	0.844905	0.844261		0.915108	0.983679	0.973378	1.00424	1.02699	0.943977
O13833S404	O13833	S	404	SPAC19D5.03	cid1		terminal uridylyltransferase Cid1	EQSNKKLLNETDGDNSE______________	_KLLNETDGDNS(ph)E_	biological regulation;cell cycle checkpoint;cell cycle phase;cell cycle process;cell division;cellular component organization;cellular component organization at cellular level;cellular component organization or biogenesis;cellular component organization or biogenesis at cellular level;cellular macromolecule metabolic process;cellular metabolic process;cellular nitrogen compound metabolic process;…	binding;catalytic activity;cation binding;ion binding;metal ion binding;nucleotidyltransferase activity;RNA uridylyltransferase activity;transferase activity;transferase activity, transferring phosphorus-containing groups;uridylyltransferase activity	cell part;cytoplasmic part;cytosol;intracellular part	biological regulation;cell division;cellular component organization;cellular metabolic process;cellular nitrogen compound metabolic process;cellular process;macromolecule metabolic process;metabolic process;mitosis;nitrogen compound metabolic process;nuclear division;nucleobase-containing compound metabolic process;organelle fission;organelle organization;primary metabolic process;regulation of c…	cell part;cytosol	ZCCHC11|ZCCHC6	NONE	+		0.413589				0.96581	0.916003	1.03851	1.09717	1.20549	1.07244	1.16692	1.13708	1.25138	1.00847	1.16904	1.16863	1.20308	1.22397	1.08204	1.20847	1.3611	1.24378	1.25914	1.28789		0.983592	0.978226	1.04365	1.0674	1.07609	1.06354
O13834S2339	O13834	S	2339	SPAC19D5.04	ptr1		HECT-type ubiquitin ligase E3 Ptr1	AVQMRLFDHATRNNNSVDHEVEMEEIDQGGT	_NNNS(ph)VDHEVEM(ox)EEIDQGGTVSEHR_	establishment of localization;establishment of localization in cell;establishment of RNA localization;intracellular transport;mRNA export from nucleus;mRNA transport;nuclear export;nuclear transport;nucleic acid transport;nucleobase-containing compound transport;nucleocytoplasmic transport;RNA export from nucleus;RNA transport;transport	acid-amino acid ligase activity;catalytic activity;ligase activity;ligase activity, forming carbon-nitrogen bonds;small conjugating protein ligase activity;ubiquitin-protein ligase activity	cell part;intracellular membrane-bounded organelle;intracellular organelle;intracellular part;membrane-bounded organelle;nucleus;organelle	establishment of localization;nuclear transport;nucleobase-containing compound transport;nucleocytoplasmic transport;transport	cell part;intracellular membrane-bounded organelle;intracellular organelle;nucleus;organelle	HUWE1	YDR457W	+		-0.0686302				1.05022	1.15949	1.05835	1.10226	1.02824	1.05203	1.04227	1.08312	0.947059	1.24564	0.973899	1.00189	0.874737	1.04469	1.00494	0.935716	1.04088	0.938967	0.876809	1.04237		1.04947	1.0732	1.05745	1.08824	1.02984	1.04033
O13836S214	O13836	S	214	SPAC19D5.06c	din1	rai1	Dhp1p-interacting protein Din1	EVDCIWDKKPCSAKESDVHSDDGTIEEDASN	_ES(ph)DVHSDDGTIEEDASNAENPNLHYVELK_	biological regulation;biosynthetic process;cellular biosynthetic process;cellular macromolecule metabolic process;cellular metabolic process;cellular nitrogen compound metabolic process;cellular process;macromolecule metabolic process;metabolic process;mRNA metabolic process;mRNA processing;ncRNA metabolic process;ncRNA processing;nitrogen compound metabolic process;nucleic acid metabolic process…	binding;cation binding;ion binding;metal ion binding;nucleotide binding	cell part;cytoplasmic part;cytosol;intracellular membrane-bounded organelle;intracellular organelle;intracellular part;membrane-bounded organelle;nucleus;organelle	biological regulation;biosynthetic process;cellular metabolic process;cellular nitrogen compound metabolic process;cellular process;macromolecule metabolic process;metabolic process;mRNA metabolic process;mRNA processing;nitrogen compound metabolic process;nucleobase-containing compound metabolic process;primary metabolic process;RNA metabolic process;RNA processing;rRNA processing;transcription …	cell part;cytosol;intracellular membrane-bounded organelle;intracellular organelle;nucleus;organelle	DXO	YGL246C	+		-0.170312				1.05123	1.10007	1.12976	1.07827	1.12118	1.11352	1.09739	1.09852	0.990295	1.11799	1.06235	1.07281	1.14244	1.08978	1.00931	1.1175	1.13909	1.10209	1.07861	1.084		1.0711	1.08446	1.08291	1.08694	1.10767	1.0994
O13836S218	O13836	S	218	SPAC19D5.06c	din1	rai1	Dhp1p-interacting protein Din1	IWDKKPCSAKESDVHSDDGTIEEDASNAENP	_ESDVHS(ph)DDGTIEEDASNAENPNLHYVELK_	biological regulation;biosynthetic process;cellular biosynthetic process;cellular macromolecule metabolic process;cellular metabolic process;cellular nitrogen compound metabolic process;cellular process;macromolecule metabolic process;metabolic process;mRNA metabolic process;mRNA processing;ncRNA metabolic process;ncRNA processing;nitrogen compound metabolic process;nucleic acid metabolic process…	binding;cation binding;ion binding;metal ion binding;nucleotide binding	cell part;cytoplasmic part;cytosol;intracellular membrane-bounded organelle;intracellular organelle;intracellular part;membrane-bounded organelle;nucleus;organelle	biological regulation;biosynthetic process;cellular metabolic process;cellular nitrogen compound metabolic process;cellular process;macromolecule metabolic process;metabolic process;mRNA metabolic process;mRNA processing;nitrogen compound metabolic process;nucleobase-containing compound metabolic process;primary metabolic process;RNA metabolic process;RNA processing;rRNA processing;transcription …	cell part;cytosol;intracellular membrane-bounded organelle;intracellular organelle;nucleus;organelle	DXO	YGL246C	+		0.292805				1.18374	1.15687	1.16537	1.00372	1.03388	1.05031	0.982415	1.13311	1.18862	1.19954	1.07901	1.16297	1.11593	0.964413	1.0556	1.10618	1.04443	1.08317	1.06948	1.07825		1.11596	1.11698	1.11198	1.04223	1.06642	1.07989
O13838S148	O13838	S	148	SPAC19E9.01c	nup40		nucleoporin Nup40	RQINALNVGQSSSPFSPVSEKVYDPSFTMSG	_QINALNVGQSSSPFS(ph)PVSEK_	biological regulation;cell cycle checkpoint;establishment of localization;establishment of localization in cell;establishment of protein localization;establishment of RNA localization;intracellular transport;mitotic cell cycle checkpoint;mitotic cell cycle spindle assembly checkpoint;mitotic cell cycle spindle checkpoint;mRNA transport;negative regulation of biological process;negative regulation…		cell part;intracellular organelle part;intracellular part;macromolecular complex;membrane;membrane part;nuclear membrane;nuclear part;nuclear pore;organelle membrane;organelle part;pore complex;protein complex	biological regulation;establishment of localization;nuclear transport;nucleobase-containing compound transport;nucleocytoplasmic transport;protein transport;regulation of cell cycle;regulation of mitotic cell cycle;regulation of organelle organization;transport	cell part;macromolecular complex;membrane;nuclear pore;protein complex	NUP35	YDL088C|YMR153W		+	0.780519	Mitotic			0.406042	0.912492	1.09646	1.04427	0.81686	0.652146	0.46742	0.388803	0.382277	0.333588	0.339064	0.364765	0.30595	0.292551	0.315298	0.328893	0.593895	0.596481	0.720773	0.624649		0.381693	0.840915	0.961437	0.963795	0.818179	0.623563
O13838S19	O13838	S	19	SPAC19E9.01c	nup40		nucleoporin Nup40	GGSGSITNRSTLKPLSVDDLRSPSPQKEYRG	_PLS(ph)VDDLR_	biological regulation;cell cycle checkpoint;establishment of localization;establishment of localization in cell;establishment of protein localization;establishment of RNA localization;intracellular transport;mitotic cell cycle checkpoint;mitotic cell cycle spindle assembly checkpoint;mitotic cell cycle spindle checkpoint;mRNA transport;negative regulation of biological process;negative regulation…		cell part;intracellular organelle part;intracellular part;macromolecular complex;membrane;membrane part;nuclear membrane;nuclear part;nuclear pore;organelle membrane;organelle part;pore complex;protein complex	biological regulation;establishment of localization;nuclear transport;nucleobase-containing compound transport;nucleocytoplasmic transport;protein transport;regulation of cell cycle;regulation of mitotic cell cycle;regulation of organelle organization;transport	cell part;macromolecular complex;membrane;nuclear pore;protein complex	NUP35	YDL088C|YMR153W			0.521748				1.1386	1.18548	1.1966	1.10601	1.08102	1.06151	0.91083	1.0479	1.102	1.0169	1.01956	1.0278	1.16926	1.35844	0.943257	0.808473	0.765404	0.950119	0.839842	0.885113		1.0683	1.09674	1.12148	1.07408	1.07262	1.04776
O13838S25	O13838	S	25	SPAC19E9.01c	nup40		nucleoporin Nup40	TNRSTLKPLSVDDLRSPSPQKEYRGFRTSVS	_STLKPLSVDDLRS(ph)PS(ph)PQK_	biological regulation;cell cycle checkpoint;establishment of localization;establishment of localization in cell;establishment of protein localization;establishment of RNA localization;intracellular transport;mitotic cell cycle checkpoint;mitotic cell cycle spindle assembly checkpoint;mitotic cell cycle spindle checkpoint;mRNA transport;negative regulation of biological process;negative regulation…		cell part;intracellular organelle part;intracellular part;macromolecular complex;membrane;membrane part;nuclear membrane;nuclear part;nuclear pore;organelle membrane;organelle part;pore complex;protein complex	biological regulation;establishment of localization;nuclear transport;nucleobase-containing compound transport;nucleocytoplasmic transport;protein transport;regulation of cell cycle;regulation of mitotic cell cycle;regulation of organelle organization;transport	cell part;macromolecular complex;membrane;nuclear pore;protein complex	NUP35	YDL088C|YMR153W		+	0.584967	Mitotic	Cdc2		0.290166	1.16406	0.996016	0.701754	0.304339	0.340902	0.193155	0.226891	0.320945	0.196236	0.0500124	0.204332	0.136082	0.229631	0.10225	0.351554	0.458127	0.307987	0.224745	0.16732		0.201963	0.880916	0.996142	0.728266	0.347117	0.286916
O13838S27	O13838	S	27	SPAC19E9.01c	nup40		nucleoporin Nup40	RSTLKPLSVDDLRSPSPQKEYRGFRTSVSNI	_STLKPLSVDDLRS(ph)PS(ph)PQK_	biological regulation;cell cycle checkpoint;establishment of localization;establishment of localization in cell;establishment of protein localization;establishment of RNA localization;intracellular transport;mitotic cell cycle checkpoint;mitotic cell cycle spindle assembly checkpoint;mitotic cell cycle spindle checkpoint;mRNA transport;negative regulation of biological process;negative regulation…		cell part;intracellular organelle part;intracellular part;macromolecular complex;membrane;membrane part;nuclear membrane;nuclear part;nuclear pore;organelle membrane;organelle part;pore complex;protein complex	biological regulation;establishment of localization;nuclear transport;nucleobase-containing compound transport;nucleocytoplasmic transport;protein transport;regulation of cell cycle;regulation of mitotic cell cycle;regulation of organelle organization;transport	cell part;macromolecular complex;membrane;nuclear pore;protein complex	NUP35	YDL088C|YMR153W		+	0.310234	Mitotic			0.228513	0.764117	0.860882	0.639795	0.384261	0.219675	0.192429	0.152281	0.120559	0.159477	0.103379	0.849545	0.125721	0.133259	0.140716	0.373596	0.372634	0.374701	0.276131	0.197875		0.218111	0.800428	0.904466	0.684298	0.342337	0.244956
O13838S59	O13838	S	59	SPAC19E9.01c	nup40		nucleoporin Nup40	QEKKFVPSHLSHFGSSQQRRFAPEVSSPLAE	_FVPSHLSHFGSS(ph)QQR_	biological regulation;cell cycle checkpoint;establishment of localization;establishment of localization in cell;establishment of protein localization;establishment of RNA localization;intracellular transport;mitotic cell cycle checkpoint;mitotic cell cycle spindle assembly checkpoint;mitotic cell cycle spindle checkpoint;mRNA transport;negative regulation of biological process;negative regulation…		cell part;intracellular organelle part;intracellular part;macromolecular complex;membrane;membrane part;nuclear membrane;nuclear part;nuclear pore;organelle membrane;organelle part;pore complex;protein complex	biological regulation;establishment of localization;nuclear transport;nucleobase-containing compound transport;nucleocytoplasmic transport;protein transport;regulation of cell cycle;regulation of mitotic cell cycle;regulation of organelle organization;transport	cell part;macromolecular complex;membrane;nuclear pore;protein complex	NUP35	YDL088C|YMR153W		+	0.496325				0.444141	0.600289	0.525155	0.689703	0.957579	0.811556	0.977716	1.97258	1.25819	0.8036	0.874126	0.490992	0.542918	0.365203	0.636316	0.468714	0.648803	1.00362	0.866229	0.797893		0.507262	0.688562	0.735847	0.89576	1.00839	0.967297
O13838S69	O13838	S	69	SPAC19E9.01c	nup40		nucleoporin Nup40	SHFGSSQQRRFAPEVSSPLAEPYESSSSFRL	_FAPEVS(ph)SPLAEPYESSSSFR_	biological regulation;cell cycle checkpoint;establishment of localization;establishment of localization in cell;establishment of protein localization;establishment of RNA localization;intracellular transport;mitotic cell cycle checkpoint;mitotic cell cycle spindle assembly checkpoint;mitotic cell cycle spindle checkpoint;mRNA transport;negative regulation of biological process;negative regulation…		cell part;intracellular organelle part;intracellular part;macromolecular complex;membrane;membrane part;nuclear membrane;nuclear part;nuclear pore;organelle membrane;organelle part;pore complex;protein complex	biological regulation;establishment of localization;nuclear transport;nucleobase-containing compound transport;nucleocytoplasmic transport;protein transport;regulation of cell cycle;regulation of mitotic cell cycle;regulation of organelle organization;transport	cell part;macromolecular complex;membrane;nuclear pore;protein complex	NUP35	YDL088C|YMR153W		+	0.741906	Mitotic			0.38285	0.736757	0.898042	0.983671	0.784806	0.58782	0.518111	0.382277	0.377972	0.344021	0.463715	0.325119	0.388999	0.311411	0.372873	0.361952	0.536873	0.565851	0.475784	0.418059		0.374865	0.803948	0.922401	0.890278	0.805077	0.58065
O13838S70	O13838	S	70	SPAC19E9.01c	nup40		nucleoporin Nup40	HFGSSQQRRFAPEVSSPLAEPYESSSSFRLS	_FAPEVSS(ph)PLAEPYESSSSFR_	biological regulation;cell cycle checkpoint;establishment of localization;establishment of localization in cell;establishment of protein localization;establishment of RNA localization;intracellular transport;mitotic cell cycle checkpoint;mitotic cell cycle spindle assembly checkpoint;mitotic cell cycle spindle checkpoint;mRNA transport;negative regulation of biological process;negative regulation…		cell part;intracellular organelle part;intracellular part;macromolecular complex;membrane;membrane part;nuclear membrane;nuclear part;nuclear pore;organelle membrane;organelle part;pore complex;protein complex	biological regulation;establishment of localization;nuclear transport;nucleobase-containing compound transport;nucleocytoplasmic transport;protein transport;regulation of cell cycle;regulation of mitotic cell cycle;regulation of organelle organization;transport	cell part;macromolecular complex;membrane;nuclear pore;protein complex	NUP35	YDL088C|YMR153W		+	0.707621	Mitotic			0.399744	0.851064	0.93668	0.953289	0.815727	0.587233	0.482115	0.417973	0.416267	0.344021	0.473843	0.346261	0.388999	0.311411	0.446626	0.346369	0.539171	0.607238	0.556483	0.459832		0.392572	0.803186	0.927338	0.888757	0.804299	0.594835
O13838S88	O13838	S	88	SPAC19E9.01c	nup40		nucleoporin Nup40	AEPYESSSSFRLSLSSPPSSKFGGPSFGTPK	_LSLSS(ph)PPSSK_	biological regulation;cell cycle checkpoint;establishment of localization;establishment of localization in cell;establishment of protein localization;establishment of RNA localization;intracellular transport;mitotic cell cycle checkpoint;mitotic cell cycle spindle assembly checkpoint;mitotic cell cycle spindle checkpoint;mRNA transport;negative regulation of biological process;negative regulation…		cell part;intracellular organelle part;intracellular part;macromolecular complex;membrane;membrane part;nuclear membrane;nuclear part;nuclear pore;organelle membrane;organelle part;pore complex;protein complex	biological regulation;establishment of localization;nuclear transport;nucleobase-containing compound transport;nucleocytoplasmic transport;protein transport;regulation of cell cycle;regulation of mitotic cell cycle;regulation of organelle organization;transport	cell part;macromolecular complex;membrane;nuclear pore;protein complex	NUP35	YDL088C|YMR153W			0.734456				0.383421	0.688326	0.833403	0.939638	0.851209	0.752899	0.66107	0.574845	0.566733	0.565323	0.46032	0.483722	0.437599	0.412338	0.427094	0.498578	0.613422	0.653168	0.622161	0.596694		0.360314	0.698384	0.859103	0.94447	0.858274	0.758741
O13839S506	O13839	S	506	SPAC19E9.02	fin1		serine/threonine protein kinase, NIMA related Fin1	CMNKLLHTSLDGKKLSPSELCNKFSDGEGLP	_KLS(ph)PSELCNK_	biological regulation;cell cycle process;cellular component assembly;cellular component assembly at cellular level;cellular component organization;cellular component organization at cellular level;cellular component organization or biogenesis;cellular component organization or biogenesis at cellular level;cellular localization;cellular macromolecule localization;cellular macromolecule metabolic p…	adenyl nucleotide binding;adenyl ribonucleotide binding;ATP binding;binding;catalytic activity;kinase activity;nucleotide binding;phosphotransferase activity, alcohol group as acceptor;protein kinase activity;protein serine/threonine kinase activity;purine nucleotide binding;purine ribonucleoside triphosphate binding;purine ribonucleotide binding;ribonucleotide binding;transferase activity;transf…	cell part;cytoplasmic part;cytoskeletal part;cytosol;envelope;intracellular organelle part;intracellular part;microtubule organizing center;new spindle pole body;nuclear envelope;nuclear part;organelle envelope;organelle part;spindle pole body	biological regulation;cellular component assembly;cellular component organization;cellular localization;cellular metabolic process;cellular nitrogen compound metabolic process;cellular process;chromosome organization;cytoskeleton organization;DNA metabolic process;DNA packaging;localization;macromolecule metabolic process;metabolic process;nitrogen compound metabolic process;nucleobase-containing…	cell part;cytosol;microtubule organizing center;nuclear envelope	NEK10	YAR018C		+	0.118106				0.734097	0.809519	1.01498	1.12603	1.08709	1.78425	1.65248	1.25965	0.334482	1.45307	0.0792646	0.337907	1.07221	0.846293	1.3084	0.654216	0.831113	0.874547	0.834076	0.808925		0.753831	0.821155	0.976317	0.996984	1.00888	1.03813
O13845S132	O13845	S	132	SPAC19G12.07c	rsd1		RNA-binding protein Rsd1 (predicted)	RRSYSPRSDYGSRSPSPHSSVDSHQSRSPVR	_S(ph)PS(ph)PHSSVDSHQSR_	cellular macromolecule metabolic process;cellular metabolic process;cellular nitrogen compound metabolic process;cellular process;macromolecule metabolic process;metabolic process;mRNA metabolic process;mRNA processing;nitrogen compound metabolic process;nuclear mRNA cis splicing, via spliceosome;nuclear mRNA splicing, via spliceosome;nucleic acid metabolic process;nucleobase-containing compound …	binding;nucleic acid binding;nucleotide binding;RNA binding	cell part;intracellular organelle part;intracellular part;macromolecular complex;nuclear part;organelle part;ribonucleoprotein complex;spliceosomal complex	cellular metabolic process;cellular nitrogen compound metabolic process;cellular process;macromolecule metabolic process;metabolic process;mRNA metabolic process;mRNA processing;nitrogen compound metabolic process;nucleobase-containing compound metabolic process;primary metabolic process;RNA metabolic process;RNA processing;RNA splicing	cell part;macromolecular complex;ribonucleoprotein complex;spliceosomal complex	RBM39|RBM23	NONE		+	-0.0771899				1.77911	0.992292	0.915918	0.972195	1.19333	1.13776	1.53306	1.26526	0.477996	1.04505	0.447366	1.40062	0.1179	0.802826	0.458925	0.840124	0.708003	0.758146	1.51669	0.934326		1.09086	0.859338	0.961949	0.989428	1.07356	1.10297
O13845S465	O13845	S	465	SPAC19G12.07c	rsd1		RNA-binding protein Rsd1 (predicted)	SSTYESQDYREAAPLSPTEEESRPITRDELM	_EAAPLS(ph)PTEEESRPITR_	cellular macromolecule metabolic process;cellular metabolic process;cellular nitrogen compound metabolic process;cellular process;macromolecule metabolic process;metabolic process;mRNA metabolic process;mRNA processing;nitrogen compound metabolic process;nuclear mRNA cis splicing, via spliceosome;nuclear mRNA splicing, via spliceosome;nucleic acid metabolic process;nucleobase-containing compound …	binding;nucleic acid binding;nucleotide binding;RNA binding	cell part;intracellular organelle part;intracellular part;macromolecular complex;nuclear part;organelle part;ribonucleoprotein complex;spliceosomal complex	cellular metabolic process;cellular nitrogen compound metabolic process;cellular process;macromolecule metabolic process;metabolic process;mRNA metabolic process;mRNA processing;nitrogen compound metabolic process;nucleobase-containing compound metabolic process;primary metabolic process;RNA metabolic process;RNA processing;RNA splicing	cell part;macromolecular complex;ribonucleoprotein complex;spliceosomal complex	RBM39|RBM23	NONE	+		0.11167				1.08637	1.06406	1.08167	1.07431	1.08353	1.03885	1.00466	1.04438	1.07802	1.03729	1.08917	1.07761	1.06857	1.04385	1.06601	1.08281	1.04951	1.0418	1.05241	1.11172		1.06018	1.06537	1.05644	1.07249	1.0711	1.04593
O13845S69	O13845	S	69	SPAC19G12.07c	rsd1		RNA-binding protein Rsd1 (predicted)	RLHDRSFKPVSKNYESEGRLTPPPVSMGYRY	_NYES(ph)EGRLTPPPVSMGYR_	cellular macromolecule metabolic process;cellular metabolic process;cellular nitrogen compound metabolic process;cellular process;macromolecule metabolic process;metabolic process;mRNA metabolic process;mRNA processing;nitrogen compound metabolic process;nuclear mRNA cis splicing, via spliceosome;nuclear mRNA splicing, via spliceosome;nucleic acid metabolic process;nucleobase-containing compound …	binding;nucleic acid binding;nucleotide binding;RNA binding	cell part;intracellular organelle part;intracellular part;macromolecular complex;nuclear part;organelle part;ribonucleoprotein complex;spliceosomal complex	cellular metabolic process;cellular nitrogen compound metabolic process;cellular process;macromolecule metabolic process;metabolic process;mRNA metabolic process;mRNA processing;nitrogen compound metabolic process;nucleobase-containing compound metabolic process;primary metabolic process;RNA metabolic process;RNA processing;RNA splicing	cell part;macromolecular complex;ribonucleoprotein complex;spliceosomal complex	RBM39|RBM23	NONE	+		0.13359				1.10147	1.01747	0.992684	1.01424	0.997208	0.972906	0.864454	0.920472	1.0554	0.96871	0.943111	1.00494	0.949848	0.877578	1.05735	1.07037	0.972487	0.97144	0.955679	0.968711		1.06207	1.02576	1.0152	1.01607	0.972396	0.975262
O13845T74	O13845	T	74	SPAC19G12.07c	rsd1		RNA-binding protein Rsd1 (predicted)	SFKPVSKNYESEGRLTPPPVSMGYRYARSSK	_NYESEGRLT(ph)PPPVSMGYR_	cellular macromolecule metabolic process;cellular metabolic process;cellular nitrogen compound metabolic process;cellular process;macromolecule metabolic process;metabolic process;mRNA metabolic process;mRNA processing;nitrogen compound metabolic process;nuclear mRNA cis splicing, via spliceosome;nuclear mRNA splicing, via spliceosome;nucleic acid metabolic process;nucleobase-containing compound …	binding;nucleic acid binding;nucleotide binding;RNA binding	cell part;intracellular organelle part;intracellular part;macromolecular complex;nuclear part;organelle part;ribonucleoprotein complex;spliceosomal complex	cellular metabolic process;cellular nitrogen compound metabolic process;cellular process;macromolecule metabolic process;metabolic process;mRNA metabolic process;mRNA processing;nitrogen compound metabolic process;nucleobase-containing compound metabolic process;primary metabolic process;RNA metabolic process;RNA processing;RNA splicing	cell part;macromolecular complex;ribonucleoprotein complex;spliceosomal complex	RBM39|RBM23	NONE	+		0.458196				1.02395	1.03974	1.08736	1.10228	1.01238	0.975705	1.00188	0.925326	0.913576	1.00837	0.974564	0.984446	0.974944	1.0308	1.00938	0.980296	0.95429	0.933968	1.00238	1.09303		1.02626	1.03744	1.04109	1.02979	0.986397	1.00208
O13849S137	O13849	S	137	SPAC19G12.10c	cpy1	pcy1	vacuolar carboxypeptidase Y	DDDEDEHVREKRPHDSADEDAPRRKHGKCKG	_RPHDS(ph)ADEDAPR_	catabolic process;cellular catabolic process;cellular macromolecule catabolic process;cellular macromolecule metabolic process;cellular metabolic process;cellular process;cellular protein catabolic process;cellular protein metabolic process;macromolecule catabolic process;macromolecule metabolic process;metabolic process;primary metabolic process;protein catabolic process;protein metabolic proces…	binding;carboxypeptidase activity;catalytic activity;exopeptidase activity;hydrolase activity;peptidase activity;peptidase activity, acting on L-amino acid peptides;protein binding;protein dimerization activity;protein heterodimerization activity;serine hydrolase activity;serine-type carboxypeptidase activity;serine-type exopeptidase activity;serine-type peptidase activity	cell part;cytoplasmic part;fungal-type vacuole;intracellular membrane-bounded organelle;intracellular organelle;intracellular part;lytic vacuole;membrane-bounded organelle;organelle;storage vacuole;vacuole	catabolic process;cellular metabolic process;cellular process;macromolecule metabolic process;metabolic process;primary metabolic process;protein catabolic process;protein metabolic process;proteolysis	cell part;intracellular membrane-bounded organelle;intracellular organelle;organelle;vacuole	CTSA	YBR139W|YMR297W	+		0.0232902				0.943396	0.974279	1.05431	1.19403	0.905141	0.904077	1.01752	1.10991	0.895816	1.05542	1.13569	0.919794	1.00943	0.9999	0.799552	0.891742	0.943396	1.0222	0.976104	0.987035		0.948295	0.997186	1.0277	1.0885	0.937258	0.971186
O13853S147	O13853	S	147	SPAC19G12.14	its3		1-phosphatidylinositol-4-phosphate 5-kinase Its3	NSSSSPQLQNLKHQLSSPQPSRAPIDRSSSN	_HQLS(ph)SPQPSR_	acylglycerol biosynthetic process;acylglycerol metabolic process;biological regulation;biosynthetic process;cell cycle;cell division;cellular biosynthetic process;cellular lipid metabolic process;cellular metabolic process;cellular process;diacylglycerol biosynthetic process;diacylglycerol metabolic process;glycerol ether biosynthetic process;glycerol ether metabolic process;glycerolipid biosynth…	1-phosphatidylinositol-4-phosphate 5-kinase activity;adenyl nucleotide binding;adenyl ribonucleotide binding;ATP binding;binding;catalytic activity;inositol or phosphatidylinositol kinase activity;kinase activity;lipid kinase activity;nucleotide binding;phosphatidylinositol phosphate kinase activity;phosphotransferase activity, alcohol group as acceptor;purine nucleotide binding;purine ribonucleo…	cell part;cell septum;intracellular membrane-bounded organelle;intracellular organelle;intracellular part;membrane;membrane-bounded organelle;nucleus;organelle;plasma membrane	biological regulation;biosynthetic process;cell cycle;cell division;cellular lipid metabolic process;cellular metabolic process;cellular process;glycerol ether metabolic process;lipid metabolic process;metabolic process;primary metabolic process;regulation of cell cycle;small molecule metabolic process	cell part;cell septum;intracellular membrane-bounded organelle;intracellular organelle;membrane;nucleus;organelle;plasma membrane	PIP5K1B|PIP5K1A|PIP5K1C	YDR208W		+	0.192064				0.3339	0.941088	1.04118	0.843665	0.398964	0.259256	2.58225	0.223378	0.43019	0.307032	0.232293	0.324475	0.371666	0.236742	0.310346	0.574996	0.427587	5.64718	2.77423	0.332171		0.449333	0.835514	1.10045	0.851831	0.647269	0.543539
O13853S148	O13853	S	148	SPAC19G12.14	its3		1-phosphatidylinositol-4-phosphate 5-kinase Its3	SSSSPQLQNLKHQLSSPQPSRAPIDRSSSNP	_HQLSS(ph)PQPSR_	acylglycerol biosynthetic process;acylglycerol metabolic process;biological regulation;biosynthetic process;cell cycle;cell division;cellular biosynthetic process;cellular lipid metabolic process;cellular metabolic process;cellular process;diacylglycerol biosynthetic process;diacylglycerol metabolic process;glycerol ether biosynthetic process;glycerol ether metabolic process;glycerolipid biosynth…	1-phosphatidylinositol-4-phosphate 5-kinase activity;adenyl nucleotide binding;adenyl ribonucleotide binding;ATP binding;binding;catalytic activity;inositol or phosphatidylinositol kinase activity;kinase activity;lipid kinase activity;nucleotide binding;phosphatidylinositol phosphate kinase activity;phosphotransferase activity, alcohol group as acceptor;purine nucleotide binding;purine ribonucleo…	cell part;cell septum;intracellular membrane-bounded organelle;intracellular organelle;intracellular part;membrane;membrane-bounded organelle;nucleus;organelle;plasma membrane	biological regulation;biosynthetic process;cell cycle;cell division;cellular lipid metabolic process;cellular metabolic process;cellular process;glycerol ether metabolic process;lipid metabolic process;metabolic process;primary metabolic process;regulation of cell cycle;small molecule metabolic process	cell part;cell septum;intracellular membrane-bounded organelle;intracellular organelle;membrane;nucleus;organelle;plasma membrane	PIP5K1B|PIP5K1A|PIP5K1C	YDR208W		+	0.0172196	Mitotic			0.289989	0.966837	1.04977	0.629921	0.272457	0.212604	0.272066	0.628772	0.249825	1.47708	0.2361	0.225861	0.307447	0.249719	0.270307	0.455023	0.427587	0.34395	0.418692	0.35003		0.348746	0.878605	0.985428	0.699324	0.40212	0.293888
O13853S545	O13853	S	545	SPAC19G12.14	its3		1-phosphatidylinositol-4-phosphate 5-kinase Its3	ILSVYDPNVSQHRVPSINGNESHSNVHVIRQ	_VPS(ph)INGNESHSNVHVIR_	acylglycerol biosynthetic process;acylglycerol metabolic process;biological regulation;biosynthetic process;cell cycle;cell division;cellular biosynthetic process;cellular lipid metabolic process;cellular metabolic process;cellular process;diacylglycerol biosynthetic process;diacylglycerol metabolic process;glycerol ether biosynthetic process;glycerol ether metabolic process;glycerolipid biosynth…	1-phosphatidylinositol-4-phosphate 5-kinase activity;adenyl nucleotide binding;adenyl ribonucleotide binding;ATP binding;binding;catalytic activity;inositol or phosphatidylinositol kinase activity;kinase activity;lipid kinase activity;nucleotide binding;phosphatidylinositol phosphate kinase activity;phosphotransferase activity, alcohol group as acceptor;purine nucleotide binding;purine ribonucleo…	cell part;cell septum;intracellular membrane-bounded organelle;intracellular organelle;intracellular part;membrane;membrane-bounded organelle;nucleus;organelle;plasma membrane	biological regulation;biosynthetic process;cell cycle;cell division;cellular lipid metabolic process;cellular metabolic process;cellular process;glycerol ether metabolic process;lipid metabolic process;metabolic process;primary metabolic process;regulation of cell cycle;small molecule metabolic process	cell part;cell septum;intracellular membrane-bounded organelle;intracellular organelle;membrane;nucleus;organelle;plasma membrane	PIP5K1B|PIP5K1A|PIP5K1C	YDR208W			0.0162542				0.763126	0.810242	0.781739	0.757978	0.921659	0.793084	0.856604	1.02102	0.957121	0.721449	0.904241	0.791515	1.01508	0.703482	1.01519	0.833819	1.02562	1.14613	0.957304	1.01103		0.834841	0.858405	0.842537	0.810206	0.885447	0.840818
O13853S640	O13853	S	640	SPAC19G12.14	its3		1-phosphatidylinositol-4-phosphate 5-kinase Its3	VKRVEHLWKGINHSDSVISAVPPAEYASRFY	_GINHSDS(ph)VISAVPPAEYASR_	acylglycerol biosynthetic process;acylglycerol metabolic process;biological regulation;biosynthetic process;cell cycle;cell division;cellular biosynthetic process;cellular lipid metabolic process;cellular metabolic process;cellular process;diacylglycerol biosynthetic process;diacylglycerol metabolic process;glycerol ether biosynthetic process;glycerol ether metabolic process;glycerolipid biosynth…	1-phosphatidylinositol-4-phosphate 5-kinase activity;adenyl nucleotide binding;adenyl ribonucleotide binding;ATP binding;binding;catalytic activity;inositol or phosphatidylinositol kinase activity;kinase activity;lipid kinase activity;nucleotide binding;phosphatidylinositol phosphate kinase activity;phosphotransferase activity, alcohol group as acceptor;purine nucleotide binding;purine ribonucleo…	cell part;cell septum;intracellular membrane-bounded organelle;intracellular organelle;intracellular part;membrane;membrane-bounded organelle;nucleus;organelle;plasma membrane	biological regulation;biosynthetic process;cell cycle;cell division;cellular lipid metabolic process;cellular metabolic process;cellular process;glycerol ether metabolic process;lipid metabolic process;metabolic process;primary metabolic process;regulation of cell cycle;small molecule metabolic process	cell part;cell septum;intracellular membrane-bounded organelle;intracellular organelle;membrane;nucleus;organelle;plasma membrane	PIP5K1B|PIP5K1A|PIP5K1C	YDR208W	+		0.246055				1.06375	1.03733	0.936154	1.04448	1.12609	1.12685	1.10015	1.06028	1.15674	1.15742	1.14475	1.00403	1.13002	1.17408	1.08081	1.09073	1.12409	0.990197	1.04198	1.08015		1.04042	1.04582	1.00775	1.05364	1.08854	1.09629
O13853S701	O13853	S	701	SPAC19G12.14	its3		1-phosphatidylinositol-4-phosphate 5-kinase Its3	QSVNAGNVRTNNKHGSLNNNTAPSSRNAKST	_HGS(ph)LNNNTAPSSR_	acylglycerol biosynthetic process;acylglycerol metabolic process;biological regulation;biosynthetic process;cell cycle;cell division;cellular biosynthetic process;cellular lipid metabolic process;cellular metabolic process;cellular process;diacylglycerol biosynthetic process;diacylglycerol metabolic process;glycerol ether biosynthetic process;glycerol ether metabolic process;glycerolipid biosynth…	1-phosphatidylinositol-4-phosphate 5-kinase activity;adenyl nucleotide binding;adenyl ribonucleotide binding;ATP binding;binding;catalytic activity;inositol or phosphatidylinositol kinase activity;kinase activity;lipid kinase activity;nucleotide binding;phosphatidylinositol phosphate kinase activity;phosphotransferase activity, alcohol group as acceptor;purine nucleotide binding;purine ribonucleo…	cell part;cell septum;intracellular membrane-bounded organelle;intracellular organelle;intracellular part;membrane;membrane-bounded organelle;nucleus;organelle;plasma membrane	biological regulation;biosynthetic process;cell cycle;cell division;cellular lipid metabolic process;cellular metabolic process;cellular process;glycerol ether metabolic process;lipid metabolic process;metabolic process;primary metabolic process;regulation of cell cycle;small molecule metabolic process	cell part;cell septum;intracellular membrane-bounded organelle;intracellular organelle;membrane;nucleus;organelle;plasma membrane	PIP5K1B|PIP5K1A|PIP5K1C	YDR208W		+	0.79309	Interphase			0.990786	0.990393	0.954927	1.04326	0.908018	1.0995	1.49575	2.35267	2.43243	3.16767	2.48521	2.12937	2.21631	2.01882	1.66257	1.30772	1.44955	1.66384	1.80106	2.04399		1.08857	1.03688	0.965051	0.999112	1.06824	1.30985
O13855S70	O13855	S	70	SPAC1A6.01c		SPAC23C4.20c	human thyroid receptor interacting protein homolog, transcription coactivator (predicted)	SDFNQKRFHSTHSGNSPSIMKNKKNVTPNNN	_FHSTHSGNS(ph)PSIM(ox)K_	biological regulation;regulation of biological process;regulation of biosynthetic process;regulation of cellular biosynthetic process;regulation of cellular macromolecule biosynthetic process;regulation of cellular metabolic process;regulation of cellular process;regulation of gene expression;regulation of macromolecule biosynthetic process;regulation of macromolecule metabolic process;regulation…	binding;cation binding;ion binding;metal ion binding;protein binding transcription factor activity;transcription coactivator activity;transcription cofactor activity;transcription factor binding transcription factor activity;transition metal ion binding;zinc ion binding	cell part;cytoplasmic part;cytosol;intracellular membrane-bounded organelle;intracellular organelle;intracellular part;membrane-bounded organelle;nucleus;organelle	biological regulation	cell part;cytosol;intracellular membrane-bounded organelle;intracellular organelle;nucleus;organelle	TRIP4	YKR023W		+	0.744223	Mitotic			0.181515	0.529072	0.842034	1.00679	0.922765	0.862961	0.748671	0.66313	0.534531	0.496474	0.460406	0.35877	0.34727	0.321059	0.285886	0.392526	0.461573	0.59755	0.582208	0.485627		0.223386	0.552064	0.782488	0.95495	0.94213	0.809029
O13858S191	O13858	S	191	SPAC1A6.07	sle1	seg1	eisosome assembly protein Seg1	NYSPAVKSPAAQRRSSSYMVPANSRGSPANY	_RSS(ph)SYMVPANSR_	cellular process;cellular response to stimulus;cellular response to stress;response to stimulus;response to stress		cell part;cell pole;cell tip;cell wall;external encapsulating structure;extracellular region	cellular process;response to stimulus;response to stress	cell part;cell wall;external encapsulating structure;extracellular region	NONE	YMR086W		+	0.601585	G1			0.678012	0.789266	0.785978	1.34942	1.46069	1.72861	2.04027	1.44294	1.04525	1.18564	1.06445	1.40992	1.45229	1.22814	1.10956	0.958865	1.41185	1.69065	2.09815	1.91205		0.880279	0.828488	0.889904	1.12619	1.55223	1.66072
O13858S532	O13858	S	532	SPAC1A6.07	sle1	seg1	eisosome assembly protein Seg1	NLFSKFKSGRSRSKASGEAPYSYPAPPVPSV	_AS(ph)GEAPYSYPAPPVPSVNNAGAR_	cellular process;cellular response to stimulus;cellular response to stress;response to stimulus;response to stress		cell part;cell pole;cell tip;cell wall;external encapsulating structure;extracellular region	cellular process;response to stimulus;response to stress	cell part;cell wall;external encapsulating structure;extracellular region	NONE	YMR086W	+		0.676842				0.997009	1.0538	0.957121	0.908348	0.90269	0.956389	0.989413	0.985999	1.07173	1.05559	1.05866	1.13077	1.07101	1.01947	1.03259	0.984155	0.946522	0.917936	0.960154	1.00093		1.02076	0.993599	0.966093	0.922087	0.930018	0.978989
O13858S582	O13858	S	582	SPAC1A6.07	sle1	seg1	eisosome assembly protein Seg1	YSLRQPSNHAYSEGRSYTFTGGQPPSVPTMP	_S(ph)YTFTGGQPPSVPTMPYGSR_	cellular process;cellular response to stimulus;cellular response to stress;response to stimulus;response to stress		cell part;cell pole;cell tip;cell wall;external encapsulating structure;extracellular region	cellular process;response to stimulus;response to stress	cell part;cell wall;external encapsulating structure;extracellular region	NONE	YMR086W	+		0.0881764				1.17075	1.08726	1.03886	1.05675	1.09292	1.29158	1.11929	1.09352	1.15395	1.11998	1.09717	1.10225	1.02271	1.09827	1.18399	1.13317	1.14917	1.0615	1.08981	1.09602		1.13986	1.08921	1.08419	1.07532	1.11194	1.20657
O13858S83	O13858	S	83	SPAC1A6.07	sle1	seg1	eisosome assembly protein Seg1	GSANQPMAPPSLRNRSSVYLPTPAGPPQIPV	_NRS(ph)SVYLPTPAGPPQIPVNTGK_	cellular process;cellular response to stimulus;cellular response to stress;response to stimulus;response to stress		cell part;cell pole;cell tip;cell wall;external encapsulating structure;extracellular region	cellular process;response to stimulus;response to stress	cell part;cell wall;external encapsulating structure;extracellular region	NONE	YMR086W			0.720333				1.03981	0.893575	1.25378	1.44565	1.05989	1.01971	0.860882	0.936417	1.05643	1.56669	1.57369	1.88626	1.82133	1.48135	1.63763	1.65959	1.45683	1.54816	1.44273	1.37673		1.11628	0.991229	1.08197	1.20007	1.11549	1.03483
O13858S84	O13858	S	84	SPAC1A6.07	sle1	seg1	eisosome assembly protein Seg1	SANQPMAPPSLRNRSSVYLPTPAGPPQIPVN	_SS(ph)VYLPTPAGPPQIPVNTGK_	cellular process;cellular response to stimulus;cellular response to stress;response to stimulus;response to stress		cell part;cell pole;cell tip;cell wall;external encapsulating structure;extracellular region	cellular process;response to stimulus;response to stress	cell part;cell wall;external encapsulating structure;extracellular region	NONE	YMR086W			0.372627				1.63902	1.15109	1.23785	1.15596	1.6809	1.94841	1.91296	1.91296	1.49355	1.67465	1.87252	1.14675	1.43221	1.44419	1.35819	1.15398	1.26475	1.39788	1.68868	1.25302		1.61843	1.2849	1.31862	1.3016	1.63951	1.69646
O13858T105	O13858	T	105	SPAC1A6.07	sle1	seg1	eisosome assembly protein Seg1	PAGPPQIPVNTGKRYTLTSSSANYMTKSERQ	_RYT(ph)LTSSSANYMTK_	cellular process;cellular response to stimulus;cellular response to stress;response to stimulus;response to stress		cell part;cell pole;cell tip;cell wall;external encapsulating structure;extracellular region	cellular process;response to stimulus;response to stress	cell part;cell wall;external encapsulating structure;extracellular region	NONE	YMR086W			0.258121				1.21606	1.13482	0.643087	0.987459	1.16843	1.03169	1.24922	1.22582	1.24561	1.13803	1.12545	1.09519	1.08007	1.18758	1.15091	1.04689	0.964878	0.978761	1.02275	1.06153		1.15169	1.09737	0.793661	1.03751	1.10139	1.07199
O13858T331	O13858	T	331	SPAC1A6.07	sle1	seg1	eisosome assembly protein Seg1	GSNQASLRSTSTIHYTPSSKRISVIPPNTSN	_STSTIHYT(ph)PSSK_	cellular process;cellular response to stimulus;cellular response to stress;response to stimulus;response to stress		cell part;cell pole;cell tip;cell wall;external encapsulating structure;extracellular region	cellular process;response to stimulus;response to stress	cell part;cell wall;external encapsulating structure;extracellular region	NONE	YMR086W		+	0.540336	Mitotic			0.135667	0.784129	0.922935	0.332512	0.163151	0.130093	0.134184	0.0883859	0.127592	0.141693	0.126285	0.125497	0.106589	0.14348	0.127422	0.192181	0.299822	0.221807	0.144942	0.155933		0.128087	0.824214	0.915937	0.425106	0.190123	0.131598
O13858T584	O13858	T	584	SPAC1A6.07	sle1	seg1	eisosome assembly protein Seg1	LRQPSNHAYSEGRSYTFTGGQPPSVPTMPYG	_SYT(ph)FTGGQPPSVPTM(ox)PYGSR_	cellular process;cellular response to stimulus;cellular response to stress;response to stimulus;response to stress		cell part;cell pole;cell tip;cell wall;external encapsulating structure;extracellular region	cellular process;response to stimulus;response to stress	cell part;cell wall;external encapsulating structure;extracellular region	NONE	YMR086W	+		0.618975				1.06738	1.06832	1.00603	0.94402	0.966464	0.994728	1.02271	1.05453	1.15395	1.1963	1.08708	1.0855	1.11478	1.03694	1.08091	1.06113	1.12604	1.06725	1.04209	1.04715		1.02803	1.04045	1.0064	0.990407	0.999034	1.02089
O13861S310	O13861	S	310	SPAC1A6.10	tcd1	SPAC30D11.15c	tRNA threonylcarbamoyladenosine dehydratase Tcd1 (predicted)	STEKPDPRKASLLPLSEEEFEKGDVDELSAL	_ASLLPLS(ph)EEEFEK_	metabolic process	catalytic activity	cell part;cytoplasmic part;intracellular membrane-bounded organelle;intracellular organelle;intracellular part;membrane-bounded organelle;mitochondrion;organelle	metabolic process	cell part;intracellular membrane-bounded organelle;intracellular organelle;mitochondrion;organelle	UBA5	YHR003C|YKL027W	+		0.132359				0.966744	1.05559	0.950932	0.955292	0.874737	1.01715	0.949037	0.930752	1.0132	0.926612	1.02545	0.966277	0.933532	0.973805	1.0235	1.00819	1.01171	1.00419	1.12362	1.06385		0.973347	0.991272	0.954369	0.969672	0.937997	0.989931
O13862S116	O13862	S	116	SPAC1B1.01	deb1	rdp1	transcription factor Deb1/Rdp1	PVMSGSELKGEESHNSPGTLNGTSVANASKQ	_GEESHNS(ph)PGTLNGTSVANASK_		binding;cation binding;core promoter proximal region DNA binding;core promoter proximal region sequence-specific DNA binding;DNA binding;ion binding;metal ion binding;nucleic acid binding;nucleic acid binding transcription factor activity;regulatory region DNA binding;regulatory region nucleic acid binding;RNA polymerase II core promoter proximal region sequence-specific DNA binding;RNA polymeras…	cell part;chromatin;chromosomal part;intracellular organelle part;intracellular part;nuclear chromatin;nuclear chromosome part;nuclear part;organelle part		cell part	NONE	NONE			0.0176689				1.06477	1.0652	1.45781	1.22405	1.26086	1.11175	0.915583	1.04012	0.946342	1.38274	0.719114	1.24732	1.31923	1.15671	1.36923	1.30351	1.3022	1.32471	1.26655	1.67608		1.14653	1.06745	1.22561	1.13379	1.10259	1.12283
O13862S226	O13862	S	226	SPAC1B1.01	deb1	rdp1	transcription factor Deb1/Rdp1	LAMDPNNIPPEINKVSPHDDLRPLSDSRRRA	_VS(ph)PHDDLRPLS(ph)DS(ph)R_		binding;cation binding;core promoter proximal region DNA binding;core promoter proximal region sequence-specific DNA binding;DNA binding;ion binding;metal ion binding;nucleic acid binding;nucleic acid binding transcription factor activity;regulatory region DNA binding;regulatory region nucleic acid binding;RNA polymerase II core promoter proximal region sequence-specific DNA binding;RNA polymeras…	cell part;chromatin;chromosomal part;intracellular organelle part;intracellular part;nuclear chromatin;nuclear chromosome part;nuclear part;organelle part		cell part	NONE	NONE	+		0.510757				1.07577	1.11605	1.06598	1.13317	1.11313	1.11924	1.06651	1.13852	1.09674	1.11193	1.09854	1.07848	1.08684	1.18057	1.21474	1.17902	1.16995	1.17918	1.19504	1.25718		1.097	1.08792	1.0937	1.08851	1.09365	1.0959
O13862T119	O13862	T	119	SPAC1B1.01	deb1	rdp1	transcription factor Deb1/Rdp1	SGSELKGEESHNSPGTLNGTSVANASKQPNM	_GEESHNSPGT(ph)LNGTSVANASK_		binding;cation binding;core promoter proximal region DNA binding;core promoter proximal region sequence-specific DNA binding;DNA binding;ion binding;metal ion binding;nucleic acid binding;nucleic acid binding transcription factor activity;regulatory region DNA binding;regulatory region nucleic acid binding;RNA polymerase II core promoter proximal region sequence-specific DNA binding;RNA polymeras…	cell part;chromatin;chromosomal part;intracellular organelle part;intracellular part;nuclear chromatin;nuclear chromosome part;nuclear part;organelle part		cell part	NONE	NONE			0.00736671				0.689132	1.36763	0.987947	1.00773	0.831877	0.81666	0.791829	0.787774	0.737463	0.881368	1.10435	0.768876	0.741675	0.818799	0.743163	0.900009	0.867528	0.886682	0.859993	0.804247		0.73724	1.16107	0.982691	0.94872	0.851604	0.870725
O13863S54	O13863	S	54	SPAC1B1.02c			NAD/NADH kinase (predicted)	NEPLLTKKLSSLSIYSEPSPDEASNLQELKF	_LSSLSIYS(ph)EPSPDEASNLQELK_	biosynthetic process;cellular biosynthetic process;cellular metabolic process;cellular nitrogen compound biosynthetic process;cellular nitrogen compound metabolic process;cellular process;coenzyme biosynthetic process;coenzyme metabolic process;cofactor biosynthetic process;cofactor metabolic process;heterocycle biosynthetic process;heterocycle metabolic process;metabolic process;NAD metabolic pr…	catalytic activity;kinase activity;NAD+ kinase activity;phosphotransferase activity, alcohol group as acceptor;transferase activity;transferase activity, transferring phosphorus-containing groups	cell part;cytoplasmic part;cytosol;intracellular part	biosynthetic process;cellular metabolic process;cellular nitrogen compound metabolic process;cellular process;cofactor metabolic process;heterocycle metabolic process;metabolic process;nitrogen compound metabolic process;nucleobase-containing compound metabolic process;nucleobase-containing small molecule metabolic process;nucleotide metabolic process;primary metabolic process;small molecule meta…	cell part;cytosol	NADK	YEL041W|YJR049C	+		-0.126962				1.21984	1.18851	1.39985	1.47704	1.26677	1.31683	1.3352	1.30871	1.20207	1.32156	1.42349	1.30711	1.45635	1.22516	1.05713	1.32531	1.22081	1.25563	1.54559	1.15081		1.2438	1.18579	1.25254	1.29251	1.27062	1.28653
O13863S72	O13863	S	72	SPAC1B1.02c			NAD/NADH kinase (predicted)	SPDEASNLQELKFVSSPPSVRVPRSRRNRRN	_FVSS(ph)PPSVR_	biosynthetic process;cellular biosynthetic process;cellular metabolic process;cellular nitrogen compound biosynthetic process;cellular nitrogen compound metabolic process;cellular process;coenzyme biosynthetic process;coenzyme metabolic process;cofactor biosynthetic process;cofactor metabolic process;heterocycle biosynthetic process;heterocycle metabolic process;metabolic process;NAD metabolic pr…	catalytic activity;kinase activity;NAD+ kinase activity;phosphotransferase activity, alcohol group as acceptor;transferase activity;transferase activity, transferring phosphorus-containing groups	cell part;cytoplasmic part;cytosol;intracellular part	biosynthetic process;cellular metabolic process;cellular nitrogen compound metabolic process;cellular process;cofactor metabolic process;heterocycle metabolic process;metabolic process;nitrogen compound metabolic process;nucleobase-containing compound metabolic process;nucleobase-containing small molecule metabolic process;nucleotide metabolic process;primary metabolic process;small molecule meta…	cell part;cytosol	NADK	YEL041W|YJR049C		+	0.680428	Mitotic			0.285559	0.774353	0.955292	0.959325	0.823249	0.710177	0.608717	0.525956	0.47239	0.462341	0.431852	0.427771	0.4158	0.389955	0.3837	0.438115	0.572508	0.613798	0.554385	0.489717		0.323696	0.746696	0.900701	0.958223	0.869762	0.717953
O13864S12	O13864	S	12	SPAC1B1.03c	kap95		karyopherin Kap95	____MNAGEFLAQTLSPDANVRLNAEKQLEN	_(ac)MNAGEFLAQTLS(ph)PDANVR_	cell division;cellular process;establishment of localization;establishment of localization in cell;establishment of protein localization;intracellular protein transport;intracellular transport;nuclear transport;nucleocytoplasmic transport;protein targeting;protein transport;transport	binding;GTP binding;guanyl nucleotide binding;guanyl ribonucleotide binding;nucleotide binding;protein transporter activity;purine nucleotide binding;purine ribonucleoside triphosphate binding;purine ribonucleotide binding;ribonucleotide binding;substrate-specific transporter activity;transporter activity	cell part;cytoplasm;intracellular organelle part;intracellular part;macromolecular complex;membrane;membrane part;nuclear membrane;nuclear part;nuclear pore;organelle membrane;organelle part;pore complex;protein complex	cell division;cellular process;establishment of localization;nuclear transport;nucleocytoplasmic transport;protein targeting;protein transport;transport	cell part;cytoplasm;macromolecular complex;membrane;nuclear pore;protein complex	KPNB1	YLR347C			0.710009				0.348275	0.708818	0.995718	1.03934	1.0268	0.803148	0.740905	0.567762	0.595628	0.494585	0.561199	0.43401	0.377187	0.419005	0.487495	0.405533	0.613473	0.67769	0.585658	0.514989		0.344714	0.697214	0.911809	0.942124	0.953084	0.784765
O13865S151	O13865	S	151	SPAC1B1.04c	pan3		protein kinase-like PAN complex subunit Pan3 (predicted)	THKSSLARAASAVPFSPSKATTVSLKESASL	_AASAVPFS(ph)PSK_	cellular macromolecule metabolic process;cellular metabolic process;cellular nitrogen compound metabolic process;cellular process;cellular response to stimulus;cellular response to stress;DNA metabolic process;DNA repair;macromolecule metabolic process;metabolic process;mRNA 3'-end processing;mRNA metabolic process;mRNA processing;nitrogen compound metabolic process;nucleic acid metabolic process…	binding;catalytic activity;cation binding;ion binding;metal ion binding;transferase activity;transferase activity, transferring phosphorus-containing groups	cell part;cytoplasmic part;cytosol;intracellular membrane-bounded organelle;intracellular organelle;intracellular part;macromolecular complex;membrane-bounded organelle;mitochondrion;organelle;PAN complex;protein complex	cellular metabolic process;cellular nitrogen compound metabolic process;cellular process;DNA metabolic process;DNA repair;macromolecule metabolic process;metabolic process;mRNA metabolic process;mRNA processing;nitrogen compound metabolic process;nucleobase-containing compound metabolic process;primary metabolic process;response to DNA damage stimulus;response to stimulus;response to stress;RNA m…	cell part;cytosol;intracellular membrane-bounded organelle;intracellular organelle;macromolecular complex;mitochondrion;organelle;protein complex	PAN3	YKL025C		+	0.638245	Mitotic	Cdc2		0.135505	0.865801	0.950932	0.588132	0.254266	0.158228	0.101582	0.119837	0.100256	0.124522	0.10479	0.0994235	0.101108	0.117772	0.128635	0.278684	0.372412	0.290647	0.203729	0.158627		0.121527	0.790409	0.920831	0.602205	0.272614	0.159301
O13865S6	O13865	S	6	SPAC1B1.04c	pan3		protein kinase-like PAN complex subunit Pan3 (predicted)	__________MDERRSSIFSTNIPCRNEQLY	_RS(ph)SIFSTNIPCR_	cellular macromolecule metabolic process;cellular metabolic process;cellular nitrogen compound metabolic process;cellular process;cellular response to stimulus;cellular response to stress;DNA metabolic process;DNA repair;macromolecule metabolic process;metabolic process;mRNA 3'-end processing;mRNA metabolic process;mRNA processing;nitrogen compound metabolic process;nucleic acid metabolic process…	binding;catalytic activity;cation binding;ion binding;metal ion binding;transferase activity;transferase activity, transferring phosphorus-containing groups	cell part;cytoplasmic part;cytosol;intracellular membrane-bounded organelle;intracellular organelle;intracellular part;macromolecular complex;membrane-bounded organelle;mitochondrion;organelle;PAN complex;protein complex	cellular metabolic process;cellular nitrogen compound metabolic process;cellular process;DNA metabolic process;DNA repair;macromolecule metabolic process;metabolic process;mRNA metabolic process;mRNA processing;nitrogen compound metabolic process;nucleobase-containing compound metabolic process;primary metabolic process;response to DNA damage stimulus;response to stimulus;response to stress;RNA m…	cell part;cytosol;intracellular membrane-bounded organelle;intracellular organelle;macromolecular complex;mitochondrion;organelle;protein complex	PAN3	YKL025C			0.505282				0.668915	0.628701	0.521703	0.644766	0.756086	0.729767	1.03001	1.11757	0.764924	0.79402	0.859611	1.061	0.914183	0.79834	0.761093	0.852938	0.927385	0.770832	0.83675	0.802182		0.653985	0.674351	0.647887	0.733673	0.806948	0.742625
O13865S68	O13865	S	68	SPAC1B1.04c	pan3		protein kinase-like PAN complex subunit Pan3 (predicted)	IDPQNSGFSTKLSINSPSFTPLKLSKTSISS	_LSINS(ph)PSFTPLK_	cellular macromolecule metabolic process;cellular metabolic process;cellular nitrogen compound metabolic process;cellular process;cellular response to stimulus;cellular response to stress;DNA metabolic process;DNA repair;macromolecule metabolic process;metabolic process;mRNA 3'-end processing;mRNA metabolic process;mRNA processing;nitrogen compound metabolic process;nucleic acid metabolic process…	binding;catalytic activity;cation binding;ion binding;metal ion binding;transferase activity;transferase activity, transferring phosphorus-containing groups	cell part;cytoplasmic part;cytosol;intracellular membrane-bounded organelle;intracellular organelle;intracellular part;macromolecular complex;membrane-bounded organelle;mitochondrion;organelle;PAN complex;protein complex	cellular metabolic process;cellular nitrogen compound metabolic process;cellular process;DNA metabolic process;DNA repair;macromolecule metabolic process;metabolic process;mRNA metabolic process;mRNA processing;nitrogen compound metabolic process;nucleobase-containing compound metabolic process;primary metabolic process;response to DNA damage stimulus;response to stimulus;response to stress;RNA m…	cell part;cytosol;intracellular membrane-bounded organelle;intracellular organelle;macromolecular complex;mitochondrion;organelle;protein complex	PAN3	YKL025C			0.620685				0.797257	1.23371	0.958865	0.705069	0.467465	0.447767	0.558659	0.722491	0.811425	0.809455	0.791954	0.640123	0.55919	0.559848	0.563222	0.576037	0.580552	0.544425	0.588409	0.509191		0.721546	1.14857	0.974911	0.74722	0.521718	0.500742
O13865S7	O13865	S	7	SPAC1B1.04c	pan3		protein kinase-like PAN complex subunit Pan3 (predicted)	_________MDERRSSIFSTNIPCRNEQLYG	_RSS(ph)IFSTNIPCR_	cellular macromolecule metabolic process;cellular metabolic process;cellular nitrogen compound metabolic process;cellular process;cellular response to stimulus;cellular response to stress;DNA metabolic process;DNA repair;macromolecule metabolic process;metabolic process;mRNA 3'-end processing;mRNA metabolic process;mRNA processing;nitrogen compound metabolic process;nucleic acid metabolic process…	binding;catalytic activity;cation binding;ion binding;metal ion binding;transferase activity;transferase activity, transferring phosphorus-containing groups	cell part;cytoplasmic part;cytosol;intracellular membrane-bounded organelle;intracellular organelle;intracellular part;macromolecular complex;membrane-bounded organelle;mitochondrion;organelle;PAN complex;protein complex	cellular metabolic process;cellular nitrogen compound metabolic process;cellular process;DNA metabolic process;DNA repair;macromolecule metabolic process;metabolic process;mRNA metabolic process;mRNA processing;nitrogen compound metabolic process;nucleobase-containing compound metabolic process;primary metabolic process;response to DNA damage stimulus;response to stimulus;response to stress;RNA m…	cell part;cytosol;intracellular membrane-bounded organelle;intracellular organelle;macromolecular complex;mitochondrion;organelle;protein complex	PAN3	YKL025C			0.271847				0.92302	0.759794	0.521703	1.02499	0.756086	0.729767	0.797131	1.26072	1.02633	0.948047	1.01419	1.22844	1.00977	0.910273	0.795988	0.755661	0.825085	0.892552	1.00998	1.02317		0.828329	0.773068	0.653263	0.945585	0.776465	0.822396
O13868S97	O13868	S	97	SPAC1B3.02c			transcription elongation factor, Elf1 family (predicted)	NQAKEVDNINDQEAYSPEAAYEEEKE_____	_EVDNINDQEAYS(ph)PEAAYEEEKE_	biological regulation;biosynthetic process;cellular biosynthetic process;cellular component organization;cellular component organization at cellular level;cellular component organization or biogenesis;cellular component organization or biogenesis at cellular level;cellular macromolecule metabolic process;cellular metabolic process;cellular nitrogen compound metabolic process;cellular process;chro…	binding;cation binding;ion binding;metal ion binding;transition metal ion binding;zinc ion binding	cell part;intracellular membrane-bounded organelle;intracellular organelle;intracellular part;membrane-bounded organelle;nucleus;organelle	biological regulation;biosynthetic process;cellular component organization;cellular metabolic process;cellular nitrogen compound metabolic process;cellular process;chromatin organization;chromosome organization;macromolecule metabolic process;metabolic process;nitrogen compound metabolic process;nucleobase-containing compound metabolic process;organelle organization;primary metabolic process;RNA …	cell part;intracellular membrane-bounded organelle;intracellular organelle;nucleus;organelle	ELOF1	YKL160W	+		-0.0900566				0.991277	1.02309	1.05064	1.04438	0.972668	1.05167	1.01711	1.05009	0.956846	1.07137	1.07466	1.02544	1.02454	0.976658	0.940115	1.03412	1.01386	0.997606	1.0007	1.07862		0.995452	1.0308	1.03768	1.03133	1.00292	1.0282
O13870S277	O13870	S	277	SPAC1B3.05	not3		CCR4-Not complex subunit Not3/5 (predicted)	SENLLQDKAEAEEKVSADASVQDIAEKESLD	_VS(ph)ADAS(ph)VQDIAEK_	biological regulation;biosynthetic process;catabolic process;cellular biosynthetic process;cellular catabolic process;cellular macromolecule biosynthetic process;cellular macromolecule catabolic process;cellular macromolecule metabolic process;cellular metabolic process;cellular nitrogen compound metabolic process;cellular process;macromolecule biosynthetic process;macromolecule catabolic process…		CCR4-NOT core complex;cell part;cytoplasmic part;cytosol;intracellular membrane-bounded organelle;intracellular organelle;intracellular organelle part;intracellular part;macromolecular complex;membrane-bounded organelle;nuclear part;nucleoplasm part;nucleus;organelle;organelle part;protein complex	biological regulation;biosynthetic process;catabolic process;cellular metabolic process;cellular nitrogen compound metabolic process;cellular process;macromolecule metabolic process;metabolic process;mRNA metabolic process;mRNA processing;nitrogen compound metabolic process;nucleobase-containing compound metabolic process;primary metabolic process;RNA catabolic process;RNA metabolic process;RNA p…	cell part;cytosol;intracellular membrane-bounded organelle;intracellular organelle;macromolecular complex;nucleus;organelle;protein complex	CNOT3	YIL038C|YPR072W		+	-0.0950943				0.602664	0.574416	0.844595	0.810794	0.874891	0.694107	1.55262	1.43421	16.9128	0.987362	16.7881	0.916654	0.182942	0.242437	0.871188	1.44358	0.951561	1.40809	1.40477	1.40834		0.634181	0.713978	0.775438	0.832485	0.88815	0.981655
O13870S281	O13870	S	281	SPAC1B3.05	not3		CCR4-Not complex subunit Not3/5 (predicted)	LQDKAEAEEKVSADASVQDIAEKESLDADKE	_VS(ph)ADAS(ph)VQDIAEK_	biological regulation;biosynthetic process;catabolic process;cellular biosynthetic process;cellular catabolic process;cellular macromolecule biosynthetic process;cellular macromolecule catabolic process;cellular macromolecule metabolic process;cellular metabolic process;cellular nitrogen compound metabolic process;cellular process;macromolecule biosynthetic process;macromolecule catabolic process…		CCR4-NOT core complex;cell part;cytoplasmic part;cytosol;intracellular membrane-bounded organelle;intracellular organelle;intracellular organelle part;intracellular part;macromolecular complex;membrane-bounded organelle;nuclear part;nucleoplasm part;nucleus;organelle;organelle part;protein complex	biological regulation;biosynthetic process;catabolic process;cellular metabolic process;cellular nitrogen compound metabolic process;cellular process;macromolecule metabolic process;metabolic process;mRNA metabolic process;mRNA processing;nitrogen compound metabolic process;nucleobase-containing compound metabolic process;primary metabolic process;RNA catabolic process;RNA metabolic process;RNA p…	cell part;cytosol;intracellular membrane-bounded organelle;intracellular organelle;macromolecular complex;nucleus;organelle;protein complex	CNOT3	YIL038C|YPR072W		+	0.745966	Mitotic	Plo1		0.573395	0.604631	0.840195	0.979912	0.88574	0.70373	0.536999	0.575838	0.320512	0.555401	0.268103	0.257036	0.392466	0.240941	0.225261	0.319713	0.520237	0.512269	0.606943	0.614968		0.512214	0.671919	0.897446	0.988859	0.849389	0.7023
O13870S366	O13870	S	366	SPAC1B3.05	not3		CCR4-Not complex subunit Not3/5 (predicted)	QNPSTPLSVSNSKVASPETPNATHTAPKVEM	_VAS(ph)PET(ph)PNATHTAPK_	biological regulation;biosynthetic process;catabolic process;cellular biosynthetic process;cellular catabolic process;cellular macromolecule biosynthetic process;cellular macromolecule catabolic process;cellular macromolecule metabolic process;cellular metabolic process;cellular nitrogen compound metabolic process;cellular process;macromolecule biosynthetic process;macromolecule catabolic process…		CCR4-NOT core complex;cell part;cytoplasmic part;cytosol;intracellular membrane-bounded organelle;intracellular organelle;intracellular organelle part;intracellular part;macromolecular complex;membrane-bounded organelle;nuclear part;nucleoplasm part;nucleus;organelle;organelle part;protein complex	biological regulation;biosynthetic process;catabolic process;cellular metabolic process;cellular nitrogen compound metabolic process;cellular process;macromolecule metabolic process;metabolic process;mRNA metabolic process;mRNA processing;nitrogen compound metabolic process;nucleobase-containing compound metabolic process;primary metabolic process;RNA catabolic process;RNA metabolic process;RNA p…	cell part;cytosol;intracellular membrane-bounded organelle;intracellular organelle;macromolecular complex;nucleus;organelle;protein complex	CNOT3	YIL038C|YPR072W		+	0.786606	Interphase			3.7955	1.67633	1.36851	1.51612	2.67302	3.72606	4.52325	4.37809	4.4053	4.35179	4.2959	5.21783	5.29856	5.39346	5.3717	4.43714	3.57616	3.82805	4.53763	5.27035		4.16883	1.68584	1.3719	1.69613	2.94265	3.925
O13870S400	O13870	S	400	SPAC1B3.05	not3		CCR4-Not complex subunit Not3/5 (predicted)	SAAAAAAAALAKESPSHHYIMQQVRPETPNS	_ES(ph)PS(ph)HHYIMQQVRPETPNSPR_	biological regulation;biosynthetic process;catabolic process;cellular biosynthetic process;cellular catabolic process;cellular macromolecule biosynthetic process;cellular macromolecule catabolic process;cellular macromolecule metabolic process;cellular metabolic process;cellular nitrogen compound metabolic process;cellular process;macromolecule biosynthetic process;macromolecule catabolic process…		CCR4-NOT core complex;cell part;cytoplasmic part;cytosol;intracellular membrane-bounded organelle;intracellular organelle;intracellular organelle part;intracellular part;macromolecular complex;membrane-bounded organelle;nuclear part;nucleoplasm part;nucleus;organelle;organelle part;protein complex	biological regulation;biosynthetic process;catabolic process;cellular metabolic process;cellular nitrogen compound metabolic process;cellular process;macromolecule metabolic process;metabolic process;mRNA metabolic process;mRNA processing;nitrogen compound metabolic process;nucleobase-containing compound metabolic process;primary metabolic process;RNA catabolic process;RNA metabolic process;RNA p…	cell part;cytosol;intracellular membrane-bounded organelle;intracellular organelle;macromolecular complex;nucleus;organelle;protein complex	CNOT3	YIL038C|YPR072W		+	0.611932	Interphase			5.43508	1.80782	1.43416	1.73374	3.19725	3.63436	5.31069	4.79953	4.90533	6.1301	4.6999	7.18909	5.88756	6.19425	5.15992	4.96647	3.88125	3.93545	4.91956	5.38531		4.24812	1.80546	1.51133	1.89844	3.28923	4.50335
O13870S415	O13870	S	415	SPAC1B3.05	not3		CCR4-Not complex subunit Not3/5 (predicted)	SHHYIMQQVRPETPNSPRLNSTVIQSKWDSL	_ESPS(ph)HHYIM(ox)QQVRPET(ph)PNS(ph)PR_	biological regulation;biosynthetic process;catabolic process;cellular biosynthetic process;cellular catabolic process;cellular macromolecule biosynthetic process;cellular macromolecule catabolic process;cellular macromolecule metabolic process;cellular metabolic process;cellular nitrogen compound metabolic process;cellular process;macromolecule biosynthetic process;macromolecule catabolic process…		CCR4-NOT core complex;cell part;cytoplasmic part;cytosol;intracellular membrane-bounded organelle;intracellular organelle;intracellular organelle part;intracellular part;macromolecular complex;membrane-bounded organelle;nuclear part;nucleoplasm part;nucleus;organelle;organelle part;protein complex	biological regulation;biosynthetic process;catabolic process;cellular metabolic process;cellular nitrogen compound metabolic process;cellular process;macromolecule metabolic process;metabolic process;mRNA metabolic process;mRNA processing;nitrogen compound metabolic process;nucleobase-containing compound metabolic process;primary metabolic process;RNA catabolic process;RNA metabolic process;RNA p…	cell part;cytosol;intracellular membrane-bounded organelle;intracellular organelle;macromolecular complex;nucleus;organelle;protein complex	CNOT3	YIL038C|YPR072W		+	0.771159	Interphase			4.42185	1.97227	1.61956	1.85649	3.22299	5.101	6.52786	5.97157	5.20616	6.0746	5.04107	6.14818	6.95505	6.63745	5.58815	5.08906	4.07582	4.40081	4.88375	5.30617		4.24812	1.80546	1.51133	1.89844	3.28923	4.50335
O13870S435	O13870	S	435	SPAC1B3.05	not3		CCR4-Not complex subunit Not3/5 (predicted)	STVIQSKWDSLGHTASPKMQTQPVRSVSQSS	_WDSLGHTAS(ph)PK_	biological regulation;biosynthetic process;catabolic process;cellular biosynthetic process;cellular catabolic process;cellular macromolecule biosynthetic process;cellular macromolecule catabolic process;cellular macromolecule metabolic process;cellular metabolic process;cellular nitrogen compound metabolic process;cellular process;macromolecule biosynthetic process;macromolecule catabolic process…		CCR4-NOT core complex;cell part;cytoplasmic part;cytosol;intracellular membrane-bounded organelle;intracellular organelle;intracellular organelle part;intracellular part;macromolecular complex;membrane-bounded organelle;nuclear part;nucleoplasm part;nucleus;organelle;organelle part;protein complex	biological regulation;biosynthetic process;catabolic process;cellular metabolic process;cellular nitrogen compound metabolic process;cellular process;macromolecule metabolic process;metabolic process;mRNA metabolic process;mRNA processing;nitrogen compound metabolic process;nucleobase-containing compound metabolic process;primary metabolic process;RNA catabolic process;RNA metabolic process;RNA p…	cell part;cytosol;intracellular membrane-bounded organelle;intracellular organelle;macromolecular complex;nucleus;organelle;protein complex	CNOT3	YIL038C|YPR072W	+		0.713546				0.91701	0.976658	0.990001	0.946432	0.884877	0.844666	0.861995	0.872829	0.892459	0.903505	0.909008	0.862813	0.820076	0.825355	0.863259	0.900982	0.919878	0.888021	0.878503	0.87804		0.917818	0.955887	0.983081	0.958407	0.927485	0.889978
O13870S447	O13870	S	447	SPAC1B3.05	not3		CCR4-Not complex subunit Not3/5 (predicted)	HTASPKMQTQPVRSVSQSSATTETNVKPTKE	_SVS(ph)QSSATTETNVKPTK_	biological regulation;biosynthetic process;catabolic process;cellular biosynthetic process;cellular catabolic process;cellular macromolecule biosynthetic process;cellular macromolecule catabolic process;cellular macromolecule metabolic process;cellular metabolic process;cellular nitrogen compound metabolic process;cellular process;macromolecule biosynthetic process;macromolecule catabolic process…		CCR4-NOT core complex;cell part;cytoplasmic part;cytosol;intracellular membrane-bounded organelle;intracellular organelle;intracellular organelle part;intracellular part;macromolecular complex;membrane-bounded organelle;nuclear part;nucleoplasm part;nucleus;organelle;organelle part;protein complex	biological regulation;biosynthetic process;catabolic process;cellular metabolic process;cellular nitrogen compound metabolic process;cellular process;macromolecule metabolic process;metabolic process;mRNA metabolic process;mRNA processing;nitrogen compound metabolic process;nucleobase-containing compound metabolic process;primary metabolic process;RNA catabolic process;RNA metabolic process;RNA p…	cell part;cytosol;intracellular membrane-bounded organelle;intracellular organelle;macromolecular complex;nucleus;organelle;protein complex	CNOT3	YIL038C|YPR072W		+	0.693473	G1			0.349736	0.524384	0.684228	1.06827	3.63239	3.73384	2.87803	1.97566	1.28621	1.20324	0.919456	0.760514	0.885661	0.692665	0.720046	0.660328	0.900901	2.04014	2.1661	1.79013		0.434111	0.598899	0.759609	1.15319	2.75265	3.00842
O13870S450	O13870	S	450	SPAC1B3.05	not3		CCR4-Not complex subunit Not3/5 (predicted)	SPKMQTQPVRSVSQSSATTETNVKPTKEENA	_SVSQSS(ph)ATTETNVKPTK_	biological regulation;biosynthetic process;catabolic process;cellular biosynthetic process;cellular catabolic process;cellular macromolecule biosynthetic process;cellular macromolecule catabolic process;cellular macromolecule metabolic process;cellular metabolic process;cellular nitrogen compound metabolic process;cellular process;macromolecule biosynthetic process;macromolecule catabolic process…		CCR4-NOT core complex;cell part;cytoplasmic part;cytosol;intracellular membrane-bounded organelle;intracellular organelle;intracellular organelle part;intracellular part;macromolecular complex;membrane-bounded organelle;nuclear part;nucleoplasm part;nucleus;organelle;organelle part;protein complex	biological regulation;biosynthetic process;catabolic process;cellular metabolic process;cellular nitrogen compound metabolic process;cellular process;macromolecule metabolic process;metabolic process;mRNA metabolic process;mRNA processing;nitrogen compound metabolic process;nucleobase-containing compound metabolic process;primary metabolic process;RNA catabolic process;RNA metabolic process;RNA p…	cell part;cytosol;intracellular membrane-bounded organelle;intracellular organelle;macromolecular complex;nucleus;organelle;protein complex	CNOT3	YIL038C|YPR072W		+	0.828026				0.980104	1.00562	1.0201	1.00639	1.01257	1.33944	1.93742	2.29652	2.81524	3.22259	3.06242	3.14376	3.01686	2.77654	2.40866	2.12847	1.88815	1.9893	2.70292	3.18603		1.3411	1.17349	0.999613	1.02422	1.13661	1.3868
O13870T369	O13870	T	369	SPAC1B3.05	not3		CCR4-Not complex subunit Not3/5 (predicted)	STPLSVSNSKVASPETPNATHTAPKVEMRYA	_VAS(ph)PET(ph)PNATHTAPK_	biological regulation;biosynthetic process;catabolic process;cellular biosynthetic process;cellular catabolic process;cellular macromolecule biosynthetic process;cellular macromolecule catabolic process;cellular macromolecule metabolic process;cellular metabolic process;cellular nitrogen compound metabolic process;cellular process;macromolecule biosynthetic process;macromolecule catabolic process…		CCR4-NOT core complex;cell part;cytoplasmic part;cytosol;intracellular membrane-bounded organelle;intracellular organelle;intracellular organelle part;intracellular part;macromolecular complex;membrane-bounded organelle;nuclear part;nucleoplasm part;nucleus;organelle;organelle part;protein complex	biological regulation;biosynthetic process;catabolic process;cellular metabolic process;cellular nitrogen compound metabolic process;cellular process;macromolecule metabolic process;metabolic process;mRNA metabolic process;mRNA processing;nitrogen compound metabolic process;nucleobase-containing compound metabolic process;primary metabolic process;RNA catabolic process;RNA metabolic process;RNA p…	cell part;cytosol;intracellular membrane-bounded organelle;intracellular organelle;macromolecular complex;nucleus;organelle;protein complex	CNOT3	YIL038C|YPR072W		+	0.648178	S/G2/M			1.10704	1.62011	1.25441	1.00176	0.569606	0.535906	0.669299	0.815461	0.840195	0.898877	0.77107	0.667958	0.685871	0.73185	0.84488	1.00308	1.03593	0.923105	0.848536	0.833403		0.946666	1.23908	1.14849	1.00291	0.689941	0.609619
O13870T412	O13870	T	412	SPAC1B3.05	not3		CCR4-Not complex subunit Not3/5 (predicted)	ESPSHHYIMQQVRPETPNSPRLNSTVIQSKW	_ESPS(ph)HHYIM(ox)QQVRPET(ph)PNS(ph)PR_	biological regulation;biosynthetic process;catabolic process;cellular biosynthetic process;cellular catabolic process;cellular macromolecule biosynthetic process;cellular macromolecule catabolic process;cellular macromolecule metabolic process;cellular metabolic process;cellular nitrogen compound metabolic process;cellular process;macromolecule biosynthetic process;macromolecule catabolic process…		CCR4-NOT core complex;cell part;cytoplasmic part;cytosol;intracellular membrane-bounded organelle;intracellular organelle;intracellular organelle part;intracellular part;macromolecular complex;membrane-bounded organelle;nuclear part;nucleoplasm part;nucleus;organelle;organelle part;protein complex	biological regulation;biosynthetic process;catabolic process;cellular metabolic process;cellular nitrogen compound metabolic process;cellular process;macromolecule metabolic process;metabolic process;mRNA metabolic process;mRNA processing;nitrogen compound metabolic process;nucleobase-containing compound metabolic process;primary metabolic process;RNA catabolic process;RNA metabolic process;RNA p…	cell part;cytosol;intracellular membrane-bounded organelle;intracellular organelle;macromolecular complex;nucleus;organelle;protein complex	CNOT3	YIL038C|YPR072W		+	0.760888	Interphase			3.18918	1.69914	1.60285	1.83871	3.49357	5.01431	5.57322	6.03645	4.93281	5.09784	5.12926	5.298	5.93016	5.28275	6.14213	4.40682	3.75519	4.1806	4.21646	5.4183		3.82073	1.74261	1.47722	1.83938	3.26723	4.87236
O13870T433	O13870	T	433	SPAC1B3.05	not3		CCR4-Not complex subunit Not3/5 (predicted)	LNSTVIQSKWDSLGHTASPKMQTQPVRSVSQ	_WDSLGHT(ph)ASPK_	biological regulation;biosynthetic process;catabolic process;cellular biosynthetic process;cellular catabolic process;cellular macromolecule biosynthetic process;cellular macromolecule catabolic process;cellular macromolecule metabolic process;cellular metabolic process;cellular nitrogen compound metabolic process;cellular process;macromolecule biosynthetic process;macromolecule catabolic process…		CCR4-NOT core complex;cell part;cytoplasmic part;cytosol;intracellular membrane-bounded organelle;intracellular organelle;intracellular organelle part;intracellular part;macromolecular complex;membrane-bounded organelle;nuclear part;nucleoplasm part;nucleus;organelle;organelle part;protein complex	biological regulation;biosynthetic process;catabolic process;cellular metabolic process;cellular nitrogen compound metabolic process;cellular process;macromolecule metabolic process;metabolic process;mRNA metabolic process;mRNA processing;nitrogen compound metabolic process;nucleobase-containing compound metabolic process;primary metabolic process;RNA catabolic process;RNA metabolic process;RNA p…	cell part;cytosol;intracellular membrane-bounded organelle;intracellular organelle;macromolecular complex;nucleus;organelle;protein complex	CNOT3	YIL038C|YPR072W	+		0.44676				0.902039	0.942685	1.01136	0.951475	0.929901	0.902396	0.811293	0.873515	0.927558	0.881912	0.867754	0.895503	0.824402	0.846883	0.871232	0.897044	0.91391	0.930809	0.856018	0.908647		0.917818	0.955887	0.983081	0.958407	0.927485	0.889978
O13880S12	O13880	S	12	SPAC1B3.16c	vht1		vitamin H transmembrane transporter Vht1	____MASEWPETSRASSVEENPKLNIPEIVE	_(ac)ASEWPETSRAS(ph)S(ph)VEENPK_		active transmembrane transporter activity;biotin transporter activity;cofactor transporter activity;secondary active transmembrane transporter activity;symporter activity;transmembrane transporter activity;transporter activity;vitamin transporter activity	cell part;cytoplasmic part;Golgi apparatus;integral to membrane;integral to plasma membrane;intracellular membrane-bounded organelle;intracellular organelle;intracellular part;intrinsic to membrane;intrinsic to plasma membrane;membrane part;membrane-bounded organelle;organelle;plasma membrane part		cell part;Golgi apparatus;intracellular membrane-bounded organelle;intracellular organelle;organelle	NONE	YGR065C			0.178669				0.722804	0.69701	0.668226	0.833472	0.888968	0.879817	0.744546	0.770483	0.672404	0.926612	0.597336	0.834237	0.53952	0.765638	0.736702	1.11264	0.815262	1.0456	1.06333	0.991473		0.714266	0.747601	0.776337	0.807181	0.817648	0.787754
O13880S28	O13880	S	28	SPAC1B3.16c	vht1		vitamin H transmembrane transporter Vht1	SVEENPKLNIPEIVESVSDSKPSLKNQFSTT	_LNIPEIVES(ph)VSDSKPSLK_		active transmembrane transporter activity;biotin transporter activity;cofactor transporter activity;secondary active transmembrane transporter activity;symporter activity;transmembrane transporter activity;transporter activity;vitamin transporter activity	cell part;cytoplasmic part;Golgi apparatus;integral to membrane;integral to plasma membrane;intracellular membrane-bounded organelle;intracellular organelle;intracellular part;intrinsic to membrane;intrinsic to plasma membrane;membrane part;membrane-bounded organelle;organelle;plasma membrane part		cell part;Golgi apparatus;intracellular membrane-bounded organelle;intracellular organelle;organelle	NONE	YGR065C			0.768088				0.543478	0.533675	0.419534	0.480101	0.500425	0.509606	0.556886	0.575506	0.538996	0.609644	0.627786	0.637958	0.615498	0.632151	0.643046	0.659369	0.736485	0.819001	0.762427	0.847027		0.559556	0.529123	0.486673	0.539019	0.564818	0.577005
O13880S30	O13880	S	30	SPAC1B3.16c	vht1		vitamin H transmembrane transporter Vht1	EENPKLNIPEIVESVSDSKPSLKNQFSTTVI	_LNIPEIVES(ph)VS(ph)DSKPSLK_		active transmembrane transporter activity;biotin transporter activity;cofactor transporter activity;secondary active transmembrane transporter activity;symporter activity;transmembrane transporter activity;transporter activity;vitamin transporter activity	cell part;cytoplasmic part;Golgi apparatus;integral to membrane;integral to plasma membrane;intracellular membrane-bounded organelle;intracellular organelle;intracellular part;intrinsic to membrane;intrinsic to plasma membrane;membrane part;membrane-bounded organelle;organelle;plasma membrane part		cell part;Golgi apparatus;intracellular membrane-bounded organelle;intracellular organelle;organelle	NONE	YGR065C			0.611805				0.566187	0.507228	0.460745	0.566444	0.611353	0.708015	0.654365	0.595947	0.528961	0.654665	0.540278	0.651933	0.561419	0.613008	0.640738	0.696719	0.765111	0.770238	0.847386	0.935804		0.54929	0.520183	0.496826	0.54834	0.577495	0.583953
O13880S32	O13880	S	32	SPAC1B3.16c	vht1		vitamin H transmembrane transporter Vht1	NPKLNIPEIVESVSDSKPSLKNQFSTTVIDS	_LNIPEIVESVSDS(ph)KPS(ph)LK_		active transmembrane transporter activity;biotin transporter activity;cofactor transporter activity;secondary active transmembrane transporter activity;symporter activity;transmembrane transporter activity;transporter activity;vitamin transporter activity	cell part;cytoplasmic part;Golgi apparatus;integral to membrane;integral to plasma membrane;intracellular membrane-bounded organelle;intracellular organelle;intracellular part;intrinsic to membrane;intrinsic to plasma membrane;membrane part;membrane-bounded organelle;organelle;plasma membrane part		cell part;Golgi apparatus;intracellular membrane-bounded organelle;intracellular organelle;organelle	NONE	YGR065C			0.434229				0.512532	0.482998	0.461234	0.519207	0.545675	0.550037	0.493975	0.551177	0.548445	0.808603	0.528206	0.552761	0.557476	0.598122	0.578111	0.638651	0.642993	0.754205	0.726076	0.738475		0.579631	0.528881	0.482223	0.537873	0.56351	0.582981
O13880S35	O13880	S	35	SPAC1B3.16c	vht1		vitamin H transmembrane transporter Vht1	LNIPEIVESVSDSKPSLKNQFSTTVIDSSDL	_LNIPEIVESVSDSKPS(ph)LK_		active transmembrane transporter activity;biotin transporter activity;cofactor transporter activity;secondary active transmembrane transporter activity;symporter activity;transmembrane transporter activity;transporter activity;vitamin transporter activity	cell part;cytoplasmic part;Golgi apparatus;integral to membrane;integral to plasma membrane;intracellular membrane-bounded organelle;intracellular organelle;intracellular part;intrinsic to membrane;intrinsic to plasma membrane;membrane part;membrane-bounded organelle;organelle;plasma membrane part		cell part;Golgi apparatus;intracellular membrane-bounded organelle;intracellular organelle;organelle	NONE	YGR065C			0.695866				0.596267	0.513637	0.524466	0.520915	0.572967	0.551998	0.566508	0.536481	0.521567	0.561041	0.536366	0.625234	0.575738	0.600889	0.634719	0.64189	0.687096	0.802697	0.789952	0.886525		0.589602	0.535898	0.488089	0.519429	0.552455	0.574972
O13892S110	O13892	S	110	SPAC20G4.08	pdc1	SPAC4F10.01	mRNA decapping scaffolding protein	GAKPSGTASGADVKRSDSESTEATSNERPFN	_RS(ph)DSESTEATSNERPFNPVSAANLER_			cell part;cytoplasm;intracellular part		cell part;cytoplasm	EDC4	NONE			-0.313176				0.945358	1.02323	0.948047	0.866251	0.81606	0.914411	0.926956	1.01571	0.938967	0.890076	0.958497	0.882846	0.901469	0.901795	0.987654	0.742776	1.11774	0.942063	0.88881	0.976181		0.936471	0.976815	0.937789	0.9249	0.912707	0.937186
O13892S671	O13892	S	671	SPAC20G4.08	pdc1	SPAC4F10.01	mRNA decapping scaffolding protein	DIGGTIDLTERHSTASPSTVNSGFSTPRSQA	_HSTAS(ph)PSTVNSGFSTPR_			cell part;cytoplasm;intracellular part		cell part;cytoplasm	EDC4	NONE	+		0.725736				0.813604	0.860659	0.955384	1.08108	1.1202	1.10782	1.1045	1.0221	1.0407	1.05394	0.984058	1.03751	0.921445	0.904159	0.839701	0.881264	0.864902	0.904077	0.881756	0.815461		0.83821	0.898974	0.997799	1.05504	1.06148	1.06971
O13892S673	O13892	S	673	SPAC20G4.08	pdc1	SPAC4F10.01	mRNA decapping scaffolding protein	GGTIDLTERHSTASPSTVNSGFSTPRSQATG	_HSTASPS(ph)TVNS(ph)GFST(ph)PR_			cell part;cytoplasm;intracellular part		cell part;cytoplasm	EDC4	NONE	+		0.547882				0.818063	0.936223	0.896057	0.965103	0.962835	1.13505	0.990283	1.07452	1.05552	0.967456	1.01342	0.976276	0.978665	0.875427	0.818866	0.844167	0.901396	0.880669	0.863782	0.886114		0.85935	0.905688	0.93773	0.979111	0.999538	1.05418
O13892S680	O13892	S	680	SPAC20G4.08	pdc1	SPAC4F10.01	mRNA decapping scaffolding protein	ERHSTASPSTVNSGFSTPRSQATGFSKKKKD	_HSTASPSTVNSGFS(ph)TPR_			cell part;cytoplasm;intracellular part		cell part;cytoplasm	EDC4	NONE		+	0.662908	Mitotic			0.20003	0.732158	0.87516	0.633382	0.334169	0.233295	0.205716	0.212134	0.226968	0.200703	0.19092	0.18586	0.195794	0.208694	0.208572	0.278948	0.332658	0.321761	0.26045	0.267144		0.198797	0.717521	0.88015	0.621249	0.34594	0.2389
O13892S69	O13892	S	69	SPAC20G4.08	pdc1	SPAC4F10.01	mRNA decapping scaffolding protein	SLLSLLNAGLNASNQSPSNSGPKYYASHSSS	_SSLLSLLNAGLNASNQS(ph)PSNSGPK_			cell part;cytoplasm;intracellular part		cell part;cytoplasm	EDC4	NONE		+	0.806007	Mitotic			0.293719	0.590458	0.798658	0.941354	0.898715	0.735511	0.618965	0.550115	0.457604	0.441435	0.390929	0.386385	0.338123	0.301941	0.277508	0.343514	0.453804	0.509113	0.476712	0.468165		0.264503	0.530265	0.728132	0.936941	0.91925	0.74578
O13892T669	O13892	T	669	SPAC20G4.08	pdc1	SPAC4F10.01	mRNA decapping scaffolding protein	DADIGGTIDLTERHSTASPSTVNSGFSTPRS	_HST(ph)ASPSTVNSGFSTPR_			cell part;cytoplasm;intracellular part		cell part;cytoplasm	EDC4	NONE			0.457462				0.773395	0.587924	0.870398	0.997904	0.932924	0.924887	1.12766	0.988142	0.955455	0.962921	1.04423	0.98306	0.94038	0.890234	0.82021	0.857559	0.823588	0.95555	1.02621	0.946858		0.761528	0.739139	0.857518	0.965238	0.964434	0.97215
O13892T681	O13892	T	681	SPAC20G4.08	pdc1	SPAC4F10.01	mRNA decapping scaffolding protein	RHSTASPSTVNSGFSTPRSQATGFSKKKKDK	_HSTASPSTVNSGFST(ph)PR_			cell part;cytoplasm;intracellular part		cell part;cytoplasm	EDC4	NONE		+	0.653406	Mitotic			0.200072	0.755572	0.842247	0.604888	0.302417	0.228415	0.233362	0.193885	0.228009	0.208839	0.214261	0.182889	0.168178	0.233139	0.233562	0.243184	1.01874	0.874508	1.22357	0.945805		0.208725	0.72767	0.913558	0.69132	0.374374	0.281001
O13900S339	O13900	S	339	SPAC22A12.09c	sap114		U2 snRNP subunit Sap114	PKKQEFGVSLPPSLASPEKGGISSTTSVSPA	_KQEFGVSLPPSLAS(ph)PEK_	cellular macromolecule metabolic process;cellular metabolic process;cellular nitrogen compound metabolic process;cellular process;macromolecule metabolic process;metabolic process;mRNA metabolic process;mRNA processing;nitrogen compound metabolic process;nuclear mRNA cis splicing, via spliceosome;nuclear mRNA splicing, via spliceosome;nucleic acid metabolic process;nucleobase-containing compound …	binding;nucleic acid binding;RNA binding	cell part;intracellular organelle part;intracellular part;macromolecular complex;nuclear part;organelle part;ribonucleoprotein complex;small nuclear ribonucleoprotein complex;spliceosomal complex;U2 snRNP	cellular metabolic process;cellular nitrogen compound metabolic process;cellular process;macromolecule metabolic process;metabolic process;mRNA metabolic process;mRNA processing;nitrogen compound metabolic process;nucleobase-containing compound metabolic process;primary metabolic process;RNA metabolic process;RNA processing;RNA splicing	cell part;macromolecular complex;ribonucleoprotein complex;small nuclear ribonucleoprotein complex;spliceosomal complex	SF3A1	YJL203W		+	0.0817137	Mitotic			0.184359	0.985999	1.01161	0.492416	0.24774	0.160259	0.0771842	0.130979	0.166072	0.195145	0.176606	1.57953	0.19641	0.221249	0.315189	0.491499	0.503677	0.334426	0.227775	0.187297		0.20502	0.865949	0.915741	0.53913	0.282331	0.221115
O13900S352	O13900	S	352	SPAC22A12.09c	sap114		U2 snRNP subunit Sap114	LASPEKGGISSTTSVSPAAQASPVLSTTTQP	_GGISSTTSVS(ph)PAAQASPVLSTTTQPK_	cellular macromolecule metabolic process;cellular metabolic process;cellular nitrogen compound metabolic process;cellular process;macromolecule metabolic process;metabolic process;mRNA metabolic process;mRNA processing;nitrogen compound metabolic process;nuclear mRNA cis splicing, via spliceosome;nuclear mRNA splicing, via spliceosome;nucleic acid metabolic process;nucleobase-containing compound …	binding;nucleic acid binding;RNA binding	cell part;intracellular organelle part;intracellular part;macromolecular complex;nuclear part;organelle part;ribonucleoprotein complex;small nuclear ribonucleoprotein complex;spliceosomal complex;U2 snRNP	cellular metabolic process;cellular nitrogen compound metabolic process;cellular process;macromolecule metabolic process;metabolic process;mRNA metabolic process;mRNA processing;nitrogen compound metabolic process;nucleobase-containing compound metabolic process;primary metabolic process;RNA metabolic process;RNA processing;RNA splicing	cell part;macromolecular complex;ribonucleoprotein complex;small nuclear ribonucleoprotein complex;spliceosomal complex	SF3A1	YJL203W	+		0.688819				0.79277	0.984737	1.02221	1.03866	1.17594	1.09	1.09536	0.964506	0.931706	0.825764	0.859033	0.854409	0.832224	0.82802	0.845023	0.860437	0.960892	1.01605	1.03438	0.965158		0.789134	0.949571	1.01013	1.05479	1.07643	1.04418
O13900S358	O13900	S	358	SPAC22A12.09c	sap114		U2 snRNP subunit Sap114	GGISSTTSVSPAAQASPVLSTTTQPKVQKPV	_GGISSTTSVSPAAQAS(ph)PVLSTTTQPK_	cellular macromolecule metabolic process;cellular metabolic process;cellular nitrogen compound metabolic process;cellular process;macromolecule metabolic process;metabolic process;mRNA metabolic process;mRNA processing;nitrogen compound metabolic process;nuclear mRNA cis splicing, via spliceosome;nuclear mRNA splicing, via spliceosome;nucleic acid metabolic process;nucleobase-containing compound …	binding;nucleic acid binding;RNA binding	cell part;intracellular organelle part;intracellular part;macromolecular complex;nuclear part;organelle part;ribonucleoprotein complex;small nuclear ribonucleoprotein complex;spliceosomal complex;U2 snRNP	cellular metabolic process;cellular nitrogen compound metabolic process;cellular process;macromolecule metabolic process;metabolic process;mRNA metabolic process;mRNA processing;nitrogen compound metabolic process;nucleobase-containing compound metabolic process;primary metabolic process;RNA metabolic process;RNA processing;RNA splicing	cell part;macromolecular complex;ribonucleoprotein complex;small nuclear ribonucleoprotein complex;spliceosomal complex	SF3A1	YJL203W			0.648633				0.537432	1.09443	1.23487	1.00821	0.659239	0.504159	0.456349	0.542123	0.619272	0.584453	0.555309	0.545971	0.483303	0.502159	0.573526	0.636011	0.692041	0.644247	0.548486	0.497883		0.536401	1.02503	1.16809	0.958665	0.718566	0.575624
O13905S122	O13905	S	122	SPAC22A12.14c			BSD domain protein, unknown biological role	FLDQALQISPKEDDVSTPTHEASSSVFLNRH	_EDDVS(ph)TPTHEASSSVFLNR_			cell part;cytoplasmic part;cytosol;intracellular part		cell part;cytosol	BSDC1	YDR068W			0.57003				0.645703	1.35448	1.38424	1.17407	1.10909	0.962094	0.845166	0.838082	0.790577	0.565739	0.728043	0.662515	0.645943	0.664231	0.672133	0.842742	0.880122	0.850413	0.948522	0.623286		0.696041	1.28764	1.33691	1.1998	1.09223	0.921158
O13905S296	O13905	S	296	SPAC22A12.14c			BSD domain protein, unknown biological role	ESAVSKGLQIETQPASHDGEVDGEVKEEEEN	_GLQIETQPAS(ph)HDGEVDGEVK_			cell part;cytoplasmic part;cytosol;intracellular part		cell part;cytosol	BSDC1	YDR068W			0.357517				1.38918	1.32083	1.25567	1.22633	1.24517	1.37646	1.19292	1.28259	1.16926	0.89071	1.05487	1.26243	1.24111	1.24609	1.39843	1.24062	1.10373	1.14509	1.1253	0.911993		1.35942	1.32767	1.26091	1.22086	1.20431	1.28243
O13905T123	O13905	T	123	SPAC22A12.14c			BSD domain protein, unknown biological role	LDQALQISPKEDDVSTPTHEASSSVFLNRHE	_EDDVST(ph)PTHEASSSVFLNR_			cell part;cytoplasmic part;cytosol;intracellular part		cell part;cytosol	BSDC1	YDR068W			0.748178				0.783876	1.07347	1.4072	1.25582	1.06153	0.916423	0.806483	0.792519	0.817127	0.547225	0.597657	0.654836	0.629445	0.696049	0.66691	0.707614	0.794225	0.787459	0.796115	0.581937		0.724686	1.13178	1.22993	1.1673	1.08112	0.93198
O13905T125	O13905	T	125	SPAC22A12.14c			BSD domain protein, unknown biological role	QALQISPKEDDVSTPTHEASSSVFLNRHERQ	_EDDVSTPT(ph)HEASSSVFLNR_			cell part;cytoplasmic part;cytosol;intracellular part		cell part;cytosol	BSDC1	YDR068W			0.580938				0.667423	1.31707	1.18062	1.12023	1.09916	0.921064	0.856678	0.778149	0.806777	0.564143	0.665638	0.70502	0.643239	0.663174	0.624064	0.718391	0.733192	0.786349	0.852868	0.605364		0.685444	1.10306	1.19284	1.12006	1.04483	0.924598
[truncated: 4,166 more rows]
[truncated: 16 more columns]
