# Supplementary material for: Quantitative Phosphoproteomics Reveals the Signaling Dynamics of Cell-Cycle Kinases in the Fission Yeast Schizosaccharomyces pombe
Source: Cell Rep. 2018 Jul 11;24(2):503–14. doi: 10.1016/j.celrep.2018.06.036 (PMC6057490; doi:10.1016/j.celrep.2018.06.036)
Supplement: Table S4. Phosphorylation Levels Quantification at Different 1-NmPP1 Concentrations, Related to Figure 3 — Relative site phosphorylation during the Cdc2 inhibitor (1-NmPP1) dose-response experiment (n = 9,025 phosphosites). Relative phosphorylation levels after arrested cells were released into 12 different 1-NmPP1 concentrations are listed in columns U–AF, each headed with the respective 1-NmPP1 concentration. Quantifications from only singly phosphorylated peptides are also listed in columns AH–AS. See Figure S1D for experimental design and details. [file mmc5.xlsx]

## Sheet: legend
Table S4. Phosphorylation levels quantification at different 1-NmPP1 concentrations | Relative site phosphorylation during the Cdc2 inhibitor (1-NmPP1) dose response experiment (n=9025 phosphosites). Relative phosphorylation levels after arrested cells were released into 12 different 1-NmPP1 concentrations are listed in columns U-AF, each headed with the respective 1-NmPP1 concentration. Quantifi…
COLUMN KEY (detailed legends for each column, in part modified from MaxQuant reference tables (Cox and Mann, 2008))
SITE ID	Unique phosphosites identified (protein, amino acid, position in protein)
Protein	UNIPROT protein ID
Amino acid	Modified amino acid (S: serine, T: threonine, Y: tyrosine)
Position	Amino acid position in protein
COSMID ID	Systematic gene COSMID ID (downloaded from pombase.org)
Gene	Gene name (downloaded from pombase.org)
Gene synonym(s)	Gene synonym (downloaded from pombase.org)
Gene product	Gene product description
Sequence window	Sequence representation of modified amino acid and surrounding +15/-15 amino acids
Modified sequence	Sequence representation of the peptide including location(s) of modified amino acid(s)
GOBP name	Biological process GO annotation
GOMF name	Molecular function GO annotation
GOCC name	Cellular component GO annotation
GOBP slim name	Biological process GO slim annotation
GOCC slim name	Cellular component GO slim annotation
S. cerevisiae ortholog(s)	S. cerevisiae ortholog(s) of S. pombe protein (downloaded from pombase.org)
Human ortholog(s)	Human protein ortholog(s) of S. pombe protein (downloaded from pombase.org)
Cell cycle cluster	Cell cycle cluster to specific site are annotated (related to Figure 2B)
Kinase substrate site	Kinase(s) to which specific sites are annotated (related to Figures 3A, 4A & 5A) (see Experimental Procedures for details of how kinases annotations were made)
Relative phosphorylation (normalised L:H ratio)	Relative quantification of site phosphorylation levels after release into different 1-NmPP1 concentrations (relative to a mitotic sample), calculated as the ratio between heavy and light label partners
Relative phosphorylation (normalised L:H ratio_1P)	Relative quantification of site phosphorylation levels after release into different 1-NmPP1 concentrations (relative to a mitotic sample), calculated as the ratio between heavy and light label partners from only singly phosphorylated peptides
Loc. prob.	The localisation probability of modification site within peptide
PEP	The posterior error probability (PEP) of the best identified modified peptide containing this site
Peptide counts (all)	Number of peptides associated with each protein for protein level quantifications (modified forms or different charges are counted as one peptide)
Peptide counts (unique)	The total number of unique peptides associated with the protein group
Coefficient of variability (%)	H:L ratio coefficient of variability over all redundant quantifiable peptides (calculated as the standard deviation of the naturally logarithmized ratios times 100)
Ratio count	Number of redundant peptides used for site phosphorylation quantitation

## Sheet: Table S4
																				Relative phosphorylation (normalised L:H ratio) [CCC7380]													Relative phosphorylation (normalised L:H ratio_1P) [CCC7380, quantified from only singly phosphorylated]															Coefficient of variability (%) [CCC7380]
SITE ID	Proteins	Amino acid	Position	COSMID ID	Gene	Gene synonym(s)	Gene prodcut	Sequence window	Modified sequence	GOBP name	GOMF name	GOCC name	GOBP slim name	GOCC slim name	S. cerevisiae ortholog(s)	Human ortholog(s)	Cell cycle cluster	Kinase substrate site		DMSO	5 nM	15 nM	50 nM	150 nM	300 nM	1 uM	2.5 uM	5 uM	7.5 uM	10 uM	20 uM		DMSO	5 nM	15 nM	50 nM	150 nM	300 nM	1 uM	2.5 uM	5 uM	7.5 uM	10 uM	20 uM		Loc. prob.	PEP	DMSO	5 nM
A9ZLL8992	A9ZLL8	S	99	SPBC16E9.16c	lsd90		Lsd90 protein	AYAAPQRAAVDTSNVSPPSTQTGGYASKDTT	_AAVDTSNVS(ph)PPSTQTGGYASK_		adenyl nucleotide binding;adenyl ribonucleotide binding;ATP binding;binding;nucleotide binding;purine nucleotide binding;purine ribonucleoside triphosphate binding;purine ribonucleotide binding;ribonucleotide binding				NONE	NONE				3.42853	3.4283	4.018	3.1028	4.20398	3.83597	3.05111	3.30218	4.20663	3.75178	4.0201	3.57105		3.42853	3.4283	4.018	3.1028	4.20398	3.83597	3.05111	3.30218	4.20663	3.75178	4.0201	3.57105		0.999969	5.47402e-30	4.4641	7.8133
A9ZLL87113	A9ZLL8	S	711	SPBC16E9.16c	lsd90		Lsd90 protein	KAAKSTAVRDDVSSASSDSDKGTTGLGKSES	_STAVRDDVSSAS(ph)SDSDKGTTGLGK_		adenyl nucleotide binding;adenyl ribonucleotide binding;ATP binding;binding;nucleotide binding;purine nucleotide binding;purine ribonucleoside triphosphate binding;purine ribonucleotide binding;ribonucleotide binding				NONE	NONE				2.36435	3.13185	NaN	2.50075	3.56926	2.7274	3.09339	2.04228	3.05988	2.18909	3.33867	3.29946		2.36435	3.13185	NaN	2.50075	3.56926	2.7274	3.09339	2.04228	3.05988	2.18909	3.33867	3.29946		0.593408	4.24971e-07	NaN	NaN
A9ZLL87122	A9ZLL8	S	712	SPBC16E9.16c	lsd90		Lsd90 protein	AAKSTAVRDDVSSASSDSDKGTTGLGKSESK	_DDVSSASS(ph)DSDKGTTGLGK_		adenyl nucleotide binding;adenyl ribonucleotide binding;ATP binding;binding;nucleotide binding;purine nucleotide binding;purine ribonucleoside triphosphate binding;purine ribonucleotide binding;ribonucleotide binding				NONE	NONE	Interphase			3.12911	2.74424	2.89335	NaN	3.31334	3.00165	2.34758	3.30535	3.17007	2.51655	3.5596	NaN		3.12911	2.74424	2.89335	NaN	3.31334	3.00165	2.34758	3.30535	3.17007	2.51655	3.5596	NaN		0.857392	1.1019e-08	NaN	NaN
A9ZLL87352	A9ZLL8	S	735	SPBC16E9.16c	lsd90		Lsd90 protein	GLGKSESKSSRKERRSSTSSGHGLMNNVRHA	_S(ph)S(ph)TSSGHGLMNNVR_		adenyl nucleotide binding;adenyl ribonucleotide binding;ATP binding;binding;nucleotide binding;purine nucleotide binding;purine ribonucleoside triphosphate binding;purine ribonucleotide binding;ribonucleotide binding				NONE	NONE				1.60919	NaN	NaN	NaN	3.74911	NaN	1.39433	2.4841	1.62051	2.65894	NaN	2.46475		1.60919	NaN	NaN	NaN	NaN	NaN	1.39433	NaN	1.62051	NaN	NaN	NaN		0.761825	3.8532e-25	NaN	NaN
A9ZLL87362	A9ZLL8	S	736	SPBC16E9.16c	lsd90		Lsd90 protein	LGKSESKSSRKERRSSTSSGHGLMNNVRHAL	_RSS(ph)TSSGHGLMNNVR_		adenyl nucleotide binding;adenyl ribonucleotide binding;ATP binding;binding;nucleotide binding;purine nucleotide binding;purine ribonucleoside triphosphate binding;purine ribonucleotide binding;ribonucleotide binding				NONE	NONE	Interphase			1.55415	1.64742	1.9545	1.70584	2.03774	1.81726	1.47885	1.43966	1.57332	1.21324	1.54562	1.5041		1.55415	1.64742	1.9545	1.70584	2.03774	1.81726	1.47885	1.43966	1.57332	1.21324	1.54562	1.5041		0.999967	7.5384e-47	14.272	17.149
A9ZLL87382	A9ZLL8	S	738	SPBC16E9.16c	lsd90		Lsd90 protein	KSESKSSRKERRSSTSSGHGLMNNVRHALGM	_RSS(ph)TS(ph)SGHGLMNNVR_		adenyl nucleotide binding;adenyl ribonucleotide binding;ATP binding;binding;nucleotide binding;purine nucleotide binding;purine ribonucleoside triphosphate binding;purine ribonucleotide binding;ribonucleotide binding				NONE	NONE				3.03887	2.97115	3.56812	2.91155	3.57488	3.03021	2.87604	3.11653	2.78792	2.04328	3.42325	NaN		NaN	NaN	NaN	NaN	NaN	NaN	NaN	NaN	NaN	NaN	NaN	NaN		0.998267	7.5384e-47	NaN	NaN
A9ZLL87392	A9ZLL8	S	739	SPBC16E9.16c	lsd90		Lsd90 protein	SESKSSRKERRSSTSSGHGLMNNVRHALGMS	_RSS(ph)TSS(ph)GHGLM(ox)NNVR_		adenyl nucleotide binding;adenyl ribonucleotide binding;ATP binding;binding;nucleotide binding;purine nucleotide binding;purine ribonucleoside triphosphate binding;purine ribonucleotide binding;ribonucleotide binding				NONE	NONE				2.97814	2.3025	3.69645	3.34024	2.01971	3.20564	4.05022	2.5503	3.92249	2.46251	NaN	2.10301		NaN	2.3025	NaN	NaN	2.01971	3.20564	4.05022	NaN	3.92249	NaN	NaN	NaN		0.9947	1.30744e-35	8.9258	40.34
B5BP4522	B5BP45	S	2	SPBC460.01c			amino-acid permease, unknown	______________MSHNNFELSPDYKDIDK	_(ac)S(ph)HNNFELSPDYK_		active transmembrane transporter activity;amine transmembrane transporter activity;amino acid transmembrane transporter activity;carboxylic acid transmembrane transporter activity;organic acid transmembrane transporter activity;substrate-specific transmembrane transporter activity;substrate-specific transporter activity;transmembrane transporter activity;transporter activity	cell part;integral to membrane;intrinsic to membrane;membrane part		cell part	YBR068C|YBR069C|YCL025C|YDR046C|YDR508C|YEL063C|YGR191W|YKR039W|YNL268W|YNL270C|YOL020W|YOR348C|YPL265W	SLC7A4|SLC7A2|SLC7A14|SLC7A1|SLC7A3				0.339697	0.495172	0.545554	0.449236	0.473776	0.410998	0.415697	0.418796	0.451386	0.470655	0.39384	0.473015		0.339697	0.495172	0.545554	0.449236	0.473776	0.410998	0.415697	0.418796	0.451386	0.470655	0.39384	0.473015		1	4.73068e-12	6.9774	5.4643
B8Y7Y51163	B8Y7Y5	S	116	SPAPB1E7.14	iec5		Ino80 complex subunit Iec5	DYLEWKKNEDEDVWNSDAEATGPAEHTSSFL	_KNEDEDVWNS(ph)DAEATGPAEHTSSFLDALR_	biological regulation;biosynthetic process;cellular biosynthetic process;cellular component organization;cellular component organization at cellular level;cellular component organization or biogenesis;cellular component organization or biogenesis at cellular level;cellular macromolecule biosynthetic process;cellular macromolecule metabolic process;cellular metabolic process;cellular nitrogen comp…		cell part;intracellular membrane-bounded organelle;intracellular organelle;intracellular part;membrane-bounded organelle;nucleus;organelle	biological regulation;biosynthetic process;cellular component organization;cellular metabolic process;cellular nitrogen compound metabolic process;cellular process;chromatin modification;chromatin organization;chromosome organization;DNA metabolic process;DNA repair;macromolecule metabolic process;metabolic process;nitrogen compound metabolic process;nucleobase-containing compound metabolic proce…	cell part;intracellular membrane-bounded organelle;intracellular organelle;nucleus;organelle	NONE	NONE				0.841963	0.827815	0.8726	0.897344	0.868433	0.903832	0.852733	0.829531	0.849473	0.887548	0.955475	NaN		0.841963	0.827815	0.8726	0.897344	0.868433	0.903832	0.852733	0.829531	0.849473	0.887548	0.955475	NaN		1	4.81039e-65	7.0676	5.1994
C6Y4A2472	C6Y4A2	S	47	SPAC4G9.22		SPNCRNA.531,SPNGAF9	conserved fungal protein	GEKSKEKICLLERTCSLEGLSTVLMSENFKD	_TCS(ph)LEGLSTVLMSENFK_						NONE	NONE				3.61272	2.73928	NaN	NaN	4.02398	2.43025	2.83447	2.59747	1.81136	3.74392	NaN	NaN		3.61272	2.73928	NaN	NaN	4.02398	2.43025	2.83447	2.59747	1.81136	3.74392	NaN	NaN		0.993043	9.69886e-45	NaN	3.61
C6Y4D4412	C6Y4D4	S	41	SPCC569.09		SPNCRNA.522,SPNG2623	Schizosaccharomyces specific protein	NASEFNVPKKSNRRLSVVQQDESVLNREFDD	_RLS(ph)VVQQDESVLNR_						NONE	NONE				3.59958	NaN	NaN	0.919794	NaN	1.01103	2.38897	NaN	2.95125	NaN	NaN	0.994926		3.59958	NaN	NaN	0.919794	NaN	1.01103	2.38897	NaN	2.95125	NaN	NaN	0.994926		1	2.67894e-85	NaN	NaN
G2TRL723	G2TRL7	S	2	SPAC3F10.19	spd2	SPNCRNA.527,SPNGAF9	ribonucleotide reductase (RNR) inhibitor family	______________MSETFKLPDHDELPQLV	_(ac)S(ph)ETFKLPDHDELPQLVQTTLFDVGAR_			cell part;cytoplasm;intracellular membrane-bounded organelle;intracellular organelle;intracellular part;membrane-bounded organelle;nucleus;organelle		cell part;cytoplasm;intracellular membrane-bounded organelle;intracellular organelle;nucleus;organelle	YLR437C	NONE				1.13024	1.42349	1.26025	1.42865	1.11547	0.9998	1.14612	0.951203	0.54277	1.11457	0.783454	1.29443		1.13024	1.42349	1.26025	1.42865	1.11547	0.9998	1.14612	0.951203	0.54277	1.11457	0.783454	1.29443		0.855041	9.37887e-34	8.0078	6.3316
G2TRN0422	G2TRN0	S	42	SPAC4H3.16		SPNCRNA.500,SPNCRNA.588	Schizosaccharomyces specific protein	FLSLFASKKSNAHDASSIVLNEKVNFVTDND	_SNAHDAS(ph)SIVLNEK_						NONE	NONE				NaN	NaN	NaN	NaN	NaN	NaN	NaN	0.858222	NaN	NaN	1.31311	NaN		NaN	NaN	NaN	NaN	NaN	NaN	NaN	0.858222	NaN	NaN	1.31311	NaN		0.86783	0.00472561	NaN	NaN
G2TRN0432	G2TRN0	S	43	SPAC4H3.16		SPNCRNA.500,SPNCRNA.588	Schizosaccharomyces specific protein	LSLFASKKSNAHDASSIVLNEKVNFVTDNDH	_SNAHDAS(ph)SIVLNEK_						NONE	NONE				NaN	NaN	NaN	NaN	NaN	NaN	NaN	0.858222	NaN	NaN	1.57973	NaN		NaN	NaN	NaN	NaN	NaN	NaN	NaN	0.858222	NaN	NaN	1.57973	NaN		0.499957	0.00472561	NaN	NaN
G2TRN1172	G2TRN1	S	17	SPAC1071.13			dubious	GRSNHLFIFIHWKSRSIFSGNNKVYRFSNLY	_SRS(ph)IFSGNNKVYR_						NONE	NONE				1.91161	0.209376	1.92548	1.37521	0.118735	0.113522	0.238118	0.236793	0.220259	0.0803536	0.0996512	0.0968805		1.91161	0.209376	1.92548	1.37521	0.118735	0.113522	0.238118	0.236793	0.220259	0.0803536	0.0996512	0.0968805		0.999066	0.00391037	125.32	83.695
G2TRN422	G2TRN4	S	2	SPAC19G12.17	erh1	iss6,new10	enhancer of rudimentary homolog Erh1	______________MSPPPAESHIILLIQQG	_S(ph)PPPAESHIILLIQQGSDPK_	cell cycle;cellular process			cell cycle;cellular process		NONE	ERH				0.877578	0.806192	0.866776	0.885347	0.775014	0.809192	0.873057	0.8259	0.763767	0.816193	0.786658	0.843028		0.877578	0.806192	0.866776	0.885347	0.775014	0.809192	0.873057	0.8259	0.763767	0.816193	0.786658	0.843028		1	1.16709e-11	13.579	13.909
G2TRN482	G2TRN4	S	8	SPAC19G12.17	erh1	iss6,new10	enhancer of rudimentary homolog Erh1	________MSPPPAESHIILLIQQGSDPKTR	_SPPPAES(ph)HIILLIQQGSDPK_	cell cycle;cellular process			cell cycle;cellular process		NONE	ERH				NaN	NaN	0.78796	NaN	NaN	1.06569	NaN	0.969462	1.26319	NaN	NaN	NaN		NaN	NaN	0.78796	NaN	NaN	1.06569	NaN	0.969462	1.26319	NaN	NaN	NaN		0.887812	4.84533e-10	NaN	NaN
G2TRP0132	G2TRP0	S	13	SPBC409.23	tam7		conserved fungal protein	___MAEVLDLEIDPISDGEDDTYSSELDDDL	_(ac)AEVLDLEIDPIS(ph)DGEDDTYSSELDDDLK_						YLR099W-A	NONE				1.07139	1.09641	0.87943	1.14629	0.83167	1.0901	0.922594	0.839419	1.00589	1.09352	0.831739	0.981451		1.07139	1.09641	0.87943	1.14629	0.83167	1.0901	0.922594	0.839419	1.00589	1.09352	0.831739	0.981451		0.99998	2.20571e-10	11.81	18.897
G2TRQ91322	G2TRQ9	S	132	SPBC14C8.19	tam10		small acidic protein (SMAP) domain containing protein	LKMLGIKNAASITESSPSAQSNKTNDKQREK	_NAASITESS(ph)PSAQSNK_						NONE	KNOP1	Mitotic	Cdc2		0.341542	0.321192	0.306401	0.262888	0.217855	0.169294	0.110645	0.111342	0.0701312	0.136452	0.187294	0.187966		0.341542	0.321192	0.306401	0.262888	0.217855	0.169294	0.110645	0.111342	0.0701312	0.136452	0.187294	0.187966		0.98833	2.05194e-176	1.0672	2.4376
G2TRT382	G2TRT3	S	8	SPCC330.20	tam14		stress associated Endoplasmic Reticulum protein Tam14	________MPTVQTPSQRRANTQFQKNITRR	_PTVQTPS(ph)QR_	establishment of localization;establishment of protein localization;protein transport;transport		cell part;cytoplasmic part;endoplasmic reticulum membrane;endoplasmic reticulum part;integral to membrane;intracellular organelle part;intracellular part;intrinsic to membrane;membrane;membrane part;organelle membrane;organelle part	establishment of localization;protein transport;transport	cell part;membrane	NONE	SERP1|SERP2				0.679717	0.726005	0.669434	0.524384	0.291477	NaN	NaN	NaN	NaN	NaN	NaN	NaN		0.679717	0.726005	0.669434	0.524384	0.291477	NaN	NaN	NaN	NaN	NaN	NaN	NaN		0.999744	2.91963e-05	NaN	NaN
O132822563	O13282	S	256	SPCC5E4.03c	taf5	taf72	SAGA complex subunit/TATA-binding protein associated factor/transcription factor TFIID complex subunit Taf5	LEEEDMMHQNDPNNQSPKLLKEFRKLHEPNA	_IVEM(ox)DLEEEDM(ox)M(ox)HQNDPNNQS(ph)PK_	biological regulation;biosynthetic process;cellular biosynthetic process;cellular component organization;cellular component organization at cellular level;cellular component organization or biogenesis;cellular component organization or biogenesis at cellular level;cellular macromolecule metabolic process;cellular metabolic process;cellular nitrogen compound metabolic process;cellular process;cell…		cell part;cytoplasmic part;cytosol;histone acetyltransferase complex;intracellular organelle part;intracellular part;macromolecular complex;nuclear part;nucleoplasm part;organelle part;protein complex;SAGA complex;SAGA-type complex;transcription factor complex;transcription factor TFIID complex	biological regulation;biosynthetic process;cellular component organization;cellular metabolic process;cellular nitrogen compound metabolic process;cellular process;chromatin modification;chromatin organization;chromosome organization;histone modification;macromolecule metabolic process;macromolecule modification;metabolic process;nitrogen compound metabolic process;nucleobase-containing compound …	cell part;cytosol;macromolecular complex;protein complex;transcription factor complex	YBR198C	TAF5				1.04042	1.04253	1.057	1.04206	1.00561	0.947778	0.987459	0.977613	1.06	0.959049	1.00528	0.998004		1.04042	1.04253	1.057	1.04206	1.00561	0.947778	0.987459	0.977613	1.06	0.959049	1.00528	0.998004		1	3.83798e-13	12.278	17.163
O1329032232	O13290	S	3223	SPAC1093.06c	dhc1	SPAC30C2.01c	minus-end directed microtubule motor, dynein heavy chain Dhc1	KSVSDIKKAHLIELRSLSRPPMAIRITMEVV	_S(ph)LS(ph)RPPMAIR_	anatomical structure development;anatomical structure formation involved in morphogenesis;ascospore formation;attachment of spindle microtubules to chromosome;biological regulation;cell cycle process;cell development;cell differentiation;cellular component movement;cellular component organization;cellular component organization at cellular level;cellular component organization or biogenesis;cellu…	adenyl nucleotide binding;adenyl ribonucleotide binding;ATP binding;ATPase activity;binding;catalytic activity;hydrolase activity;hydrolase activity, acting on acid anhydrides;hydrolase activity, acting on acid anhydrides, in phosphorus-containing anhydrides;microtubule motor activity;minus-end-directed microtubule motor activity;motor activity;nucleoside-triphosphatase activity;nucleotide bindin…	cell cortex part;cell part;cortical cytoskeleton;cortical microtubule cytoskeleton;cytoplasmic dynein complex;cytoplasmic microtubule;cytoplasmic part;cytoskeletal part;cytoskeleton;cytosol;dynein complex;intracellular non-membrane-bounded organelle;intracellular organelle;intracellular organelle part;intracellular part;macromolecular complex;meiotic spindle pole body;microtubule;microtubule asso…	anatomical structure development;anatomical structure formation involved in morphogenesis;ascospore formation;biological regulation;cell development;cell differentiation;cellular component movement;cellular component organization;cellular metabolic process;cellular nitrogen compound metabolic process;cellular process;chromosome organization;cytoskeleton organization;cytoskeleton-dependent intrace…	cell part;cytoskeleton;cytosol;intracellular non-membrane-bounded organelle;intracellular organelle;macromolecular complex;microtubule organizing center;organelle;protein complex	YKR054C	DYNC1H1				0.818733	0.602918	0.674263	0.66107	0.519265	0.771664	NaN	NaN	0.725584	0.602882	0.587855	0.527816		NaN	NaN	NaN	NaN	NaN	NaN	NaN	NaN	NaN	NaN	NaN	NaN		1	0.00572192	37.268	19.086
O1329032252	O13290	S	3225	SPAC1093.06c	dhc1	SPAC30C2.01c	minus-end directed microtubule motor, dynein heavy chain Dhc1	VSDIKKAHLIELRSLSRPPMAIRITMEVVCK	_S(ph)LS(ph)RPPMAIR_	anatomical structure development;anatomical structure formation involved in morphogenesis;ascospore formation;attachment of spindle microtubules to chromosome;biological regulation;cell cycle process;cell development;cell differentiation;cellular component movement;cellular component organization;cellular component organization at cellular level;cellular component organization or biogenesis;cellu…	adenyl nucleotide binding;adenyl ribonucleotide binding;ATP binding;ATPase activity;binding;catalytic activity;hydrolase activity;hydrolase activity, acting on acid anhydrides;hydrolase activity, acting on acid anhydrides, in phosphorus-containing anhydrides;microtubule motor activity;minus-end-directed microtubule motor activity;motor activity;nucleoside-triphosphatase activity;nucleotide bindin…	cell cortex part;cell part;cortical cytoskeleton;cortical microtubule cytoskeleton;cytoplasmic dynein complex;cytoplasmic microtubule;cytoplasmic part;cytoskeletal part;cytoskeleton;cytosol;dynein complex;intracellular non-membrane-bounded organelle;intracellular organelle;intracellular organelle part;intracellular part;macromolecular complex;meiotic spindle pole body;microtubule;microtubule asso…	anatomical structure development;anatomical structure formation involved in morphogenesis;ascospore formation;biological regulation;cell development;cell differentiation;cellular component movement;cellular component organization;cellular metabolic process;cellular nitrogen compound metabolic process;cellular process;chromosome organization;cytoskeleton organization;cytoskeleton-dependent intrace…	cell part;cytoskeleton;cytosol;intracellular non-membrane-bounded organelle;intracellular organelle;macromolecular complex;microtubule organizing center;organelle;protein complex	YKR054C	DYNC1H1				0.818733	0.602918	0.674263	0.66107	0.519265	0.771664	NaN	NaN	0.725584	0.602882	0.587855	0.527816		NaN	NaN	NaN	NaN	NaN	NaN	NaN	NaN	NaN	NaN	NaN	NaN		1	0.00572192	37.268	19.086
O1329032112	O13290	S	3211	SPAC1093.06c	dhc1	SPAC30C2.01c	minus-end directed microtubule motor, dynein heavy chain Dhc1	VSYAKPAVIEARKSVSDIKKAHLIELRSLSR	_SVS(ph)DIKK_	anatomical structure development;anatomical structure formation involved in morphogenesis;ascospore formation;attachment of spindle microtubules to chromosome;biological regulation;cell cycle process;cell development;cell differentiation;cellular component movement;cellular component organization;cellular component organization at cellular level;cellular component organization or biogenesis;cellu…	adenyl nucleotide binding;adenyl ribonucleotide binding;ATP binding;ATPase activity;binding;catalytic activity;hydrolase activity;hydrolase activity, acting on acid anhydrides;hydrolase activity, acting on acid anhydrides, in phosphorus-containing anhydrides;microtubule motor activity;minus-end-directed microtubule motor activity;motor activity;nucleoside-triphosphatase activity;nucleotide bindin…	cell cortex part;cell part;cortical cytoskeleton;cortical microtubule cytoskeleton;cytoplasmic dynein complex;cytoplasmic microtubule;cytoplasmic part;cytoskeletal part;cytoskeleton;cytosol;dynein complex;intracellular non-membrane-bounded organelle;intracellular organelle;intracellular organelle part;intracellular part;macromolecular complex;meiotic spindle pole body;microtubule;microtubule asso…	anatomical structure development;anatomical structure formation involved in morphogenesis;ascospore formation;biological regulation;cell development;cell differentiation;cellular component movement;cellular component organization;cellular metabolic process;cellular nitrogen compound metabolic process;cellular process;chromosome organization;cytoskeleton organization;cytoskeleton-dependent intrace…	cell part;cytoskeleton;cytosol;intracellular non-membrane-bounded organelle;intracellular organelle;macromolecular complex;microtubule organizing center;organelle;protein complex	YKR054C	DYNC1H1				NaN	NaN	NaN	0.895095	NaN	NaN	NaN	NaN	NaN	NaN	NaN	NaN		NaN	NaN	NaN	0.895095	NaN	NaN	NaN	NaN	NaN	NaN	NaN	NaN		0.999996	0.00594719	NaN	NaN
O13351153	O13351	S	15	SPBC365.06	pmt3	smt3,ubl2	SUMO	_MSESPSANISDADKSAITPTTGDTSQQDVK	_S(ph)AITPTTGDT(ph)SQQDVKPSTEHINLK_	anatomical structure homeostasis;biological regulation;cell cycle process;cellular component organization;cellular component organization at cellular level;cellular component organization or biogenesis;cellular component organization or biogenesis at cellular level;cellular macromolecule metabolic process;cellular metabolic process;cellular nitrogen compound metabolic process;cellular process;cel…	protein tag	cell part;chromosomal part;intracellular organelle part;intracellular part;linear element;nuclear chromosome part;nuclear part;organelle part	biological regulation;cellular component organization;cellular metabolic process;cellular nitrogen compound metabolic process;cellular process;chromosome organization;chromosome segregation;DNA metabolic process;gene silencing;homeostatic process;macromolecule metabolic process;macromolecule modification;metabolic process;nitrogen compound metabolic process;nucleobase-containing compound metaboli…	cell part	YDR510W	SUMO1|SUMO1P1	Mitotic	Plo1		0.577567	0.699741	0.709774	0.35189	0.478515	0.474361	0.353444	0.187543	0.902771	0.17854	0.625508	0.534217		0.577567	0.699741	0.709774	0.35189	0.478515	0.474361	0.353444	NaN	0.902771	NaN	0.625508	0.534217		0.997825	3.08686e-22	38.715	3.64
O13351253	O13351	S	25	SPBC365.06	pmt3	smt3,ubl2	SUMO	SDADKSAITPTTGDTSQQDVKPSTEHINLKV	_SAITPTTGDTS(ph)QQDVKPSTEHINLK_	anatomical structure homeostasis;biological regulation;cell cycle process;cellular component organization;cellular component organization at cellular level;cellular component organization or biogenesis;cellular component organization or biogenesis at cellular level;cellular macromolecule metabolic process;cellular metabolic process;cellular nitrogen compound metabolic process;cellular process;cel…	protein tag	cell part;chromosomal part;intracellular organelle part;intracellular part;linear element;nuclear chromosome part;nuclear part;organelle part	biological regulation;cellular component organization;cellular metabolic process;cellular nitrogen compound metabolic process;cellular process;chromosome organization;chromosome segregation;DNA metabolic process;gene silencing;homeostatic process;macromolecule metabolic process;macromolecule modification;metabolic process;nitrogen compound metabolic process;nucleobase-containing compound metaboli…	cell part	YDR510W	SUMO1|SUMO1P1				0.338078	0.0397678	0.0450857	0.105754	0.111499	NaN	NaN	0.186515	0.140241	0.0561073	NaN	0.280136		0.338078	0.0397678	0.0450857	0.105754	0.111499	NaN	NaN	0.186515	0.140241	0.0561073	NaN	NaN		0.961115	1.50796e-12	NaN	9.4825
O1335122	O13351	S	2	SPBC365.06	pmt3	smt3,ubl2	SUMO	______________MSESPSANISDADKSAI	_S(ph)ESPSANISDADK_	anatomical structure homeostasis;biological regulation;cell cycle process;cellular component organization;cellular component organization at cellular level;cellular component organization or biogenesis;cellular component organization or biogenesis at cellular level;cellular macromolecule metabolic process;cellular metabolic process;cellular nitrogen compound metabolic process;cellular process;cel…	protein tag	cell part;chromosomal part;intracellular organelle part;intracellular part;linear element;nuclear chromosome part;nuclear part;organelle part	biological regulation;cellular component organization;cellular metabolic process;cellular nitrogen compound metabolic process;cellular process;chromosome organization;chromosome segregation;DNA metabolic process;gene silencing;homeostatic process;macromolecule metabolic process;macromolecule modification;metabolic process;nitrogen compound metabolic process;nucleobase-containing compound metaboli…	cell part	YDR510W	SUMO1|SUMO1P1				NaN	NaN	0.569606	NaN	NaN	0.230835	NaN	0.731155	0.131593	1.03584	0.221592	NaN		NaN	NaN	0.569606	NaN	NaN	NaN	NaN	0.731155	NaN	1.03584	NaN	NaN		0.947806	1.5216e-06	NaN	NaN
O1335142	O13351	S	4	SPBC365.06	pmt3	smt3,ubl2	SUMO	____________MSESPSANISDADKSAITP	_SES(ph)PSANISDADK_	anatomical structure homeostasis;biological regulation;cell cycle process;cellular component organization;cellular component organization at cellular level;cellular component organization or biogenesis;cellular component organization or biogenesis at cellular level;cellular macromolecule metabolic process;cellular metabolic process;cellular nitrogen compound metabolic process;cellular process;cel…	protein tag	cell part;chromosomal part;intracellular organelle part;intracellular part;linear element;nuclear chromosome part;nuclear part;organelle part	biological regulation;cellular component organization;cellular metabolic process;cellular nitrogen compound metabolic process;cellular process;chromosome organization;chromosome segregation;DNA metabolic process;gene silencing;homeostatic process;macromolecule metabolic process;macromolecule modification;metabolic process;nitrogen compound metabolic process;nucleobase-containing compound metaboli…	cell part	YDR510W	SUMO1|SUMO1P1				1.17963	1.20893	1.22519	1.24157	1.12983	1.14457	1.25099	1.28225	1.32216	1.7223	1.68836	1.8213		1.17963	1.20893	1.22519	1.24157	1.12983	1.14457	1.25099	1.28225	1.32216	1.7223	1.68836	1.8213		0.999995	3.65801e-21	4.88	15.909
O1335164	O13351	S	6	SPBC365.06	pmt3	smt3,ubl2	SUMO	__________MSESPSANISDADKSAITPTT	_(ac)SES(ph)PS(ph)ANISDADKSAITPTTGDTSQQDVKPSTEHINLK_	anatomical structure homeostasis;biological regulation;cell cycle process;cellular component organization;cellular component organization at cellular level;cellular component organization or biogenesis;cellular component organization or biogenesis at cellular level;cellular macromolecule metabolic process;cellular metabolic process;cellular nitrogen compound metabolic process;cellular process;cel…	protein tag	cell part;chromosomal part;intracellular organelle part;intracellular part;linear element;nuclear chromosome part;nuclear part;organelle part	biological regulation;cellular component organization;cellular metabolic process;cellular nitrogen compound metabolic process;cellular process;chromosome organization;chromosome segregation;DNA metabolic process;gene silencing;homeostatic process;macromolecule metabolic process;macromolecule modification;metabolic process;nitrogen compound metabolic process;nucleobase-containing compound metaboli…	cell part	YDR510W	SUMO1|SUMO1P1				0.414817	NaN	NaN	NaN	NaN	0.230835	NaN	0.128238	0.131593	0.151272	NaN	NaN		NaN	NaN	NaN	NaN	NaN	NaN	NaN	NaN	NaN	NaN	NaN	NaN		0.860165	1.23928e-06	NaN	NaN
O13370402	O13370	S	40	SPCC1795.11	sum3	ded1,moc2,slh3	translation initiation RNA helicase Sum3	SRPRKYIPPFARDKPSAGAAPAVGDDESVSS	_DKPS(ph)AGAAPAVGDDESVSSR_	biological regulation;cell cycle phase;cell cycle process;cell division;cellular component organization;cellular component organization at cellular level;cellular component organization or biogenesis;cellular component organization or biogenesis at cellular level;cellular process;cellular response to abiotic stimulus;cellular response to osmotic stress;cellular response to stimulus;cellular respo…	adenyl nucleotide binding;adenyl ribonucleotide binding;ATP binding;ATPase activity;ATPase activity, coupled;ATP-dependent helicase activity;ATP-dependent RNA helicase activity;binding;catalytic activity;helicase activity;hydrolase activity;hydrolase activity, acting on acid anhydrides;hydrolase activity, acting on acid anhydrides, in phosphorus-containing anhydrides;nucleic acid binding;nucleosi…	cell part;cytoplasmic part;cytosol;intracellular part	biological regulation;cell division;cellular component organization;cellular process;gene silencing;mitosis;nuclear division;organelle fission;organelle organization;regulation of cell cycle;regulation of mitotic cell cycle;response to abiotic stimulus;response to osmotic stress;response to stimulus;response to stress;translational initiation	cell part;cytosol	YOR204W|YPL119C	DDX4|DDX3Y|DDX3X				1.03102	1.05149	NaN	1.10737	1.05243	1.28072	1.03863	1.02893	NaN	1.11252	NaN	NaN		NaN	NaN	NaN	NaN	1.05243	NaN	NaN	NaN	NaN	NaN	NaN	NaN		0.698398	1.55403e-16	NaN	NaN
O13370522	O13370	S	52	SPCC1795.11	sum3	ded1,moc2,slh3	translation initiation RNA helicase Sum3	DKPSAGAAPAVGDDESVSSRGSSRSQTPSEF	_DKPSAGAAPAVGDDES(ph)VSSR_	biological regulation;cell cycle phase;cell cycle process;cell division;cellular component organization;cellular component organization at cellular level;cellular component organization or biogenesis;cellular component organization or biogenesis at cellular level;cellular process;cellular response to abiotic stimulus;cellular response to osmotic stress;cellular response to stimulus;cellular respo…	adenyl nucleotide binding;adenyl ribonucleotide binding;ATP binding;ATPase activity;ATPase activity, coupled;ATP-dependent helicase activity;ATP-dependent RNA helicase activity;binding;catalytic activity;helicase activity;hydrolase activity;hydrolase activity, acting on acid anhydrides;hydrolase activity, acting on acid anhydrides, in phosphorus-containing anhydrides;nucleic acid binding;nucleosi…	cell part;cytoplasmic part;cytosol;intracellular part	biological regulation;cell division;cellular component organization;cellular process;gene silencing;mitosis;nuclear division;organelle fission;organelle organization;regulation of cell cycle;regulation of mitotic cell cycle;response to abiotic stimulus;response to osmotic stress;response to stimulus;response to stress;translational initiation	cell part;cytosol	YOR204W|YPL119C	DDX4|DDX3Y|DDX3X				1.0398	0.996512	1.04174	1.09212	1.08687	1.08459	1.21443	1.13524	1.21656	1.48284	1.908	2.14312		1.0398	0.996512	1.04174	1.09212	1.08687	1.08459	1.21443	1.13524	1.21656	1.48284	1.908	2.14312		0.999992	5.28947e-104	47.889	4.6646
O13370543	O13370	S	54	SPCC1795.11	sum3	ded1,moc2,slh3	translation initiation RNA helicase Sum3	PSAGAAPAVGDDESVSSRGSSRSQTPSEFSS	_DKPSAGAAPAVGDDESVS(ph)SR_	biological regulation;cell cycle phase;cell cycle process;cell division;cellular component organization;cellular component organization at cellular level;cellular component organization or biogenesis;cellular component organization or biogenesis at cellular level;cellular process;cellular response to abiotic stimulus;cellular response to osmotic stress;cellular response to stimulus;cellular respo…	adenyl nucleotide binding;adenyl ribonucleotide binding;ATP binding;ATPase activity;ATPase activity, coupled;ATP-dependent helicase activity;ATP-dependent RNA helicase activity;binding;catalytic activity;helicase activity;hydrolase activity;hydrolase activity, acting on acid anhydrides;hydrolase activity, acting on acid anhydrides, in phosphorus-containing anhydrides;nucleic acid binding;nucleosi…	cell part;cytoplasmic part;cytosol;intracellular part	biological regulation;cell division;cellular component organization;cellular process;gene silencing;mitosis;nuclear division;organelle fission;organelle organization;regulation of cell cycle;regulation of mitotic cell cycle;response to abiotic stimulus;response to osmotic stress;response to stimulus;response to stress;translational initiation	cell part;cytosol	YOR204W|YPL119C	DDX4|DDX3Y|DDX3X				1.32934	1.17023	1.01316	1.09814	1.24167	1.56201	1.28525	0.423729	1.44069	1.02843	2.06984	2.97832		1.32934	1.17023	1.01316	1.09814	1.24167	1.56201	1.28525	0.423729	1.44069	1.02843	2.06984	2.97832		0.989871	3.12965e-218	18.926	16.191
O13370552	O13370	S	55	SPCC1795.11	sum3	ded1,moc2,slh3	translation initiation RNA helicase Sum3	SAGAAPAVGDDESVSSRGSSRSQTPSEFSSN	_DKPSAGAAPAVGDDESVSS(ph)R_	biological regulation;cell cycle phase;cell cycle process;cell division;cellular component organization;cellular component organization at cellular level;cellular component organization or biogenesis;cellular component organization or biogenesis at cellular level;cellular process;cellular response to abiotic stimulus;cellular response to osmotic stress;cellular response to stimulus;cellular respo…	adenyl nucleotide binding;adenyl ribonucleotide binding;ATP binding;ATPase activity;ATPase activity, coupled;ATP-dependent helicase activity;ATP-dependent RNA helicase activity;binding;catalytic activity;helicase activity;hydrolase activity;hydrolase activity, acting on acid anhydrides;hydrolase activity, acting on acid anhydrides, in phosphorus-containing anhydrides;nucleic acid binding;nucleosi…	cell part;cytoplasmic part;cytosol;intracellular part	biological regulation;cell division;cellular component organization;cellular process;gene silencing;mitosis;nuclear division;organelle fission;organelle organization;regulation of cell cycle;regulation of mitotic cell cycle;response to abiotic stimulus;response to osmotic stress;response to stimulus;response to stress;translational initiation	cell part;cytosol	YOR204W|YPL119C	DDX4|DDX3Y|DDX3X				1.2161	1.49524	1.98051	1.63503	1.48582	1.02387	1.05358	1.17361	1.54543	1.47057	0.809848	3.56366		1.2161	1.49524	1.98051	1.63503	1.48582	1.02387	1.05358	1.17361	1.54543	1.47057	0.809848	3.56366		0.902071	1.2673e-123	NaN	NaN
O13370583	O13370	S	58	SPCC1795.11	sum3	ded1,moc2,slh3	translation initiation RNA helicase Sum3	AAPAVGDDESVSSRGSSRSQTPSEFSSNYGG	_DKPSAGAAPAVGDDESVSS(ph)RGS(ph)SR_	biological regulation;cell cycle phase;cell cycle process;cell division;cellular component organization;cellular component organization at cellular level;cellular component organization or biogenesis;cellular component organization or biogenesis at cellular level;cellular process;cellular response to abiotic stimulus;cellular response to osmotic stress;cellular response to stimulus;cellular respo…	adenyl nucleotide binding;adenyl ribonucleotide binding;ATP binding;ATPase activity;ATPase activity, coupled;ATP-dependent helicase activity;ATP-dependent RNA helicase activity;binding;catalytic activity;helicase activity;hydrolase activity;hydrolase activity, acting on acid anhydrides;hydrolase activity, acting on acid anhydrides, in phosphorus-containing anhydrides;nucleic acid binding;nucleosi…	cell part;cytoplasmic part;cytosol;intracellular part	biological regulation;cell division;cellular component organization;cellular process;gene silencing;mitosis;nuclear division;organelle fission;organelle organization;regulation of cell cycle;regulation of mitotic cell cycle;response to abiotic stimulus;response to osmotic stress;response to stimulus;response to stress;translational initiation	cell part;cytosol	YOR204W|YPL119C	DDX4|DDX3Y|DDX3X				1.67199	1.56223	1.66495	1.52739	1.44007	1.46705	1.47284	1.37937	1.18402	1.35619	1.16944	3.42431		NaN	NaN	NaN	1.52739	NaN	NaN	1.47284	NaN	NaN	NaN	NaN	NaN		0.88723	3.67927e-08	NaN	7.1529
O13370593	O13370	S	59	SPCC1795.11	sum3	ded1,moc2,slh3	translation initiation RNA helicase Sum3	APAVGDDESVSSRGSSRSQTPSEFSSNYGGR	_DKPSAGAAPAVGDDESVSSRGSS(ph)R_	biological regulation;cell cycle phase;cell cycle process;cell division;cellular component organization;cellular component organization at cellular level;cellular component organization or biogenesis;cellular component organization or biogenesis at cellular level;cellular process;cellular response to abiotic stimulus;cellular response to osmotic stress;cellular response to stimulus;cellular respo…	adenyl nucleotide binding;adenyl ribonucleotide binding;ATP binding;ATPase activity;ATPase activity, coupled;ATP-dependent helicase activity;ATP-dependent RNA helicase activity;binding;catalytic activity;helicase activity;hydrolase activity;hydrolase activity, acting on acid anhydrides;hydrolase activity, acting on acid anhydrides, in phosphorus-containing anhydrides;nucleic acid binding;nucleosi…	cell part;cytoplasmic part;cytosol;intracellular part	biological regulation;cell division;cellular component organization;cellular process;gene silencing;mitosis;nuclear division;organelle fission;organelle organization;regulation of cell cycle;regulation of mitotic cell cycle;response to abiotic stimulus;response to osmotic stress;response to stimulus;response to stress;translational initiation	cell part;cytosol	YOR204W|YPL119C	DDX4|DDX3Y|DDX3X				1.46634	1.56524	1.58841	1.51957	1.44007	1.37378	NaN	1.3021	NaN	NaN	1.5811	3.42431		1.46634	1.56524	NaN	1.51957	NaN	NaN	NaN	NaN	NaN	NaN	1.5811	NaN		0.781425	3.67927e-08	NaN	NaN
O1337022	O13370	S	2	SPCC1795.11	sum3	ded1,moc2,slh3	translation initiation RNA helicase Sum3	______________MSDNVQQQVDSVGSVTE	_(ac)S(ph)DNVQQQVDSVGSVTEK_	biological regulation;cell cycle phase;cell cycle process;cell division;cellular component organization;cellular component organization at cellular level;cellular component organization or biogenesis;cellular component organization or biogenesis at cellular level;cellular process;cellular response to abiotic stimulus;cellular response to osmotic stress;cellular response to stimulus;cellular respo…	adenyl nucleotide binding;adenyl ribonucleotide binding;ATP binding;ATPase activity;ATPase activity, coupled;ATP-dependent helicase activity;ATP-dependent RNA helicase activity;binding;catalytic activity;helicase activity;hydrolase activity;hydrolase activity, acting on acid anhydrides;hydrolase activity, acting on acid anhydrides, in phosphorus-containing anhydrides;nucleic acid binding;nucleosi…	cell part;cytoplasmic part;cytosol;intracellular part	biological regulation;cell division;cellular component organization;cellular process;gene silencing;mitosis;nuclear division;organelle fission;organelle organization;regulation of cell cycle;regulation of mitotic cell cycle;response to abiotic stimulus;response to osmotic stress;response to stimulus;response to stress;translational initiation	cell part;cytosol	YOR204W|YPL119C	DDX4|DDX3Y|DDX3X				0.884017	0.898876	1.14072	0.90843	0.975705	1.10711	1.02323	1.07837	1.05364	1.05007	1.03882	0.951747		0.884017	0.898876	1.14072	0.90843	0.975705	1.10711	1.02323	1.07837	1.05364	1.05007	1.03882	0.951747		1	9.4537e-50	24.794	6.1702
O13370612	O13370	S	61	SPCC1795.11	sum3	ded1,moc2,slh3	translation initiation RNA helicase Sum3	AVGDDESVSSRGSSRSQTPSEFSSNYGGRRE	_S(ph)QTPSEFSSNYGGR_	biological regulation;cell cycle phase;cell cycle process;cell division;cellular component organization;cellular component organization at cellular level;cellular component organization or biogenesis;cellular component organization or biogenesis at cellular level;cellular process;cellular response to abiotic stimulus;cellular response to osmotic stress;cellular response to stimulus;cellular respo…	adenyl nucleotide binding;adenyl ribonucleotide binding;ATP binding;ATPase activity;ATPase activity, coupled;ATP-dependent helicase activity;ATP-dependent RNA helicase activity;binding;catalytic activity;helicase activity;hydrolase activity;hydrolase activity, acting on acid anhydrides;hydrolase activity, acting on acid anhydrides, in phosphorus-containing anhydrides;nucleic acid binding;nucleosi…	cell part;cytoplasmic part;cytosol;intracellular part	biological regulation;cell division;cellular component organization;cellular process;gene silencing;mitosis;nuclear division;organelle fission;organelle organization;regulation of cell cycle;regulation of mitotic cell cycle;response to abiotic stimulus;response to osmotic stress;response to stimulus;response to stress;translational initiation	cell part;cytosol	YOR204W|YPL119C	DDX4|DDX3Y|DDX3X				2.35444	2.297	2.09529	2.36005	1.98024	2.44864	2.45092	2.46536	2.96956	3.95351	3.90961	5.27621		2.35444	2.297	2.09529	2.36005	1.98024	2.44864	2.45092	2.46536	2.96956	3.95351	3.90961	5.27621		0.999758	7.82775e-76	0.45793	0.66834
O13370652	O13370	S	65	SPCC1795.11	sum3	ded1,moc2,slh3	translation initiation RNA helicase Sum3	DESVSSRGSSRSQTPSEFSSNYGGRREYNRG	_SQTPS(ph)EFSSNYGGR_	biological regulation;cell cycle phase;cell cycle process;cell division;cellular component organization;cellular component organization at cellular level;cellular component organization or biogenesis;cellular component organization or biogenesis at cellular level;cellular process;cellular response to abiotic stimulus;cellular response to osmotic stress;cellular response to stimulus;cellular respo…	adenyl nucleotide binding;adenyl ribonucleotide binding;ATP binding;ATPase activity;ATPase activity, coupled;ATP-dependent helicase activity;ATP-dependent RNA helicase activity;binding;catalytic activity;helicase activity;hydrolase activity;hydrolase activity, acting on acid anhydrides;hydrolase activity, acting on acid anhydrides, in phosphorus-containing anhydrides;nucleic acid binding;nucleosi…	cell part;cytoplasmic part;cytosol;intracellular part	biological regulation;cell division;cellular component organization;cellular process;gene silencing;mitosis;nuclear division;organelle fission;organelle organization;regulation of cell cycle;regulation of mitotic cell cycle;response to abiotic stimulus;response to osmotic stress;response to stimulus;response to stress;translational initiation	cell part;cytosol	YOR204W|YPL119C	DDX4|DDX3Y|DDX3X				NaN	1.00613	1.01363	0.847889	0.959693	0.967773	1.17243	1.08796	1.0689	1.56959	1.97433	2.81738		NaN	1.00613	1.01363	0.847889	0.959693	0.967773	1.17243	1.08796	1.0689	1.56959	1.97433	2.81738		0.999545	6.32679e-32	NaN	NaN
O136012963	O13601	S	296	SPBC11B10.05c	rsp1	pi006,SPACTOKYO_453.30c	random septum position protein Rsp1	SVYQTDITPEIKLEHSDNNSPSKPEIPFRHP	_LEHS(ph)DNNSPSKPEIPFR_	biological regulation;cellular component assembly;cellular component assembly at cellular level;cellular component disassembly;cellular component disassembly at cellular level;cellular component organization;cellular component organization at cellular level;cellular component organization or biogenesis;cellular component organization or biogenesis at cellular level;cellular localization;cellular …		cell division site part;cell part;cytoplasm;cytoplasmic part;cytoskeletal part;equatorial microtubule organizing center;intracellular membrane-bounded organelle;intracellular organelle;intracellular organelle part;intracellular part;macromolecular complex;membrane-bounded organelle;microtubule;microtubule organizing center;nucleus;organelle;organelle part;protein complex	biological regulation;cellular component assembly;cellular component disassembly;cellular component organization;cellular localization;cellular metabolic process;cellular process;cytoskeleton organization;establishment of localization;establishment or maintenance of cell polarity;localization;macromolecule metabolic process;metabolic process;microtubule organizing center organization;organelle or…	cell part;cytoplasm;intracellular membrane-bounded organelle;intracellular organelle;macromolecular complex;microtubule organizing center;nucleus;organelle;protein complex	NONE	NONE				NaN	NaN	1.01318	NaN	NaN	NaN	0.262048	NaN	NaN	NaN	NaN	NaN		NaN	NaN	1.01318	NaN	NaN	NaN	0.262048	NaN	NaN	NaN	NaN	NaN		0.69448	7.93936e-27	NaN	NaN
O136013003	O13601	S	300	SPBC11B10.05c	rsp1	pi006,SPACTOKYO_453.30c	random septum position protein Rsp1	TDITPEIKLEHSDNNSPSKPEIPFRHPTSKP	_LEHSDNNS(ph)PSKPEIPFR_	biological regulation;cellular component assembly;cellular component assembly at cellular level;cellular component disassembly;cellular component disassembly at cellular level;cellular component organization;cellular component organization at cellular level;cellular component organization or biogenesis;cellular component organization or biogenesis at cellular level;cellular localization;cellular …		cell division site part;cell part;cytoplasm;cytoplasmic part;cytoskeletal part;equatorial microtubule organizing center;intracellular membrane-bounded organelle;intracellular organelle;intracellular organelle part;intracellular part;macromolecular complex;membrane-bounded organelle;microtubule;microtubule organizing center;nucleus;organelle;organelle part;protein complex	biological regulation;cellular component assembly;cellular component disassembly;cellular component organization;cellular localization;cellular metabolic process;cellular process;cytoskeleton organization;establishment of localization;establishment or maintenance of cell polarity;localization;macromolecule metabolic process;metabolic process;microtubule organizing center organization;organelle or…	cell part;cytoplasm;intracellular membrane-bounded organelle;intracellular organelle;macromolecular complex;microtubule organizing center;nucleus;organelle;protein complex	NONE	NONE				1.06102	1.0043	0.975324	0.804959	0.694348	0.513795	0.210606	0.14846	0.167726	0.19216	0.219255	0.201719		1.06102	1.0043	0.975324	0.804959	0.694348	0.513795	0.210606	0.14846	0.167726	0.19216	0.219255	0.201719		0.998395	7.93936e-27	8.7442	11.15
O136123622	O13612	S	362	SPBC32H8.02c	nep2	mug120,pi021,SPACTOKYO_453.14c	NEDD8 protease Nep2	LPLTHPNSEPNPKLDSQPNSSPVRRPSLIKV	_LDS(ph)QPNSSPVR_	cell cycle phase;cell cycle process;cellular macromolecule metabolic process;cellular metabolic process;cellular process;cellular protein metabolic process;macromolecule metabolic process;macromolecule modification;meiosis;metabolic process;primary metabolic process;protein deneddylation;protein metabolic process;protein modification by small protein conjugation or removal;protein modification by…	catalytic activity;cysteine-type peptidase activity;hydrolase activity;NEDD8-specific protease activity;peptidase activity;peptidase activity, acting on L-amino acid peptides;small conjugating protein-specific protease activity	cell part;cytoplasm;intracellular membrane-bounded organelle;intracellular organelle;intracellular part;membrane-bounded organelle;nucleus;organelle	cellular metabolic process;cellular process;macromolecule metabolic process;macromolecule modification;meiosis;metabolic process;primary metabolic process;protein metabolic process;protein modification by small protein conjugation or removal;protein modification process;proteolysis	cell part;cytoplasm;intracellular membrane-bounded organelle;intracellular organelle;nucleus;organelle	YPL020C	SENP8				NaN	0.581531	NaN	0.557165	0.429203	0.396118	0.396181	NaN	0.506842	0.301905	0.368636	NaN		NaN	NaN	NaN	0.557165	NaN	NaN	NaN	NaN	0.506842	NaN	NaN	NaN		0.797141	2.21406e-06	NaN	NaN
O136123663	O13612	S	366	SPBC32H8.02c	nep2	mug120,pi021,SPACTOKYO_453.14c	NEDD8 protease Nep2	HPNSEPNPKLDSQPNSSPVRRPSLIKVKTAS	_LDSQPNS(ph)SPVRRPS(ph)LIK_	cell cycle phase;cell cycle process;cellular macromolecule metabolic process;cellular metabolic process;cellular process;cellular protein metabolic process;macromolecule metabolic process;macromolecule modification;meiosis;metabolic process;primary metabolic process;protein deneddylation;protein metabolic process;protein modification by small protein conjugation or removal;protein modification by…	catalytic activity;cysteine-type peptidase activity;hydrolase activity;NEDD8-specific protease activity;peptidase activity;peptidase activity, acting on L-amino acid peptides;small conjugating protein-specific protease activity	cell part;cytoplasm;intracellular membrane-bounded organelle;intracellular organelle;intracellular part;membrane-bounded organelle;nucleus;organelle	cellular metabolic process;cellular process;macromolecule metabolic process;macromolecule modification;meiosis;metabolic process;primary metabolic process;protein metabolic process;protein modification by small protein conjugation or removal;protein modification process;proteolysis	cell part;cytoplasm;intracellular membrane-bounded organelle;intracellular organelle;nucleus;organelle	YPL020C	SENP8	Interphase			0.633714	0.581666	0.574185	0.502058	0.481672	0.407465	0.378903	0.362713	0.347753	0.401526	0.397662	0.421319		0.633714	NaN	0.574185	0.502058	NaN	0.407465	NaN	NaN	NaN	0.401526	0.397662	0.421319		0.946624	5.49503e-06	5.4756	6.4303
O136123673	O13612	S	367	SPBC32H8.02c	nep2	mug120,pi021,SPACTOKYO_453.14c	NEDD8 protease Nep2	PNSEPNPKLDSQPNSSPVRRPSLIKVKTAST	_LDSQPNS(ph)S(ph)PVRRPSLIK_	cell cycle phase;cell cycle process;cellular macromolecule metabolic process;cellular metabolic process;cellular process;cellular protein metabolic process;macromolecule metabolic process;macromolecule modification;meiosis;metabolic process;primary metabolic process;protein deneddylation;protein metabolic process;protein modification by small protein conjugation or removal;protein modification by…	catalytic activity;cysteine-type peptidase activity;hydrolase activity;NEDD8-specific protease activity;peptidase activity;peptidase activity, acting on L-amino acid peptides;small conjugating protein-specific protease activity	cell part;cytoplasm;intracellular membrane-bounded organelle;intracellular organelle;intracellular part;membrane-bounded organelle;nucleus;organelle	cellular metabolic process;cellular process;macromolecule metabolic process;macromolecule modification;meiosis;metabolic process;primary metabolic process;protein metabolic process;protein modification by small protein conjugation or removal;protein modification process;proteolysis	cell part;cytoplasm;intracellular membrane-bounded organelle;intracellular organelle;nucleus;organelle	YPL020C	SENP8				0.618927	0.587406	0.560758	0.557165	0.440393	0.406702	0.539724	3.62332	0.314278	0.389332	0.397662	0.498355		0.618927	0.587406	0.560758	0.557165	0.440393	0.406702	0.539724	3.62332	NaN	0.389332	0.397662	0.498355		0.984702	4.27422e-15	4.1048	0.53716
O136141112	O13614	S	111	SPBP22H7.08	rps1002	pi023,rps10-2,rps10B,SPACTOKYO_453.11	40S ribosomal protein S10 (predicted)	RPAAPRAGRPEPRERSSAADAGYRRAEKKDD	_ERS(ph)SAADAGYR_	biosynthetic process;cellular biosynthetic process;cellular localization;cellular macromolecule biosynthetic process;cellular macromolecule metabolic process;cellular metabolic process;cellular process;cellular protein metabolic process;cytoplasmic translation;establishment of localization;establishment of localization in cell;establishment of organelle localization;establishment of ribosome loca…	structural constituent of ribosome;structural molecule activity	cell part;cytosolic small ribosomal subunit;intracellular organelle part;intracellular part;macromolecular complex;organelle part;ribonucleoprotein complex;small ribosomal subunit	biosynthetic process;cellular localization;cellular metabolic process;cellular process;cytoplasmic translation;establishment of localization;localization;macromolecule metabolic process;metabolic process;nuclear transport;nucleocytoplasmic transport;primary metabolic process;protein metabolic process;ribosomal subunit export from nucleus;translation;transport	cell part;macromolecular complex;ribonucleoprotein complex;small ribosomal subunit	YMR230W|YOR293W	RPS10				0.940115	0.990884	1.01079	0.96609	0.985804	1.00947	1.10456	NaN	NaN	NaN	NaN	NaN		0.940115	0.990884	1.01079	0.96609	0.985804	1.00947	1.10456	NaN	NaN	NaN	NaN	NaN		0.999937	1.24538e-191	25.385	13.888
O136141122	O13614	S	112	SPBP22H7.08	rps1002	pi023,rps10-2,rps10B,SPACTOKYO_453.11	40S ribosomal protein S10 (predicted)	PAAPRAGRPEPRERSSAADAGYRRAEKKDDG	_ERSS(ph)AADAGYR_	biosynthetic process;cellular biosynthetic process;cellular localization;cellular macromolecule biosynthetic process;cellular macromolecule metabolic process;cellular metabolic process;cellular process;cellular protein metabolic process;cytoplasmic translation;establishment of localization;establishment of localization in cell;establishment of organelle localization;establishment of ribosome loca…	structural constituent of ribosome;structural molecule activity	cell part;cytosolic small ribosomal subunit;intracellular organelle part;intracellular part;macromolecular complex;organelle part;ribonucleoprotein complex;small ribosomal subunit	biosynthetic process;cellular localization;cellular metabolic process;cellular process;cytoplasmic translation;establishment of localization;localization;macromolecule metabolic process;metabolic process;nuclear transport;nucleocytoplasmic transport;primary metabolic process;protein metabolic process;ribosomal subunit export from nucleus;translation;transport	cell part;macromolecular complex;ribonucleoprotein complex;small ribosomal subunit	YMR230W|YOR293W	RPS10				1.03961	0.993246	1.14859	1.09753	1.41054	0.997705	NaN	NaN	NaN	NaN	NaN	NaN		1.03961	0.993246	1.14859	1.09753	1.41054	0.997705	NaN	NaN	NaN	NaN	NaN	NaN		0.997251	4.26057e-24	6.7247	0.7028
O136141363	O13614	S	136	SPBP22H7.08	rps1002	pi023,rps10-2,rps10B,SPACTOKYO_453.11	40S ribosomal protein S10 (predicted)	AEKKDDGAAPGGFAPSFRGGFGRPVAA____	_KDDGAAPGGFAPS(ph)FR_	biosynthetic process;cellular biosynthetic process;cellular localization;cellular macromolecule biosynthetic process;cellular macromolecule metabolic process;cellular metabolic process;cellular process;cellular protein metabolic process;cytoplasmic translation;establishment of localization;establishment of localization in cell;establishment of organelle localization;establishment of ribosome loca…	structural constituent of ribosome;structural molecule activity	cell part;cytosolic small ribosomal subunit;intracellular organelle part;intracellular part;macromolecular complex;organelle part;ribonucleoprotein complex;small ribosomal subunit	biosynthetic process;cellular localization;cellular metabolic process;cellular process;cytoplasmic translation;establishment of localization;localization;macromolecule metabolic process;metabolic process;nuclear transport;nucleocytoplasmic transport;primary metabolic process;protein metabolic process;ribosomal subunit export from nucleus;translation;transport	cell part;macromolecular complex;ribonucleoprotein complex;small ribosomal subunit	YMR230W|YOR293W	RPS10				0.87858	0.945448	0.943663	0.927128	0.899523	0.979624	1.02821	0.990884	1.06368	0.855725	0.780518	0.861326		0.87858	0.945448	0.943663	0.927128	0.899523	0.979624	1.02821	0.990884	1.06368	0.855725	0.780518	0.861326		1	1.98226e-26	5.6942	4.1705
O13615882	O13615	S	88	SPBP22H7.07	prp5	cwf1,pi024,SPACTOKYO_453.10	WD repeat protein Prp5	EEDTIGSNALTVRADSENPSSQVITKFSDPN	_ADS(ph)ENPSSQVITK_	cell cycle;cellular macromolecule metabolic process;cellular metabolic process;cellular nitrogen compound metabolic process;cellular process;macromolecule metabolic process;metabolic process;mRNA metabolic process;mRNA processing;nitrogen compound metabolic process;nuclear mRNA cis splicing, via spliceosome;nuclear mRNA splicing, via spliceosome;nucleic acid metabolic process;nucleobase-containin…		cell part;intracellular organelle part;intracellular part;macromolecular complex;nuclear part;organelle part;ribonucleoprotein complex;spliceosomal complex	cell cycle;cellular metabolic process;cellular nitrogen compound metabolic process;cellular process;macromolecule metabolic process;metabolic process;mRNA metabolic process;mRNA processing;nitrogen compound metabolic process;nucleobase-containing compound metabolic process;primary metabolic process;RNA metabolic process;RNA processing;RNA splicing	cell part;macromolecular complex;ribonucleoprotein complex;spliceosomal complex	YPL151C	PLRG1				2.7115	2.80915	2.70307	2.97265	2.77262	2.19024	2.12965	1.53076	0.870928	NaN	NaN	NaN		2.7115	2.80915	2.70307	2.97265	2.77262	2.19024	2.12965	1.53076	0.870928	NaN	NaN	NaN		1	4.84087e-09	NaN	10.261
O136202272	O13620	S	227	SPBP22H7.02c	mrd1	pi029,SPACTOKYO_453.05c	RNA-binding protein Mrd1 (predicted)	IDGREKSSSELHEEESEQAAEGDTAKNSGTD	_SSSELHEEES(ph)EQAAEGDTAK_	cellular component assembly;cellular component assembly at cellular level;cellular component organization;cellular component organization at cellular level;cellular component organization or biogenesis;cellular component organization or biogenesis at cellular level;cellular macromolecular complex assembly;cellular macromolecular complex subunit organization;cellular macromolecule metabolic proces…	binding;nucleic acid binding;nucleotide binding;RNA binding	90S preribosome;cell part;intracellular non-membrane-bounded organelle;intracellular organelle;intracellular organelle part;intracellular part;macromolecular complex;non-membrane-bounded organelle;nuclear part;nucleolus;organelle;organelle part;preribosome;ribonucleoprotein complex	cellular component assembly;cellular component organization;cellular macromolecular complex assembly;cellular metabolic process;cellular nitrogen compound metabolic process;cellular process;macromolecular complex assembly;macromolecule metabolic process;metabolic process;nitrogen compound metabolic process;nucleobase-containing compound metabolic process;primary metabolic process;ribonucleoprotei…	cell part;intracellular non-membrane-bounded organelle;intracellular organelle;macromolecular complex;nucleolus;organelle;preribosome;ribonucleoprotein complex	YPR112C	RBM19				1.48403	1.33604	1.39811	1.44329	1.35857	1.34268	1.49232	1.51844	1.51467	1.59101	1.42088	1.7025		1.48403	1.33604	1.39811	1.44329	1.35857	1.34268	1.49232	1.51844	1.51467	1.59101	1.42088	1.7025		1	1.01915e-46	4.8542	11.602
O136202482	O13620	S	248	SPBP22H7.02c	mrd1	pi029,SPACTOKYO_453.05c	RNA-binding protein Mrd1 (predicted)	GDTAKNSGTDAQAPLSDDEWLRLHRTRIKEK	_NSGTDAQAPLS(ph)DDEWLR_	cellular component assembly;cellular component assembly at cellular level;cellular component organization;cellular component organization at cellular level;cellular component organization or biogenesis;cellular component organization or biogenesis at cellular level;cellular macromolecular complex assembly;cellular macromolecular complex subunit organization;cellular macromolecule metabolic proces…	binding;nucleic acid binding;nucleotide binding;RNA binding	90S preribosome;cell part;intracellular non-membrane-bounded organelle;intracellular organelle;intracellular organelle part;intracellular part;macromolecular complex;non-membrane-bounded organelle;nuclear part;nucleolus;organelle;organelle part;preribosome;ribonucleoprotein complex	cellular component assembly;cellular component organization;cellular macromolecular complex assembly;cellular metabolic process;cellular nitrogen compound metabolic process;cellular process;macromolecular complex assembly;macromolecule metabolic process;metabolic process;nitrogen compound metabolic process;nucleobase-containing compound metabolic process;primary metabolic process;ribonucleoprotei…	cell part;intracellular non-membrane-bounded organelle;intracellular organelle;macromolecular complex;nucleolus;organelle;preribosome;ribonucleoprotein complex	YPR112C	RBM19				0.415248	0.513452	0.406702	0.512978	0.408197	0.460066	0.597122	0.378129	0.375263	NaN	NaN	NaN		0.415248	0.513452	0.406702	0.512978	0.408197	0.460066	0.597122	0.378129	0.375263	NaN	NaN	NaN		1	2.42483e-20	15.811	15.4
O13633582	O13633	S	58	SPBC17A3.05c		pi041	DNAJ/DUF1977 DNAJB12 homolog (predicted)	GEDFVKQIEKQKLTGSPNPQATPKQENKSNF	_LTGS(ph)PNPQATPK_	cellular macromolecule metabolic process;cellular metabolic process;cellular process;cellular protein metabolic process;macromolecule metabolic process;metabolic process;primary metabolic process;protein folding;protein metabolic process	binding;heat shock protein binding;Hsp70 protein binding;protein binding	cell part;cytoplasmic part;endoplasmic reticulum;endoplasmic reticulum membrane;endoplasmic reticulum part;integral to membrane;intracellular membrane-bounded organelle;intracellular organelle;intracellular organelle part;intracellular part;intrinsic to membrane;membrane;membrane part;membrane-bounded organelle;organelle;organelle membrane;organelle part	cellular metabolic process;cellular process;macromolecule metabolic process;metabolic process;primary metabolic process;protein folding;protein metabolic process	cell part;endoplasmic reticulum;intracellular membrane-bounded organelle;intracellular organelle;membrane;organelle	NONE	DNAJB14|DNAJB12	M/G1			0.799552	0.765462	0.693433	0.671547	0.594036	0.605034	0.586751	0.518726	0.499825	0.513268	0.522876	0.537779		0.799552	0.765462	0.693433	0.671547	0.594036	0.605034	0.586751	0.518726	0.499825	0.513268	0.522876	0.537779		0.999997	1.12479e-11	3.6764	4.264
O136378793	O13637	S	879	SPBC8D2.20c	sec31		COPII-coated vesicle component Sec31 (predicted)	DAPMLGQLPMRRAAPSMAPVRSPFPGASSAQ	_AAPS(ph)M(ox)APVRSPFPGASSAQPAAM(ox)SR_	cellular component organization;cellular component organization or biogenesis;cellular membrane organization;cellular process;ER to Golgi vesicle-mediated transport;establishment of localization;establishment of localization in cell;establishment of protein localization;Golgi vesicle transport;intracellular protein transport;intracellular transport;membrane organization;nuclear envelope organizat…		cell part;COPII vesicle coat;cytoplasmic part;cytoplasmic vesicle part;cytosol;endoplasmic reticulum membrane;endoplasmic reticulum part;intracellular organelle part;intracellular part;macromolecular complex;membrane;membrane coat;membrane part;organelle membrane;organelle part;protein complex;vesicle coat	cellular component organization;cellular membrane organization;cellular process;establishment of localization;Golgi vesicle transport;membrane organization;protein transport;transport;vesicle-mediated transport	cell part;cytosol;macromolecular complex;membrane;protein complex	YDL195W	SEC31B|SEC31A				NaN	NaN	NaN	NaN	NaN	NaN	NaN	NaN	NaN	NaN	0.998203	NaN		NaN	NaN	NaN	NaN	NaN	NaN	NaN	NaN	NaN	NaN	0.998203	NaN		0.668182	5.22529e-24	NaN	NaN
O136378853	O13637	S	885	SPBC8D2.20c	sec31		COPII-coated vesicle component Sec31 (predicted)	QLPMRRAAPSMAPVRSPFPGASSAQPAAMSR	_AAPSMAPVRS(ph)PFPGASSAQPAAMSR_	cellular component organization;cellular component organization or biogenesis;cellular membrane organization;cellular process;ER to Golgi vesicle-mediated transport;establishment of localization;establishment of localization in cell;establishment of protein localization;Golgi vesicle transport;intracellular protein transport;intracellular transport;membrane organization;nuclear envelope organizat…		cell part;COPII vesicle coat;cytoplasmic part;cytoplasmic vesicle part;cytosol;endoplasmic reticulum membrane;endoplasmic reticulum part;intracellular organelle part;intracellular part;macromolecular complex;membrane;membrane coat;membrane part;organelle membrane;organelle part;protein complex;vesicle coat	cellular component organization;cellular membrane organization;cellular process;establishment of localization;Golgi vesicle transport;membrane organization;protein transport;transport;vesicle-mediated transport	cell part;cytosol;macromolecular complex;membrane;protein complex	YDL195W	SEC31B|SEC31A				1.19654	1.4242	1.40133	1.12721	0.953289	1.08906	1.03408	1.09524	0.919625	NaN	1.13329	0.961076		1.19654	1.4242	1.40133	1.12721	0.953289	1.08906	1.03408	1.09524	0.919625	NaN	1.13329	0.961076		0.999978	4.05724e-16	3.5613	3.3128
O136378913	O13637	S	891	SPBC8D2.20c	sec31		COPII-coated vesicle component Sec31 (predicted)	AAPSMAPVRSPFPGASSAQPAAMSRTSSVST	_AAPSMAPVRSPFPGAS(ph)SAQPAAMS(ph)R_	cellular component organization;cellular component organization or biogenesis;cellular membrane organization;cellular process;ER to Golgi vesicle-mediated transport;establishment of localization;establishment of localization in cell;establishment of protein localization;Golgi vesicle transport;intracellular protein transport;intracellular transport;membrane organization;nuclear envelope organizat…		cell part;COPII vesicle coat;cytoplasmic part;cytoplasmic vesicle part;cytosol;endoplasmic reticulum membrane;endoplasmic reticulum part;intracellular organelle part;intracellular part;macromolecular complex;membrane;membrane coat;membrane part;organelle membrane;organelle part;protein complex;vesicle coat	cellular component organization;cellular membrane organization;cellular process;establishment of localization;Golgi vesicle transport;membrane organization;protein transport;transport;vesicle-mediated transport	cell part;cytosol;macromolecular complex;membrane;protein complex	YDL195W	SEC31B|SEC31A				0.890234	NaN	NaN	NaN	NaN	NaN	NaN	NaN	NaN	NaN	NaN	NaN		NaN	NaN	NaN	NaN	NaN	NaN	NaN	NaN	NaN	NaN	NaN	NaN		0.509996	2.76377e-05	3.2168	NaN
O136378923	O13637	S	892	SPBC8D2.20c	sec31		COPII-coated vesicle component Sec31 (predicted)	APSMAPVRSPFPGASSAQPAAMSRTSSVSTL	_AAPSMAPVRSPFPGASS(ph)AQPAAMSR_	cellular component organization;cellular component organization or biogenesis;cellular membrane organization;cellular process;ER to Golgi vesicle-mediated transport;establishment of localization;establishment of localization in cell;establishment of protein localization;Golgi vesicle transport;intracellular protein transport;intracellular transport;membrane organization;nuclear envelope organizat…		cell part;COPII vesicle coat;cytoplasmic part;cytoplasmic vesicle part;cytosol;endoplasmic reticulum membrane;endoplasmic reticulum part;intracellular organelle part;intracellular part;macromolecular complex;membrane;membrane coat;membrane part;organelle membrane;organelle part;protein complex;vesicle coat	cellular component organization;cellular membrane organization;cellular process;establishment of localization;Golgi vesicle transport;membrane organization;protein transport;transport;vesicle-mediated transport	cell part;cytosol;macromolecular complex;membrane;protein complex	YDL195W	SEC31B|SEC31A				0.890234	NaN	NaN	NaN	NaN	NaN	0.979912	NaN	NaN	NaN	NaN	NaN		NaN	NaN	NaN	NaN	NaN	NaN	0.979912	NaN	NaN	NaN	NaN	NaN		0.749017	1.32531e-05	3.2168	NaN
O136378992	O13637	S	899	SPBC8D2.20c	sec31		COPII-coated vesicle component Sec31 (predicted)	RSPFPGASSAQPAAMSRTSSVSTLPPPPPTA	_SPFPGASSAQPAAMS(ph)R_	cellular component organization;cellular component organization or biogenesis;cellular membrane organization;cellular process;ER to Golgi vesicle-mediated transport;establishment of localization;establishment of localization in cell;establishment of protein localization;Golgi vesicle transport;intracellular protein transport;intracellular transport;membrane organization;nuclear envelope organizat…		cell part;COPII vesicle coat;cytoplasmic part;cytoplasmic vesicle part;cytosol;endoplasmic reticulum membrane;endoplasmic reticulum part;intracellular organelle part;intracellular part;macromolecular complex;membrane;membrane coat;membrane part;organelle membrane;organelle part;protein complex;vesicle coat	cellular component organization;cellular membrane organization;cellular process;establishment of localization;Golgi vesicle transport;membrane organization;protein transport;transport;vesicle-mediated transport	cell part;cytosol;macromolecular complex;membrane;protein complex	YDL195W	SEC31B|SEC31A				0.921659	0.949307	0.917263	0.945269	1.13048	1.03602	1.16055	1.01317	1.05846	1.07783	0.903751	0.855798		0.921659	0.949307	0.917263	0.945269	1.13048	1.03602	1.16055	1.01317	1.05846	1.07783	0.903751	0.855798		1	1.73304e-74	1.9357	155.59
O1363710392	O13637	S	1039	SPBC8D2.20c	sec31		COPII-coated vesicle component Sec31 (predicted)	PTASQRASAYEPPTVSVPSPSALSPSVTPQL	_ASAYEPPTVS(ph)VPSPSALS(ph)PSVTPQLPPVSSR_	cellular component organization;cellular component organization or biogenesis;cellular membrane organization;cellular process;ER to Golgi vesicle-mediated transport;establishment of localization;establishment of localization in cell;establishment of protein localization;Golgi vesicle transport;intracellular protein transport;intracellular transport;membrane organization;nuclear envelope organizat…		cell part;COPII vesicle coat;cytoplasmic part;cytoplasmic vesicle part;cytosol;endoplasmic reticulum membrane;endoplasmic reticulum part;intracellular organelle part;intracellular part;macromolecular complex;membrane;membrane coat;membrane part;organelle membrane;organelle part;protein complex;vesicle coat	cellular component organization;cellular membrane organization;cellular process;establishment of localization;Golgi vesicle transport;membrane organization;protein transport;transport;vesicle-mediated transport	cell part;cytosol;macromolecular complex;membrane;protein complex	YDL195W	SEC31B|SEC31A				NaN	1.61059	NaN	NaN	NaN	NaN	NaN	NaN	NaN	NaN	1.39976	NaN		NaN	NaN	NaN	NaN	NaN	NaN	NaN	NaN	NaN	NaN	1.39976	NaN		0.818678	1.3763e-13	NaN	NaN
O1363710422	O13637	S	1042	SPBC8D2.20c	sec31		COPII-coated vesicle component Sec31 (predicted)	SQRASAYEPPTVSVPSPSALSPSVTPQLPPV	_ASAYEPPTVSVPS(ph)PSALS(ph)PSVTPQLPPVSSR_	cellular component organization;cellular component organization or biogenesis;cellular membrane organization;cellular process;ER to Golgi vesicle-mediated transport;establishment of localization;establishment of localization in cell;establishment of protein localization;Golgi vesicle transport;intracellular protein transport;intracellular transport;membrane organization;nuclear envelope organizat…		cell part;COPII vesicle coat;cytoplasmic part;cytoplasmic vesicle part;cytosol;endoplasmic reticulum membrane;endoplasmic reticulum part;intracellular organelle part;intracellular part;macromolecular complex;membrane;membrane coat;membrane part;organelle membrane;organelle part;protein complex;vesicle coat	cellular component organization;cellular membrane organization;cellular process;establishment of localization;Golgi vesicle transport;membrane organization;protein transport;transport;vesicle-mediated transport	cell part;cytosol;macromolecular complex;membrane;protein complex	YDL195W	SEC31B|SEC31A				1.55914	1.434	1.34111	1.45169	1.24768	1.53011	1.31191	1.3001	1.3932	1.46101	1.46527	1.53104		1.55914	1.434	1.34111	1.45169	1.24768	NaN	1.31191	1.3001	1.3932	1.46101	NaN	1.53104		0.980974	4.65574e-27	NaN	3.3359
O1363710442	O13637	S	1044	SPBC8D2.20c	sec31		COPII-coated vesicle component Sec31 (predicted)	RASAYEPPTVSVPSPSALSPSVTPQLPPVSS	_ASAYEPPTVSVPSPS(ph)ALSPSVTPQLPPVSSR_	cellular component organization;cellular component organization or biogenesis;cellular membrane organization;cellular process;ER to Golgi vesicle-mediated transport;establishment of localization;establishment of localization in cell;establishment of protein localization;Golgi vesicle transport;intracellular protein transport;intracellular transport;membrane organization;nuclear envelope organizat…		cell part;COPII vesicle coat;cytoplasmic part;cytoplasmic vesicle part;cytosol;endoplasmic reticulum membrane;endoplasmic reticulum part;intracellular organelle part;intracellular part;macromolecular complex;membrane;membrane coat;membrane part;organelle membrane;organelle part;protein complex;vesicle coat	cellular component organization;cellular membrane organization;cellular process;establishment of localization;Golgi vesicle transport;membrane organization;protein transport;transport;vesicle-mediated transport	cell part;cytosol;macromolecular complex;membrane;protein complex	YDL195W	SEC31B|SEC31A				1.20408	1.38368	1.35455	1.56789	1.14128	1.08716	1.28489	NaN	1.47291	1.20725	NaN	1.51955		1.20408	1.38368	1.35455	1.56789	1.14128	1.08716	1.28489	NaN	1.47291	1.20725	NaN	NaN		0.953936	7.332e-20	NaN	NaN
O1363710472	O13637	S	1047	SPBC8D2.20c	sec31		COPII-coated vesicle component Sec31 (predicted)	AYEPPTVSVPSPSALSPSVTPQLPPVSSRLP	_ASAYEPPTVS(ph)VPSPSALS(ph)PSVTPQLPPVSSR_	cellular component organization;cellular component organization or biogenesis;cellular membrane organization;cellular process;ER to Golgi vesicle-mediated transport;establishment of localization;establishment of localization in cell;establishment of protein localization;Golgi vesicle transport;intracellular protein transport;intracellular transport;membrane organization;nuclear envelope organizat…		cell part;COPII vesicle coat;cytoplasmic part;cytoplasmic vesicle part;cytosol;endoplasmic reticulum membrane;endoplasmic reticulum part;intracellular organelle part;intracellular part;macromolecular complex;membrane;membrane coat;membrane part;organelle membrane;organelle part;protein complex;vesicle coat	cellular component organization;cellular membrane organization;cellular process;establishment of localization;Golgi vesicle transport;membrane organization;protein transport;transport;vesicle-mediated transport	cell part;cytosol;macromolecular complex;membrane;protein complex	YDL195W	SEC31B|SEC31A				1.60883	1.31175	1.58128	1.47171	1.79591	1.2161	1.27884	1.49586	1.65292	1.57644	1.471	1.54631		NaN	NaN	1.58128	NaN	1.79591	1.2161	NaN	1.49586	1.65292	1.57644	NaN	NaN		0.9982	5.45662e-19	3.1051	12.932
O136379735	O13637	S	973	SPBC8D2.20c	sec31		COPII-coated vesicle component Sec31 (predicted)	TPVAPQSPVAAASRISSSPNMPPSNPYTPIA	_IS(ph)SSPNMPPSNPYTPIAVASSTVNPAHTYKPHGGSQIVPPPK_	cellular component organization;cellular component organization or biogenesis;cellular membrane organization;cellular process;ER to Golgi vesicle-mediated transport;establishment of localization;establishment of localization in cell;establishment of protein localization;Golgi vesicle transport;intracellular protein transport;intracellular transport;membrane organization;nuclear envelope organizat…		cell part;COPII vesicle coat;cytoplasmic part;cytoplasmic vesicle part;cytosol;endoplasmic reticulum membrane;endoplasmic reticulum part;intracellular organelle part;intracellular part;macromolecular complex;membrane;membrane coat;membrane part;organelle membrane;organelle part;protein complex;vesicle coat	cellular component organization;cellular membrane organization;cellular process;establishment of localization;Golgi vesicle transport;membrane organization;protein transport;transport;vesicle-mediated transport	cell part;cytosol;macromolecular complex;membrane;protein complex	YDL195W	SEC31B|SEC31A				NaN	1.41473	NaN	NaN	1.4545	NaN	NaN	1.44113	NaN	NaN	NaN	NaN		NaN	1.41473	NaN	NaN	1.4545	NaN	NaN	1.44113	NaN	NaN	NaN	NaN		0.586587	0.00237966	NaN	NaN
O136375253	O13637	S	525	SPBC8D2.20c	sec31		COPII-coated vesicle component Sec31 (predicted)	ENYDDDSSFYGKLAESVQEVSIADKKDAEIV	_LAES(ph)VQEVSIADKK_	cellular component organization;cellular component organization or biogenesis;cellular membrane organization;cellular process;ER to Golgi vesicle-mediated transport;establishment of localization;establishment of localization in cell;establishment of protein localization;Golgi vesicle transport;intracellular protein transport;intracellular transport;membrane organization;nuclear envelope organizat…		cell part;COPII vesicle coat;cytoplasmic part;cytoplasmic vesicle part;cytosol;endoplasmic reticulum membrane;endoplasmic reticulum part;intracellular organelle part;intracellular part;macromolecular complex;membrane;membrane coat;membrane part;organelle membrane;organelle part;protein complex;vesicle coat	cellular component organization;cellular membrane organization;cellular process;establishment of localization;Golgi vesicle transport;membrane organization;protein transport;transport;vesicle-mediated transport	cell part;cytosol;macromolecular complex;membrane;protein complex	YDL195W	SEC31B|SEC31A				1.4839	1.39905	1.40306	1.45892	1.25204	1.42826	1.33099	1.21659	1.10822	1.23582	1.12835	1.18412		1.4839	1.39905	1.40306	1.45892	1.25204	1.42826	1.33099	1.21659	1.10822	1.23582	1.12835	1.18412		1	6.15367e-09	5.7832	39.578
O136375303	O13637	S	530	SPBC8D2.20c	sec31		COPII-coated vesicle component Sec31 (predicted)	DSSFYGKLAESVQEVSIADKKDAEIVKDSFK	_LAESVQEVS(ph)IADKK_	cellular component organization;cellular component organization or biogenesis;cellular membrane organization;cellular process;ER to Golgi vesicle-mediated transport;establishment of localization;establishment of localization in cell;establishment of protein localization;Golgi vesicle transport;intracellular protein transport;intracellular transport;membrane organization;nuclear envelope organizat…		cell part;COPII vesicle coat;cytoplasmic part;cytoplasmic vesicle part;cytosol;endoplasmic reticulum membrane;endoplasmic reticulum part;intracellular organelle part;intracellular part;macromolecular complex;membrane;membrane coat;membrane part;organelle membrane;organelle part;protein complex;vesicle coat	cellular component organization;cellular membrane organization;cellular process;establishment of localization;Golgi vesicle transport;membrane organization;protein transport;transport;vesicle-mediated transport	cell part;cytosol;macromolecular complex;membrane;protein complex	YDL195W	SEC31B|SEC31A				0.483278	0.428725	0.50875	0.386593	0.376081	0.327579	0.284034	0.282885	0.321709	0.26713	0.296815	0.255957		0.483278	0.428725	0.50875	0.386593	0.376081	0.327579	0.284034	0.282885	0.321709	0.26713	0.296815	0.255957		0.999999	0.00263312	7.8565	NaN
O136375162	O13637	S	516	SPBC8D2.20c	sec31		COPII-coated vesicle component Sec31 (predicted)	NELSKNANNENYDDDSSFYGKLAESVQEVSI	_NANNENYDDDS(ph)SFYGK_	cellular component organization;cellular component organization or biogenesis;cellular membrane organization;cellular process;ER to Golgi vesicle-mediated transport;establishment of localization;establishment of localization in cell;establishment of protein localization;Golgi vesicle transport;intracellular protein transport;intracellular transport;membrane organization;nuclear envelope organizat…		cell part;COPII vesicle coat;cytoplasmic part;cytoplasmic vesicle part;cytosol;endoplasmic reticulum membrane;endoplasmic reticulum part;intracellular organelle part;intracellular part;macromolecular complex;membrane;membrane coat;membrane part;organelle membrane;organelle part;protein complex;vesicle coat	cellular component organization;cellular membrane organization;cellular process;establishment of localization;Golgi vesicle transport;membrane organization;protein transport;transport;vesicle-mediated transport	cell part;cytosol;macromolecular complex;membrane;protein complex	YDL195W	SEC31B|SEC31A				NaN	NaN	NaN	NaN	0.358346	NaN	NaN	NaN	NaN	NaN	NaN	NaN		NaN	NaN	NaN	NaN	0.358346	NaN	NaN	NaN	NaN	NaN	NaN	NaN		0.630457	7.04073e-111	NaN	NaN
O136375172	O13637	S	517	SPBC8D2.20c	sec31		COPII-coated vesicle component Sec31 (predicted)	ELSKNANNENYDDDSSFYGKLAESVQEVSIA	_NANNENYDDDSS(ph)FYGK_	cellular component organization;cellular component organization or biogenesis;cellular membrane organization;cellular process;ER to Golgi vesicle-mediated transport;establishment of localization;establishment of localization in cell;establishment of protein localization;Golgi vesicle transport;intracellular protein transport;intracellular transport;membrane organization;nuclear envelope organizat…		cell part;COPII vesicle coat;cytoplasmic part;cytoplasmic vesicle part;cytosol;endoplasmic reticulum membrane;endoplasmic reticulum part;intracellular organelle part;intracellular part;macromolecular complex;membrane;membrane coat;membrane part;organelle membrane;organelle part;protein complex;vesicle coat	cellular component organization;cellular membrane organization;cellular process;establishment of localization;Golgi vesicle transport;membrane organization;protein transport;transport;vesicle-mediated transport	cell part;cytosol;macromolecular complex;membrane;protein complex	YDL195W	SEC31B|SEC31A	Mitotic	Plo1		0.523834	0.528709	0.536884	0.429406	0.364007	0.256423	0.215629	0.210677	0.221862	0.219959	0.210699	0.220936		0.523834	0.528709	0.536884	0.429406	0.364007	0.256423	0.215629	0.210677	0.221862	0.219959	0.210699	0.220936		0.998846	6.33421e-131	8.8118	NaN
O136379022	O13637	S	902	SPBC8D2.20c	sec31		COPII-coated vesicle component Sec31 (predicted)	FPGASSAQPAAMSRTSSVSTLPPPPPTASMT	_T(ph)SSVSTLPPPPPTASM(ox)TASAPAIASPPPPK_	cellular component organization;cellular component organization or biogenesis;cellular membrane organization;cellular process;ER to Golgi vesicle-mediated transport;establishment of localization;establishment of localization in cell;establishment of protein localization;Golgi vesicle transport;intracellular protein transport;intracellular transport;membrane organization;nuclear envelope organizat…		cell part;COPII vesicle coat;cytoplasmic part;cytoplasmic vesicle part;cytosol;endoplasmic reticulum membrane;endoplasmic reticulum part;intracellular organelle part;intracellular part;macromolecular complex;membrane;membrane coat;membrane part;organelle membrane;organelle part;protein complex;vesicle coat	cellular component organization;cellular membrane organization;cellular process;establishment of localization;Golgi vesicle transport;membrane organization;protein transport;transport;vesicle-mediated transport	cell part;cytosol;macromolecular complex;membrane;protein complex	YDL195W	SEC31B|SEC31A				NaN	NaN	NaN	NaN	NaN	0.802053	NaN	NaN	NaN	NaN	NaN	NaN		NaN	NaN	NaN	NaN	NaN	NaN	NaN	NaN	NaN	NaN	NaN	NaN		0.323216	4.45699e-08	NaN	NaN
O136379032	O13637	S	903	SPBC8D2.20c	sec31		COPII-coated vesicle component Sec31 (predicted)	PGASSAQPAAMSRTSSVSTLPPPPPTASMTA	_T(ph)SSVSTLPPPPPTASM(ox)TASAPAIASPPPPK_	cellular component organization;cellular component organization or biogenesis;cellular membrane organization;cellular process;ER to Golgi vesicle-mediated transport;establishment of localization;establishment of localization in cell;establishment of protein localization;Golgi vesicle transport;intracellular protein transport;intracellular transport;membrane organization;nuclear envelope organizat…		cell part;COPII vesicle coat;cytoplasmic part;cytoplasmic vesicle part;cytosol;endoplasmic reticulum membrane;endoplasmic reticulum part;intracellular organelle part;intracellular part;macromolecular complex;membrane;membrane coat;membrane part;organelle membrane;organelle part;protein complex;vesicle coat	cellular component organization;cellular membrane organization;cellular process;establishment of localization;Golgi vesicle transport;membrane organization;protein transport;transport;vesicle-mediated transport	cell part;cytosol;macromolecular complex;membrane;protein complex	YDL195W	SEC31B|SEC31A				NaN	NaN	NaN	NaN	NaN	0.802053	NaN	NaN	NaN	NaN	NaN	NaN		NaN	NaN	NaN	NaN	NaN	NaN	NaN	NaN	NaN	NaN	NaN	NaN		0.323216	4.45699e-08	NaN	NaN
O136379052	O13637	S	905	SPBC8D2.20c	sec31		COPII-coated vesicle component Sec31 (predicted)	ASSAQPAAMSRTSSVSTLPPPPPTASMTASA	_TSSVS(ph)TLPPPPPTASMTASAPAIASPPPPK_	cellular component organization;cellular component organization or biogenesis;cellular membrane organization;cellular process;ER to Golgi vesicle-mediated transport;establishment of localization;establishment of localization in cell;establishment of protein localization;Golgi vesicle transport;intracellular protein transport;intracellular transport;membrane organization;nuclear envelope organizat…		cell part;COPII vesicle coat;cytoplasmic part;cytoplasmic vesicle part;cytosol;endoplasmic reticulum membrane;endoplasmic reticulum part;intracellular organelle part;intracellular part;macromolecular complex;membrane;membrane coat;membrane part;organelle membrane;organelle part;protein complex;vesicle coat	cellular component organization;cellular membrane organization;cellular process;establishment of localization;Golgi vesicle transport;membrane organization;protein transport;transport;vesicle-mediated transport	cell part;cytosol;macromolecular complex;membrane;protein complex	YDL195W	SEC31B|SEC31A				NaN	NaN	NaN	NaN	NaN	0.802053	NaN	NaN	NaN	NaN	NaN	NaN		NaN	NaN	NaN	NaN	NaN	NaN	NaN	NaN	NaN	NaN	NaN	NaN		0.391165	1.97984e-08	NaN	NaN
O136379192	O13637	S	919	SPBC8D2.20c	sec31		COPII-coated vesicle component Sec31 (predicted)	VSTLPPPPPTASMTASAPAIASPPPPKVGET	_TSSVSTLPPPPPTASMTAS(ph)APAIASPPPPK_	cellular component organization;cellular component organization or biogenesis;cellular membrane organization;cellular process;ER to Golgi vesicle-mediated transport;establishment of localization;establishment of localization in cell;establishment of protein localization;Golgi vesicle transport;intracellular protein transport;intracellular transport;membrane organization;nuclear envelope organizat…		cell part;COPII vesicle coat;cytoplasmic part;cytoplasmic vesicle part;cytosol;endoplasmic reticulum membrane;endoplasmic reticulum part;intracellular organelle part;intracellular part;macromolecular complex;membrane;membrane coat;membrane part;organelle membrane;organelle part;protein complex;vesicle coat	cellular component organization;cellular membrane organization;cellular process;establishment of localization;Golgi vesicle transport;membrane organization;protein transport;transport;vesicle-mediated transport	cell part;cytosol;macromolecular complex;membrane;protein complex	YDL195W	SEC31B|SEC31A				1.00719	NaN	0.945448	NaN	NaN	NaN	NaN	NaN	NaN	NaN	NaN	NaN		1.00719	NaN	0.945448	NaN	NaN	NaN	NaN	NaN	NaN	NaN	NaN	NaN		0.785383	0.000627744	NaN	NaN
O136379252	O13637	S	925	SPBC8D2.20c	sec31		COPII-coated vesicle component Sec31 (predicted)	PPPTASMTASAPAIASPPPPKVGETYHPPTA	_TSSVSTLPPPPPTASM(ox)TASAPAIAS(ph)PPPPK_	cellular component organization;cellular component organization or biogenesis;cellular membrane organization;cellular process;ER to Golgi vesicle-mediated transport;establishment of localization;establishment of localization in cell;establishment of protein localization;Golgi vesicle transport;intracellular protein transport;intracellular transport;membrane organization;nuclear envelope organizat…		cell part;COPII vesicle coat;cytoplasmic part;cytoplasmic vesicle part;cytosol;endoplasmic reticulum membrane;endoplasmic reticulum part;intracellular organelle part;intracellular part;macromolecular complex;membrane;membrane coat;membrane part;organelle membrane;organelle part;protein complex;vesicle coat	cellular component organization;cellular membrane organization;cellular process;establishment of localization;Golgi vesicle transport;membrane organization;protein transport;transport;vesicle-mediated transport	cell part;cytosol;macromolecular complex;membrane;protein complex	YDL195W	SEC31B|SEC31A				NaN	1.03881	0.901957	NaN	0.870853	0.629723	0.587475	0.544514	0.596766	NaN	1.09527	0.831878		NaN	1.03881	0.901957	NaN	0.870853	0.629723	0.587475	0.544514	0.596766	NaN	1.09527	0.831878		0.999987	4.91027e-12	NaN	NaN
O136379523	O13637	S	952	SPBC8D2.20c	sec31		COPII-coated vesicle component Sec31 (predicted)	PPTASGTRVPPVQQPSHPNPYTPVAPQSPVA	_VPPVQQPS(ph)HPNPYT(ph)PVAPQSPVAAASR_	cellular component organization;cellular component organization or biogenesis;cellular membrane organization;cellular process;ER to Golgi vesicle-mediated transport;establishment of localization;establishment of localization in cell;establishment of protein localization;Golgi vesicle transport;intracellular protein transport;intracellular transport;membrane organization;nuclear envelope organizat…		cell part;COPII vesicle coat;cytoplasmic part;cytoplasmic vesicle part;cytosol;endoplasmic reticulum membrane;endoplasmic reticulum part;intracellular organelle part;intracellular part;macromolecular complex;membrane;membrane coat;membrane part;organelle membrane;organelle part;protein complex;vesicle coat	cellular component organization;cellular membrane organization;cellular process;establishment of localization;Golgi vesicle transport;membrane organization;protein transport;transport;vesicle-mediated transport	cell part;cytosol;macromolecular complex;membrane;protein complex	YDL195W	SEC31B|SEC31A				1.67457	1.75815	1.50317	1.62965	1.42886	1.59129	1.61376	1.41145	1.28172	1.28874	0.938791	0.966557		NaN	NaN	NaN	NaN	NaN	NaN	NaN	NaN	NaN	NaN	NaN	NaN		0.682458	2.33255e-89	NaN	NaN
O136379643	O13637	S	964	SPBC8D2.20c	sec31		COPII-coated vesicle component Sec31 (predicted)	QQPSHPNPYTPVAPQSPVAAASRISSSPNMP	_VPPVQQPSHPNPYTPVAPQS(ph)PVAAAS(ph)R_	cellular component organization;cellular component organization or biogenesis;cellular membrane organization;cellular process;ER to Golgi vesicle-mediated transport;establishment of localization;establishment of localization in cell;establishment of protein localization;Golgi vesicle transport;intracellular protein transport;intracellular transport;membrane organization;nuclear envelope organizat…		cell part;COPII vesicle coat;cytoplasmic part;cytoplasmic vesicle part;cytosol;endoplasmic reticulum membrane;endoplasmic reticulum part;intracellular organelle part;intracellular part;macromolecular complex;membrane;membrane coat;membrane part;organelle membrane;organelle part;protein complex;vesicle coat	cellular component organization;cellular membrane organization;cellular process;establishment of localization;Golgi vesicle transport;membrane organization;protein transport;transport;vesicle-mediated transport	cell part;cytosol;macromolecular complex;membrane;protein complex	YDL195W	SEC31B|SEC31A				1.29122	1.3151	1.28996	1.31106	1.28917	1.34244	1.28335	1.33481	1.29678	1.3416	1.40447	1.3377		1.29122	1.3151	1.28996	1.31106	1.28917	1.34244	1.28335	1.33481	1.29678	1.3416	1.40447	1.3377		1	3.82228e-79	5.5259	5.484
O136379703	O13637	S	970	SPBC8D2.20c	sec31		COPII-coated vesicle component Sec31 (predicted)	NPYTPVAPQSPVAAASRISSSPNMPPSNPYT	_VPPVQQPSHPNPYTPVAPQS(ph)PVAAAS(ph)R_	cellular component organization;cellular component organization or biogenesis;cellular membrane organization;cellular process;ER to Golgi vesicle-mediated transport;establishment of localization;establishment of localization in cell;establishment of protein localization;Golgi vesicle transport;intracellular protein transport;intracellular transport;membrane organization;nuclear envelope organizat…		cell part;COPII vesicle coat;cytoplasmic part;cytoplasmic vesicle part;cytosol;endoplasmic reticulum membrane;endoplasmic reticulum part;intracellular organelle part;intracellular part;macromolecular complex;membrane;membrane coat;membrane part;organelle membrane;organelle part;protein complex;vesicle coat	cellular component organization;cellular membrane organization;cellular process;establishment of localization;Golgi vesicle transport;membrane organization;protein transport;transport;vesicle-mediated transport	cell part;cytosol;macromolecular complex;membrane;protein complex	YDL195W	SEC31B|SEC31A				NaN	NaN	NaN	1.69935	NaN	NaN	NaN	NaN	1.37663	NaN	NaN	NaN		NaN	NaN	NaN	NaN	NaN	NaN	NaN	NaN	NaN	NaN	NaN	NaN		1	5.50637e-18	NaN	NaN
O136482082	O13648	S	208	SPBC8D2.10c	rmt3		type I ribosomal protein arginine N-methyltransferase Rmt3	KDKMNELTSQTTDQLSVTPKKADNDSYYFES	_MNELTSQTTDQLS(ph)VTPK_	cellular component biogenesis;cellular component biogenesis at cellular level;cellular component organization or biogenesis;cellular component organization or biogenesis at cellular level;cellular macromolecule metabolic process;cellular metabolic process;cellular process;cellular protein metabolic process;macromolecule metabolic process;macromolecule methylation;macromolecule modification;metabo…	arginine N-methyltransferase activity;binding;catalytic activity;cation binding;ion binding;metal ion binding;methyltransferase activity;N-methyltransferase activity;protein methyltransferase activity;protein-arginine N-methyltransferase activity;ribonucleoprotein binding;ribosome binding;S-adenosylmethionine-dependent methyltransferase activity;transferase activity;transferase activity, transfer…	cell part;cytoplasmic part;cytosol;intracellular non-membrane-bounded organelle;intracellular organelle;intracellular part;macromolecular complex;non-membrane-bounded organelle;organelle;ribonucleoprotein complex;ribosome	cellular metabolic process;cellular process;macromolecule metabolic process;macromolecule modification;metabolic process;one-carbon metabolic process;peptidyl-amino acid modification;primary metabolic process;protein alkylation;protein metabolic process;protein modification process;ribosome biogenesis;small molecule metabolic process	cell part;cytosol;intracellular non-membrane-bounded organelle;intracellular organelle;macromolecular complex;organelle;ribonucleoprotein complex;ribosome	NONE	PRMT3				NaN	NaN	NaN	NaN	NaN	0.560444	NaN	NaN	NaN	NaN	NaN	NaN		NaN	NaN	NaN	NaN	NaN	0.560444	NaN	NaN	NaN	NaN	NaN	NaN		0.566217	3.60185e-05	NaN	NaN
O136573452	O13657	S	345	SPBC27B12.12c			CorA family magnesium ion transmembrane transporter (predicted)	STHSSIADNEDREVDSQVDENTRVVEEDVCF	_EVDS(ph)QVDENTR_	response to chemical stimulus;response to inorganic substance;response to metal ion;response to nickel ion;response to stimulus	cation transmembrane transporter activity;divalent inorganic cation transmembrane transporter activity;inorganic cation transmembrane transporter activity;ion transmembrane transporter activity;magnesium ion transmembrane transporter activity;metal ion transmembrane transporter activity;substrate-specific transmembrane transporter activity;substrate-specific transporter activity;transmembrane tra…	cell part;cytoplasm;integral to membrane;integral to plasma membrane;intracellular part;intrinsic to membrane;intrinsic to plasma membrane;membrane part;plasma membrane part	response to chemical stimulus;response to stimulus	cell part;cytoplasm	YOL130W	NONE				0.999001	0.877809	0.981643	0.905961	0.791327	0.891902	0.99226	NaN	1.07503	1.08814	1.02554	0.95048		0.999001	0.877809	0.981643	0.905961	0.791327	0.891902	0.99226	NaN	1.07503	1.08814	1.02554	0.95048		1	1.04195e-24	3.4473	3.7985
O136573302	O13657	S	330	SPBC27B12.12c			CorA family magnesium ion transmembrane transporter (predicted)	AQFSDETFTVQPRLKSTHSSIADNEDREVDS	_LKS(ph)THS(ph)S(ph)IADNEDR_	response to chemical stimulus;response to inorganic substance;response to metal ion;response to nickel ion;response to stimulus	cation transmembrane transporter activity;divalent inorganic cation transmembrane transporter activity;inorganic cation transmembrane transporter activity;ion transmembrane transporter activity;magnesium ion transmembrane transporter activity;metal ion transmembrane transporter activity;substrate-specific transmembrane transporter activity;substrate-specific transporter activity;transmembrane tra…	cell part;cytoplasm;integral to membrane;integral to plasma membrane;intracellular part;intrinsic to membrane;intrinsic to plasma membrane;membrane part;plasma membrane part	response to chemical stimulus;response to stimulus	cell part;cytoplasm	YOL130W	NONE				1.14696	1.25042	1.21792	1.14443	1.13044	1.20068	0.878812	0.886603	1.02875	0.934405	0.93362	0.775374		NaN	NaN	NaN	NaN	NaN	NaN	NaN	NaN	NaN	NaN	NaN	NaN		0.999993	2.07197e-26	NaN	17.315
O136573332	O13657	S	333	SPBC27B12.12c			CorA family magnesium ion transmembrane transporter (predicted)	SDETFTVQPRLKSTHSSIADNEDREVDSQVD	_LKS(ph)THS(ph)S(ph)IADNEDR_	response to chemical stimulus;response to inorganic substance;response to metal ion;response to nickel ion;response to stimulus	cation transmembrane transporter activity;divalent inorganic cation transmembrane transporter activity;inorganic cation transmembrane transporter activity;ion transmembrane transporter activity;magnesium ion transmembrane transporter activity;metal ion transmembrane transporter activity;substrate-specific transmembrane transporter activity;substrate-specific transporter activity;transmembrane tra…	cell part;cytoplasm;integral to membrane;integral to plasma membrane;intracellular part;intrinsic to membrane;intrinsic to plasma membrane;membrane part;plasma membrane part	response to chemical stimulus;response to stimulus	cell part;cytoplasm	YOL130W	NONE				0.646454	2.33416	1.95599	1.99732	1.13044	1.20068	0.878812	0.943218	1.02875	0.906701	0.93362	0.775374		0.646454	2.33416	1.95599	1.99732	NaN	NaN	NaN	NaN	NaN	NaN	NaN	NaN		0.999997	2.07197e-26	NaN	NaN
O136573342	O13657	S	334	SPBC27B12.12c			CorA family magnesium ion transmembrane transporter (predicted)	DETFTVQPRLKSTHSSIADNEDREVDSQVDE	_LKS(ph)THS(ph)S(ph)IADNEDR_	response to chemical stimulus;response to inorganic substance;response to metal ion;response to nickel ion;response to stimulus	cation transmembrane transporter activity;divalent inorganic cation transmembrane transporter activity;inorganic cation transmembrane transporter activity;ion transmembrane transporter activity;magnesium ion transmembrane transporter activity;metal ion transmembrane transporter activity;substrate-specific transmembrane transporter activity;substrate-specific transporter activity;transmembrane tra…	cell part;cytoplasm;integral to membrane;integral to plasma membrane;intracellular part;intrinsic to membrane;intrinsic to plasma membrane;membrane part;plasma membrane part	response to chemical stimulus;response to stimulus	cell part;cytoplasm	YOL130W	NONE				1.28728	2.33416	1.08199	1.18701	1.02642	0.954745	0.868433	0.886603	1.09823	0.934405	0.919794	0.784314		NaN	2.33416	NaN	NaN	NaN	NaN	NaN	NaN	NaN	NaN	NaN	NaN		1	2.07197e-26	NaN	NaN
O136574492	O13657	S	449	SPBC27B12.12c			CorA family magnesium ion transmembrane transporter (predicted)	AEVPLRSSYYSGGRRSVTSMSDSPYRFSFFS	_RS(ph)VTS(ph)MSDSPYR_	response to chemical stimulus;response to inorganic substance;response to metal ion;response to nickel ion;response to stimulus	cation transmembrane transporter activity;divalent inorganic cation transmembrane transporter activity;inorganic cation transmembrane transporter activity;ion transmembrane transporter activity;magnesium ion transmembrane transporter activity;metal ion transmembrane transporter activity;substrate-specific transmembrane transporter activity;substrate-specific transporter activity;transmembrane tra…	cell part;cytoplasm;integral to membrane;integral to plasma membrane;intracellular part;intrinsic to membrane;intrinsic to plasma membrane;membrane part;plasma membrane part	response to chemical stimulus;response to stimulus	cell part;cytoplasm	YOL130W	NONE				1.68203	1.36121	0.988142	1.29815	1.2269	1.24794	1.37794	1.26958	1.56605	4.68494	0.894935	0.842957		1.68203	NaN	NaN	NaN	NaN	NaN	NaN	NaN	NaN	NaN	NaN	NaN		0.999785	0.00126449	5.4003	21.495
O136574522	O13657	S	452	SPBC27B12.12c			CorA family magnesium ion transmembrane transporter (predicted)	PLRSSYYSGGRRSVTSMSDSPYRFSFFSSNQ	_RS(ph)VTS(ph)MSDSPYR_	response to chemical stimulus;response to inorganic substance;response to metal ion;response to nickel ion;response to stimulus	cation transmembrane transporter activity;divalent inorganic cation transmembrane transporter activity;inorganic cation transmembrane transporter activity;ion transmembrane transporter activity;magnesium ion transmembrane transporter activity;metal ion transmembrane transporter activity;substrate-specific transmembrane transporter activity;substrate-specific transporter activity;transmembrane tra…	cell part;cytoplasm;integral to membrane;integral to plasma membrane;intracellular part;intrinsic to membrane;intrinsic to plasma membrane;membrane part;plasma membrane part	response to chemical stimulus;response to stimulus	cell part;cytoplasm	YOL130W	NONE				1.58118	1.16928	0.915919	1.29815	1.26529	1.24794	1.37794	1.26958	1.56605	4.68494	0.850268	0.842957		NaN	NaN	NaN	NaN	NaN	NaN	NaN	NaN	NaN	NaN	NaN	NaN		0.81601	0.00126449	NaN	NaN
O136573024	O13657	S	302	SPBC27B12.12c			CorA family magnesium ion transmembrane transporter (predicted)	AVDCPHTTIPKPPYQSDTDLTELPTKSTAQF	_SCSAAVDCPHTTIPKPPYQS(ph)DTDLTELPTK_	response to chemical stimulus;response to inorganic substance;response to metal ion;response to nickel ion;response to stimulus	cation transmembrane transporter activity;divalent inorganic cation transmembrane transporter activity;inorganic cation transmembrane transporter activity;ion transmembrane transporter activity;magnesium ion transmembrane transporter activity;metal ion transmembrane transporter activity;substrate-specific transmembrane transporter activity;substrate-specific transporter activity;transmembrane tra…	cell part;cytoplasm;integral to membrane;integral to plasma membrane;intracellular part;intrinsic to membrane;intrinsic to plasma membrane;membrane part;plasma membrane part	response to chemical stimulus;response to stimulus	cell part;cytoplasm	YOL130W	NONE				1.19373	NaN	1.2055	NaN	NaN	1.16067	NaN	1.42458	NaN	NaN	1.02804	NaN		1.19373	NaN	1.2055	NaN	NaN	1.16067	NaN	1.42458	NaN	NaN	1.02804	NaN		0.646582	8.01984e-09	NaN	NaN
O136573182	O13657	S	318	SPBC27B12.12c			CorA family magnesium ion transmembrane transporter (predicted)	DTDLTELPTKSTAQFSDETFTVQPRLKSTHS	_STAQFS(ph)DETFTVQPR_	response to chemical stimulus;response to inorganic substance;response to metal ion;response to nickel ion;response to stimulus	cation transmembrane transporter activity;divalent inorganic cation transmembrane transporter activity;inorganic cation transmembrane transporter activity;ion transmembrane transporter activity;magnesium ion transmembrane transporter activity;metal ion transmembrane transporter activity;substrate-specific transmembrane transporter activity;substrate-specific transporter activity;transmembrane tra…	cell part;cytoplasm;integral to membrane;integral to plasma membrane;intracellular part;intrinsic to membrane;intrinsic to plasma membrane;membrane part;plasma membrane part	response to chemical stimulus;response to stimulus	cell part;cytoplasm	YOL130W	NONE				0.917936	1.13906	1.28236	0.98629	0.990982	0.947688	0.998802	0.987752	1.0629	1.05924	1.05254	0.846024		0.917936	1.13906	1.28236	0.98629	0.990982	0.947688	0.998802	0.987752	1.0629	1.05924	1.05254	0.846024		0.996052	3.99595e-09	6.6301	8.0224
O136582004	O13658	S	200	SPBC27B12.11c	pho7		transcription factor Pho7	LQGAGVKADINPYNLSPYSQYGPEGTAYSNA	_ADINPYNLS(ph)PYSQYGPEGTAYSNAQAHHQDGAPLQR_		binding;cation binding;core promoter proximal region DNA binding;core promoter proximal region sequence-specific DNA binding;DNA binding;ion binding;metal ion binding;nucleic acid binding;nucleic acid binding transcription factor activity;regulatory region DNA binding;regulatory region nucleic acid binding;RNA polymerase II core promoter proximal region sequence-specific DNA binding;RNA polymeras…	cell part;cytoplasmic part;cytosol;intracellular membrane-bounded organelle;intracellular organelle;intracellular part;membrane-bounded organelle;nucleus;organelle		cell part;cytosol;intracellular membrane-bounded organelle;intracellular organelle;nucleus;organelle	NONE	NONE				1.40803	1.30431	0.996314	NaN	NaN	1.08791	0.808931	0.779788	0.821963	0.614968	0.859476	NaN		1.40803	1.30431	0.996314	NaN	NaN	1.08791	0.808931	0.779788	0.821963	0.614968	0.859476	NaN		0.942255	4.60685e-12	NaN	NaN
O136584612	O13658	S	461	SPBC27B12.11c	pho7		transcription factor Pho7	SSAGSKPFNRKSRNRSFTNPVGMTEEHFLRE	_S(ph)FTNPVGMTEEHFLR_		binding;cation binding;core promoter proximal region DNA binding;core promoter proximal region sequence-specific DNA binding;DNA binding;ion binding;metal ion binding;nucleic acid binding;nucleic acid binding transcription factor activity;regulatory region DNA binding;regulatory region nucleic acid binding;RNA polymerase II core promoter proximal region sequence-specific DNA binding;RNA polymeras…	cell part;cytoplasmic part;cytosol;intracellular membrane-bounded organelle;intracellular organelle;intracellular part;membrane-bounded organelle;nucleus;organelle		cell part;cytosol;intracellular membrane-bounded organelle;intracellular organelle;nucleus;organelle	NONE	NONE				1.38562	1.25078	1.25332	1.27432	1.33622	1.23276	0.990589	1.03055	1.20929	1.0281	1.00606	0.784683		1.38562	1.25078	1.25332	1.27432	1.33622	1.23276	0.990589	1.03055	1.20929	1.0281	1.00606	0.784683		0.988843	3.79512e-13	NaN	7.0963
O136582572	O13658	S	257	SPBC27B12.11c	pho7		transcription factor Pho7	FGSAGSPSPNRSLNVSNNTTPPLSTVNKIIK	_SLNVS(ph)NNTTPPLSTVNK_		binding;cation binding;core promoter proximal region DNA binding;core promoter proximal region sequence-specific DNA binding;DNA binding;ion binding;metal ion binding;nucleic acid binding;nucleic acid binding transcription factor activity;regulatory region DNA binding;regulatory region nucleic acid binding;RNA polymerase II core promoter proximal region sequence-specific DNA binding;RNA polymeras…	cell part;cytoplasmic part;cytosol;intracellular membrane-bounded organelle;intracellular organelle;intracellular part;membrane-bounded organelle;nucleus;organelle		cell part;cytosol;intracellular membrane-bounded organelle;intracellular organelle;nucleus;organelle	NONE	NONE				NaN	NaN	0.0440315	NaN	NaN	NaN	NaN	NaN	NaN	NaN	NaN	NaN		NaN	NaN	0.0440315	NaN	NaN	NaN	NaN	NaN	NaN	NaN	NaN	NaN		0.331992	6.40831e-10	NaN	NaN
O136582382	O13658	S	238	SPBC27B12.11c	pho7		transcription factor Pho7	APLQRVCSAPDPPKTSMPPFGSAGSPSPNRS	_T(ph)S(ph)M(ox)PPFGSAGSPS(ph)PNR_		binding;cation binding;core promoter proximal region DNA binding;core promoter proximal region sequence-specific DNA binding;DNA binding;ion binding;metal ion binding;nucleic acid binding;nucleic acid binding transcription factor activity;regulatory region DNA binding;regulatory region nucleic acid binding;RNA polymerase II core promoter proximal region sequence-specific DNA binding;RNA polymeras…	cell part;cytoplasmic part;cytosol;intracellular membrane-bounded organelle;intracellular organelle;intracellular part;membrane-bounded organelle;nucleus;organelle		cell part;cytosol;intracellular membrane-bounded organelle;intracellular organelle;nucleus;organelle	NONE	NONE				NaN	NaN	NaN	NaN	NaN	NaN	NaN	0.75466	1.11102	NaN	NaN	NaN		NaN	NaN	NaN	NaN	NaN	NaN	NaN	NaN	NaN	NaN	NaN	NaN		0.995585	5.90498e-41	NaN	NaN
O136582442	O13658	S	244	SPBC27B12.11c	pho7		transcription factor Pho7	CSAPDPPKTSMPPFGSAGSPSPNRSLNVSNN	_TSM(ox)PPFGS(ph)AGSPSPNR_		binding;cation binding;core promoter proximal region DNA binding;core promoter proximal region sequence-specific DNA binding;DNA binding;ion binding;metal ion binding;nucleic acid binding;nucleic acid binding transcription factor activity;regulatory region DNA binding;regulatory region nucleic acid binding;RNA polymerase II core promoter proximal region sequence-specific DNA binding;RNA polymeras…	cell part;cytoplasmic part;cytosol;intracellular membrane-bounded organelle;intracellular organelle;intracellular part;membrane-bounded organelle;nucleus;organelle		cell part;cytosol;intracellular membrane-bounded organelle;intracellular organelle;nucleus;organelle	NONE	NONE				NaN	NaN	1.24589	1.25318	1.34158	NaN	NaN	0.755687	NaN	NaN	NaN	1.2822		NaN	NaN	1.24589	1.25318	1.34158	NaN	NaN	0.755687	NaN	NaN	NaN	1.2822		0.993718	1.94159e-06	NaN	NaN
O136582472	O13658	S	247	SPBC27B12.11c	pho7		transcription factor Pho7	PDPPKTSMPPFGSAGSPSPNRSLNVSNNTTP	_TSM(ox)PPFGSAGS(ph)PSPNR_		binding;cation binding;core promoter proximal region DNA binding;core promoter proximal region sequence-specific DNA binding;DNA binding;ion binding;metal ion binding;nucleic acid binding;nucleic acid binding transcription factor activity;regulatory region DNA binding;regulatory region nucleic acid binding;RNA polymerase II core promoter proximal region sequence-specific DNA binding;RNA polymeras…	cell part;cytoplasmic part;cytosol;intracellular membrane-bounded organelle;intracellular organelle;intracellular part;membrane-bounded organelle;nucleus;organelle		cell part;cytosol;intracellular membrane-bounded organelle;intracellular organelle;nucleus;organelle	NONE	NONE				1.02058	1.10941	1.0128	1.03257	1.0204	1.09074	0.917936	0.752955	0.845023	1.10246	1.24556	1.32151		1.02058	1.10941	1.0128	1.03257	1.0204	1.09074	0.917936	0.752955	0.845023	1.10246	1.24556	1.32151		0.996144	8.50652e-61	6.5219	14.956
O136582492	O13658	S	249	SPBC27B12.11c	pho7		transcription factor Pho7	PPKTSMPPFGSAGSPSPNRSLNVSNNTTPPL	_TSMPPFGSAGS(ph)PS(ph)PNR_		binding;cation binding;core promoter proximal region DNA binding;core promoter proximal region sequence-specific DNA binding;DNA binding;ion binding;metal ion binding;nucleic acid binding;nucleic acid binding transcription factor activity;regulatory region DNA binding;regulatory region nucleic acid binding;RNA polymerase II core promoter proximal region sequence-specific DNA binding;RNA polymeras…	cell part;cytoplasmic part;cytosol;intracellular membrane-bounded organelle;intracellular organelle;intracellular part;membrane-bounded organelle;nucleus;organelle		cell part;cytosol;intracellular membrane-bounded organelle;intracellular organelle;nucleus;organelle	NONE	NONE				NaN	0.856018	NaN	NaN	NaN	NaN	NaN	37.9795	1.11102	NaN	NaN	NaN		NaN	NaN	NaN	NaN	NaN	NaN	NaN	NaN	NaN	NaN	NaN	NaN		0.983469	0.00329937	NaN	NaN
O136582302	O13658	S	230	SPBC27B12.11c	pho7		transcription factor Pho7	AQAHHQDGAPLQRVCSAPDPPKTSMPPFGSA	_VCS(ph)APDPPK_		binding;cation binding;core promoter proximal region DNA binding;core promoter proximal region sequence-specific DNA binding;DNA binding;ion binding;metal ion binding;nucleic acid binding;nucleic acid binding transcription factor activity;regulatory region DNA binding;regulatory region nucleic acid binding;RNA polymerase II core promoter proximal region sequence-specific DNA binding;RNA polymeras…	cell part;cytoplasmic part;cytosol;intracellular membrane-bounded organelle;intracellular organelle;intracellular part;membrane-bounded organelle;nucleus;organelle		cell part;cytosol;intracellular membrane-bounded organelle;intracellular organelle;nucleus;organelle	NONE	NONE				0.811359	0.843455	0.8285	0.829394	0.924642	0.736974	0.89222	0.772499	0.811425	1.07152	1.32668	1.35844		0.811359	0.843455	0.8285	0.829394	0.924642	0.736974	0.89222	0.772499	0.811425	1.07152	1.32668	1.35844		1	1.89396e-05	3.3282	2.4118
O13665102	O13665	S	10	SPBC27B12.04c	far11	csc2	SIP/FAR complex subunit, Far11/Csc2	______MAATTASCISFSQFQRLKKLIDSPA	_MAATTASCIS(ph)FSQFQRLK_	cell cycle;cellular process		cell part;cytoplasmic part;fungal-type vacuole;intracellular membrane-bounded organelle;intracellular organelle;intracellular part;lytic vacuole;membrane-bounded organelle;organelle;storage vacuole;vacuole	cell cycle;cellular process	cell part;intracellular membrane-bounded organelle;intracellular organelle;organelle;vacuole	YNL127W	STRIP1|STRIP2				0.965251	0.961446	1.04392	1.06056	0.747496	6.58718	0.976753	NaN	1.02177	1.00104	0.998602	0.98629		0.965251	0.961446	1.04392	1.06056	NaN	NaN	0.976753	NaN	1.02177	1.00104	0.998602	0.98629		0.95557	0.0034653	NaN	NaN
O13665122	O13665	S	12	SPBC27B12.04c	far11	csc2	SIP/FAR complex subunit, Far11/Csc2	____MAATTASCISFSQFQRLKKLIDSPASK	_MAATTASCISFS(ph)QFQRLK_	cell cycle;cellular process		cell part;cytoplasmic part;fungal-type vacuole;intracellular membrane-bounded organelle;intracellular organelle;intracellular part;lytic vacuole;membrane-bounded organelle;organelle;storage vacuole;vacuole	cell cycle;cellular process	cell part;intracellular membrane-bounded organelle;intracellular organelle;organelle;vacuole	YNL127W	STRIP1|STRIP2				3.46332	0.978186	1.04392	0.937119	1.05834	0.885191	NaN	1.02309	0.978761	0.988435	1.05881	1.03672		NaN	0.978186	1.04392	0.937119	1.05834	0.885191	NaN	1.02309	0.978761	0.988435	1.05881	1.03672		0.911931	0.00113621	NaN	NaN
O136655002	O13665	S	500	SPBC27B12.04c	far11	csc2	SIP/FAR complex subunit, Far11/Csc2	SDAVLQRIQDNAVVDSPTEELSEQAARNRKS	_IQDNAVVDS(ph)PTEELSEQAAR_	cell cycle;cellular process		cell part;cytoplasmic part;fungal-type vacuole;intracellular membrane-bounded organelle;intracellular organelle;intracellular part;lytic vacuole;membrane-bounded organelle;organelle;storage vacuole;vacuole	cell cycle;cellular process	cell part;intracellular membrane-bounded organelle;intracellular organelle;organelle;vacuole	YNL127W	STRIP1|STRIP2		Cdc2		2.16525	2.03157	2.08777	2.09446	1.68933	1.82312	1.76735	1.05316	0.620925	0.601106	0.930839	1.16962		2.16525	2.03157	2.08777	2.09446	1.68933	1.82312	1.76735	1.05316	0.620925	0.601106	0.930839	1.16962		0.99994	3.09589e-71	0.040583	0.86634
O13672112	O13672	S	11	SPBC29A3.04	rpl8	rpl701,rpl7a	60S ribosomal protein L7a/L8 (predicted)	_____MAPKSKKVAPSPFAQPKAAKTTKNPL	_VAPS(ph)PFAQPK_	biosynthetic process;cellular biosynthetic process;cellular component biogenesis;cellular component biogenesis at cellular level;cellular component organization or biogenesis;cellular component organization or biogenesis at cellular level;cellular macromolecule biosynthetic process;cellular macromolecule metabolic process;cellular metabolic process;cellular process;cellular protein metabolic proc…	structural constituent of ribosome;structural molecule activity	cell part;cytosolic large ribosomal subunit;intracellular organelle part;intracellular part;large ribosomal subunit;macromolecular complex;organelle part;ribonucleoprotein complex	biosynthetic process;cellular metabolic process;cellular process;cytoplasmic translation;macromolecule metabolic process;metabolic process;primary metabolic process;protein metabolic process;ribosome biogenesis;translation	cell part;macromolecular complex;ribonucleoprotein complex	YHL033C|YLL045C	RPL7A				0.51717	0.514403	0.490028	0.480862	0.473283	0.402917	0.41691	0.378903	0.400465	0.41336	0.342712	0.395946		0.51717	0.514403	0.490028	0.480862	0.473283	0.402917	0.41691	0.378903	0.400465	0.41336	0.342712	0.395946		1	7.15763e-05	34.701	8.7261
O136722132	O13672	S	213	SPBC29A3.04	rpl8	rpl701,rpl7a	60S ribosomal protein L7a/L8 (predicted)	LAVTEVREEDKNELASIVSAVDANFSAKYDE	_NELAS(ph)IVSAVDANFSAK_	biosynthetic process;cellular biosynthetic process;cellular component biogenesis;cellular component biogenesis at cellular level;cellular component organization or biogenesis;cellular component organization or biogenesis at cellular level;cellular macromolecule biosynthetic process;cellular macromolecule metabolic process;cellular metabolic process;cellular process;cellular protein metabolic proc…	structural constituent of ribosome;structural molecule activity	cell part;cytosolic large ribosomal subunit;intracellular organelle part;intracellular part;large ribosomal subunit;macromolecular complex;organelle part;ribonucleoprotein complex	biosynthetic process;cellular metabolic process;cellular process;cytoplasmic translation;macromolecule metabolic process;metabolic process;primary metabolic process;protein metabolic process;ribosome biogenesis;translation	cell part;macromolecular complex;ribonucleoprotein complex	YHL033C|YLL045C	RPL7A				1.01977	0.996214	1.01462	1.01405	0.953925	0.86259	0.908265	0.826515	0.947059	1.00576	0.84969	0.874126		1.01977	0.996214	1.01462	1.01405	0.953925	0.86259	0.908265	0.826515	0.947059	1.00576	0.84969	0.874126		1	3.17574e-113	NaN	8.5002
O136722162	O13672	S	216	SPBC29A3.04	rpl8	rpl701,rpl7a	60S ribosomal protein L7a/L8 (predicted)	TEVREEDKNELASIVSAVDANFSAKYDESRR	_NELASIVS(ph)AVDANFSAK_	biosynthetic process;cellular biosynthetic process;cellular component biogenesis;cellular component biogenesis at cellular level;cellular component organization or biogenesis;cellular component organization or biogenesis at cellular level;cellular macromolecule biosynthetic process;cellular macromolecule metabolic process;cellular metabolic process;cellular process;cellular protein metabolic proc…	structural constituent of ribosome;structural molecule activity	cell part;cytosolic large ribosomal subunit;intracellular organelle part;intracellular part;large ribosomal subunit;macromolecular complex;organelle part;ribonucleoprotein complex	biosynthetic process;cellular metabolic process;cellular process;cytoplasmic translation;macromolecule metabolic process;metabolic process;primary metabolic process;protein metabolic process;ribosome biogenesis;translation	cell part;macromolecular complex;ribonucleoprotein complex	YHL033C|YLL045C	RPL7A				1.0964	1.01637	NaN	0.940557	0.832986	0.869565	0.964692	0.929023	0.902039	0.952109	0.903832	0.926612		1.0964	1.01637	NaN	0.940557	0.832986	0.869565	0.964692	0.929023	0.902039	0.952109	0.903832	0.926612		1	1.26613e-156	NaN	21.713
O13672332	O13672	S	33	SPBC29A3.04	rpl8	rpl701,rpl7a	60S ribosomal protein L7a/L8 (predicted)	AAKTTKNPLFVSRPRSFGIGQDIQPKRDLSR	_S(ph)FGIGQDIQPK_	biosynthetic process;cellular biosynthetic process;cellular component biogenesis;cellular component biogenesis at cellular level;cellular component organization or biogenesis;cellular component organization or biogenesis at cellular level;cellular macromolecule biosynthetic process;cellular macromolecule metabolic process;cellular metabolic process;cellular process;cellular protein metabolic proc…	structural constituent of ribosome;structural molecule activity	cell part;cytosolic large ribosomal subunit;intracellular organelle part;intracellular part;large ribosomal subunit;macromolecular complex;organelle part;ribonucleoprotein complex	biosynthetic process;cellular metabolic process;cellular process;cytoplasmic translation;macromolecule metabolic process;metabolic process;primary metabolic process;protein metabolic process;ribosome biogenesis;translation	cell part;macromolecular complex;ribonucleoprotein complex	YHL033C|YLL045C	RPL7A				0.92773	1.03407	0.995322	0.988338	1.06084	0.931706	0.960892	0.972101	1.14647	1.1324	0.736486	0.813008		0.92773	1.03407	0.995322	0.988338	1.06084	0.931706	0.960892	0.972101	1.14647	1.1324	0.736486	0.813008		1	2.17596e-17	5.3192	2.1112
O136792572	O13679	S	257	SPCC737.05			peroxin Pex28/29 (predicted)	FILWSPQPPKMNRKSSHGSNLPL________	_KSS(ph)HGSNLPL_	cellular component organization;cellular component organization at cellular level;cellular component organization or biogenesis;cellular component organization or biogenesis at cellular level;cellular process;organelle organization;peroxisome organization		cell part;cytoplasmic part;endoplasmic reticulum;integral to membrane;intracellular membrane-bounded organelle;intracellular organelle;intracellular organelle part;intracellular part;intrinsic to membrane;membrane;membrane part;membrane-bounded organelle;microbody;microbody membrane;microbody part;organelle;organelle membrane;organelle part;peroxisomal membrane;peroxisomal part	cellular component organization;cellular process;organelle organization;peroxisome organization	cell part;endoplasmic reticulum;intracellular membrane-bounded organelle;intracellular organelle;membrane;microbody;organelle	YDR479C|YHR150W	NONE				1.21027	NaN	NaN	NaN	NaN	NaN	1.30232	1.04021	0.896861	0.896218	1.00459	1.25948		1.21027	NaN	NaN	NaN	NaN	NaN	1.30232	1.04021	0.896861	0.896218	1.00459	1.25948		0.990669	0.00047015	0.46651	NaN
O136814384	O13681	S	438	SPCC737.03c	ima1		inner nuclear membrane protein Ima1	PMTFLQKKMAALPTSSPVRPMLKPTLQLQNS	_MAALPTS(ph)SPVRPM(ox)LKPT(ph)LQLQNSPLSK_	cellular component organization;cellular component organization or biogenesis;cellular membrane organization;cellular process;membrane organization;nuclear inner membrane organization;nuclear membrane organization		cell part;cytoplasmic part;cytoskeletal part;integral to membrane;integral to nuclear inner membrane;integral to organelle membrane;intracellular organelle part;intracellular part;intrinsic to membrane;intrinsic to nuclear inner membrane;intrinsic to organelle membrane;membrane part;microtubule organizing center;microtubule organizing center attachment site;nuclear membrane part;nuclear part;orga…	cellular component organization;cellular membrane organization;cellular process;membrane organization	cell part;microtubule organizing center	NONE	TMEM201				1.29545	NaN	NaN	NaN	NaN	2.12993	NaN	NaN	NaN	NaN	NaN	NaN		NaN	NaN	NaN	NaN	NaN	NaN	NaN	NaN	NaN	NaN	NaN	NaN		0.445909	1.51856e-05	NaN	NaN
O136814533	O13681	S	453	SPCC737.03c	ima1		inner nuclear membrane protein Ima1	SPVRPMLKPTLQLQNSPLSKLVPQEVGNKVN	_MAALPT(ph)SSPVRPMLKPTLQLQNS(ph)PLSK_	cellular component organization;cellular component organization or biogenesis;cellular membrane organization;cellular process;membrane organization;nuclear inner membrane organization;nuclear membrane organization		cell part;cytoplasmic part;cytoskeletal part;integral to membrane;integral to nuclear inner membrane;integral to organelle membrane;intracellular organelle part;intracellular part;intrinsic to membrane;intrinsic to nuclear inner membrane;intrinsic to organelle membrane;membrane part;microtubule organizing center;microtubule organizing center attachment site;nuclear membrane part;nuclear part;orga…	cellular component organization;cellular membrane organization;cellular process;membrane organization	cell part;microtubule organizing center	NONE	TMEM201				1.5703	1.49432	NaN	1.02381	0.804182	0.847027	NaN	NaN	NaN	NaN	NaN	NaN		NaN	NaN	NaN	NaN	NaN	NaN	NaN	NaN	NaN	NaN	NaN	NaN		0.985999	1.51856e-05	NaN	NaN
O136833163	O13683	S	316	SPAC11E3.02c			C2 domain protein	TLEQHRKIMLSLIPLSSSPNHPIQPIGFPAS	_IMLSLIPLS(ph)SSPNHPIQPIGFPASR_			cell division site;cell part;cell pole;cell tip;cytoplasmic part;cytosol;intracellular part		cell division site;cell part;cytosol	YOR296W	NONE				0.934929	NaN	NaN	NaN	NaN	NaN	NaN	NaN	NaN	NaN	NaN	NaN		NaN	NaN	NaN	NaN	NaN	NaN	NaN	NaN	NaN	NaN	NaN	NaN		0.441044	2.10495e-05	NaN	NaN
O136833173	O13683	S	317	SPAC11E3.02c			C2 domain protein	LEQHRKIMLSLIPLSSSPNHPIQPIGFPASR	_IMLSLIPLS(ph)SSPNHPIQPIGFPASR_			cell division site;cell part;cell pole;cell tip;cytoplasmic part;cytosol;intracellular part		cell division site;cell part;cytosol	YOR296W	NONE				0.934929	NaN	NaN	NaN	NaN	NaN	NaN	NaN	NaN	NaN	NaN	NaN		NaN	NaN	NaN	NaN	NaN	NaN	NaN	NaN	NaN	NaN	NaN	NaN		0.441044	2.10495e-05	NaN	NaN
O136833183	O13683	S	318	SPAC11E3.02c			C2 domain protein	EQHRKIMLSLIPLSSSPNHPIQPIGFPASRK	_IMLSLIPLSSS(ph)PNHPIQPIGFPASR_			cell division site;cell part;cell pole;cell tip;cytoplasmic part;cytosol;intracellular part		cell division site;cell part;cytosol	YOR296W	NONE				0.934929	NaN	NaN	NaN	NaN	0.951747	NaN	NaN	NaN	NaN	NaN	NaN		NaN	NaN	NaN	NaN	NaN	0.951747	NaN	NaN	NaN	NaN	NaN	NaN		0.645483	1.03191e-05	NaN	NaN
O13686103	O13686	S	10	SPAC11E3.05	sea3		ubiquitin-protein ligase E3, coatamer related complex subunit Sea3 (predicted)	______MRELQGDDSSRKSPPSDSVVKNSSP	_ELQGDDSS(ph)RKSPPSDSVVK_		acid-amino acid ligase activity;binding;catalytic activity;cation binding;ion binding;ligase activity;ligase activity, forming carbon-nitrogen bonds;metal ion binding;small conjugating protein ligase activity;transition metal ion binding;ubiquitin-protein ligase activity;zinc ion binding	cell part;cytoplasmic part;fungal-type vacuole membrane;intracellular organelle part;intracellular part;macromolecular complex;membrane;organelle membrane;organelle part;protein complex;vacuolar membrane;vacuolar part		cell part;macromolecular complex;membrane;protein complex	YDR128W	WDR59				1.17592	1.23551	1.08493	0.923617	NaN	1.16846	NaN	NaN	NaN	0.950209	0.87321	0.820681		NaN	NaN	NaN	0.923617	NaN	NaN	NaN	NaN	NaN	0.950209	0.87321	0.820681		0.72171	0.00366134	NaN	NaN
O136861282	O13686	S	128	SPAC11E3.05	sea3		ubiquitin-protein ligase E3, coatamer related complex subunit Sea3 (predicted)	LDNKLNDSKILIKKASNSFANFSESVRSSTI	_KAS(ph)NSFANFSESVR_		acid-amino acid ligase activity;binding;catalytic activity;cation binding;ion binding;ligase activity;ligase activity, forming carbon-nitrogen bonds;metal ion binding;small conjugating protein ligase activity;transition metal ion binding;ubiquitin-protein ligase activity;zinc ion binding	cell part;cytoplasmic part;fungal-type vacuole membrane;intracellular organelle part;intracellular part;macromolecular complex;membrane;organelle membrane;organelle part;protein complex;vacuolar membrane;vacuolar part		cell part;macromolecular complex;membrane;protein complex	YDR128W	WDR59				0.665159	NaN	NaN	NaN	NaN	NaN	NaN	NaN	NaN	NaN	NaN	NaN		0.665159	NaN	NaN	NaN	NaN	NaN	NaN	NaN	NaN	NaN	NaN	NaN		0.999963	0.000535676	14.9	NaN
O136861642	O13686	S	164	SPAC11E3.05	sea3		ubiquitin-protein ligase E3, coatamer related complex subunit Sea3 (predicted)	TPTQRLQGLTSISSSSFDDGSYGSRRISFNS	_LQGLTSISSSS(ph)FDDGSYGSR_		acid-amino acid ligase activity;binding;catalytic activity;cation binding;ion binding;ligase activity;ligase activity, forming carbon-nitrogen bonds;metal ion binding;small conjugating protein ligase activity;transition metal ion binding;ubiquitin-protein ligase activity;zinc ion binding	cell part;cytoplasmic part;fungal-type vacuole membrane;intracellular organelle part;intracellular part;macromolecular complex;membrane;organelle membrane;organelle part;protein complex;vacuolar membrane;vacuolar part		cell part;macromolecular complex;membrane;protein complex	YDR128W	WDR59				0.952925	0.993838	0.613046	0.751089	0.829807	0.803342	0.661463	0.891027	0.753182	0.742005	1.06928	0.972101		0.952925	0.993838	0.613046	0.751089	0.829807	0.803342	0.661463	0.891027	0.753182	0.742005	1.06928	0.972101		0.990337	3.20651e-19	12.241	15.235
O13686232	O13686	S	23	SPAC11E3.05	sea3		ubiquitin-protein ligase E3, coatamer related complex subunit Sea3 (predicted)	DSSRKSPPSDSVVKNSSPIDYEHSLKSLQDE	_NS(ph)SPIDYEHSLK_		acid-amino acid ligase activity;binding;catalytic activity;cation binding;ion binding;ligase activity;ligase activity, forming carbon-nitrogen bonds;metal ion binding;small conjugating protein ligase activity;transition metal ion binding;ubiquitin-protein ligase activity;zinc ion binding	cell part;cytoplasmic part;fungal-type vacuole membrane;intracellular organelle part;intracellular part;macromolecular complex;membrane;organelle membrane;organelle part;protein complex;vacuolar membrane;vacuolar part		cell part;macromolecular complex;membrane;protein complex	YDR128W	WDR59				0.777786	NaN	NaN	NaN	0.732064	0.784498	0.791139	NaN	0.753409	0.92687	NaN	NaN		0.777786	NaN	NaN	NaN	0.732064	0.784498	0.791139	NaN	0.753409	0.92687	NaN	NaN		0.799939	2.04072e-05	NaN	NaN
O13686242	O13686	S	24	SPAC11E3.05	sea3		ubiquitin-protein ligase E3, coatamer related complex subunit Sea3 (predicted)	SSRKSPPSDSVVKNSSPIDYEHSLKSLQDER	_NSS(ph)PIDYEHSLK_		acid-amino acid ligase activity;binding;catalytic activity;cation binding;ion binding;ligase activity;ligase activity, forming carbon-nitrogen bonds;metal ion binding;small conjugating protein ligase activity;transition metal ion binding;ubiquitin-protein ligase activity;zinc ion binding	cell part;cytoplasmic part;fungal-type vacuole membrane;intracellular organelle part;intracellular part;macromolecular complex;membrane;organelle membrane;organelle part;protein complex;vacuolar membrane;vacuolar part		cell part;macromolecular complex;membrane;protein complex	YDR128W	WDR59				0.932923	1.03585	0.809717	0.810898	0.96965	0.859845	0.733084	0.740357	0.794029	0.884173	0.978569	0.897827		0.932923	1.03585	0.809717	0.810898	0.96965	0.859845	0.733084	0.740357	0.794029	0.884173	0.978569	0.897827		0.99991	8.14687e-06	14.578	19.003
O136861762	O13686	S	176	SPAC11E3.05	sea3		ubiquitin-protein ligase E3, coatamer related complex subunit Sea3 (predicted)	SSSSFDDGSYGSRRISFNSQGVSGRLRRNMD	_RIS(ph)FNSQGVSGR_		acid-amino acid ligase activity;binding;catalytic activity;cation binding;ion binding;ligase activity;ligase activity, forming carbon-nitrogen bonds;metal ion binding;small conjugating protein ligase activity;transition metal ion binding;ubiquitin-protein ligase activity;zinc ion binding	cell part;cytoplasmic part;fungal-type vacuole membrane;intracellular organelle part;intracellular part;macromolecular complex;membrane;organelle membrane;organelle part;protein complex;vacuolar membrane;vacuolar part		cell part;macromolecular complex;membrane;protein complex	YDR128W	WDR59				0.726269	0.708516	0.680828	0.772499	0.777907	0.68686	NaN	0.477213	NaN	0.195959	0.329935	NaN		0.726269	0.708516	0.680828	0.772499	0.777907	0.68686	NaN	0.477213	NaN	0.195959	0.329935	NaN		0.999998	6.88588e-94	7.2291	0.95579
O1368722	O13687	S	2	SPAC11E3.07	vma4		V-type ATPase V1 subunit E (predicted)	______________MSLSDEQVQAEMHKMVS	_(ac)S(ph)LSDEQVQAEMHK_	ATP hydrolysis coupled proton transport;biological regulation;cation homeostasis;cation transport;cellular cation homeostasis;cellular chemical homeostasis;cellular homeostasis;cellular ion homeostasis;cellular monovalent inorganic cation homeostasis;cellular process;chemical homeostasis;energy coupled proton transport, against electrochemical gradient;establishment of localization;homeostatic pr…	active transmembrane transporter activity;adenyl nucleotide binding;adenyl ribonucleotide binding;ATP binding;ATPase activity;ATPase activity, coupled;ATPase activity, coupled to movement of substances;ATPase activity, coupled to transmembrane movement of ions;ATPase activity, coupled to transmembrane movement of substances;binding;catalytic activity;cation transmembrane transporter activity;cati…	cell part;cytoplasmic part;fungal-type vacuole membrane;intracellular organelle part;intracellular part;macromolecular complex;membrane;membrane part;organelle membrane;organelle part;protein complex;proton-transporting two-sector ATPase complex, catalytic domain;proton-transporting V-type ATPase, V1 domain;vacuolar membrane;vacuolar part;vacuolar proton-transporting V-type ATPase, V1 domain	biological regulation;cellular homeostasis;cellular ion homeostasis;cellular process;establishment of localization;homeostatic process;hydrogen transport;ion transport;transmembrane transport;transport	cell part;macromolecular complex;membrane;protein complex	YOR332W	ATP6V1E2|ATP6V1E1				0.875427	0.892698	0.875503	0.870246	0.884877	0.865351	0.90843	0.852878	0.868357	0.87858	0.910747	0.928333		0.875427	0.892698	0.875503	0.870246	0.884877	0.865351	0.90843	0.852878	0.868357	0.87858	0.910747	0.928333		0.999991	1.26211e-91	3.7782	6.5254
O1368742	O13687	S	4	SPAC11E3.07	vma4		V-type ATPase V1 subunit E (predicted)	____________MSLSDEQVQAEMHKMVSFI	_(ac)SLS(ph)DEQVQAEM(ox)HK_	ATP hydrolysis coupled proton transport;biological regulation;cation homeostasis;cation transport;cellular cation homeostasis;cellular chemical homeostasis;cellular homeostasis;cellular ion homeostasis;cellular monovalent inorganic cation homeostasis;cellular process;chemical homeostasis;energy coupled proton transport, against electrochemical gradient;establishment of localization;homeostatic pr…	active transmembrane transporter activity;adenyl nucleotide binding;adenyl ribonucleotide binding;ATP binding;ATPase activity;ATPase activity, coupled;ATPase activity, coupled to movement of substances;ATPase activity, coupled to transmembrane movement of ions;ATPase activity, coupled to transmembrane movement of substances;binding;catalytic activity;cation transmembrane transporter activity;cati…	cell part;cytoplasmic part;fungal-type vacuole membrane;intracellular organelle part;intracellular part;macromolecular complex;membrane;membrane part;organelle membrane;organelle part;protein complex;proton-transporting two-sector ATPase complex, catalytic domain;proton-transporting V-type ATPase, V1 domain;vacuolar membrane;vacuolar part;vacuolar proton-transporting V-type ATPase, V1 domain	biological regulation;cellular homeostasis;cellular ion homeostasis;cellular process;establishment of localization;homeostatic process;hydrogen transport;ion transport;transmembrane transport;transport	cell part;macromolecular complex;membrane;protein complex	YOR332W	ATP6V1E2|ATP6V1E1				0.744935	NaN	NaN	0.935716	0.902609	NaN	NaN	1.21647	1.30244	0.855139	1.08578	0.926183		0.744935	NaN	NaN	0.935716	0.902609	NaN	NaN	1.21647	1.30244	0.855139	1.08578	0.926183		0.691989	7.05311e-07	NaN	NaN
O136891453	O13689	S	145	SPAC11E3.10			VanZ-like family protein	YGHVPTIADDLEMQASAAEEEEEGEEDVSKS	_YGHVPTIADDLEMQAS(ph)AAEEEEEGEEDVSK_			cell part;cytoplasmic part;Golgi apparatus;integral to membrane;intracellular membrane-bounded organelle;intracellular organelle;intracellular part;intrinsic to membrane;membrane part;membrane-bounded organelle;organelle		cell part;Golgi apparatus;intracellular membrane-bounded organelle;intracellular organelle;organelle	YJR112W-A	NONE				1.50805	1.4281	1.43367	1.35355	1.50392	1.46748	1.50752	1.49894	1.52052	1.80963	1.67796	NaN		1.50805	1.4281	1.43367	1.35355	1.50392	1.46748	1.50752	1.49894	1.52052	1.80963	1.67796	NaN		1	2.63036e-25	NaN	9.6285
O13690912	O13690	S	91	SPAC11E3.11c	syt22		guanyl-nucleotide exchange factor Syt22	PSMRVKLFGKDKSKASMSTNDLPSHPRSQSV	_AS(ph)M(ox)STNDLPSHPR_	activation of bipolar cell growth;biological regulation;cellular process;establishment of localization;establishment of localization in cell;establishment of protein localization;intracellular protein transport;intracellular transport;positive regulation of biological process;positive regulation of bipolar cell growth;positive regulation of cell growth;positive regulation of cellular component or…	ARF guanyl-nucleotide exchange factor activity;binding;enzyme regulator activity;GTPase regulator activity;guanyl-nucleotide exchange factor activity;lipid binding;nucleoside-triphosphatase regulator activity;phospholipid binding;small GTPase regulator activity	cell cortex of cell tip;cell cortex part;cell part;cytoplasmic part;intracellular part	biological regulation;cellular process;establishment of localization;protein transport;transport;vesicle-mediated transport	cell part	YBL060W	PSD4|PSD3|PSD|PSD2				1.33221	NaN	1.36823	1.26883	NaN	NaN	1.42276	1.24011	1.33009	1.40833	1.15095	NaN		1.33221	NaN	1.36823	1.26883	NaN	NaN	1.42276	1.24011	1.33009	1.40833	1.15095	NaN		0.993247	1.35751e-117	NaN	NaN
O13690932	O13690	S	93	SPAC11E3.11c	syt22		guanyl-nucleotide exchange factor Syt22	MRVKLFGKDKSKASMSTNDLPSHPRSQSVMG	_ASMS(ph)TNDLPSHPR_	activation of bipolar cell growth;biological regulation;cellular process;establishment of localization;establishment of localization in cell;establishment of protein localization;intracellular protein transport;intracellular transport;positive regulation of biological process;positive regulation of bipolar cell growth;positive regulation of cell growth;positive regulation of cellular component or…	ARF guanyl-nucleotide exchange factor activity;binding;enzyme regulator activity;GTPase regulator activity;guanyl-nucleotide exchange factor activity;lipid binding;nucleoside-triphosphatase regulator activity;phospholipid binding;small GTPase regulator activity	cell cortex of cell tip;cell cortex part;cell part;cytoplasmic part;intracellular part	biological regulation;cellular process;establishment of localization;protein transport;transport;vesicle-mediated transport	cell part	YBL060W	PSD4|PSD3|PSD|PSD2				1.29633	1.36078	1.3264	1.25077	1.38662	1.2554	1.3064	1.35755	1.38493	1.23718	1.05931	1.10246		1.29633	1.36078	1.3264	1.25077	1.38662	1.2554	1.3064	1.35755	1.38493	1.23718	1.05931	1.10246		0.998611	5.0312e-15	8.1139	5.8628
O13690232	O13690	S	23	SPAC11E3.11c	syt22		guanyl-nucleotide exchange factor Syt22	AYLKNGNSTPSNDKRSPSSLSQRSKTSTRSS	_RS(ph)PSSLSQR_	activation of bipolar cell growth;biological regulation;cellular process;establishment of localization;establishment of localization in cell;establishment of protein localization;intracellular protein transport;intracellular transport;positive regulation of biological process;positive regulation of bipolar cell growth;positive regulation of cell growth;positive regulation of cellular component or…	ARF guanyl-nucleotide exchange factor activity;binding;enzyme regulator activity;GTPase regulator activity;guanyl-nucleotide exchange factor activity;lipid binding;nucleoside-triphosphatase regulator activity;phospholipid binding;small GTPase regulator activity	cell cortex of cell tip;cell cortex part;cell part;cytoplasmic part;intracellular part	biological regulation;cellular process;establishment of localization;protein transport;transport;vesicle-mediated transport	cell part	YBL060W	PSD4|PSD3|PSD|PSD2				NaN	1.51655	1.30472	1.70707	1.1086	1.36021	NaN	NaN	NaN	NaN	NaN	NaN		NaN	1.51655	1.30472	1.70707	1.1086	1.36021	NaN	NaN	NaN	NaN	NaN	NaN		0.999894	0.000268987	NaN	16.421
O13690262	O13690	S	26	SPAC11E3.11c	syt22		guanyl-nucleotide exchange factor Syt22	KNGNSTPSNDKRSPSSLSQRSKTSTRSSKPF	_RSPS(ph)S(ph)LSQR_	activation of bipolar cell growth;biological regulation;cellular process;establishment of localization;establishment of localization in cell;establishment of protein localization;intracellular protein transport;intracellular transport;positive regulation of biological process;positive regulation of bipolar cell growth;positive regulation of cell growth;positive regulation of cellular component or…	ARF guanyl-nucleotide exchange factor activity;binding;enzyme regulator activity;GTPase regulator activity;guanyl-nucleotide exchange factor activity;lipid binding;nucleoside-triphosphatase regulator activity;phospholipid binding;small GTPase regulator activity	cell cortex of cell tip;cell cortex part;cell part;cytoplasmic part;intracellular part	biological regulation;cellular process;establishment of localization;protein transport;transport;vesicle-mediated transport	cell part	YBL060W	PSD4|PSD3|PSD|PSD2				NaN	NaN	NaN	NaN	1.00888	NaN	NaN	NaN	0.963484	NaN	NaN	NaN		NaN	NaN	NaN	NaN	NaN	NaN	NaN	NaN	NaN	NaN	NaN	NaN		0.983809	0.00287993	NaN	NaN
O136906473	O13690	S	647	SPAC11E3.11c	syt22		guanyl-nucleotide exchange factor Syt22	RDLQGTVNTKEIRSRSALSYQNDRPLATDLP	_S(ph)ALS(ph)YQNDRPLATDLPSVIYNHK_	activation of bipolar cell growth;biological regulation;cellular process;establishment of localization;establishment of localization in cell;establishment of protein localization;intracellular protein transport;intracellular transport;positive regulation of biological process;positive regulation of bipolar cell growth;positive regulation of cell growth;positive regulation of cellular component or…	ARF guanyl-nucleotide exchange factor activity;binding;enzyme regulator activity;GTPase regulator activity;guanyl-nucleotide exchange factor activity;lipid binding;nucleoside-triphosphatase regulator activity;phospholipid binding;small GTPase regulator activity	cell cortex of cell tip;cell cortex part;cell part;cytoplasmic part;intracellular part	biological regulation;cellular process;establishment of localization;protein transport;transport;vesicle-mediated transport	cell part	YBL060W	PSD4|PSD3|PSD|PSD2				1.06146	0.990099	1.07594	1.03031	1.06314	1.0519	0.90009	1.05853	1.09597	0.876732	0.795925	0.72812		1.06146	0.990099	1.07594	1.03031	1.06314	1.0519	0.90009	1.05853	1.09597	0.876732	0.795925	0.72812		0.999997	1.76212e-25	7.1809	7.965
O136906503	O13690	S	650	SPAC11E3.11c	syt22		guanyl-nucleotide exchange factor Syt22	QGTVNTKEIRSRSALSYQNDRPLATDLPSVI	_S(ph)ALS(ph)YQNDRPLATDLPSVIYNHK_	activation of bipolar cell growth;biological regulation;cellular process;establishment of localization;establishment of localization in cell;establishment of protein localization;intracellular protein transport;intracellular transport;positive regulation of biological process;positive regulation of bipolar cell growth;positive regulation of cell growth;positive regulation of cellular component or…	ARF guanyl-nucleotide exchange factor activity;binding;enzyme regulator activity;GTPase regulator activity;guanyl-nucleotide exchange factor activity;lipid binding;nucleoside-triphosphatase regulator activity;phospholipid binding;small GTPase regulator activity	cell cortex of cell tip;cell cortex part;cell part;cytoplasmic part;intracellular part	biological regulation;cellular process;establishment of localization;protein transport;transport;vesicle-mediated transport	cell part	YBL060W	PSD4|PSD3|PSD|PSD2				0.878349	1.10629	1.15223	0.924471	1.02584	0.870322	1.21822	NaN	0.654793	1.30202	1.35895	1.24508		NaN	NaN	NaN	NaN	NaN	NaN	NaN	NaN	NaN	NaN	NaN	NaN		0.999762	2.98502e-12	24.534	NaN
O136905074	O13690	S	507	SPAC11E3.11c	syt22		guanyl-nucleotide exchange factor Syt22	KSFASNESCNSPAIHSLHGNLSPGKSAELKK	_SFASNESCNSPAIHS(ph)LHGNLSPGK_	activation of bipolar cell growth;biological regulation;cellular process;establishment of localization;establishment of localization in cell;establishment of protein localization;intracellular protein transport;intracellular transport;positive regulation of biological process;positive regulation of bipolar cell growth;positive regulation of cell growth;positive regulation of cellular component or…	ARF guanyl-nucleotide exchange factor activity;binding;enzyme regulator activity;GTPase regulator activity;guanyl-nucleotide exchange factor activity;lipid binding;nucleoside-triphosphatase regulator activity;phospholipid binding;small GTPase regulator activity	cell cortex of cell tip;cell cortex part;cell part;cytoplasmic part;intracellular part	biological regulation;cellular process;establishment of localization;protein transport;transport;vesicle-mediated transport	cell part	YBL060W	PSD4|PSD3|PSD|PSD2				NaN	0.457582	0.479363	0.336033	NaN	0.175021	NaN	0.106527	NaN	NaN	0.321151	NaN		NaN	0.457582	0.479363	0.336033	NaN	0.175021	NaN	0.106527	NaN	NaN	0.321151	NaN		0.930011	2.07825e-06	NaN	NaN
O136905133	O13690	S	513	SPAC11E3.11c	syt22		guanyl-nucleotide exchange factor Syt22	ESCNSPAIHSLHGNLSPGKSAELKKLHKRSL	_SFASNESCNSPAIHSLHGNLS(ph)PGK_	activation of bipolar cell growth;biological regulation;cellular process;establishment of localization;establishment of localization in cell;establishment of protein localization;intracellular protein transport;intracellular transport;positive regulation of biological process;positive regulation of bipolar cell growth;positive regulation of cell growth;positive regulation of cellular component or…	ARF guanyl-nucleotide exchange factor activity;binding;enzyme regulator activity;GTPase regulator activity;guanyl-nucleotide exchange factor activity;lipid binding;nucleoside-triphosphatase regulator activity;phospholipid binding;small GTPase regulator activity	cell cortex of cell tip;cell cortex part;cell part;cytoplasmic part;intracellular part	biological regulation;cellular process;establishment of localization;protein transport;transport;vesicle-mediated transport	cell part	YBL060W	PSD4|PSD3|PSD|PSD2	Mitotic			0.434839	0.47081	0.500325	0.397757	0.25935	0.258164	0.365217	0.145459	0.230856	0.240941	0.373148	0.410223		0.434839	0.47081	0.500325	0.397757	0.25935	0.258164	0.365217	0.145459	0.230856	0.240941	0.373148	0.410223		0.997839	4.1435e-10	9.6758	2.8881
O136906132	O13690	S	613	SPAC11E3.11c	syt22		guanyl-nucleotide exchange factor Syt22	LPMGTDELEKSMVRPSTAMYINRQNENAVSI	_SMVRPS(ph)TAMYINR_	activation of bipolar cell growth;biological regulation;cellular process;establishment of localization;establishment of localization in cell;establishment of protein localization;intracellular protein transport;intracellular transport;positive regulation of biological process;positive regulation of bipolar cell growth;positive regulation of cell growth;positive regulation of cellular component or…	ARF guanyl-nucleotide exchange factor activity;binding;enzyme regulator activity;GTPase regulator activity;guanyl-nucleotide exchange factor activity;lipid binding;nucleoside-triphosphatase regulator activity;phospholipid binding;small GTPase regulator activity	cell cortex of cell tip;cell cortex part;cell part;cytoplasmic part;intracellular part	biological regulation;cellular process;establishment of localization;protein transport;transport;vesicle-mediated transport	cell part	YBL060W	PSD4|PSD3|PSD|PSD2				0.971629	0.953743	1.34047	1.14132	1.09093	1.21272	1.23385	1.23548	1.1081	1.14895	NaN	NaN		0.971629	0.953743	1.34047	1.14132	1.09093	1.21272	1.23385	1.23548	1.1081	1.14895	NaN	NaN		0.973422	2.79149e-06	9.1084	22.98
O136906454	O13690	S	645	SPAC11E3.11c	syt22		guanyl-nucleotide exchange factor Syt22	KSRDLQGTVNTKEIRSRSALSYQNDRPLATD	_S(ph)RS(ph)ALSYQNDRPLATDLPSVIYNHK_	activation of bipolar cell growth;biological regulation;cellular process;establishment of localization;establishment of localization in cell;establishment of protein localization;intracellular protein transport;intracellular transport;positive regulation of biological process;positive regulation of bipolar cell growth;positive regulation of cell growth;positive regulation of cellular component or…	ARF guanyl-nucleotide exchange factor activity;binding;enzyme regulator activity;GTPase regulator activity;guanyl-nucleotide exchange factor activity;lipid binding;nucleoside-triphosphatase regulator activity;phospholipid binding;small GTPase regulator activity	cell cortex of cell tip;cell cortex part;cell part;cytoplasmic part;intracellular part	biological regulation;cellular process;establishment of localization;protein transport;transport;vesicle-mediated transport	cell part	YBL060W	PSD4|PSD3|PSD|PSD2				NaN	1.26884	1.20019	1.72476	NaN	NaN	NaN	0.851861	NaN	0.955566	NaN	0.799424		NaN	1.26884	NaN	NaN	NaN	NaN	NaN	NaN	NaN	0.955566	NaN	NaN		0.95678	4.75307e-06	NaN	NaN
O136952953	O13695	S	295	SPAC11G7.01			serine-rich Schizosaccharomyces specific protein	RMQEVEEYGFNPNQPSNFRSPNRAPSTNNRY	_MQEVEEYGFNPNQPS(ph)NFRSPNRAPSTNNR_			cell part;cell surface;integral to membrane;intrinsic to membrane;membrane part		cell part;cell surface	NONE	NONE	Mitotic			0.477897	0.418603	0.432526	0.303905	0.223614	0.169319	0.20109	0.0902039	0.0397551	0.0573592	NaN	NaN		0.477897	0.418603	0.432526	0.303905	0.223614	0.169319	0.20109	0.0902039	0.0397551	0.0573592	NaN	NaN		0.998563	5.42081e-15	50.89	NaN
O136952993	O13695	S	299	SPAC11G7.01			serine-rich Schizosaccharomyces specific protein	VEEYGFNPNQPSNFRSPNRAPSTNNRYRGWN	_MQEVEEYGFNPNQPSNFRS(ph)PNR_			cell part;cell surface;integral to membrane;intrinsic to membrane;membrane part		cell part;cell surface	NONE	NONE	Mitotic	Cdc2		0.459538	0.431388	0.447527	0.325298	0.245218	0.178126	0.231648	0.040838	0.0397551	0.0668539	NaN	NaN		0.459538	0.431388	0.447527	0.325298	0.245218	0.178126	0.231648	0.040838	0.0397551	0.0668539	NaN	NaN		0.995405	7.50659e-06	NaN	2.2192
O137032782	O13703	S	278	SPAC13F5.04c	vta1	new6,SPAC13F5.08,vts1	Vps20 associated protein Vta1 (predicted)	DPTRSTRSSSHIQSLSPESKQTSDGHRPPSP	_SSSHIQSLS(ph)PESK_	cellular process;endosome transport;endosome transport via multivesicular body sorting pathway;establishment of localization;establishment of localization in cell;establishment of protein localization;intracellular transport;late endosome to vacuole transport;late endosome to vacuole transport via multivesicular body sorting pathway;lipid transport;organic substance transport;protein transport;tr…		cell part;cytoplasmic part;endosomal part;endosome;endosome membrane;intracellular membrane-bounded organelle;intracellular organelle;intracellular organelle part;intracellular part;late endosome;membrane;membrane-bounded organelle;multivesicular body;organelle;organelle membrane;organelle part	cellular process;endosome transport;establishment of localization;lipid transport;protein transport;transport;vacuolar transport;vesicle-mediated transport	cell part;endosome;intracellular membrane-bounded organelle;intracellular organelle;membrane;organelle	YLR181C	VTA1				0.288976	0.28687	0.285299	0.270922	0.256509	0.232293	0.233869	0.220177	0.230803	0.231535	0.242683	0.235338		0.288976	0.28687	0.285299	0.270922	0.256509	0.232293	0.233869	0.220177	0.230803	0.231535	0.242683	0.235338		0.999975	2.30989e-29	4.2143	2.8869
O13709522	O13709	S	52	SPAC14C4.01c		SPAC19D5.08c	DUF1770 family protein	QDALQRSGIRSAHGDSGYASSPLRMEHLSSS	_SAHGDS(ph)GYASSPLR_	cellular process;cellular response to stimulus;cellular response to stress;response to stimulus;response to stress		cell part;cytoplasmic part;intracellular membrane-bounded organelle;intracellular organelle;intracellular part;membrane-bounded organelle;mitochondrion;organelle	cellular process;response to stimulus;response to stress	cell part;intracellular membrane-bounded organelle;intracellular organelle;mitochondrion;organelle	NONE	NONE				NaN	NaN	NaN	0.39733	NaN	NaN	NaN	NaN	NaN	NaN	NaN	NaN		NaN	NaN	NaN	0.39733	NaN	NaN	NaN	NaN	NaN	NaN	NaN	NaN		0.553262	4.00703e-08	NaN	NaN
O13709572	O13709	S	57	SPAC14C4.01c		SPAC19D5.08c	DUF1770 family protein	RSGIRSAHGDSGYASSPLRMEHLSSSTIIIN	_SAHGDSGYASS(ph)PLR_	cellular process;cellular response to stimulus;cellular response to stress;response to stimulus;response to stress		cell part;cytoplasmic part;intracellular membrane-bounded organelle;intracellular organelle;intracellular part;membrane-bounded organelle;mitochondrion;organelle	cellular process;response to stimulus;response to stress	cell part;intracellular membrane-bounded organelle;intracellular organelle;mitochondrion;organelle	NONE	NONE	Mitotic			0.475828	0.433257	0.425062	0.37143	0.347753	0.363135	0.318137	0.345113	0.42889	0.495516	0.826583	0.730034		0.475828	0.433257	0.425062	0.37143	0.347753	0.363135	0.318137	0.345113	0.42889	0.495516	0.826583	0.730034		0.997962	1.95435e-47	7.9145	9.7839
O137124023	O13712	S	402	SPAC14C4.05c	man1	heh2,mug61	LEM domain protein Man1, Sad1 interacting factor	LEASNTSTPEKKKFDSQKPDDDSVNEISSDL	_FDS(ph)QKPDDDSVNEISSDLGLSTTGIDR_	attachment of telomeres to nuclear envelope;cell cycle process;cellular component organization;cellular component organization at cellular level;cellular component organization or biogenesis;cellular component organization or biogenesis at cellular level;cellular membrane organization;cellular process;chromosome organization;chromosome segregation;membrane organization;mitotic sister chromatid se…	adenyl nucleotide binding;adenyl ribonucleotide binding;ATP binding;binding;nucleotide binding;purine nucleotide binding;purine ribonucleoside triphosphate binding;purine ribonucleotide binding;ribonucleotide binding	cell part;cytoplasmic part;endoplasmic reticulum;endoplasmic reticulum membrane;endoplasmic reticulum part;integral to membrane;integral to nuclear inner membrane;integral to organelle membrane;intracellular membrane-bounded organelle;intracellular organelle;intracellular organelle part;intracellular part;intrinsic to membrane;intrinsic to nuclear inner membrane;intrinsic to organelle membrane;me…	cellular component organization;cellular membrane organization;cellular process;chromosome organization;chromosome segregation;membrane organization;organelle organization	cell part;endoplasmic reticulum;intracellular membrane-bounded organelle;intracellular organelle;membrane;organelle	YDR458C|YML034W	LEMD3				NaN	NaN	0.586132	NaN	NaN	NaN	NaN	NaN	NaN	NaN	NaN	NaN		NaN	NaN	0.586132	NaN	NaN	NaN	NaN	NaN	NaN	NaN	NaN	NaN		0.527855	2.23187e-05	NaN	NaN
O137124093	O13712	S	409	SPAC14C4.05c	man1	heh2,mug61	LEM domain protein Man1, Sad1 interacting factor	TPEKKKFDSQKPDDDSVNEISSDLGLSTTGI	_FDSQKPDDDS(ph)VNEISSDLGLSTTGIDR_	attachment of telomeres to nuclear envelope;cell cycle process;cellular component organization;cellular component organization at cellular level;cellular component organization or biogenesis;cellular component organization or biogenesis at cellular level;cellular membrane organization;cellular process;chromosome organization;chromosome segregation;membrane organization;mitotic sister chromatid se…	adenyl nucleotide binding;adenyl ribonucleotide binding;ATP binding;binding;nucleotide binding;purine nucleotide binding;purine ribonucleoside triphosphate binding;purine ribonucleotide binding;ribonucleotide binding	cell part;cytoplasmic part;endoplasmic reticulum;endoplasmic reticulum membrane;endoplasmic reticulum part;integral to membrane;integral to nuclear inner membrane;integral to organelle membrane;intracellular membrane-bounded organelle;intracellular organelle;intracellular organelle part;intracellular part;intrinsic to membrane;intrinsic to nuclear inner membrane;intrinsic to organelle membrane;me…	cellular component organization;cellular membrane organization;cellular process;chromosome organization;chromosome segregation;membrane organization;organelle organization	cell part;endoplasmic reticulum;intracellular membrane-bounded organelle;intracellular organelle;membrane;organelle	YDR458C|YML034W	LEMD3				NaN	NaN	NaN	NaN	NaN	NaN	NaN	0.261383	0.244588	0.347463	0.266035	0.334124		NaN	NaN	NaN	NaN	NaN	NaN	NaN	0.261383	0.244588	0.347463	0.266035	0.334124		0.999806	2.85453e-11	NaN	NaN
O137132922	O13713	S	292	SPAC14C4.06c	nab2		poly(A) binding protein Nab2 (predicted)	WRPPSKTEETSLSERSFAVNESEEQLHVPSV	_S(ph)FAVNESEEQLHVPSV_	cellular macromolecule metabolic process;cellular metabolic process;cellular nitrogen compound metabolic process;cellular process;cellular response to cadmium ion;cellular response to chemical stimulus;cellular response to inorganic substance;cellular response to metal ion;cellular response to stimulus;detoxification of cadmium ion;establishment of localization;establishment of localization in ce…	binding;cation binding;ion binding;metal ion binding;mRNA binding;nucleic acid binding;poly(A) RNA binding;poly-purine tract binding;RNA binding;single-stranded RNA binding	cell part;cytoplasm;envelope;intracellular organelle part;intracellular part;nuclear envelope;nuclear part;organelle envelope;organelle part	cellular metabolic process;cellular nitrogen compound metabolic process;cellular process;establishment of localization;macromolecule metabolic process;metabolic process;mRNA metabolic process;mRNA processing;nitrogen compound metabolic process;nuclear transport;nucleobase-containing compound metabolic process;nucleobase-containing compound transport;nucleocytoplasmic transport;primary metabolic p…	cell part;cytoplasm;nuclear envelope	YGL122C	ZC3H14				NaN	NaN	NaN	NaN	NaN	2.44272	NaN	NaN	NaN	NaN	NaN	NaN		NaN	NaN	NaN	NaN	NaN	2.44272	NaN	NaN	NaN	NaN	NaN	NaN		1	2.2779e-17	NaN	NaN
O1371423	O13714	S	2	SPAC14C4.07			transmembrane transporter (predicted)	______________MSSHDDDHTPLLISDPS	_(ac)S(ph)S(ph)HDDDHTPLLISDPSVNKPFR_		transmembrane transporter activity;transporter activity	cell part;cytoplasmic part;fungal-type vacuole membrane;Golgi apparatus;integral to membrane;intracellular membrane-bounded organelle;intracellular organelle;intracellular organelle part;intracellular part;intrinsic to membrane;membrane;membrane part;membrane-bounded organelle;organelle;organelle membrane;organelle part;vacuolar membrane;vacuolar part		cell part;Golgi apparatus;intracellular membrane-bounded organelle;intracellular organelle;membrane;organelle	YJL163C	SLC46A1|SLC46A2				1.11488	1.04576	1.04753	1.0672	1.12794	1.13149	1.0953	1.0832	1.06436	1.09243	1.17676	1.03104		1.11488	1.04576	1.04753	1.0672	1.12794	1.13149	1.0953	1.0832	1.06436	1.09243	1.17676	1.03104		0.999998	8.66923e-80	0.44832	0.39228
O1371433	O13714	S	3	SPAC14C4.07			transmembrane transporter (predicted)	_____________MSSHDDDHTPLLISDPSV	_(ac)S(ph)S(ph)HDDDHTPLLISDPSVNKPFR_		transmembrane transporter activity;transporter activity	cell part;cytoplasmic part;fungal-type vacuole membrane;Golgi apparatus;integral to membrane;intracellular membrane-bounded organelle;intracellular organelle;intracellular organelle part;intracellular part;intrinsic to membrane;membrane;membrane part;membrane-bounded organelle;organelle;organelle membrane;organelle part;vacuolar membrane;vacuolar part		cell part;Golgi apparatus;intracellular membrane-bounded organelle;intracellular organelle;membrane;organelle	YJL163C	SLC46A1|SLC46A2				1.11488	1.04576	1.04753	1.0672	1.12794	1.13149	1.0953	1.0832	1.09268	1.09243	1.17676	1.03104		1.11488	1.04576	1.04753	1.0672	1.12794	1.13149	1.0953	1.0832	1.09268	1.09243	1.17676	1.03104		0.999998	8.66923e-80	0.44832	0.39228
O13714173	O13714	S	17	SPAC14C4.07			transmembrane transporter (predicted)	SSHDDDHTPLLISDPSVNKPFRSRTPSPERE	_(ac)S(ph)SHDDDHTPLLISDPS(ph)VNKPFR_		transmembrane transporter activity;transporter activity	cell part;cytoplasmic part;fungal-type vacuole membrane;Golgi apparatus;integral to membrane;intracellular membrane-bounded organelle;intracellular organelle;intracellular organelle part;intracellular part;intrinsic to membrane;membrane;membrane part;membrane-bounded organelle;organelle;organelle membrane;organelle part;vacuolar membrane;vacuolar part		cell part;Golgi apparatus;intracellular membrane-bounded organelle;intracellular organelle;membrane;organelle	YJL163C	SLC46A1|SLC46A2				NaN	1.85829	2.14358	NaN	NaN	1.7744	NaN	1.67051	NaN	NaN	2.2649	NaN		NaN	NaN	NaN	NaN	NaN	1.7744	NaN	NaN	NaN	NaN	NaN	NaN		0.999954	0.00291278	NaN	NaN
O137181792	O13718	S	179	SPAC14C4.11	vtc2	vtc3	polyphosphate synthetase, VTC complex subunit Vtc2/3 (predicted)	IFSLYNTLRDGLSAPSNSVQVKPKHEHNVDY	_DGLSAPS(ph)NSVQVKPK_	autophagy;catabolic process;cellular catabolic process;cellular component organization;cellular component organization at cellular level;cellular component organization or biogenesis;cellular component organization or biogenesis at cellular level;cellular membrane fusion;cellular membrane organization;cellular metabolic process;cellular process;establishment of localization;establishment of local…		cell part;cytoplasmic part;fungal-type vacuole membrane;integral to membrane;intracellular organelle part;intracellular part;intrinsic to membrane;membrane;membrane part;organelle membrane;organelle part;vacuolar membrane;vacuolar part	autophagy;catabolic process;cellular component organization;cellular membrane organization;cellular metabolic process;cellular process;establishment of localization;membrane fusion;membrane organization;metabolic process;organelle organization;phosphorus metabolic process;transport;vacuolar transport;vacuole organization	cell part;membrane	YFL004W|YPL019C	NONE				1.51665	1.34958	1.31942	1.38372	1.25557	1.29756	1.48322	1.02185	1.07551	1.39585	1.54164	1.24771		1.51665	1.34958	1.31942	1.38372	1.25557	1.29756	1.48322	1.02185	1.07551	1.39585	1.54164	1.24771		0.946815	5.64612e-41	12.534	20.21
O137181812	O13718	S	181	SPAC14C4.11	vtc2	vtc3	polyphosphate synthetase, VTC complex subunit Vtc2/3 (predicted)	SLYNTLRDGLSAPSNSVQVKPKHEHNVDYNS	_DGLSAPSNS(ph)VQVKPK_	autophagy;catabolic process;cellular catabolic process;cellular component organization;cellular component organization at cellular level;cellular component organization or biogenesis;cellular component organization or biogenesis at cellular level;cellular membrane fusion;cellular membrane organization;cellular metabolic process;cellular process;establishment of localization;establishment of local…		cell part;cytoplasmic part;fungal-type vacuole membrane;integral to membrane;intracellular organelle part;intracellular part;intrinsic to membrane;membrane;membrane part;organelle membrane;organelle part;vacuolar membrane;vacuolar part	autophagy;catabolic process;cellular component organization;cellular membrane organization;cellular metabolic process;cellular process;establishment of localization;membrane fusion;membrane organization;metabolic process;organelle organization;phosphorus metabolic process;transport;vacuolar transport;vacuole organization	cell part;membrane	YFL004W|YPL019C	NONE				NaN	1.4189	1.35886	NaN	1.30734	1.30319	1.71919	1.15469	NaN	NaN	1.54411	NaN		NaN	1.4189	1.35886	NaN	1.30734	1.30319	1.71919	1.15469	NaN	NaN	1.54411	NaN		0.852003	9.50808e-09	NaN	NaN
O137185332	O13718	S	533	SPAC14C4.11	vtc2	vtc3	polyphosphate synthetase, VTC complex subunit Vtc2/3 (predicted)	RRNQRVLKQNMTPEPSQPSPLVNRLKANEMH	_QNMTPEPS(ph)QPSPLVNR_	autophagy;catabolic process;cellular catabolic process;cellular component organization;cellular component organization at cellular level;cellular component organization or biogenesis;cellular component organization or biogenesis at cellular level;cellular membrane fusion;cellular membrane organization;cellular metabolic process;cellular process;establishment of localization;establishment of local…		cell part;cytoplasmic part;fungal-type vacuole membrane;integral to membrane;intracellular organelle part;intracellular part;intrinsic to membrane;membrane;membrane part;organelle membrane;organelle part;vacuolar membrane;vacuolar part	autophagy;catabolic process;cellular component organization;cellular membrane organization;cellular metabolic process;cellular process;establishment of localization;membrane fusion;membrane organization;metabolic process;organelle organization;phosphorus metabolic process;transport;vacuolar transport;vacuole organization	cell part;membrane	YFL004W|YPL019C	NONE				NaN	NaN	NaN	0.322186	0.489908	NaN	NaN	NaN	NaN	NaN	NaN	NaN		NaN	NaN	NaN	0.322186	0.489908	NaN	NaN	NaN	NaN	NaN	NaN	NaN		0.506726	7.56451e-06	NaN	NaN
O137185362	O13718	S	536	SPAC14C4.11	vtc2	vtc3	polyphosphate synthetase, VTC complex subunit Vtc2/3 (predicted)	QRVLKQNMTPEPSQPSPLVNRLKANEMHPVS	_QNMTPEPSQPS(ph)PLVNR_	autophagy;catabolic process;cellular catabolic process;cellular component organization;cellular component organization at cellular level;cellular component organization or biogenesis;cellular component organization or biogenesis at cellular level;cellular membrane fusion;cellular membrane organization;cellular metabolic process;cellular process;establishment of localization;establishment of local…		cell part;cytoplasmic part;fungal-type vacuole membrane;integral to membrane;intracellular organelle part;intracellular part;intrinsic to membrane;membrane;membrane part;organelle membrane;organelle part;vacuolar membrane;vacuolar part	autophagy;catabolic process;cellular component organization;cellular membrane organization;cellular metabolic process;cellular process;establishment of localization;membrane fusion;membrane organization;metabolic process;organelle organization;phosphorus metabolic process;transport;vacuolar transport;vacuole organization	cell part;membrane	YFL004W|YPL019C	NONE				0.473216	0.456433	0.441852	0.348809	0.308909	0.27533	0.230245	0.212784	0.200313	0.325351	0.387762	0.340229		0.473216	0.456433	0.441852	0.348809	0.308909	0.27533	0.230245	0.212784	0.200313	0.325351	0.387762	0.340229		0.999999	5.69766e-93	3.2412	3.0002
O13719322	O13719	S	32	SPAC14C4.12c	laf1		Clr6 L associated factor 1 Laf1	KDTCAAAIKAYQYLISPPPSPIPNDKVASTV	_AYQYLIS(ph)PPPS(ph)PIPNDK_	biological regulation;biosynthetic process;cellular biosynthetic process;cellular component organization;cellular component organization at cellular level;cellular component organization or biogenesis;cellular component organization or biogenesis at cellular level;cellular macromolecule biosynthetic process;cellular macromolecule metabolic process;cellular metabolic process;cellular nitrogen comp…	binding;DNA binding;nucleic acid binding	cell part;chromatin remodeling complex;chromosomal part;histone deacetylase complex;intracellular organelle part;intracellular part;macromolecular complex;nuclear chromosome part;nuclear part;nucleoplasm part;organelle part;protein complex;Rpd3L-Expanded complex;Rpd3S complex;Sin3-type complex	biological regulation;biosynthetic process;cellular component organization;cellular metabolic process;cellular nitrogen compound metabolic process;cellular process;chromatin modification;chromatin organization;chromosome organization;macromolecule metabolic process;metabolic process;nitrogen compound metabolic process;nucleobase-containing compound metabolic process;organelle organization;primary…	cell part;chromatin remodeling complex;macromolecular complex;protein complex	YAL034C|YOR338W	NONE				0.493218	0.50674	0.441404	0.478858	0.624727	0.779059	0.959417	1.00565	1.30509	1.08332	1.1546	0.807298		0.493218	0.50674	0.441404	0.478858	0.624727	0.779059	0.959417	1.00565	1.30509	1.08332	1.1546	0.807298		0.999999	5.30452e-06	8.9535	8.9188
O13719362	O13719	S	36	SPAC14C4.12c	laf1		Clr6 L associated factor 1 Laf1	AAAIKAYQYLISPPPSPIPNDKVASTVDVPK	_AYQYLIS(ph)PPPS(ph)PIPNDK_	biological regulation;biosynthetic process;cellular biosynthetic process;cellular component organization;cellular component organization at cellular level;cellular component organization or biogenesis;cellular component organization or biogenesis at cellular level;cellular macromolecule biosynthetic process;cellular macromolecule metabolic process;cellular metabolic process;cellular nitrogen comp…	binding;DNA binding;nucleic acid binding	cell part;chromatin remodeling complex;chromosomal part;histone deacetylase complex;intracellular organelle part;intracellular part;macromolecular complex;nuclear chromosome part;nuclear part;nucleoplasm part;organelle part;protein complex;Rpd3L-Expanded complex;Rpd3S complex;Sin3-type complex	biological regulation;biosynthetic process;cellular component organization;cellular metabolic process;cellular nitrogen compound metabolic process;cellular process;chromatin modification;chromatin organization;chromosome organization;macromolecule metabolic process;metabolic process;nitrogen compound metabolic process;nucleobase-containing compound metabolic process;organelle organization;primary…	cell part;chromatin remodeling complex;macromolecular complex;protein complex	YAL034C|YOR338W	NONE				1.16151	1.15417	1.29944	1.05638	1.09525	0.990884	0.701508	0.547705	0.561262	0.591051	0.566604	0.706714		NaN	NaN	NaN	NaN	NaN	NaN	NaN	NaN	NaN	NaN	NaN	NaN		1	5.30452e-06	11.177	1.6766
O137191363	O13719	S	136	SPAC14C4.12c	laf1		Clr6 L associated factor 1 Laf1	SSFLDVHASNTRKRGSPDTPDSGHSTPHSKG	_RGS(ph)PDTPDSGHSTPHSK_	biological regulation;biosynthetic process;cellular biosynthetic process;cellular component organization;cellular component organization at cellular level;cellular component organization or biogenesis;cellular component organization or biogenesis at cellular level;cellular macromolecule biosynthetic process;cellular macromolecule metabolic process;cellular metabolic process;cellular nitrogen comp…	binding;DNA binding;nucleic acid binding	cell part;chromatin remodeling complex;chromosomal part;histone deacetylase complex;intracellular organelle part;intracellular part;macromolecular complex;nuclear chromosome part;nuclear part;nucleoplasm part;organelle part;protein complex;Rpd3L-Expanded complex;Rpd3S complex;Sin3-type complex	biological regulation;biosynthetic process;cellular component organization;cellular metabolic process;cellular nitrogen compound metabolic process;cellular process;chromatin modification;chromatin organization;chromosome organization;macromolecule metabolic process;metabolic process;nitrogen compound metabolic process;nucleobase-containing compound metabolic process;organelle organization;primary…	cell part;chromatin remodeling complex;macromolecular complex;protein complex	YAL034C|YOR338W	NONE				1.33261	0.368772	0.482021	0.422619	0.610948	0.522057	0.327118	0.632031	0.345961	0.529045	0.904404	0.717412		NaN	0.368772	0.482021	0.422619	0.610948	0.522057	NaN	0.632031	NaN	NaN	NaN	NaN		0.999925	1.87373e-13	NaN	6.3768
O137191422	O13719	S	142	SPAC14C4.12c	laf1		Clr6 L associated factor 1 Laf1	HASNTRKRGSPDTPDSGHSTPHSKGDVHPGM	_GSPDTPDS(ph)GHSTPHSK_	biological regulation;biosynthetic process;cellular biosynthetic process;cellular component organization;cellular component organization at cellular level;cellular component organization or biogenesis;cellular component organization or biogenesis at cellular level;cellular macromolecule biosynthetic process;cellular macromolecule metabolic process;cellular metabolic process;cellular nitrogen comp…	binding;DNA binding;nucleic acid binding	cell part;chromatin remodeling complex;chromosomal part;histone deacetylase complex;intracellular organelle part;intracellular part;macromolecular complex;nuclear chromosome part;nuclear part;nucleoplasm part;organelle part;protein complex;Rpd3L-Expanded complex;Rpd3S complex;Sin3-type complex	biological regulation;biosynthetic process;cellular component organization;cellular metabolic process;cellular nitrogen compound metabolic process;cellular process;chromatin modification;chromatin organization;chromosome organization;macromolecule metabolic process;metabolic process;nitrogen compound metabolic process;nucleobase-containing compound metabolic process;organelle organization;primary…	cell part;chromatin remodeling complex;macromolecular complex;protein complex	YAL034C|YOR338W	NONE	Mitotic			0.988338	0.990295	1.2614	0.93932	0.777605	0.701066	NaN	NaN	NaN	NaN	NaN	NaN		0.988338	0.990295	1.2614	0.93932	0.777605	0.701066	NaN	NaN	NaN	NaN	NaN	NaN		0.999984	3.73994e-37	6.676	3.5178
O137191453	O13719	S	145	SPAC14C4.12c	laf1		Clr6 L associated factor 1 Laf1	NTRKRGSPDTPDSGHSTPHSKGDVHPGMPQH	_RGSPDTPDSGHS(ph)T(ph)PHSK_	biological regulation;biosynthetic process;cellular biosynthetic process;cellular component organization;cellular component organization at cellular level;cellular component organization or biogenesis;cellular component organization or biogenesis at cellular level;cellular macromolecule biosynthetic process;cellular macromolecule metabolic process;cellular metabolic process;cellular nitrogen comp…	binding;DNA binding;nucleic acid binding	cell part;chromatin remodeling complex;chromosomal part;histone deacetylase complex;intracellular organelle part;intracellular part;macromolecular complex;nuclear chromosome part;nuclear part;nucleoplasm part;organelle part;protein complex;Rpd3L-Expanded complex;Rpd3S complex;Sin3-type complex	biological regulation;biosynthetic process;cellular component organization;cellular metabolic process;cellular nitrogen compound metabolic process;cellular process;chromatin modification;chromatin organization;chromosome organization;macromolecule metabolic process;metabolic process;nitrogen compound metabolic process;nucleobase-containing compound metabolic process;organelle organization;primary…	cell part;chromatin remodeling complex;macromolecular complex;protein complex	YAL034C|YOR338W	NONE				0.474676	0.92081	2.29389	1.54192	1.06721	0.845451	NaN	NaN	NaN	NaN	NaN	NaN		NaN	NaN	NaN	NaN	NaN	NaN	NaN	NaN	NaN	NaN	NaN	NaN		0.918441	9.33797e-14	NaN	NaN
O137222173	O13722	S	217	SPAC15A10.02	taf12		transcription factor TFIID complex subunit A/ SAGA complex subunit Taf12	TGTSTPVNASTDTRKSTASTPQLQQTQAQAN	_KS(ph)TASTPQLQQTQAQANAPQQR_	biological regulation;biosynthetic process;cellular biosynthetic process;cellular component organization;cellular component organization at cellular level;cellular component organization or biogenesis;cellular component organization or biogenesis at cellular level;cellular macromolecule metabolic process;cellular metabolic process;cellular nitrogen compound metabolic process;cellular process;cell…	core RNA polymerase binding transcription factor activity;core RNA polymerase II binding transcription factor activity;protein binding transcription factor activity	cell part;chromatin;chromosomal part;histone acetyltransferase complex;intracellular organelle part;intracellular part;macromolecular complex;nuclear chromatin;nuclear chromosome part;nuclear part;nucleoplasm part;organelle part;protein complex;SAGA complex;SAGA-type complex;transcription factor complex;transcription factor TFIID complex	biological regulation;biosynthetic process;cellular component organization;cellular metabolic process;cellular nitrogen compound metabolic process;cellular process;chromatin modification;chromatin organization;chromosome organization;histone modification;macromolecule metabolic process;macromolecule modification;metabolic process;nitrogen compound metabolic process;nucleobase-containing compound …	cell part;macromolecular complex;protein complex;transcription factor complex	YDR145W	TAF12				1.81143	NaN	0.77815	0.885034	0.860807	0.817394	NaN	NaN	NaN	0.83654	0.760803	0.925412		1.81143	NaN	NaN	NaN	NaN	NaN	NaN	NaN	NaN	NaN	NaN	NaN		0.594083	1.18114e-15	NaN	NaN
O137222202	O13722	S	220	SPAC15A10.02	taf12		transcription factor TFIID complex subunit A/ SAGA complex subunit Taf12	STPVNASTDTRKSTASTPQLQQTQAQANAPQ	_KSTAS(ph)TPQLQQTQAQANAPQQR_	biological regulation;biosynthetic process;cellular biosynthetic process;cellular component organization;cellular component organization at cellular level;cellular component organization or biogenesis;cellular component organization or biogenesis at cellular level;cellular macromolecule metabolic process;cellular metabolic process;cellular nitrogen compound metabolic process;cellular process;cell…	core RNA polymerase binding transcription factor activity;core RNA polymerase II binding transcription factor activity;protein binding transcription factor activity	cell part;chromatin;chromosomal part;histone acetyltransferase complex;intracellular organelle part;intracellular part;macromolecular complex;nuclear chromatin;nuclear chromosome part;nuclear part;nucleoplasm part;organelle part;protein complex;SAGA complex;SAGA-type complex;transcription factor complex;transcription factor TFIID complex	biological regulation;biosynthetic process;cellular component organization;cellular metabolic process;cellular nitrogen compound metabolic process;cellular process;chromatin modification;chromatin organization;chromosome organization;histone modification;macromolecule metabolic process;macromolecule modification;metabolic process;nitrogen compound metabolic process;nucleobase-containing compound …	cell part;macromolecular complex;protein complex;transcription factor complex	YDR145W	TAF12				NaN	NaN	NaN	NaN	NaN	0.257374	NaN	NaN	NaN	NaN	NaN	0.373818		NaN	NaN	NaN	NaN	NaN	0.257374	NaN	NaN	NaN	NaN	NaN	0.373818		0.584567	1.18114e-15	NaN	NaN
O1372263	O13722	S	6	SPAC15A10.02	taf12		transcription factor TFIID complex subunit A/ SAGA complex subunit Taf12	__________MNGQHSSPGTPVQRPSAGPVN	_(ac)MNGQHS(ph)SPGT(ph)PVQRPSAGPVNQAQFSQQR_	biological regulation;biosynthetic process;cellular biosynthetic process;cellular component organization;cellular component organization at cellular level;cellular component organization or biogenesis;cellular component organization or biogenesis at cellular level;cellular macromolecule metabolic process;cellular metabolic process;cellular nitrogen compound metabolic process;cellular process;cell…	core RNA polymerase binding transcription factor activity;core RNA polymerase II binding transcription factor activity;protein binding transcription factor activity	cell part;chromatin;chromosomal part;histone acetyltransferase complex;intracellular organelle part;intracellular part;macromolecular complex;nuclear chromatin;nuclear chromosome part;nuclear part;nucleoplasm part;organelle part;protein complex;SAGA complex;SAGA-type complex;transcription factor complex;transcription factor TFIID complex	biological regulation;biosynthetic process;cellular component organization;cellular metabolic process;cellular nitrogen compound metabolic process;cellular process;chromatin modification;chromatin organization;chromosome organization;histone modification;macromolecule metabolic process;macromolecule modification;metabolic process;nitrogen compound metabolic process;nucleobase-containing compound …	cell part;macromolecular complex;protein complex;transcription factor complex	YDR145W	TAF12				2.38715	NaN	2.27593	0.998602	NaN	NaN	NaN	NaN	NaN	NaN	NaN	NaN		NaN	NaN	NaN	NaN	NaN	NaN	NaN	NaN	NaN	NaN	NaN	NaN		0.870186	9.86511e-06	NaN	NaN
O137222812	O13722	S	281	SPAC15A10.02	taf12		transcription factor TFIID complex subunit A/ SAGA complex subunit Taf12	TSATQQSGLANNVEKSQTPSYMSANHLPKVD	_S(ph)QTPSYMSANHLPK_	biological regulation;biosynthetic process;cellular biosynthetic process;cellular component organization;cellular component organization at cellular level;cellular component organization or biogenesis;cellular component organization or biogenesis at cellular level;cellular macromolecule metabolic process;cellular metabolic process;cellular nitrogen compound metabolic process;cellular process;cell…	core RNA polymerase binding transcription factor activity;core RNA polymerase II binding transcription factor activity;protein binding transcription factor activity	cell part;chromatin;chromosomal part;histone acetyltransferase complex;intracellular organelle part;intracellular part;macromolecular complex;nuclear chromatin;nuclear chromosome part;nuclear part;nucleoplasm part;organelle part;protein complex;SAGA complex;SAGA-type complex;transcription factor complex;transcription factor TFIID complex	biological regulation;biosynthetic process;cellular component organization;cellular metabolic process;cellular nitrogen compound metabolic process;cellular process;chromatin modification;chromatin organization;chromosome organization;histone modification;macromolecule metabolic process;macromolecule modification;metabolic process;nitrogen compound metabolic process;nucleobase-containing compound …	cell part;macromolecular complex;protein complex;transcription factor complex	YDR145W	TAF12				2.03542	NaN	1.8115	1.8303	1.46737	1.51133	1.36943	1.15064	0.533532	0.42935	0.611135	0.586579		2.03542	NaN	1.8115	1.8303	1.46737	1.51133	1.36943	1.15064	0.533532	0.42935	0.611135	0.586579		0.722319	2.27833e-06	NaN	NaN
O137222973	O13722	S	297	SPAC15A10.02	taf12		transcription factor TFIID complex subunit A/ SAGA complex subunit Taf12	QTPSYMSANHLPKVDSKSPIPFSVPPSRATL	_VDS(ph)KSPIPFSVPPSR_	biological regulation;biosynthetic process;cellular biosynthetic process;cellular component organization;cellular component organization at cellular level;cellular component organization or biogenesis;cellular component organization or biogenesis at cellular level;cellular macromolecule metabolic process;cellular metabolic process;cellular nitrogen compound metabolic process;cellular process;cell…	core RNA polymerase binding transcription factor activity;core RNA polymerase II binding transcription factor activity;protein binding transcription factor activity	cell part;chromatin;chromosomal part;histone acetyltransferase complex;intracellular organelle part;intracellular part;macromolecular complex;nuclear chromatin;nuclear chromosome part;nuclear part;nucleoplasm part;organelle part;protein complex;SAGA complex;SAGA-type complex;transcription factor complex;transcription factor TFIID complex	biological regulation;biosynthetic process;cellular component organization;cellular metabolic process;cellular nitrogen compound metabolic process;cellular process;chromatin modification;chromatin organization;chromosome organization;histone modification;macromolecule metabolic process;macromolecule modification;metabolic process;nitrogen compound metabolic process;nucleobase-containing compound …	cell part;macromolecular complex;protein complex;transcription factor complex	YDR145W	TAF12				NaN	2.11126	2.45375	1.66564	1.44755	1.04346	1.03153	0.897747	0.777847	1.05071	NaN	NaN		NaN	2.11126	2.45375	1.66564	1.44755	1.04346	1.03153	0.897747	0.777847	1.05071	NaN	NaN		0.831817	6.30223e-10	NaN	NaN
O137222993	O13722	S	299	SPAC15A10.02	taf12		transcription factor TFIID complex subunit A/ SAGA complex subunit Taf12	PSYMSANHLPKVDSKSPIPFSVPPSRATLTG	_VDSKS(ph)PIPFSVPPSR_	biological regulation;biosynthetic process;cellular biosynthetic process;cellular component organization;cellular component organization at cellular level;cellular component organization or biogenesis;cellular component organization or biogenesis at cellular level;cellular macromolecule metabolic process;cellular metabolic process;cellular nitrogen compound metabolic process;cellular process;cell…	core RNA polymerase binding transcription factor activity;core RNA polymerase II binding transcription factor activity;protein binding transcription factor activity	cell part;chromatin;chromosomal part;histone acetyltransferase complex;intracellular organelle part;intracellular part;macromolecular complex;nuclear chromatin;nuclear chromosome part;nuclear part;nucleoplasm part;organelle part;protein complex;SAGA complex;SAGA-type complex;transcription factor complex;transcription factor TFIID complex	biological regulation;biosynthetic process;cellular component organization;cellular metabolic process;cellular nitrogen compound metabolic process;cellular process;chromatin modification;chromatin organization;chromosome organization;histone modification;macromolecule metabolic process;macromolecule modification;metabolic process;nitrogen compound metabolic process;nucleobase-containing compound …	cell part;macromolecular complex;protein complex;transcription factor complex	YDR145W	TAF12				1.97324	1.91586	2.45375	1.71857	1.44755	1.04346	1.03153	0.702543	0.804052	1.05071	NaN	NaN		1.97324	1.91586	2.45375	1.71857	1.44755	1.04346	1.03153	0.702543	0.804052	1.05071	NaN	NaN		0.792799	6.30223e-10	NaN	13.735
O137265152	O13726	S	515	SPAC15A10.06			CPA1 sodium ion/proton antiporter (predicted)	HFDEGNIAPTLSKKVSSTFEQYQRAAGAFNQ	_KVS(ph)STFEQYQR_	biological regulation;cation homeostasis;chemical homeostasis;homeostatic process;ion homeostasis;monovalent inorganic cation homeostasis;regulation of biological quality;regulation of pH	active transmembrane transporter activity;antiporter activity;cation transmembrane transporter activity;cation:cation antiporter activity;hydrogen ion transmembrane transporter activity;inorganic cation transmembrane transporter activity;ion transmembrane transporter activity;metal ion transmembrane transporter activity;monovalent cation:hydrogen antiporter activity;monovalent inorganic cation tr…	cell part;cytoplasmic part;Golgi apparatus;Golgi apparatus part;Golgi membrane;integral to membrane;intracellular membrane-bounded organelle;intracellular organelle;intracellular organelle part;intracellular part;intrinsic to membrane;membrane;membrane part;membrane-bounded organelle;organelle;organelle membrane;organelle part	biological regulation;homeostatic process	cell part;Golgi apparatus;intracellular membrane-bounded organelle;intracellular organelle;membrane;organelle	YDR456W	SLC9A7|SLC9A6|SLC9A9				1.07753	1.11816	1.09947	1.16117	1.29159	1.31992	1.22142	1.38011	1.40776	1.46615	1.15674	1.25105		1.07753	1.11816	1.09947	1.16117	1.29159	1.31992	1.22142	1.38011	1.40776	1.46615	1.15674	1.25105		0.999909	3.14714e-33	4.8702	8.5649
O13727792	O13727	S	79	SPAC15A10.07			Schizosaccharomyces specific protein	NVPEGIELRILEENVSLPLKEFEPIKVPAGA	_ILEENVS(ph)LPLK_			cell part;cytoplasmic part;cytosol;intracellular membrane-bounded organelle;intracellular organelle;intracellular part;membrane-bounded organelle;nucleus;organelle		cell part;cytosol;intracellular membrane-bounded organelle;intracellular organelle;nucleus;organelle	NONE	NONE				0.952653	0.955749	0.987362	1.00904	0.970403	1.04468	1.03465	0.948227	0.97144	0.944109	0.981643	1.02399		0.952653	0.955749	0.987362	1.00904	0.970403	1.04468	1.03465	0.948227	0.97144	0.944109	0.981643	1.02399		1	0.00278301	9.8737	8.0906
O137335712	O13733	S	571	SPAC15A10.13	ppk3		protein kinase domain and HEAT repeat protein Ppk3	SSSASPSPSIDMKKESLELKNDTTEIKEKKN	_KES(ph)LELK_	establishment of localization;establishment of localization in cell;establishment of RNA localization;intracellular transport;nuclear export;nuclear transport;nucleic acid transport;nucleobase-containing compound transport;nucleocytoplasmic transport;RNA export from nucleus;RNA transport;transport;tRNA export from nucleus;tRNA transport	adenyl nucleotide binding;adenyl ribonucleotide binding;ATP binding;binding;catalytic activity;kinase activity;nucleotide binding;phosphotransferase activity, alcohol group as acceptor;protein kinase activity;purine nucleotide binding;purine ribonucleoside triphosphate binding;purine ribonucleotide binding;ribonucleotide binding;transferase activity;transferase activity, transferring phosphorus-c…	cell part;cytoplasmic part;Golgi apparatus;intracellular membrane-bounded organelle;intracellular organelle;intracellular part;membrane-bounded organelle;organelle	establishment of localization;nuclear transport;nucleobase-containing compound transport;nucleocytoplasmic transport;transport	cell part;Golgi apparatus;intracellular membrane-bounded organelle;intracellular organelle;organelle	YOR112W	SCYL1				1.02666	0.974659	1.0223	1.01883	0.983962	0.992063	1.05936	1.08665	1.05855	1.05074	1.12747	1.04309		1.02666	0.974659	1.0223	1.01883	0.983962	0.992063	1.05936	1.08665	1.05855	1.05074	1.12747	1.04309		1	1.30406e-07	3.4817	2.5815
O137343322	O13734	S	332	SPAC15A10.15	sgo2		inner centromere protein, shugoshin Sgo2	TGYVSETDSRPNRANSLDSAVLLVQSSNKSN	_ANS(ph)LDSAVLLVQSSNK_	cell cycle process;cell division;cellular component organization;cellular component organization at cellular level;cellular component organization or biogenesis;cellular component organization or biogenesis at cellular level;cellular localization;cellular macromolecule localization;cellular process;cellular protein complex localization;cellular protein localization;chromosome organization;chromos…		cell part;chromatin;chromosomal part;condensed chromosome kinetochore;condensed nuclear chromosome kinetochore;cytoplasm;heterochromatin;intracellular non-membrane-bounded organelle;intracellular organelle;intracellular organelle part;intracellular part;kinetochore;macromolecular complex;non-membrane-bounded organelle;nuclear chromosome part;nuclear part;organelle;organelle part;protein complex	cell division;cellular component organization;cellular localization;cellular process;chromosome organization;chromosome segregation;localization;organelle organization	cell part;cytoplasm;intracellular non-membrane-bounded organelle;intracellular organelle;kinetochore;macromolecular complex;organelle;protein complex	YOR073W	SGOL1				0.783576	0.750525	0.755173	0.71398	0.735781	0.676087	0.794849	0.782656	0.684838	0.624025	0.49781	0.721917		0.783576	0.750525	0.755173	0.71398	0.735781	0.676087	0.794849	0.782656	0.684838	0.624025	0.49781	0.721917		1	5.3056e-111	2.8853	3.0965
O1373452	O13734	S	5	SPAC15A10.15	sgo2		inner centromere protein, shugoshin Sgo2	___________MSKASLSPNVEDLKKKQIRQ	_AS(ph)LS(ph)PNVEDLKK_	cell cycle process;cell division;cellular component organization;cellular component organization at cellular level;cellular component organization or biogenesis;cellular component organization or biogenesis at cellular level;cellular localization;cellular macromolecule localization;cellular process;cellular protein complex localization;cellular protein localization;chromosome organization;chromos…		cell part;chromatin;chromosomal part;condensed chromosome kinetochore;condensed nuclear chromosome kinetochore;cytoplasm;heterochromatin;intracellular non-membrane-bounded organelle;intracellular organelle;intracellular organelle part;intracellular part;kinetochore;macromolecular complex;non-membrane-bounded organelle;nuclear chromosome part;nuclear part;organelle;organelle part;protein complex	cell division;cellular component organization;cellular localization;cellular process;chromosome organization;chromosome segregation;localization;organelle organization	cell part;cytoplasm;intracellular non-membrane-bounded organelle;intracellular organelle;kinetochore;macromolecular complex;organelle;protein complex	YOR073W	SGOL1				1.51683	1.47713	0.458947	1.92345	2.06271	0.148489	0.578771	0.149325	0.149732	0.206356	0.171966	0.190858		1.51683	1.47713	NaN	1.92345	2.06271	NaN	0.578771	NaN	NaN	0.206356	0.171966	0.190858		1	3.71991e-06	17.63	0.71005
O1373472	O13734	S	7	SPAC15A10.15	sgo2		inner centromere protein, shugoshin Sgo2	_________MSKASLSPNVEDLKKKQIRQYK	_SKAS(ph)LS(ph)PNVEDLK_	cell cycle process;cell division;cellular component organization;cellular component organization at cellular level;cellular component organization or biogenesis;cellular component organization or biogenesis at cellular level;cellular localization;cellular macromolecule localization;cellular process;cellular protein complex localization;cellular protein localization;chromosome organization;chromos…		cell part;chromatin;chromosomal part;condensed chromosome kinetochore;condensed nuclear chromosome kinetochore;cytoplasm;heterochromatin;intracellular non-membrane-bounded organelle;intracellular organelle;intracellular organelle part;intracellular part;kinetochore;macromolecular complex;non-membrane-bounded organelle;nuclear chromosome part;nuclear part;organelle;organelle part;protein complex	cell division;cellular component organization;cellular localization;cellular process;chromosome organization;chromosome segregation;localization;organelle organization	cell part;cytoplasm;intracellular non-membrane-bounded organelle;intracellular organelle;kinetochore;macromolecular complex;organelle;protein complex	YOR073W	SGOL1				1.41852	1.69027	1.70774	1.88711	1.9171	1.6429	0.643625	0.288675	0.202659	0.194314	0.225581	0.266994		1.41852	1.69027	1.70774	1.88711	1.9171	1.6429	0.643625	0.288675	0.202659	0.194314	0.225581	0.266994		1	3.01233e-06	10.207	7.4549
O137341452	O13734	S	145	SPAC15A10.15	sgo2		inner centromere protein, shugoshin Sgo2	VKDTEEIIEQAQHDVSLRNLSGIEDENIIDD	_DTEEIIEQAQHDVS(ph)LR_	cell cycle process;cell division;cellular component organization;cellular component organization at cellular level;cellular component organization or biogenesis;cellular component organization or biogenesis at cellular level;cellular localization;cellular macromolecule localization;cellular process;cellular protein complex localization;cellular protein localization;chromosome organization;chromos…		cell part;chromatin;chromosomal part;condensed chromosome kinetochore;condensed nuclear chromosome kinetochore;cytoplasm;heterochromatin;intracellular non-membrane-bounded organelle;intracellular organelle;intracellular organelle part;intracellular part;kinetochore;macromolecular complex;non-membrane-bounded organelle;nuclear chromosome part;nuclear part;organelle;organelle part;protein complex	cell division;cellular component organization;cellular localization;cellular process;chromosome organization;chromosome segregation;localization;organelle organization	cell part;cytoplasm;intracellular non-membrane-bounded organelle;intracellular organelle;kinetochore;macromolecular complex;organelle;protein complex	YOR073W	SGOL1	Mitotic	Plo1		NaN	NaN	0.208455	0.0890313	NaN	0.109263	NaN	NaN	0.107097	0.0885818	0.0629366	0.0665425		NaN	NaN	0.208455	0.0890313	NaN	0.109263	NaN	NaN	0.107097	0.0885818	0.0629366	0.0665425		1	1.10548e-71	NaN	NaN
O137343993	O13734	S	399	SPAC15A10.15	sgo2		inner centromere protein, shugoshin Sgo2	PQVTTTSLSNMTVAESPRTDTPREINGLVDS	_FAPEDTAHNSLTSQENVGPQVTTTSLSNMTVAES(ph)PR_	cell cycle process;cell division;cellular component organization;cellular component organization at cellular level;cellular component organization or biogenesis;cellular component organization or biogenesis at cellular level;cellular localization;cellular macromolecule localization;cellular process;cellular protein complex localization;cellular protein localization;chromosome organization;chromos…		cell part;chromatin;chromosomal part;condensed chromosome kinetochore;condensed nuclear chromosome kinetochore;cytoplasm;heterochromatin;intracellular non-membrane-bounded organelle;intracellular organelle;intracellular organelle part;intracellular part;kinetochore;macromolecular complex;non-membrane-bounded organelle;nuclear chromosome part;nuclear part;organelle;organelle part;protein complex	cell division;cellular component organization;cellular localization;cellular process;chromosome organization;chromosome segregation;localization;organelle organization	cell part;cytoplasm;intracellular non-membrane-bounded organelle;intracellular organelle;kinetochore;macromolecular complex;organelle;protein complex	YOR073W	SGOL1				0.981932	0.86423	0.902935	0.947059	0.81314	0.687805	0.507717	0.383215	0.34656	0.427241	0.405285	0.474203		0.981932	0.86423	0.902935	0.947059	0.81314	0.687805	0.507717	0.383215	0.34656	0.427241	0.405285	0.474203		0.999978	2.07855e-18	12.535	8.9909
O137342852	O13734	S	285	SPAC15A10.15	sgo2		inner centromere protein, shugoshin Sgo2	ENEGSQEAHFHSRIQSDTVIQSTPTKRKWDV	_IQS(ph)DTVIQSTPTKR_	cell cycle process;cell division;cellular component organization;cellular component organization at cellular level;cellular component organization or biogenesis;cellular component organization or biogenesis at cellular level;cellular localization;cellular macromolecule localization;cellular process;cellular protein complex localization;cellular protein localization;chromosome organization;chromos…		cell part;chromatin;chromosomal part;condensed chromosome kinetochore;condensed nuclear chromosome kinetochore;cytoplasm;heterochromatin;intracellular non-membrane-bounded organelle;intracellular organelle;intracellular organelle part;intracellular part;kinetochore;macromolecular complex;non-membrane-bounded organelle;nuclear chromosome part;nuclear part;organelle;organelle part;protein complex	cell division;cellular component organization;cellular localization;cellular process;chromosome organization;chromosome segregation;localization;organelle organization	cell part;cytoplasm;intracellular non-membrane-bounded organelle;intracellular organelle;kinetochore;macromolecular complex;organelle;protein complex	YOR073W	SGOL1				0.850413	NaN	NaN	0.860437	0.83619	0.835143	NaN	NaN	NaN	NaN	NaN	0.137086		0.850413	NaN	NaN	0.860437	0.83619	0.835143	NaN	NaN	NaN	NaN	NaN	0.137086		0.842177	6.90441e-39	NaN	NaN
O137342913	O13734	S	291	SPAC15A10.15	sgo2		inner centromere protein, shugoshin Sgo2	EAHFHSRIQSDTVIQSTPTKRKWDVDIQNKQ	_IQSDTVIQS(ph)TPTKR_	cell cycle process;cell division;cellular component organization;cellular component organization at cellular level;cellular component organization or biogenesis;cellular component organization or biogenesis at cellular level;cellular localization;cellular macromolecule localization;cellular process;cellular protein complex localization;cellular protein localization;chromosome organization;chromos…		cell part;chromatin;chromosomal part;condensed chromosome kinetochore;condensed nuclear chromosome kinetochore;cytoplasm;heterochromatin;intracellular non-membrane-bounded organelle;intracellular organelle;intracellular organelle part;intracellular part;kinetochore;macromolecular complex;non-membrane-bounded organelle;nuclear chromosome part;nuclear part;organelle;organelle part;protein complex	cell division;cellular component organization;cellular localization;cellular process;chromosome organization;chromosome segregation;localization;organelle organization	cell part;cytoplasm;intracellular non-membrane-bounded organelle;intracellular organelle;kinetochore;macromolecular complex;organelle;protein complex	YOR073W	SGOL1				0.825287	0.880747	NaN	NaN	NaN	0.821018	0.72881	0.45467	0.392927	NaN	0.0396999	NaN		0.825287	0.880747	NaN	NaN	NaN	0.821018	0.72881	0.45467	0.392927	NaN	0.0396999	NaN		0.871764	2.24535e-36	NaN	NaN
O137342402	O13734	S	240	SPAC15A10.15	sgo2		inner centromere protein, shugoshin Sgo2	IDSAPQEKNHEYEIVSPKSLSNKINNQAAAQ	_NHEYEIVS(ph)PK_	cell cycle process;cell division;cellular component organization;cellular component organization at cellular level;cellular component organization or biogenesis;cellular component organization or biogenesis at cellular level;cellular localization;cellular macromolecule localization;cellular process;cellular protein complex localization;cellular protein localization;chromosome organization;chromos…		cell part;chromatin;chromosomal part;condensed chromosome kinetochore;condensed nuclear chromosome kinetochore;cytoplasm;heterochromatin;intracellular non-membrane-bounded organelle;intracellular organelle;intracellular organelle part;intracellular part;kinetochore;macromolecular complex;non-membrane-bounded organelle;nuclear chromosome part;nuclear part;organelle;organelle part;protein complex	cell division;cellular component organization;cellular localization;cellular process;chromosome organization;chromosome segregation;localization;organelle organization	cell part;cytoplasm;intracellular non-membrane-bounded organelle;intracellular organelle;kinetochore;macromolecular complex;organelle;protein complex	YOR073W	SGOL1				0.952925	0.834516	0.909173	0.804117	0.763534	0.799744	0.861846	0.733353	0.82413	0.785423	0.89222	0.835003		0.952925	0.834516	0.909173	0.804117	0.763534	0.799744	0.861846	0.733353	0.82413	0.785423	0.89222	0.835003		1	1.47772e-21	5.3932	5.427
O137341502	O13734	S	150	SPAC15A10.15	sgo2		inner centromere protein, shugoshin Sgo2	EIIEQAQHDVSLRNLSGIEDENIIDDGETAI	_NLS(ph)GIEDENIIDDGETAINEQK_	cell cycle process;cell division;cellular component organization;cellular component organization at cellular level;cellular component organization or biogenesis;cellular component organization or biogenesis at cellular level;cellular localization;cellular macromolecule localization;cellular process;cellular protein complex localization;cellular protein localization;chromosome organization;chromos…		cell part;chromatin;chromosomal part;condensed chromosome kinetochore;condensed nuclear chromosome kinetochore;cytoplasm;heterochromatin;intracellular non-membrane-bounded organelle;intracellular organelle;intracellular organelle part;intracellular part;kinetochore;macromolecular complex;non-membrane-bounded organelle;nuclear chromosome part;nuclear part;organelle;organelle part;protein complex	cell division;cellular component organization;cellular localization;cellular process;chromosome organization;chromosome segregation;localization;organelle organization	cell part;cytoplasm;intracellular non-membrane-bounded organelle;intracellular organelle;kinetochore;macromolecular complex;organelle;protein complex	YOR073W	SGOL1	Mitotic			0.203248	0.181941	0.173253	0.128979	0.127403	0.078827	0.139319	0.0786287	0.0801667	0.0982222	0.125802	0.107042		0.203248	0.181941	0.173253	0.128979	0.127403	0.078827	0.139319	0.0786287	0.0801667	0.0982222	0.125802	0.107042		1	2.1309e-64	15.963	18.323
O137345263	O13734	S	526	SPAC15A10.15	sgo2		inner centromere protein, shugoshin Sgo2	SYNNLELLSSVTNLKSPNENDRVTKTQSRRE	_SSFATNDTGSYNNLELLSSVTNLKS(ph)PNENDR_	cell cycle process;cell division;cellular component organization;cellular component organization at cellular level;cellular component organization or biogenesis;cellular component organization or biogenesis at cellular level;cellular localization;cellular macromolecule localization;cellular process;cellular protein complex localization;cellular protein localization;chromosome organization;chromos…		cell part;chromatin;chromosomal part;condensed chromosome kinetochore;condensed nuclear chromosome kinetochore;cytoplasm;heterochromatin;intracellular non-membrane-bounded organelle;intracellular organelle;intracellular organelle part;intracellular part;kinetochore;macromolecular complex;non-membrane-bounded organelle;nuclear chromosome part;nuclear part;organelle;organelle part;protein complex	cell division;cellular component organization;cellular localization;cellular process;chromosome organization;chromosome segregation;localization;organelle organization	cell part;cytoplasm;intracellular non-membrane-bounded organelle;intracellular organelle;kinetochore;macromolecular complex;organelle;protein complex	YOR073W	SGOL1				1.0526	1.05692	1.01727	0.828912	0.921914	0.682874	0.374841	0.377786	0.264578	0.353807	0.296595	0.186599		1.0526	1.05692	1.01727	0.828912	0.921914	0.682874	0.374841	0.377786	0.264578	0.353807	0.296595	0.186599		0.998558	6.46188e-26	0.25381	NaN
O137355112	O13735	S	511	SPAC15A10.16	bud6	aip3,fat1,SPAC15E1.01	actin interacting protein 3 homolog Bud6	TSQRELLERQIQKAESSEDTSEIESLQGKLS	_AES(ph)SEDTSEIESLQGK_	actin cytoskeleton organization;actin filament-based process;activation of bipolar cell growth;biological regulation;cellular component organization;cellular component organization at cellular level;cellular component organization or biogenesis;cellular component organization or biogenesis at cellular level;cellular process;cytoskeleton organization;establishment or maintenance of cell polarity;e…	actin binding;binding;cytoskeletal protein binding;protein binding	actin cap;cell cortex part;cell part;cell pole;cell tip;cytoplasmic part;cytoskeletal part;growing cell tip;intracellular organelle part;intracellular part;non-growing cell tip;organelle part;site of polarized growth	biological regulation;cellular component organization;cellular process;cytoskeleton organization;establishment or maintenance of cell polarity;organelle organization	cell part;site of polarized growth	YLR319C	NONE				0.582513	0.66538	0.656944	0.82713	0.70922	0.643998	0.840336	NaN	0.73046	0.940026	1.12005	1.08178		0.582513	0.66538	0.656944	0.82713	0.70922	0.643998	0.840336	NaN	0.73046	0.940026	1.12005	1.08178		0.99892	4.00896e-111	2.0078	12.244
O137355162	O13735	S	516	SPAC15A10.16	bud6	aip3,fat1,SPAC15E1.01	actin interacting protein 3 homolog Bud6	LLERQIQKAESSEDTSEIESLQGKLSLPQVS	_AESSEDTS(ph)EIESLQGK_	actin cytoskeleton organization;actin filament-based process;activation of bipolar cell growth;biological regulation;cellular component organization;cellular component organization at cellular level;cellular component organization or biogenesis;cellular component organization or biogenesis at cellular level;cellular process;cytoskeleton organization;establishment or maintenance of cell polarity;e…	actin binding;binding;cytoskeletal protein binding;protein binding	actin cap;cell cortex part;cell part;cell pole;cell tip;cytoplasmic part;cytoskeletal part;growing cell tip;intracellular organelle part;intracellular part;non-growing cell tip;organelle part;site of polarized growth	biological regulation;cellular component organization;cellular process;cytoskeleton organization;establishment or maintenance of cell polarity;organelle organization	cell part;site of polarized growth	YLR319C	NONE				0.477441	0.63589	0.633393	0.590423	0.641108	0.49995	0.527287	0.635364	0.555309	0.642798	0.735348	0.688847		0.477441	0.63589	0.633393	0.590423	0.641108	0.49995	0.527287	0.635364	0.555309	0.642798	0.735348	0.688847		0.999628	4.25204e-58	NaN	16.503
O137355202	O13735	S	520	SPAC15A10.16	bud6	aip3,fat1,SPAC15E1.01	actin interacting protein 3 homolog Bud6	QIQKAESSEDTSEIESLQGKLSLPQVSSTQQ	_AESSEDTSEIES(ph)LQGK_	actin cytoskeleton organization;actin filament-based process;activation of bipolar cell growth;biological regulation;cellular component organization;cellular component organization at cellular level;cellular component organization or biogenesis;cellular component organization or biogenesis at cellular level;cellular process;cytoskeleton organization;establishment or maintenance of cell polarity;e…	actin binding;binding;cytoskeletal protein binding;protein binding	actin cap;cell cortex part;cell part;cell pole;cell tip;cytoplasmic part;cytoskeletal part;growing cell tip;intracellular organelle part;intracellular part;non-growing cell tip;organelle part;site of polarized growth	biological regulation;cellular component organization;cellular process;cytoskeleton organization;establishment or maintenance of cell polarity;organelle organization	cell part;site of polarized growth	YLR319C	NONE				1.45832	1.29939	1.29757	1.37589	1.30593	1.39987	1.58778	1.42019	1.3244	1.36921	1.3216	1.5818		1.45832	1.29939	1.29757	1.37589	1.30593	1.39987	1.58778	1.42019	1.3244	1.36921	1.3216	1.5818		1	1.13763e-176	5.6151	10.506
O137352842	O13735	S	284	SPAC15A10.16	bud6	aip3,fat1,SPAC15E1.01	actin interacting protein 3 homolog Bud6	LRNITVESVRGFLRDSSKPDNIMDSPSPKVS	_DS(ph)SKPDNIMDSPSPK_	actin cytoskeleton organization;actin filament-based process;activation of bipolar cell growth;biological regulation;cellular component organization;cellular component organization at cellular level;cellular component organization or biogenesis;cellular component organization or biogenesis at cellular level;cellular process;cytoskeleton organization;establishment or maintenance of cell polarity;e…	actin binding;binding;cytoskeletal protein binding;protein binding	actin cap;cell cortex part;cell part;cell pole;cell tip;cytoplasmic part;cytoskeletal part;growing cell tip;intracellular organelle part;intracellular part;non-growing cell tip;organelle part;site of polarized growth	biological regulation;cellular component organization;cellular process;cytoskeleton organization;establishment or maintenance of cell polarity;organelle organization	cell part;site of polarized growth	YLR319C	NONE				NaN	NaN	NaN	NaN	NaN	0.619579	NaN	NaN	NaN	NaN	NaN	NaN		NaN	NaN	NaN	NaN	NaN	0.619579	NaN	NaN	NaN	NaN	NaN	NaN		0.528132	5.37709e-05	NaN	NaN
O137352932	O13735	S	293	SPAC15A10.16	bud6	aip3,fat1,SPAC15E1.01	actin interacting protein 3 homolog Bud6	RGFLRDSSKPDNIMDSPSPKVSKRPSIVRQD	_DSSKPDNIM(ox)DS(ph)PS(ph)PK_	actin cytoskeleton organization;actin filament-based process;activation of bipolar cell growth;biological regulation;cellular component organization;cellular component organization at cellular level;cellular component organization or biogenesis;cellular component organization or biogenesis at cellular level;cellular process;cytoskeleton organization;establishment or maintenance of cell polarity;e…	actin binding;binding;cytoskeletal protein binding;protein binding	actin cap;cell cortex part;cell part;cell pole;cell tip;cytoplasmic part;cytoskeletal part;growing cell tip;intracellular organelle part;intracellular part;non-growing cell tip;organelle part;site of polarized growth	biological regulation;cellular component organization;cellular process;cytoskeleton organization;establishment or maintenance of cell polarity;organelle organization	cell part;site of polarized growth	YLR319C	NONE	Mitotic	Cdc2		1.06108	0.863707	0.869187	0.596908	0.318939	0.221117	0.119319	0.13037	1.19165	0.341623	0.877424	0.993246		1.06108	0.863707	0.869187	0.596908	0.318939	0.221117	0.119319	0.13037	1.19165	0.341623	0.877424	0.993246		1	1.21982e-109	17.425	10.894
O137352952	O13735	S	295	SPAC15A10.16	bud6	aip3,fat1,SPAC15E1.01	actin interacting protein 3 homolog Bud6	FLRDSSKPDNIMDSPSPKVSKRPSIVRQDSH	_DSSKPDNIM(ox)DS(ph)PS(ph)PK_	actin cytoskeleton organization;actin filament-based process;activation of bipolar cell growth;biological regulation;cellular component organization;cellular component organization at cellular level;cellular component organization or biogenesis;cellular component organization or biogenesis at cellular level;cellular process;cytoskeleton organization;establishment or maintenance of cell polarity;e…	actin binding;binding;cytoskeletal protein binding;protein binding	actin cap;cell cortex part;cell part;cell pole;cell tip;cytoplasmic part;cytoskeletal part;growing cell tip;intracellular organelle part;intracellular part;non-growing cell tip;organelle part;site of polarized growth	biological regulation;cellular component organization;cellular process;cytoskeleton organization;establishment or maintenance of cell polarity;organelle organization	cell part;site of polarized growth	YLR319C	NONE	Mitotic			1.88747	1.48265	1.18831	1.96444	1.69105	1.36983	1.3902	1.08408	1.13184	1.83382	2.34203	2.29358		1.88747	1.48265	1.18831	1.96444	1.69105	1.36983	1.3902	1.08408	1.13184	1.83382	2.34203	2.29358		1	1.13605e-35	51.106	32.512
O137356022	O13735	S	602	SPAC15A10.16	bud6	aip3,fat1,SPAC15E1.01	actin interacting protein 3 homolog Bud6	STSDTKGGLANFENDSLEELERLIQQNNAEQ	_GGLANFENDS(ph)LEELER_	actin cytoskeleton organization;actin filament-based process;activation of bipolar cell growth;biological regulation;cellular component organization;cellular component organization at cellular level;cellular component organization or biogenesis;cellular component organization or biogenesis at cellular level;cellular process;cytoskeleton organization;establishment or maintenance of cell polarity;e…	actin binding;binding;cytoskeletal protein binding;protein binding	actin cap;cell cortex part;cell part;cell pole;cell tip;cytoplasmic part;cytoskeletal part;growing cell tip;intracellular organelle part;intracellular part;non-growing cell tip;organelle part;site of polarized growth	biological regulation;cellular component organization;cellular process;cytoskeleton organization;establishment or maintenance of cell polarity;organelle organization	cell part;site of polarized growth	YLR319C	NONE				0.840407	0.865576	0.870474	0.845523	0.845809	0.835073	0.876117	0.825696	0.866626	0.865202	0.855944	0.86423		0.840407	0.865576	0.870474	0.845523	0.845809	0.835073	0.876117	0.825696	0.866626	0.865202	0.855944	0.86423		1	5.03295e-76	4.0495	2.8869
O137355852	O13735	S	585	SPAC15A10.16	bud6	aip3,fat1,SPAC15E1.01	actin interacting protein 3 homolog Bud6	EAPVISSSEKIESGTSISTSDTKGGLANFEN	_IESGTS(ph)ISTSDTK_	actin cytoskeleton organization;actin filament-based process;activation of bipolar cell growth;biological regulation;cellular component organization;cellular component organization at cellular level;cellular component organization or biogenesis;cellular component organization or biogenesis at cellular level;cellular process;cytoskeleton organization;establishment or maintenance of cell polarity;e…	actin binding;binding;cytoskeletal protein binding;protein binding	actin cap;cell cortex part;cell part;cell pole;cell tip;cytoplasmic part;cytoskeletal part;growing cell tip;intracellular organelle part;intracellular part;non-growing cell tip;organelle part;site of polarized growth	biological regulation;cellular component organization;cellular process;cytoskeleton organization;establishment or maintenance of cell polarity;organelle organization	cell part;site of polarized growth	YLR319C	NONE	Mitotic			0.960707	0.978665	0.882768	0.891107	0.959785	0.932575	0.794976	1.0288	0.912159	0.819538	0.726216	NaN		0.960707	0.978665	0.882768	0.891107	0.959785	0.932575	0.794976	1.0288	0.912159	0.819538	0.726216	NaN		0.992969	2.33016e-11	NaN	NaN
O137355872	O13735	S	587	SPAC15A10.16	bud6	aip3,fat1,SPAC15E1.01	actin interacting protein 3 homolog Bud6	PVISSSEKIESGTSISTSDTKGGLANFENDS	_IESGTSIS(ph)TSDTK_	actin cytoskeleton organization;actin filament-based process;activation of bipolar cell growth;biological regulation;cellular component organization;cellular component organization at cellular level;cellular component organization or biogenesis;cellular component organization or biogenesis at cellular level;cellular process;cytoskeleton organization;establishment or maintenance of cell polarity;e…	actin binding;binding;cytoskeletal protein binding;protein binding	actin cap;cell cortex part;cell part;cell pole;cell tip;cytoplasmic part;cytoskeletal part;growing cell tip;intracellular organelle part;intracellular part;non-growing cell tip;organelle part;site of polarized growth	biological regulation;cellular component organization;cellular process;cytoskeleton organization;establishment or maintenance of cell polarity;organelle organization	cell part;site of polarized growth	YLR319C	NONE				1.5549	0.855944	1.20443	1.30453	1.09791	1.14128	1.42513	1.56531	1.2091	1.12419	1.02436	1.01305		1.5549	0.855944	1.20443	1.30453	1.09791	1.14128	1.42513	1.56531	1.2091	1.12419	1.02436	1.01305		0.935585	1.61382e-20	16.661	NaN
O13735492	O13735	S	49	SPAC15A10.16	bud6	aip3,fat1,SPAC15E1.01	actin interacting protein 3 homolog Bud6	LVPSDSNRKPVPNGASNSPLSRDAASHLIST	_KPVPNGAS(ph)NSPLSR_	actin cytoskeleton organization;actin filament-based process;activation of bipolar cell growth;biological regulation;cellular component organization;cellular component organization at cellular level;cellular component organization or biogenesis;cellular component organization or biogenesis at cellular level;cellular process;cytoskeleton organization;establishment or maintenance of cell polarity;e…	actin binding;binding;cytoskeletal protein binding;protein binding	actin cap;cell cortex part;cell part;cell pole;cell tip;cytoplasmic part;cytoskeletal part;growing cell tip;intracellular organelle part;intracellular part;non-growing cell tip;organelle part;site of polarized growth	biological regulation;cellular component organization;cellular process;cytoskeleton organization;establishment or maintenance of cell polarity;organelle organization	cell part;site of polarized growth	YLR319C	NONE				NaN	NaN	0.255951	NaN	NaN	NaN	0.173325	NaN	0.15866	NaN	NaN	0.255591		NaN	NaN	0.255951	NaN	NaN	NaN	0.173325	NaN	0.15866	NaN	NaN	0.255591		0.499995	2.02807e-05	NaN	NaN
O13735512	O13735	S	51	SPAC15A10.16	bud6	aip3,fat1,SPAC15E1.01	actin interacting protein 3 homolog Bud6	PSDSNRKPVPNGASNSPLSRDAASHLISTIE	_KPVPNGASNS(ph)PLSR_	actin cytoskeleton organization;actin filament-based process;activation of bipolar cell growth;biological regulation;cellular component organization;cellular component organization at cellular level;cellular component organization or biogenesis;cellular component organization or biogenesis at cellular level;cellular process;cytoskeleton organization;establishment or maintenance of cell polarity;e…	actin binding;binding;cytoskeletal protein binding;protein binding	actin cap;cell cortex part;cell part;cell pole;cell tip;cytoplasmic part;cytoskeletal part;growing cell tip;intracellular organelle part;intracellular part;non-growing cell tip;organelle part;site of polarized growth	biological regulation;cellular component organization;cellular process;cytoskeleton organization;establishment or maintenance of cell polarity;organelle organization	cell part;site of polarized growth	YLR319C	NONE				NaN	NaN	0.255951	NaN	NaN	NaN	0.173325	0.250013	0.20211	NaN	NaN	0.255591		NaN	NaN	0.255951	NaN	NaN	NaN	0.173325	0.250013	0.20211	NaN	NaN	0.255591		0.936149	8.4478e-57	NaN	NaN
O137353592	O13735	S	359	SPAC15A10.16	bud6	aip3,fat1,SPAC15E1.01	actin interacting protein 3 homolog Bud6	DPGTPTSLKSPSLRKSPSSFVQKDVYSRSNS	_KS(ph)PSSFVQK_	actin cytoskeleton organization;actin filament-based process;activation of bipolar cell growth;biological regulation;cellular component organization;cellular component organization at cellular level;cellular component organization or biogenesis;cellular component organization or biogenesis at cellular level;cellular process;cytoskeleton organization;establishment or maintenance of cell polarity;e…	actin binding;binding;cytoskeletal protein binding;protein binding	actin cap;cell cortex part;cell part;cell pole;cell tip;cytoplasmic part;cytoskeletal part;growing cell tip;intracellular organelle part;intracellular part;non-growing cell tip;organelle part;site of polarized growth	biological regulation;cellular component organization;cellular process;cytoskeleton organization;establishment or maintenance of cell polarity;organelle organization	cell part;site of polarized growth	YLR319C	NONE	Mitotic			0.434631	0.405729	0.412082	0.333767	0.249806	0.267158	0.251036	0.238061	0.973994	0.199501	2.45815	0.898231		0.434631	0.405729	0.412082	0.333767	0.249806	0.267158	0.251036	0.238061	0.973994	0.199501	2.45815	0.898231		1	4.65164e-07	3.8862	8.5849
O137354972	O13735	S	497	SPAC15A10.16	bud6	aip3,fat1,SPAC15E1.01	actin interacting protein 3 homolog Bud6	PKLEDIADEVETDATSQRELLERQIQKAESS	_LEDIADEVETDATS(ph)QR_	actin cytoskeleton organization;actin filament-based process;activation of bipolar cell growth;biological regulation;cellular component organization;cellular component organization at cellular level;cellular component organization or biogenesis;cellular component organization or biogenesis at cellular level;cellular process;cytoskeleton organization;establishment or maintenance of cell polarity;e…	actin binding;binding;cytoskeletal protein binding;protein binding	actin cap;cell cortex part;cell part;cell pole;cell tip;cytoplasmic part;cytoskeletal part;growing cell tip;intracellular organelle part;intracellular part;non-growing cell tip;organelle part;site of polarized growth	biological regulation;cellular component organization;cellular process;cytoskeleton organization;establishment or maintenance of cell polarity;organelle organization	cell part;site of polarized growth	YLR319C	NONE				1.44925	1.35713	1.31581	1.44565	1.27465	1.2404	1.28652	1.26395	1.16311	1.28444	1.17039	1.28765		1.44925	1.35713	1.31581	1.44565	1.27465	1.2404	1.28652	1.26395	1.16311	1.28444	1.17039	1.28765		0.99979	4.68138e-153	1.6683	5.3824
O137356212	O13735	S	621	SPAC15A10.16	bud6	aip3,fat1,SPAC15E1.01	actin interacting protein 3 homolog Bud6	LERLIQQNNAEQDEPSYKFHKYEYSSEESGS	_LIQQNNAEQDEPS(ph)YK_	actin cytoskeleton organization;actin filament-based process;activation of bipolar cell growth;biological regulation;cellular component organization;cellular component organization at cellular level;cellular component organization or biogenesis;cellular component organization or biogenesis at cellular level;cellular process;cytoskeleton organization;establishment or maintenance of cell polarity;e…	actin binding;binding;cytoskeletal protein binding;protein binding	actin cap;cell cortex part;cell part;cell pole;cell tip;cytoplasmic part;cytoskeletal part;growing cell tip;intracellular organelle part;intracellular part;non-growing cell tip;organelle part;site of polarized growth	biological regulation;cellular component organization;cellular process;cytoskeleton organization;establishment or maintenance of cell polarity;organelle organization	cell part;site of polarized growth	YLR319C	NONE				3.01459	2.27113	1.95316	2.04897	1.97609	1.97099	2.44912	2.43066	2.26927	2.37389	2.67237	3.66851		3.01459	2.27113	1.95316	2.04897	1.97609	1.97099	2.44912	2.43066	2.26927	2.37389	2.67237	3.66851		1	1.42014e-24	18.866	21.021
O137353382	O13735	S	338	SPAC15A10.16	bud6	aip3,fat1,SPAC15E1.01	actin interacting protein 3 homolog Bud6	TSFDRKFSPKLTRTPSLTKSLDPGTPTSLKS	_LTRT(ph)PS(ph)LTK_	actin cytoskeleton organization;actin filament-based process;activation of bipolar cell growth;biological regulation;cellular component organization;cellular component organization at cellular level;cellular component organization or biogenesis;cellular component organization or biogenesis at cellular level;cellular process;cytoskeleton organization;establishment or maintenance of cell polarity;e…	actin binding;binding;cytoskeletal protein binding;protein binding	actin cap;cell cortex part;cell part;cell pole;cell tip;cytoplasmic part;cytoskeletal part;growing cell tip;intracellular organelle part;intracellular part;non-growing cell tip;organelle part;site of polarized growth	biological regulation;cellular component organization;cellular process;cytoskeleton organization;establishment or maintenance of cell polarity;organelle organization	cell part;site of polarized growth	YLR319C	NONE				0.711541	0.615271	0.643211	0.644538	0.436834	0.411015	0.40404	0.34632	0.332105	0.392234	0.574812	0.798021		NaN	NaN	NaN	NaN	NaN	NaN	NaN	NaN	NaN	NaN	NaN	NaN		0.995588	0.00548729	NaN	3.6829
O137354682	O13735	S	468	SPAC15A10.16	bud6	aip3,fat1,SPAC15E1.01	actin interacting protein 3 homolog Bud6	VNKKQFNADDGSTLNSPNSIRETEEYAASPK	_QFNADDGSTLNS(ph)PNSIR_	actin cytoskeleton organization;actin filament-based process;activation of bipolar cell growth;biological regulation;cellular component organization;cellular component organization at cellular level;cellular component organization or biogenesis;cellular component organization or biogenesis at cellular level;cellular process;cytoskeleton organization;establishment or maintenance of cell polarity;e…	actin binding;binding;cytoskeletal protein binding;protein binding	actin cap;cell cortex part;cell part;cell pole;cell tip;cytoplasmic part;cytoskeletal part;growing cell tip;intracellular organelle part;intracellular part;non-growing cell tip;organelle part;site of polarized growth	biological regulation;cellular component organization;cellular process;cytoskeleton organization;establishment or maintenance of cell polarity;organelle organization	cell part;site of polarized growth	YLR319C	NONE				0.36808	0.371416	0.270132	NaN	NaN	NaN	NaN	0.225642	0.218017	0.400481	0.919371	NaN		0.36808	0.371416	0.270132	NaN	NaN	NaN	NaN	0.225642	0.218017	0.400481	0.919371	NaN		0.999727	8.82703e-12	8.0986	4.6357
O137353502	O13735	S	350	SPAC15A10.16	bud6	aip3,fat1,SPAC15E1.01	actin interacting protein 3 homolog Bud6	RTPSLTKSLDPGTPTSLKSPSLRKSPSSFVQ	_SLDPGT(ph)PTS(ph)LKSPSLR_	actin cytoskeleton organization;actin filament-based process;activation of bipolar cell growth;biological regulation;cellular component organization;cellular component organization at cellular level;cellular component organization or biogenesis;cellular component organization or biogenesis at cellular level;cellular process;cytoskeleton organization;establishment or maintenance of cell polarity;e…	actin binding;binding;cytoskeletal protein binding;protein binding	actin cap;cell cortex part;cell part;cell pole;cell tip;cytoplasmic part;cytoskeletal part;growing cell tip;intracellular organelle part;intracellular part;non-growing cell tip;organelle part;site of polarized growth	biological regulation;cellular component organization;cellular process;cytoskeleton organization;establishment or maintenance of cell polarity;organelle organization	cell part;site of polarized growth	YLR319C	NONE				NaN	NaN	0.977326	NaN	NaN	NaN	NaN	0.866026	NaN	NaN	1.66945	1.75488		NaN	NaN	NaN	NaN	NaN	NaN	NaN	NaN	NaN	NaN	NaN	NaN		0.727344	0.00556611	NaN	NaN
O1373512903	O13735	S	1290	SPAC15A10.16	bud6	aip3,fat1,SPAC15E1.01	actin interacting protein 3 homolog Bud6	DYGSQVDTENFMLERSPLATPKPLKQPDFNI	_S(ph)PLAT(ph)PKPLKQPDFNIYETPIVR_	actin cytoskeleton organization;actin filament-based process;activation of bipolar cell growth;biological regulation;cellular component organization;cellular component organization at cellular level;cellular component organization or biogenesis;cellular component organization or biogenesis at cellular level;cellular process;cytoskeleton organization;establishment or maintenance of cell polarity;e…	actin binding;binding;cytoskeletal protein binding;protein binding	actin cap;cell cortex part;cell part;cell pole;cell tip;cytoplasmic part;cytoskeletal part;growing cell tip;intracellular organelle part;intracellular part;non-growing cell tip;organelle part;site of polarized growth	biological regulation;cellular component organization;cellular process;cytoskeleton organization;establishment or maintenance of cell polarity;organelle organization	cell part;site of polarized growth	YLR319C	NONE				1.6253	1.66856	1.99386	1.92415	1.81762	2.08725	2.02118	1.88512	2.02437	1.65837	1.67196	1.50435		1.6253	1.66856	1.99386	1.92415	1.81762	2.08725	2.02118	1.88512	2.02437	1.65837	1.67196	1.50435		1	3.01138e-13	12.375	12.715
O137354252	O13735	S	425	SPAC15A10.16	bud6	aip3,fat1,SPAC15E1.01	actin interacting protein 3 homolog Bud6	GEVAPPLPQRSRTISSPNSPLSATVLPSSTP	_T(ph)IS(ph)SPNSPLSATVLPSSTPILLPR_	actin cytoskeleton organization;actin filament-based process;activation of bipolar cell growth;biological regulation;cellular component organization;cellular component organization at cellular level;cellular component organization or biogenesis;cellular component organization or biogenesis at cellular level;cellular process;cytoskeleton organization;establishment or maintenance of cell polarity;e…	actin binding;binding;cytoskeletal protein binding;protein binding	actin cap;cell cortex part;cell part;cell pole;cell tip;cytoplasmic part;cytoskeletal part;growing cell tip;intracellular organelle part;intracellular part;non-growing cell tip;organelle part;site of polarized growth	biological regulation;cellular component organization;cellular process;cytoskeleton organization;establishment or maintenance of cell polarity;organelle organization	cell part;site of polarized growth	YLR319C	NONE				NaN	NaN	NaN	NaN	NaN	NaN	NaN	NaN	3.07012	NaN	NaN	NaN		NaN	NaN	NaN	NaN	NaN	NaN	NaN	NaN	NaN	NaN	NaN	NaN		0.635946	0.000475619	NaN	NaN
O137354282	O13735	S	428	SPAC15A10.16	bud6	aip3,fat1,SPAC15E1.01	actin interacting protein 3 homolog Bud6	APPLPQRSRTISSPNSPLSATVLPSSTPILL	_TISSPNS(ph)PLSATVLPSSTPILLPR_	actin cytoskeleton organization;actin filament-based process;activation of bipolar cell growth;biological regulation;cellular component organization;cellular component organization at cellular level;cellular component organization or biogenesis;cellular component organization or biogenesis at cellular level;cellular process;cytoskeleton organization;establishment or maintenance of cell polarity;e…	actin binding;binding;cytoskeletal protein binding;protein binding	actin cap;cell cortex part;cell part;cell pole;cell tip;cytoplasmic part;cytoskeletal part;growing cell tip;intracellular organelle part;intracellular part;non-growing cell tip;organelle part;site of polarized growth	biological regulation;cellular component organization;cellular process;cytoskeleton organization;establishment or maintenance of cell polarity;organelle organization	cell part;site of polarized growth	YLR319C	NONE				0.689941	0.694252	NaN	2.50922	0.573395	0.303822	NaN	NaN	0.439503	0.569346	0.782289	0.776578		0.689941	0.694252	NaN	NaN	0.573395	0.303822	NaN	NaN	0.439503	0.569346	0.782289	0.776578		0.931099	1.96563e-06	9.2564	NaN
O137369192	O13736	S	919	SPAC16E8.01	shd1	sla1	cytoskeletal protein binding protein Sla1 family, Shd1 (predicted)	APPAAPAKEVVEKAPSPPATRPKSTTPQKFD	_APS(ph)PPATRPK_	actin cortical patch assembly;actin cytoskeleton organization;actin filament organization;actin filament-based process;cell wall organization or biogenesis;cellular cell wall organization or biogenesis;cellular component assembly;cellular component assembly at cellular level;cellular component organization;cellular component organization at cellular level;cellular component organization or biogen…		actin cortical patch;cell cortex part;cell division site;cell part;cell pole;cell tip;cytoplasmic part;cytoskeletal part;cytosol;endosomal part;endosome membrane;intracellular organelle part;intracellular part;macromolecular complex;membrane;membrane part;nuclear part;nuclear pore;organelle membrane;organelle part;plasma membrane;pore complex;protein complex	cell wall organization or biogenesis;cellular cell wall organization or biogenesis;cellular component assembly;cellular component organization;cellular membrane organization;cellular process;cytoskeleton organization;endocytosis;establishment of localization;membrane invagination;membrane organization;organelle organization;transport;vesicle-mediated transport	cell division site;cell part;cytosol;macromolecular complex;membrane;nuclear pore;plasma membrane;protein complex	YBL007C	NONE				1.23439	1.22991	1.2083	1.24713	1.24043	1.15726	1.22498	1.16229	1.22359	1.15939	1.20018	1.3389		1.23439	1.22991	1.2083	1.24713	1.24043	1.15726	1.22498	1.16229	1.22359	1.15939	1.20018	1.3389		1	6.84202e-37	4.8035	4.0112
O137369512	O13736	S	951	SPAC16E8.01	shd1	sla1	cytoskeletal protein binding protein Sla1 family, Shd1 (predicted)	DAWANKPVTEPPVRASSVTVEPARVTESMNK	_AS(ph)SVTVEPAR_	actin cortical patch assembly;actin cytoskeleton organization;actin filament organization;actin filament-based process;cell wall organization or biogenesis;cellular cell wall organization or biogenesis;cellular component assembly;cellular component assembly at cellular level;cellular component organization;cellular component organization at cellular level;cellular component organization or biogen…		actin cortical patch;cell cortex part;cell division site;cell part;cell pole;cell tip;cytoplasmic part;cytoskeletal part;cytosol;endosomal part;endosome membrane;intracellular organelle part;intracellular part;macromolecular complex;membrane;membrane part;nuclear part;nuclear pore;organelle membrane;organelle part;plasma membrane;pore complex;protein complex	cell wall organization or biogenesis;cellular cell wall organization or biogenesis;cellular component assembly;cellular component organization;cellular membrane organization;cellular process;cytoskeleton organization;endocytosis;establishment of localization;membrane invagination;membrane organization;organelle organization;transport;vesicle-mediated transport	cell division site;cell part;cytosol;macromolecular complex;membrane;nuclear pore;plasma membrane;protein complex	YBL007C	NONE				NaN	NaN	NaN	2.2417	NaN	NaN	1.74834	NaN	NaN	NaN	NaN	NaN		NaN	NaN	NaN	2.2417	NaN	NaN	1.74834	NaN	NaN	NaN	NaN	NaN		0.57462	4.94169e-05	NaN	NaN
O137369522	O13736	S	952	SPAC16E8.01	shd1	sla1	cytoskeletal protein binding protein Sla1 family, Shd1 (predicted)	AWANKPVTEPPVRASSVTVEPARVTESMNKM	_ASS(ph)VTVEPAR_	actin cortical patch assembly;actin cytoskeleton organization;actin filament organization;actin filament-based process;cell wall organization or biogenesis;cellular cell wall organization or biogenesis;cellular component assembly;cellular component assembly at cellular level;cellular component organization;cellular component organization at cellular level;cellular component organization or biogen…		actin cortical patch;cell cortex part;cell division site;cell part;cell pole;cell tip;cytoplasmic part;cytoskeletal part;cytosol;endosomal part;endosome membrane;intracellular organelle part;intracellular part;macromolecular complex;membrane;membrane part;nuclear part;nuclear pore;organelle membrane;organelle part;plasma membrane;pore complex;protein complex	cell wall organization or biogenesis;cellular cell wall organization or biogenesis;cellular component assembly;cellular component organization;cellular membrane organization;cellular process;cytoskeleton organization;endocytosis;establishment of localization;membrane invagination;membrane organization;organelle organization;transport;vesicle-mediated transport	cell division site;cell part;cytosol;macromolecular complex;membrane;nuclear pore;plasma membrane;protein complex	YBL007C	NONE				2.48367	2.6651	2.81825	2.54013	2.67702	2.14417	1.54083	1.34704	1.22959	1.15487	1.01402	1.18241		2.48367	2.6651	2.81825	2.54013	2.67702	2.14417	1.54083	1.34704	1.22959	1.15487	1.01402	1.18241		0.999567	5.00732e-09	2.2423	3.4223
O137362202	O13736	S	220	SPAC16E8.01	shd1	sla1	cytoskeletal protein binding protein Sla1 family, Shd1 (predicted)	DANEPDDYYSSGRAVSPEIPPTYTPKQADPL	_AVS(ph)PEIPPTYTPK_	actin cortical patch assembly;actin cytoskeleton organization;actin filament organization;actin filament-based process;cell wall organization or biogenesis;cellular cell wall organization or biogenesis;cellular component assembly;cellular component assembly at cellular level;cellular component organization;cellular component organization at cellular level;cellular component organization or biogen…		actin cortical patch;cell cortex part;cell division site;cell part;cell pole;cell tip;cytoplasmic part;cytoskeletal part;cytosol;endosomal part;endosome membrane;intracellular organelle part;intracellular part;macromolecular complex;membrane;membrane part;nuclear part;nuclear pore;organelle membrane;organelle part;plasma membrane;pore complex;protein complex	cell wall organization or biogenesis;cellular cell wall organization or biogenesis;cellular component assembly;cellular component organization;cellular membrane organization;cellular process;cytoskeleton organization;endocytosis;establishment of localization;membrane invagination;membrane organization;organelle organization;transport;vesicle-mediated transport	cell division site;cell part;cytosol;macromolecular complex;membrane;nuclear pore;plasma membrane;protein complex	YBL007C	NONE				1.12639	1.12783	1.10646	1.15038	1.1521	1.12934	1.15426	1.08292	1.11241	1.09384	1.03346	1.15158		1.12639	1.12783	1.10646	1.15038	1.1521	1.12934	1.15426	1.08292	1.11241	1.09384	1.03346	1.15158		1	8.05764e-07	0.68127	0.74991
O137363412	O13736	S	341	SPAC16E8.01	shd1	sla1	cytoskeletal protein binding protein Sla1 family, Shd1 (predicted)	LRTDSHDDSRAYDSSSSMGNPAYEKWEVREV	_AYDSSS(ph)SMGNPAYEK_	actin cortical patch assembly;actin cytoskeleton organization;actin filament organization;actin filament-based process;cell wall organization or biogenesis;cellular cell wall organization or biogenesis;cellular component assembly;cellular component assembly at cellular level;cellular component organization;cellular component organization at cellular level;cellular component organization or biogen…		actin cortical patch;cell cortex part;cell division site;cell part;cell pole;cell tip;cytoplasmic part;cytoskeletal part;cytosol;endosomal part;endosome membrane;intracellular organelle part;intracellular part;macromolecular complex;membrane;membrane part;nuclear part;nuclear pore;organelle membrane;organelle part;plasma membrane;pore complex;protein complex	cell wall organization or biogenesis;cellular cell wall organization or biogenesis;cellular component assembly;cellular component organization;cellular membrane organization;cellular process;cytoskeleton organization;endocytosis;establishment of localization;membrane invagination;membrane organization;organelle organization;transport;vesicle-mediated transport	cell division site;cell part;cytosol;macromolecular complex;membrane;nuclear pore;plasma membrane;protein complex	YBL007C	NONE				1.06297	0.88308	1.02008	0.94688	0.919371	0.802826	1.03304	0.820546	0.868433	0.872448	1.01986	NaN		1.06297	0.88308	1.02008	0.94688	0.919371	0.802826	1.03304	0.820546	0.868433	0.872448	NaN	NaN		0.799378	7.52787e-06	13.338	16.598
O137363422	O13736	S	342	SPAC16E8.01	shd1	sla1	cytoskeletal protein binding protein Sla1 family, Shd1 (predicted)	RTDSHDDSRAYDSSSSMGNPAYEKWEVREVV	_AYDSSS(ph)SMGNPAYEK_	actin cortical patch assembly;actin cytoskeleton organization;actin filament organization;actin filament-based process;cell wall organization or biogenesis;cellular cell wall organization or biogenesis;cellular component assembly;cellular component assembly at cellular level;cellular component organization;cellular component organization at cellular level;cellular component organization or biogen…		actin cortical patch;cell cortex part;cell division site;cell part;cell pole;cell tip;cytoplasmic part;cytoskeletal part;cytosol;endosomal part;endosome membrane;intracellular organelle part;intracellular part;macromolecular complex;membrane;membrane part;nuclear part;nuclear pore;organelle membrane;organelle part;plasma membrane;pore complex;protein complex	cell wall organization or biogenesis;cellular cell wall organization or biogenesis;cellular component assembly;cellular component organization;cellular membrane organization;cellular process;cytoskeleton organization;endocytosis;establishment of localization;membrane invagination;membrane organization;organelle organization;transport;vesicle-mediated transport	cell division site;cell part;cytosol;macromolecular complex;membrane;nuclear pore;plasma membrane;protein complex	YBL007C	NONE				NaN	NaN	NaN	NaN	0.85034	0.832224	NaN	0.756544	NaN	3.2962	1.01986	NaN		NaN	NaN	NaN	NaN	NaN	NaN	NaN	NaN	NaN	NaN	NaN	NaN		0.458407	0.000600323	NaN	NaN
O137365733	O13736	S	573	SPAC16E8.01	shd1	sla1	cytoskeletal protein binding protein Sla1 family, Shd1 (predicted)	VPSNFIKPDTEGDAKSPPSSSKSGQGSSLSR	_EGVVPSNFIKPDTEGDAKS(ph)PPSSSK_	actin cortical patch assembly;actin cytoskeleton organization;actin filament organization;actin filament-based process;cell wall organization or biogenesis;cellular cell wall organization or biogenesis;cellular component assembly;cellular component assembly at cellular level;cellular component organization;cellular component organization at cellular level;cellular component organization or biogen…		actin cortical patch;cell cortex part;cell division site;cell part;cell pole;cell tip;cytoplasmic part;cytoskeletal part;cytosol;endosomal part;endosome membrane;intracellular organelle part;intracellular part;macromolecular complex;membrane;membrane part;nuclear part;nuclear pore;organelle membrane;organelle part;plasma membrane;pore complex;protein complex	cell wall organization or biogenesis;cellular cell wall organization or biogenesis;cellular component assembly;cellular component organization;cellular membrane organization;cellular process;cytoskeleton organization;endocytosis;establishment of localization;membrane invagination;membrane organization;organelle organization;transport;vesicle-mediated transport	cell division site;cell part;cytosol;macromolecular complex;membrane;nuclear pore;plasma membrane;protein complex	YBL007C	NONE				0.83717	0.937559	0.864379	0.259632	0.870625	0.793525	0.857854	0.751089	0.857486	0.82352	0.672857	0.864902		0.83717	0.937559	0.864379	0.259632	0.870625	0.793525	0.857854	0.751089	0.857486	0.82352	0.672857	0.864902		0.985804	1.03679e-12	NaN	2.7812
O137364522	O13736	S	452	SPAC16E8.01	shd1	sla1	cytoskeletal protein binding protein Sla1 family, Shd1 (predicted)	AGSARAAGLREIAAASGSPMPKLPSDSALHR	_EIAAAS(ph)GSPM(ox)PK_	actin cortical patch assembly;actin cytoskeleton organization;actin filament organization;actin filament-based process;cell wall organization or biogenesis;cellular cell wall organization or biogenesis;cellular component assembly;cellular component assembly at cellular level;cellular component organization;cellular component organization at cellular level;cellular component organization or biogen…		actin cortical patch;cell cortex part;cell division site;cell part;cell pole;cell tip;cytoplasmic part;cytoskeletal part;cytosol;endosomal part;endosome membrane;intracellular organelle part;intracellular part;macromolecular complex;membrane;membrane part;nuclear part;nuclear pore;organelle membrane;organelle part;plasma membrane;pore complex;protein complex	cell wall organization or biogenesis;cellular cell wall organization or biogenesis;cellular component assembly;cellular component organization;cellular membrane organization;cellular process;cytoskeleton organization;endocytosis;establishment of localization;membrane invagination;membrane organization;organelle organization;transport;vesicle-mediated transport	cell division site;cell part;cytosol;macromolecular complex;membrane;nuclear pore;plasma membrane;protein complex	YBL007C	NONE	Mitotic			0.287117	0.281088	0.249781	0.283302	0.253762	0.20931	0.219346	NaN	0.209543	0.211488	0.219025	0.291197		0.287117	0.281088	0.249781	0.283302	0.253762	0.20931	0.219346	NaN	0.209543	0.211488	0.219025	0.291197		0.998614	2.3795e-23	7.7592	1.1447
O137364542	O13736	S	454	SPAC16E8.01	shd1	sla1	cytoskeletal protein binding protein Sla1 family, Shd1 (predicted)	SARAAGLREIAAASGSPMPKLPSDSALHRLN	_EIAAASGS(ph)PM(ox)PK_	actin cortical patch assembly;actin cytoskeleton organization;actin filament organization;actin filament-based process;cell wall organization or biogenesis;cellular cell wall organization or biogenesis;cellular component assembly;cellular component assembly at cellular level;cellular component organization;cellular component organization at cellular level;cellular component organization or biogen…		actin cortical patch;cell cortex part;cell division site;cell part;cell pole;cell tip;cytoplasmic part;cytoskeletal part;cytosol;endosomal part;endosome membrane;intracellular organelle part;intracellular part;macromolecular complex;membrane;membrane part;nuclear part;nuclear pore;organelle membrane;organelle part;plasma membrane;pore complex;protein complex	cell wall organization or biogenesis;cellular cell wall organization or biogenesis;cellular component assembly;cellular component organization;cellular membrane organization;cellular process;cytoskeleton organization;endocytosis;establishment of localization;membrane invagination;membrane organization;organelle organization;transport;vesicle-mediated transport	cell division site;cell part;cytosol;macromolecular complex;membrane;nuclear pore;plasma membrane;protein complex	YBL007C	NONE	Mitotic			0.28983	0.27887	0.269527	0.251579	0.219751	0.220882	0.273995	0.188782	0.214257	0.894855	0.210553	0.253024		0.28983	0.27887	0.269527	0.251579	0.219751	0.220882	0.273995	0.188782	0.214257	0.894855	0.210553	0.253024		0.999998	2.9678e-39	3.8552	2.6512
O137364612	O13736	S	461	SPAC16E8.01	shd1	sla1	cytoskeletal protein binding protein Sla1 family, Shd1 (predicted)	REIAAASGSPMPKLPSDSALHRLNAASDAAG	_LPS(ph)DSALHR_	actin cortical patch assembly;actin cytoskeleton organization;actin filament organization;actin filament-based process;cell wall organization or biogenesis;cellular cell wall organization or biogenesis;cellular component assembly;cellular component assembly at cellular level;cellular component organization;cellular component organization at cellular level;cellular component organization or biogen…		actin cortical patch;cell cortex part;cell division site;cell part;cell pole;cell tip;cytoplasmic part;cytoskeletal part;cytosol;endosomal part;endosome membrane;intracellular organelle part;intracellular part;macromolecular complex;membrane;membrane part;nuclear part;nuclear pore;organelle membrane;organelle part;plasma membrane;pore complex;protein complex	cell wall organization or biogenesis;cellular cell wall organization or biogenesis;cellular component assembly;cellular component organization;cellular membrane organization;cellular process;cytoskeleton organization;endocytosis;establishment of localization;membrane invagination;membrane organization;organelle organization;transport;vesicle-mediated transport	cell division site;cell part;cytosol;macromolecular complex;membrane;nuclear pore;plasma membrane;protein complex	YBL007C	NONE				0.903179	0.962927	0.920217	0.946163	0.972384	0.958957	0.956846	0.905551	0.927214	0.929109	0.805607	0.958038		0.903179	0.962927	0.920217	0.946163	0.972384	0.958957	0.956846	0.905551	0.927214	0.929109	0.805607	0.958038		1	7.60342e-58	3.2729	3.1771
O137365802	O13736	S	580	SPAC16E8.01	shd1	sla1	cytoskeletal protein binding protein Sla1 family, Shd1 (predicted)	PDTEGDAKSPPSSSKSGQGSSLSRRASKHES	_S(ph)GQGS(ph)SLSRRASK_	actin cortical patch assembly;actin cytoskeleton organization;actin filament organization;actin filament-based process;cell wall organization or biogenesis;cellular cell wall organization or biogenesis;cellular component assembly;cellular component assembly at cellular level;cellular component organization;cellular component organization at cellular level;cellular component organization or biogen…		actin cortical patch;cell cortex part;cell division site;cell part;cell pole;cell tip;cytoplasmic part;cytoskeletal part;cytosol;endosomal part;endosome membrane;intracellular organelle part;intracellular part;macromolecular complex;membrane;membrane part;nuclear part;nuclear pore;organelle membrane;organelle part;plasma membrane;pore complex;protein complex	cell wall organization or biogenesis;cellular cell wall organization or biogenesis;cellular component assembly;cellular component organization;cellular membrane organization;cellular process;cytoskeleton organization;endocytosis;establishment of localization;membrane invagination;membrane organization;organelle organization;transport;vesicle-mediated transport	cell division site;cell part;cytosol;macromolecular complex;membrane;nuclear pore;plasma membrane;protein complex	YBL007C	NONE				0.882535	0.925326	0.914662	0.895977	0.91701	0.858738	0.933881	1.06454	0.976276	0.998602	0.79139	1.0006		NaN	NaN	NaN	NaN	NaN	NaN	NaN	NaN	NaN	NaN	NaN	NaN		0.999981	0.00318029	4.535	6.0273
O137365842	O13736	S	584	SPAC16E8.01	shd1	sla1	cytoskeletal protein binding protein Sla1 family, Shd1 (predicted)	GDAKSPPSSSKSGQGSSLSRRASKHESKHKR	_S(ph)GQGS(ph)SLSRRASK_	actin cortical patch assembly;actin cytoskeleton organization;actin filament organization;actin filament-based process;cell wall organization or biogenesis;cellular cell wall organization or biogenesis;cellular component assembly;cellular component assembly at cellular level;cellular component organization;cellular component organization at cellular level;cellular component organization or biogen…		actin cortical patch;cell cortex part;cell division site;cell part;cell pole;cell tip;cytoplasmic part;cytoskeletal part;cytosol;endosomal part;endosome membrane;intracellular organelle part;intracellular part;macromolecular complex;membrane;membrane part;nuclear part;nuclear pore;organelle membrane;organelle part;plasma membrane;pore complex;protein complex	cell wall organization or biogenesis;cellular cell wall organization or biogenesis;cellular component assembly;cellular component organization;cellular membrane organization;cellular process;cytoskeleton organization;endocytosis;establishment of localization;membrane invagination;membrane organization;organelle organization;transport;vesicle-mediated transport	cell division site;cell part;cytosol;macromolecular complex;membrane;nuclear pore;plasma membrane;protein complex	YBL007C	NONE				NaN	NaN	NaN	NaN	NaN	NaN	NaN	1.06454	NaN	NaN	NaN	NaN		NaN	NaN	NaN	NaN	NaN	NaN	NaN	NaN	NaN	NaN	NaN	NaN		0.54511	0.00318029	NaN	NaN
O137366412	O13736	S	641	SPAC16E8.01	shd1	sla1	cytoskeletal protein binding protein Sla1 family, Shd1 (predicted)	DKKDKKEDSKRSRSHSVSKPDSSKLRTWTDR	_SHS(ph)VSKPDSSK_	actin cortical patch assembly;actin cytoskeleton organization;actin filament organization;actin filament-based process;cell wall organization or biogenesis;cellular cell wall organization or biogenesis;cellular component assembly;cellular component assembly at cellular level;cellular component organization;cellular component organization at cellular level;cellular component organization or biogen…		actin cortical patch;cell cortex part;cell division site;cell part;cell pole;cell tip;cytoplasmic part;cytoskeletal part;cytosol;endosomal part;endosome membrane;intracellular organelle part;intracellular part;macromolecular complex;membrane;membrane part;nuclear part;nuclear pore;organelle membrane;organelle part;plasma membrane;pore complex;protein complex	cell wall organization or biogenesis;cellular cell wall organization or biogenesis;cellular component assembly;cellular component organization;cellular membrane organization;cellular process;cytoskeleton organization;endocytosis;establishment of localization;membrane invagination;membrane organization;organelle organization;transport;vesicle-mediated transport	cell division site;cell part;cytosol;macromolecular complex;membrane;nuclear pore;plasma membrane;protein complex	YBL007C	NONE				0.734376	NaN	0.633914	0.792456	0.868433	0.635809	0.776337	0.73692	0.945627	0.935979	0.577434	0.859254		0.734376	NaN	0.633914	0.792456	0.868433	0.635809	0.776337	0.73692	0.945627	0.935979	0.577434	0.859254		0.999923	3.76267e-17	NaN	NaN
O137363094	O13736	S	309	SPAC16E8.01	shd1	sla1	cytoskeletal protein binding protein Sla1 family, Shd1 (predicted)	TGTSSSMAHSYDSPPSPSSPSDAYGDPNQHL	_STGTSSSMAHSYDSPPS(ph)PSSPSDAYGDPNQHLK_	actin cortical patch assembly;actin cytoskeleton organization;actin filament organization;actin filament-based process;cell wall organization or biogenesis;cellular cell wall organization or biogenesis;cellular component assembly;cellular component assembly at cellular level;cellular component organization;cellular component organization at cellular level;cellular component organization or biogen…		actin cortical patch;cell cortex part;cell division site;cell part;cell pole;cell tip;cytoplasmic part;cytoskeletal part;cytosol;endosomal part;endosome membrane;intracellular organelle part;intracellular part;macromolecular complex;membrane;membrane part;nuclear part;nuclear pore;organelle membrane;organelle part;plasma membrane;pore complex;protein complex	cell wall organization or biogenesis;cellular cell wall organization or biogenesis;cellular component assembly;cellular component organization;cellular membrane organization;cellular process;cytoskeleton organization;endocytosis;establishment of localization;membrane invagination;membrane organization;organelle organization;transport;vesicle-mediated transport	cell division site;cell part;cytosol;macromolecular complex;membrane;nuclear pore;plasma membrane;protein complex	YBL007C	NONE				0.997009	NaN	NaN	NaN	NaN	NaN	NaN	0.547765	0.693481	NaN	0.832224	NaN		0.997009	NaN	NaN	NaN	NaN	NaN	NaN	0.547765	0.693481	NaN	0.832224	NaN		0.806807	6.23014e-05	NaN	NaN
O137411292	O13741	S	129	SPAC16E8.06c	nop12		RNA-binding protein Nop12 (predicted)	KDKDSAGLINDEEDKSPAKQSVLEERTSQED	_DSAGLINDEEDKS(ph)PAK_	cellular macromolecule metabolic process;cellular metabolic process;cellular nitrogen compound metabolic process;cellular process;macromolecule metabolic process;metabolic process;ncRNA metabolic process;ncRNA processing;nitrogen compound metabolic process;nucleic acid metabolic process;nucleobase-containing compound metabolic process;primary metabolic process;RNA metabolic process;RNA processing…	binding;nucleic acid binding;nucleotide binding;RNA binding	cell part;intracellular non-membrane-bounded organelle;intracellular organelle;intracellular organelle part;intracellular part;non-membrane-bounded organelle;nuclear part;nucleolus;organelle;organelle part	cellular metabolic process;cellular nitrogen compound metabolic process;cellular process;macromolecule metabolic process;metabolic process;nitrogen compound metabolic process;nucleobase-containing compound metabolic process;primary metabolic process;RNA metabolic process;RNA processing;rRNA processing	cell part;intracellular non-membrane-bounded organelle;intracellular organelle;nucleolus;organelle	YOL041C	RBM34	Mitotic			0.370329	0.331236	0.320369	0.257063	0.199848	0.266752	0.0689465	0.090876	0.165544	0.174098	0.44117	0.407564		0.370329	0.331236	0.320369	0.257063	0.199848	0.266752	0.0689465	0.090876	0.165544	0.174098	0.44117	0.407564		1	1.08413e-110	65.574	10.479
O13741142	O13741	S	14	SPAC16E8.06c	nop12		RNA-binding protein Nop12 (predicted)	__MGETNSSLDNENTSFVGKLSSSSNVDPTL	_GETNSSLDNENTS(ph)FVGK_	cellular macromolecule metabolic process;cellular metabolic process;cellular nitrogen compound metabolic process;cellular process;macromolecule metabolic process;metabolic process;ncRNA metabolic process;ncRNA processing;nitrogen compound metabolic process;nucleic acid metabolic process;nucleobase-containing compound metabolic process;primary metabolic process;RNA metabolic process;RNA processing…	binding;nucleic acid binding;nucleotide binding;RNA binding	cell part;intracellular non-membrane-bounded organelle;intracellular organelle;intracellular organelle part;intracellular part;non-membrane-bounded organelle;nuclear part;nucleolus;organelle;organelle part	cellular metabolic process;cellular nitrogen compound metabolic process;cellular process;macromolecule metabolic process;metabolic process;nitrogen compound metabolic process;nucleobase-containing compound metabolic process;primary metabolic process;RNA metabolic process;RNA processing;rRNA processing	cell part;intracellular non-membrane-bounded organelle;intracellular organelle;nucleolus;organelle	YOL041C	RBM34	Mitotic	Plo1		0.330513	0.403128	0.377843	0.239987	0.173692	0.18754	0.1806	0.188576	0.207952	0.274507	0.158544	0.155123		0.330513	0.403128	0.377843	0.239987	0.173692	0.18754	0.1806	0.188576	0.207952	0.274507	0.158544	0.155123		0.999954	7.79795e-156	5.7672	NaN
O13741942	O13741	S	94	SPAC16E8.06c	nop12		RNA-binding protein Nop12 (predicted)	NIKPKSKKKKKKLNDSSDDIEGKYFEELLAE	_KLNDS(ph)SDDIEGK_	cellular macromolecule metabolic process;cellular metabolic process;cellular nitrogen compound metabolic process;cellular process;macromolecule metabolic process;metabolic process;ncRNA metabolic process;ncRNA processing;nitrogen compound metabolic process;nucleic acid metabolic process;nucleobase-containing compound metabolic process;primary metabolic process;RNA metabolic process;RNA processing…	binding;nucleic acid binding;nucleotide binding;RNA binding	cell part;intracellular non-membrane-bounded organelle;intracellular organelle;intracellular organelle part;intracellular part;non-membrane-bounded organelle;nuclear part;nucleolus;organelle;organelle part	cellular metabolic process;cellular nitrogen compound metabolic process;cellular process;macromolecule metabolic process;metabolic process;nitrogen compound metabolic process;nucleobase-containing compound metabolic process;primary metabolic process;RNA metabolic process;RNA processing;rRNA processing	cell part;intracellular non-membrane-bounded organelle;intracellular organelle;nucleolus;organelle	YOL041C	RBM34				0.454525	0.480077	0.469285	0.457708	0.456955	0.391328	0.416511	0.365057	0.482486	0.336666	0.443459	0.429074		0.454525	0.480077	0.469285	0.457708	0.456955	0.391328	0.416511	0.365057	0.482486	0.336666	0.443459	0.429074		0.99781	3.22381e-30	2.3525	13.468
O13741952	O13741	S	95	SPAC16E8.06c	nop12		RNA-binding protein Nop12 (predicted)	IKPKSKKKKKKLNDSSDDIEGKYFEELLAEE	_KLNDS(ph)SDDIEGK_	cellular macromolecule metabolic process;cellular metabolic process;cellular nitrogen compound metabolic process;cellular process;macromolecule metabolic process;metabolic process;ncRNA metabolic process;ncRNA processing;nitrogen compound metabolic process;nucleic acid metabolic process;nucleobase-containing compound metabolic process;primary metabolic process;RNA metabolic process;RNA processing…	binding;nucleic acid binding;nucleotide binding;RNA binding	cell part;intracellular non-membrane-bounded organelle;intracellular organelle;intracellular organelle part;intracellular part;non-membrane-bounded organelle;nuclear part;nucleolus;organelle;organelle part	cellular metabolic process;cellular nitrogen compound metabolic process;cellular process;macromolecule metabolic process;metabolic process;nitrogen compound metabolic process;nucleobase-containing compound metabolic process;primary metabolic process;RNA metabolic process;RNA processing;rRNA processing	cell part;intracellular non-membrane-bounded organelle;intracellular organelle;nucleolus;organelle	YOL041C	RBM34				0.467946	0.454525	NaN	0.363082	0.427405	0.453762	0.383995	0.384897	0.35917	0.367512	0.384926	0.373329		0.467946	0.454525	NaN	0.363082	0.427405	0.453762	0.383995	0.384897	0.35917	0.367512	0.384926	0.373329		0.5	0.000994914	NaN	NaN
O137431933	O13743	S	193	SPAC16E8.08	pos1		Spa2 interacting protein Pos1	DSLQKKELSPHEIAESPSSHSTSPMGRNVDT	_ELSPHEIAES(ph)PS(ph)SHSTSPMGR_						NONE	NONE				0.933097	NaN	0.960522	0.904977	0.903506	0.875044	0.991277	NaN	NaN	0.953562	0.957488	0.944376		NaN	NaN	NaN	NaN	NaN	NaN	NaN	NaN	NaN	NaN	NaN	NaN		0.910409	3.08874e-07	NaN	NaN
O137431953	O13743	S	195	SPAC16E8.08	pos1		Spa2 interacting protein Pos1	LQKKELSPHEIAESPSSHSTSPMGRNVDTET	_ELSPHEIAESPS(ph)S(ph)HSTSPMGR_						NONE	NONE				NaN	NaN	NaN	NaN	0.883939	NaN	NaN	NaN	NaN	0.828912	NaN	0.803148		NaN	NaN	NaN	NaN	NaN	NaN	NaN	NaN	NaN	NaN	NaN	NaN		0.747384	3.08874e-07	NaN	NaN
O137431963	O13743	S	196	SPAC16E8.08	pos1		Spa2 interacting protein Pos1	QKKELSPHEIAESPSSHSTSPMGRNVDTETL	_ELSPHEIAESPSS(ph)HST(ph)SPMGR_						NONE	NONE				0.800128	NaN	0.929714	0.861475	0.883939	0.908843	NaN	0.987752	0.830565	0.753409	NaN	NaN		NaN	NaN	NaN	NaN	NaN	NaN	NaN	NaN	NaN	NaN	NaN	NaN		0.900723	3.08874e-07	NaN	NaN
O137432003	O13743	S	200	SPAC16E8.08	pos1		Spa2 interacting protein Pos1	LSPHEIAESPSSHSTSPMGRNVDTETLSFLL	_ELSPHEIAESPSS(ph)HSTS(ph)PMGR_						NONE	NONE				0.905715	NaN	0.960522	0.904977	0.903506	NaN	0.953834	0.844523	0.830565	NaN	NaN	NaN		NaN	NaN	NaN	NaN	NaN	NaN	NaN	NaN	NaN	NaN	NaN	NaN		0.925794	0.00298571	NaN	NaN
O137474342	O13747	S	434	SPAC16E8.13			ubiquitin-protein ligase E3 (predicted)	ESKLKKRDDKLKRVSSQLEHLKHNYEEEKSM	_VSS(ph)QLEHLK_		acid-amino acid ligase activity;binding;catalytic activity;cation binding;ion binding;ligase activity;ligase activity, forming carbon-nitrogen bonds;metal ion binding;small conjugating protein ligase activity;transition metal ion binding;ubiquitin-protein ligase activity;zinc ion binding	cell part;cytoplasmic part;cytosol;intracellular part		cell part;cytosol	YHL010C	BRAP				NaN	1.24117	NaN	1.07474	0.957488	1.05356	1.03743	1.11043	1.14226	1.09324	1.11054	1.1043		NaN	1.24117	NaN	1.07474	0.957488	1.05356	1.03743	1.11043	1.14226	1.09324	1.11054	1.1043		0.999875	1.96261e-05	NaN	NaN
O13754422	O13754	S	42	SPAC17A2.04c	cns1		HSP chaperone complex subunit Cns1 (predicted)	KVPFFMQSLEDVGDESENNVQLDALKALAYE	_VPFFMQSLEDVGDES(ph)ENNVQLDALK_	cellular macromolecule metabolic process;cellular metabolic process;cellular process;cellular protein metabolic process;macromolecule metabolic process;metabolic process;primary metabolic process;protein folding;protein metabolic process	binding;heat shock protein binding;protein binding	cell part;cytoplasmic part;cytosol;intracellular membrane-bounded organelle;intracellular organelle;intracellular part;macromolecular complex;membrane-bounded organelle;nucleus;organelle;protein complex	cellular metabolic process;cellular process;macromolecule metabolic process;metabolic process;primary metabolic process;protein folding;protein metabolic process	cell part;cytosol;intracellular membrane-bounded organelle;intracellular organelle;macromolecular complex;nucleus;organelle;protein complex	YBR155W	TTC4				NaN	NaN	0.366542	NaN	NaN	NaN	NaN	NaN	0.54401	0.804376	NaN	NaN		NaN	NaN	0.366542	NaN	NaN	NaN	NaN	NaN	0.54401	0.804376	NaN	NaN		0.999995	2.49923e-05	NaN	NaN
O13758162	O13758	S	16	SPAC17A2.08c	ntr2		spliceosome complex disassembly protein Ntr2 (predicted)	MRRYLKKAKPKIVQTSDNEEEKHEENLNVSQ	_IVQTS(ph)DNEEEK_	cellular component disassembly;cellular component disassembly at cellular level;cellular component organization;cellular component organization at cellular level;cellular component organization or biogenesis;cellular component organization or biogenesis at cellular level;cellular macromolecular complex disassembly;cellular macromolecular complex subunit organization;cellular process;macromolecula…		cell part;cytoplasmic part;cytosol;intracellular organelle part;intracellular part;macromolecular complex;nuclear part;organelle part;post-mRNA release spliceosomal complex;ribonucleoprotein complex;spliceosomal complex;U2-type post-mRNA release spliceosomal complex;U2-type spliceosomal complex	cellular component disassembly;cellular component organization;cellular process	cell part;cytosol;macromolecular complex;ribonucleoprotein complex;spliceosomal complex	YKR022C	NONE				0.95229	0.949848	0.866927	0.901957	0.908843	0.822978	NaN	NaN	NaN	NaN	NaN	NaN		0.95229	0.949848	0.866927	0.901957	0.908843	0.822978	NaN	NaN	NaN	NaN	NaN	NaN		0.977943	3.14378e-06	5.5218	8.4025
O137581382	O13758	S	138	SPAC17A2.08c	ntr2		spliceosome complex disassembly protein Ntr2 (predicted)	KEEDSSTKESELQTRSSPPLPVNTSLEWNML	_S(ph)SPPLPVNTSLEWNMLNQGIPEEAMIK_	cellular component disassembly;cellular component disassembly at cellular level;cellular component organization;cellular component organization at cellular level;cellular component organization or biogenesis;cellular component organization or biogenesis at cellular level;cellular macromolecular complex disassembly;cellular macromolecular complex subunit organization;cellular process;macromolecula…		cell part;cytoplasmic part;cytosol;intracellular organelle part;intracellular part;macromolecular complex;nuclear part;organelle part;post-mRNA release spliceosomal complex;ribonucleoprotein complex;spliceosomal complex;U2-type post-mRNA release spliceosomal complex;U2-type spliceosomal complex	cellular component disassembly;cellular component organization;cellular process	cell part;cytosol;macromolecular complex;ribonucleoprotein complex;spliceosomal complex	YKR022C	NONE				NaN	NaN	NaN	1.40329	NaN	NaN	NaN	0.986388	0.915332	NaN	NaN	NaN		NaN	NaN	NaN	NaN	NaN	NaN	NaN	0.986388	0.915332	NaN	NaN	NaN		0.79781	3.23498e-06	NaN	NaN
O137581392	O13758	S	139	SPAC17A2.08c	ntr2		spliceosome complex disassembly protein Ntr2 (predicted)	EEDSSTKESELQTRSSPPLPVNTSLEWNMLN	_S(ph)SPPLPVNTSLEWNMLNQGIPEEAMIK_	cellular component disassembly;cellular component disassembly at cellular level;cellular component organization;cellular component organization at cellular level;cellular component organization or biogenesis;cellular component organization or biogenesis at cellular level;cellular macromolecular complex disassembly;cellular macromolecular complex subunit organization;cellular process;macromolecula…		cell part;cytoplasmic part;cytosol;intracellular organelle part;intracellular part;macromolecular complex;nuclear part;organelle part;post-mRNA release spliceosomal complex;ribonucleoprotein complex;spliceosomal complex;U2-type post-mRNA release spliceosomal complex;U2-type spliceosomal complex	cellular component disassembly;cellular component organization;cellular process	cell part;cytosol;macromolecular complex;ribonucleoprotein complex;spliceosomal complex	YKR022C	NONE				NaN	NaN	NaN	1.40329	NaN	NaN	NaN	NaN	NaN	NaN	NaN	NaN		NaN	NaN	NaN	NaN	NaN	NaN	NaN	NaN	NaN	NaN	NaN	NaN		0.483282	1.83853e-05	NaN	NaN
O137581472	O13758	S	147	SPAC17A2.08c	ntr2		spliceosome complex disassembly protein Ntr2 (predicted)	SELQTRSSPPLPVNTSLEWNMLNQGIPEEAM	_SSPPLPVNTS(ph)LEWNMLNQGIPEEAMIK_	cellular component disassembly;cellular component disassembly at cellular level;cellular component organization;cellular component organization at cellular level;cellular component organization or biogenesis;cellular component organization or biogenesis at cellular level;cellular macromolecular complex disassembly;cellular macromolecular complex subunit organization;cellular process;macromolecula…		cell part;cytoplasmic part;cytosol;intracellular organelle part;intracellular part;macromolecular complex;nuclear part;organelle part;post-mRNA release spliceosomal complex;ribonucleoprotein complex;spliceosomal complex;U2-type post-mRNA release spliceosomal complex;U2-type spliceosomal complex	cellular component disassembly;cellular component organization;cellular process	cell part;cytosol;macromolecular complex;ribonucleoprotein complex;spliceosomal complex	YKR022C	NONE				NaN	NaN	NaN	1.40329	1.02724	NaN	NaN	NaN	NaN	NaN	NaN	NaN		NaN	NaN	NaN	NaN	1.02724	NaN	NaN	NaN	NaN	NaN	NaN	NaN		0.772487	0.000292697	NaN	NaN
O137592662	O13759	S	266	SPAC17A2.09c	csx1		RNA-binding protein Csx1	GRPLRISVASPKSRASIAADSALGIVPTSTS	_AS(ph)IAADSALGIVPTSTSNR_	3'-UTR-mediated mRNA stabilization;biological regulation;cellular macromolecule metabolic process;cellular metabolic process;cellular nitrogen compound metabolic process;cellular process;macromolecule metabolic process;metabolic process;mRNA metabolic process;mRNA stabilization;nitrogen compound metabolic process;nucleic acid metabolic process;nucleobase-containing compound metabolic process;post…	binding;mRNA binding;nucleic acid binding;nucleotide binding;RNA binding	cell part;cytoplasmic mRNA processing body;cytoplasmic part;cytosol;intracellular non-membrane-bounded organelle;intracellular organelle;intracellular part;macromolecular complex;non-membrane-bounded organelle;organelle;ribonucleoprotein complex;RNA granule	biological regulation;cellular metabolic process;cellular nitrogen compound metabolic process;cellular process;macromolecule metabolic process;metabolic process;mRNA metabolic process;nitrogen compound metabolic process;nucleobase-containing compound metabolic process;primary metabolic process;RNA metabolic process	cell part;cytosol;intracellular non-membrane-bounded organelle;intracellular organelle;macromolecular complex;organelle;ribonucleoprotein complex	YBR212W|YHR086W	TRNAU1AP				1.566	1.60994	1.60413	1.56177	1.78591	1.57248	1.5821	1.44869	1.45527	1.27763	0.757174	1.78294		1.566	1.60994	1.60413	1.56177	1.78591	1.57248	1.5821	1.44869	1.45527	1.27763	0.757174	1.78294		0.999999	1.90896e-77	8.2056	6.3412
O137592713	O13759	S	271	SPAC17A2.09c	csx1		RNA-binding protein Csx1	ISVASPKSRASIAADSALGIVPTSTSNRQPN	_SRASIAADS(ph)ALGIVPTSTSNR_	3'-UTR-mediated mRNA stabilization;biological regulation;cellular macromolecule metabolic process;cellular metabolic process;cellular nitrogen compound metabolic process;cellular process;macromolecule metabolic process;metabolic process;mRNA metabolic process;mRNA stabilization;nitrogen compound metabolic process;nucleic acid metabolic process;nucleobase-containing compound metabolic process;post…	binding;mRNA binding;nucleic acid binding;nucleotide binding;RNA binding	cell part;cytoplasmic mRNA processing body;cytoplasmic part;cytosol;intracellular non-membrane-bounded organelle;intracellular organelle;intracellular part;macromolecular complex;non-membrane-bounded organelle;organelle;ribonucleoprotein complex;RNA granule	biological regulation;cellular metabolic process;cellular nitrogen compound metabolic process;cellular process;macromolecule metabolic process;metabolic process;mRNA metabolic process;nitrogen compound metabolic process;nucleobase-containing compound metabolic process;primary metabolic process;RNA metabolic process	cell part;cytosol;intracellular non-membrane-bounded organelle;intracellular organelle;macromolecular complex;organelle;ribonucleoprotein complex	YBR212W|YHR086W	TRNAU1AP				1.54314	1.63132	1.67188	1.69474	1.89656	1.536	1.55068	1.69417	1.54419	NaN	0.782779	NaN		1.54314	1.63132	1.67188	1.69474	1.89656	1.536	1.55068	1.69417	1.54419	NaN	0.782779	NaN		0.993266	0.000266862	NaN	NaN
O137595782	O13759	S	578	SPAC17A2.09c	csx1		RNA-binding protein Csx1	QARASRPWNLGRERQSSLIDLRHELEQNENG	_ERQS(ph)SLIDLR_	3'-UTR-mediated mRNA stabilization;biological regulation;cellular macromolecule metabolic process;cellular metabolic process;cellular nitrogen compound metabolic process;cellular process;macromolecule metabolic process;metabolic process;mRNA metabolic process;mRNA stabilization;nitrogen compound metabolic process;nucleic acid metabolic process;nucleobase-containing compound metabolic process;post…	binding;mRNA binding;nucleic acid binding;nucleotide binding;RNA binding	cell part;cytoplasmic mRNA processing body;cytoplasmic part;cytosol;intracellular non-membrane-bounded organelle;intracellular organelle;intracellular part;macromolecular complex;non-membrane-bounded organelle;organelle;ribonucleoprotein complex;RNA granule	biological regulation;cellular metabolic process;cellular nitrogen compound metabolic process;cellular process;macromolecule metabolic process;metabolic process;mRNA metabolic process;nitrogen compound metabolic process;nucleobase-containing compound metabolic process;primary metabolic process;RNA metabolic process	cell part;cytosol;intracellular non-membrane-bounded organelle;intracellular organelle;macromolecular complex;organelle;ribonucleoprotein complex	YBR212W|YHR086W	TRNAU1AP				1.47606	1.38512	1.53025	1.42619	1.55106	1.58952	1.69837	1.40321	1.43914	1.30579	0.950661	1.68401		1.47606	1.38512	1.53025	1.42619	1.55106	1.58952	1.69837	1.40321	1.43914	1.30579	0.950661	1.68401		0.933955	1.07486e-17	NaN	7.1493
O137595792	O13759	S	579	SPAC17A2.09c	csx1		RNA-binding protein Csx1	ARASRPWNLGRERQSSLIDLRHELEQNENGL	_QSS(ph)LIDLR_	3'-UTR-mediated mRNA stabilization;biological regulation;cellular macromolecule metabolic process;cellular metabolic process;cellular nitrogen compound metabolic process;cellular process;macromolecule metabolic process;metabolic process;mRNA metabolic process;mRNA stabilization;nitrogen compound metabolic process;nucleic acid metabolic process;nucleobase-containing compound metabolic process;post…	binding;mRNA binding;nucleic acid binding;nucleotide binding;RNA binding	cell part;cytoplasmic mRNA processing body;cytoplasmic part;cytosol;intracellular non-membrane-bounded organelle;intracellular organelle;intracellular part;macromolecular complex;non-membrane-bounded organelle;organelle;ribonucleoprotein complex;RNA granule	biological regulation;cellular metabolic process;cellular nitrogen compound metabolic process;cellular process;macromolecule metabolic process;metabolic process;mRNA metabolic process;nitrogen compound metabolic process;nucleobase-containing compound metabolic process;primary metabolic process;RNA metabolic process	cell part;cytosol;intracellular non-membrane-bounded organelle;intracellular organelle;macromolecular complex;organelle;ribonucleoprotein complex	YBR212W|YHR086W	TRNAU1AP				1.37536	1.41862	1.38516	1.4323	1.40702	1.29024	1.52704	1.31796	1.35384	1.22208	0.949127	1.48063		1.37536	1.41862	1.38516	1.4323	1.40702	1.29024	1.52704	1.31796	1.35384	1.22208	0.949127	1.48063		0.999874	3.32025e-26	3.3593	NaN
O137593813	O13759	S	381	SPAC17A2.09c	csx1		RNA-binding protein Csx1	WGHNTLPVSALSQSQSQVSDEGFDRTLSANQ	_LAWGHNTLPVSALSQSQS(ph)QVSDEGFDR_	3'-UTR-mediated mRNA stabilization;biological regulation;cellular macromolecule metabolic process;cellular metabolic process;cellular nitrogen compound metabolic process;cellular process;macromolecule metabolic process;metabolic process;mRNA metabolic process;mRNA stabilization;nitrogen compound metabolic process;nucleic acid metabolic process;nucleobase-containing compound metabolic process;post…	binding;mRNA binding;nucleic acid binding;nucleotide binding;RNA binding	cell part;cytoplasmic mRNA processing body;cytoplasmic part;cytosol;intracellular non-membrane-bounded organelle;intracellular organelle;intracellular part;macromolecular complex;non-membrane-bounded organelle;organelle;ribonucleoprotein complex;RNA granule	biological regulation;cellular metabolic process;cellular nitrogen compound metabolic process;cellular process;macromolecule metabolic process;metabolic process;mRNA metabolic process;nitrogen compound metabolic process;nucleobase-containing compound metabolic process;primary metabolic process;RNA metabolic process	cell part;cytosol;intracellular non-membrane-bounded organelle;intracellular organelle;macromolecular complex;organelle;ribonucleoprotein complex	YBR212W|YHR086W	TRNAU1AP				0.748503	NaN	NaN	NaN	0.80032	NaN	1.06907	NaN	0.922509	NaN	NaN	NaN		0.748503	NaN	NaN	NaN	0.80032	NaN	1.06907	NaN	0.922509	NaN	NaN	NaN		0.784377	5.48024e-09	NaN	NaN
O137593843	O13759	S	384	SPAC17A2.09c	csx1		RNA-binding protein Csx1	NTLPVSALSQSQSQVSDEGFDRTLSANQIFG	_LAWGHNTLPVSALSQSQSQVS(ph)DEGFDR_	3'-UTR-mediated mRNA stabilization;biological regulation;cellular macromolecule metabolic process;cellular metabolic process;cellular nitrogen compound metabolic process;cellular process;macromolecule metabolic process;metabolic process;mRNA metabolic process;mRNA stabilization;nitrogen compound metabolic process;nucleic acid metabolic process;nucleobase-containing compound metabolic process;post…	binding;mRNA binding;nucleic acid binding;nucleotide binding;RNA binding	cell part;cytoplasmic mRNA processing body;cytoplasmic part;cytosol;intracellular non-membrane-bounded organelle;intracellular organelle;intracellular part;macromolecular complex;non-membrane-bounded organelle;organelle;ribonucleoprotein complex;RNA granule	biological regulation;cellular metabolic process;cellular nitrogen compound metabolic process;cellular process;macromolecule metabolic process;metabolic process;mRNA metabolic process;nitrogen compound metabolic process;nucleobase-containing compound metabolic process;primary metabolic process;RNA metabolic process	cell part;cytosol;intracellular non-membrane-bounded organelle;intracellular organelle;macromolecular complex;organelle;ribonucleoprotein complex	YBR212W|YHR086W	TRNAU1AP				0.744048	0.677461	0.846812	0.658979	0.805347	0.974659	1.11499	1.32485	1.62586	NaN	NaN	NaN		0.744048	0.677461	0.846812	0.658979	0.805347	0.974659	1.11499	1.32485	1.62586	NaN	NaN	NaN		0.998399	9.00836e-23	NaN	NaN
O13759672	O13759	S	67	SPAC17A2.09c	csx1		RNA-binding protein Csx1	LVSPTLERLVAPFNCSPSSTPLQDVAGVGSK	_LVAPFNCS(ph)PSST(ph)PLQDVAGVGSK_	3'-UTR-mediated mRNA stabilization;biological regulation;cellular macromolecule metabolic process;cellular metabolic process;cellular nitrogen compound metabolic process;cellular process;macromolecule metabolic process;metabolic process;mRNA metabolic process;mRNA stabilization;nitrogen compound metabolic process;nucleic acid metabolic process;nucleobase-containing compound metabolic process;post…	binding;mRNA binding;nucleic acid binding;nucleotide binding;RNA binding	cell part;cytoplasmic mRNA processing body;cytoplasmic part;cytosol;intracellular non-membrane-bounded organelle;intracellular organelle;intracellular part;macromolecular complex;non-membrane-bounded organelle;organelle;ribonucleoprotein complex;RNA granule	biological regulation;cellular metabolic process;cellular nitrogen compound metabolic process;cellular process;macromolecule metabolic process;metabolic process;mRNA metabolic process;nitrogen compound metabolic process;nucleobase-containing compound metabolic process;primary metabolic process;RNA metabolic process	cell part;cytosol;intracellular non-membrane-bounded organelle;intracellular organelle;macromolecular complex;organelle;ribonucleoprotein complex	YBR212W|YHR086W	TRNAU1AP				0.833333	0.84674	0.874126	0.859106	0.854774	0.842247	0.871916	0.81248	0.808277	0.772798	0.76858	0.706764		0.833333	0.84674	0.874126	0.859106	0.854774	0.842247	0.871916	0.81248	0.808277	0.772798	0.76858	0.706764		0.994231	3.15088e-10	3.2605	2.1367
O13759692	O13759	S	69	SPAC17A2.09c	csx1		RNA-binding protein Csx1	SPTLERLVAPFNCSPSSTPLQDVAGVGSKMS	_LVAPFNCSPS(ph)STPLQDVAGVGSK_	3'-UTR-mediated mRNA stabilization;biological regulation;cellular macromolecule metabolic process;cellular metabolic process;cellular nitrogen compound metabolic process;cellular process;macromolecule metabolic process;metabolic process;mRNA metabolic process;mRNA stabilization;nitrogen compound metabolic process;nucleic acid metabolic process;nucleobase-containing compound metabolic process;post…	binding;mRNA binding;nucleic acid binding;nucleotide binding;RNA binding	cell part;cytoplasmic mRNA processing body;cytoplasmic part;cytosol;intracellular non-membrane-bounded organelle;intracellular organelle;intracellular part;macromolecular complex;non-membrane-bounded organelle;organelle;ribonucleoprotein complex;RNA granule	biological regulation;cellular metabolic process;cellular nitrogen compound metabolic process;cellular process;macromolecule metabolic process;metabolic process;mRNA metabolic process;nitrogen compound metabolic process;nucleobase-containing compound metabolic process;primary metabolic process;RNA metabolic process	cell part;cytosol;intracellular non-membrane-bounded organelle;intracellular organelle;macromolecular complex;organelle;ribonucleoprotein complex	YBR212W|YHR086W	TRNAU1AP				NaN	NaN	NaN	NaN	0.853679	NaN	NaN	NaN	NaN	NaN	NaN	NaN		NaN	NaN	NaN	NaN	0.853679	NaN	NaN	NaN	NaN	NaN	NaN	NaN		0.756221	3.4747e-07	NaN	NaN
O13759702	O13759	S	70	SPAC17A2.09c	csx1		RNA-binding protein Csx1	PTLERLVAPFNCSPSSTPLQDVAGVGSKMSD	_LVAPFNCS(ph)PSS(ph)TPLQDVAGVGSK_	3'-UTR-mediated mRNA stabilization;biological regulation;cellular macromolecule metabolic process;cellular metabolic process;cellular nitrogen compound metabolic process;cellular process;macromolecule metabolic process;metabolic process;mRNA metabolic process;mRNA stabilization;nitrogen compound metabolic process;nucleic acid metabolic process;nucleobase-containing compound metabolic process;post…	binding;mRNA binding;nucleic acid binding;nucleotide binding;RNA binding	cell part;cytoplasmic mRNA processing body;cytoplasmic part;cytosol;intracellular non-membrane-bounded organelle;intracellular organelle;intracellular part;macromolecular complex;non-membrane-bounded organelle;organelle;ribonucleoprotein complex;RNA granule	biological regulation;cellular metabolic process;cellular nitrogen compound metabolic process;cellular process;macromolecule metabolic process;metabolic process;mRNA metabolic process;nitrogen compound metabolic process;nucleobase-containing compound metabolic process;primary metabolic process;RNA metabolic process	cell part;cytosol;intracellular non-membrane-bounded organelle;intracellular organelle;macromolecular complex;organelle;ribonucleoprotein complex	YBR212W|YHR086W	TRNAU1AP				NaN	NaN	NaN	NaN	NaN	NaN	NaN	NaN	NaN	0.724848	NaN	NaN		NaN	NaN	NaN	NaN	NaN	NaN	NaN	NaN	NaN	NaN	NaN	NaN		0.510291	0.00027901	NaN	NaN
O13759422	O13759	S	42	SPAC17A2.09c	csx1		RNA-binding protein Csx1	TSKMSASNSDVNAPISPVVDEGKSELVSPTL	_MSASNSDVNAPIS(ph)PVVDEGK_	3'-UTR-mediated mRNA stabilization;biological regulation;cellular macromolecule metabolic process;cellular metabolic process;cellular nitrogen compound metabolic process;cellular process;macromolecule metabolic process;metabolic process;mRNA metabolic process;mRNA stabilization;nitrogen compound metabolic process;nucleic acid metabolic process;nucleobase-containing compound metabolic process;post…	binding;mRNA binding;nucleic acid binding;nucleotide binding;RNA binding	cell part;cytoplasmic mRNA processing body;cytoplasmic part;cytosol;intracellular non-membrane-bounded organelle;intracellular organelle;intracellular part;macromolecular complex;non-membrane-bounded organelle;organelle;ribonucleoprotein complex;RNA granule	biological regulation;cellular metabolic process;cellular nitrogen compound metabolic process;cellular process;macromolecule metabolic process;metabolic process;mRNA metabolic process;nitrogen compound metabolic process;nucleobase-containing compound metabolic process;primary metabolic process;RNA metabolic process	cell part;cytosol;intracellular non-membrane-bounded organelle;intracellular organelle;macromolecular complex;organelle;ribonucleoprotein complex	YBR212W|YHR086W	TRNAU1AP				1.20021	1.16869	1.25122	1.12994	1.00915	1.09408	1.06432	1.05657	1.08776	1.20649	1.24142	1.35737		1.20021	1.16869	1.25122	1.12994	1.00915	1.09408	1.06432	1.05657	1.08776	1.20649	1.24142	1.35737		1	1.38886e-218	10.294	10.678
O13759103	O13759	S	10	SPAC17A2.09c	csx1		RNA-binding protein Csx1	______MSIDCLYRRSSLFDTSFVPLHSSIP	_RS(ph)SLFDTSFVPLHSSIPATSK_	3'-UTR-mediated mRNA stabilization;biological regulation;cellular macromolecule metabolic process;cellular metabolic process;cellular nitrogen compound metabolic process;cellular process;macromolecule metabolic process;metabolic process;mRNA metabolic process;mRNA stabilization;nitrogen compound metabolic process;nucleic acid metabolic process;nucleobase-containing compound metabolic process;post…	binding;mRNA binding;nucleic acid binding;nucleotide binding;RNA binding	cell part;cytoplasmic mRNA processing body;cytoplasmic part;cytosol;intracellular non-membrane-bounded organelle;intracellular organelle;intracellular part;macromolecular complex;non-membrane-bounded organelle;organelle;ribonucleoprotein complex;RNA granule	biological regulation;cellular metabolic process;cellular nitrogen compound metabolic process;cellular process;macromolecule metabolic process;metabolic process;mRNA metabolic process;nitrogen compound metabolic process;nucleobase-containing compound metabolic process;primary metabolic process;RNA metabolic process	cell part;cytosol;intracellular non-membrane-bounded organelle;intracellular organelle;macromolecular complex;organelle;ribonucleoprotein complex	YBR212W|YHR086W	TRNAU1AP				1.028	1.21105	1.0791	1.20405	1.28098	1.23674	1.18229	1.08187	0.986485	0.968992	NaN	1.3626		1.028	1.21105	1.0791	1.20405	1.28098	1.23674	1.18229	1.08187	0.986485	0.968992	NaN	1.3626		0.555403	3.49959e-37	6.4003	7.1152
O13759113	O13759	S	11	SPAC17A2.09c	csx1		RNA-binding protein Csx1	_____MSIDCLYRRSSLFDTSFVPLHSSIPA	_RSS(ph)LFDTSFVPLHSSIPATSK_	3'-UTR-mediated mRNA stabilization;biological regulation;cellular macromolecule metabolic process;cellular metabolic process;cellular nitrogen compound metabolic process;cellular process;macromolecule metabolic process;metabolic process;mRNA metabolic process;mRNA stabilization;nitrogen compound metabolic process;nucleic acid metabolic process;nucleobase-containing compound metabolic process;post…	binding;mRNA binding;nucleic acid binding;nucleotide binding;RNA binding	cell part;cytoplasmic mRNA processing body;cytoplasmic part;cytosol;intracellular non-membrane-bounded organelle;intracellular organelle;intracellular part;macromolecular complex;non-membrane-bounded organelle;organelle;ribonucleoprotein complex;RNA granule	biological regulation;cellular metabolic process;cellular nitrogen compound metabolic process;cellular process;macromolecule metabolic process;metabolic process;mRNA metabolic process;nitrogen compound metabolic process;nucleobase-containing compound metabolic process;primary metabolic process;RNA metabolic process	cell part;cytosol;intracellular non-membrane-bounded organelle;intracellular organelle;macromolecular complex;organelle;ribonucleoprotein complex	YBR212W|YHR086W	TRNAU1AP				1.14931	1.10937	1.1752	1.1991	1.25239	1.20793	1.10983	1.09353	1.01035	0.880437	0.674855	1.18803		1.14931	1.10937	1.1752	1.1991	1.25239	1.20793	1.10983	1.09353	1.01035	0.880437	0.674855	1.18803		0.99422	2.62281e-50	NaN	3.6304
O13759502	O13759	S	50	SPAC17A2.09c	csx1		RNA-binding protein Csx1	SDVNAPISPVVDEGKSELVSPTLERLVAPFN	_S(ph)ELVS(ph)PTLER_	3'-UTR-mediated mRNA stabilization;biological regulation;cellular macromolecule metabolic process;cellular metabolic process;cellular nitrogen compound metabolic process;cellular process;macromolecule metabolic process;metabolic process;mRNA metabolic process;mRNA stabilization;nitrogen compound metabolic process;nucleic acid metabolic process;nucleobase-containing compound metabolic process;post…	binding;mRNA binding;nucleic acid binding;nucleotide binding;RNA binding	cell part;cytoplasmic mRNA processing body;cytoplasmic part;cytosol;intracellular non-membrane-bounded organelle;intracellular organelle;intracellular part;macromolecular complex;non-membrane-bounded organelle;organelle;ribonucleoprotein complex;RNA granule	biological regulation;cellular metabolic process;cellular nitrogen compound metabolic process;cellular process;macromolecule metabolic process;metabolic process;mRNA metabolic process;nitrogen compound metabolic process;nucleobase-containing compound metabolic process;primary metabolic process;RNA metabolic process	cell part;cytosol;intracellular non-membrane-bounded organelle;intracellular organelle;macromolecular complex;organelle;ribonucleoprotein complex	YBR212W|YHR086W	TRNAU1AP				0.782901	1.10172	0.779059	0.633272	0.462471	0.386309	0.39874	0.375657	0.359454	0.426221	1.1838	1.23154		NaN	1.10172	NaN	NaN	NaN	NaN	NaN	NaN	NaN	NaN	1.1838	1.23154		1	2.06253e-26	7.7915	NaN
O13759542	O13759	S	54	SPAC17A2.09c	csx1		RNA-binding protein Csx1	APISPVVDEGKSELVSPTLERLVAPFNCSPS	_SELVS(ph)PTLER_	3'-UTR-mediated mRNA stabilization;biological regulation;cellular macromolecule metabolic process;cellular metabolic process;cellular nitrogen compound metabolic process;cellular process;macromolecule metabolic process;metabolic process;mRNA metabolic process;mRNA stabilization;nitrogen compound metabolic process;nucleic acid metabolic process;nucleobase-containing compound metabolic process;post…	binding;mRNA binding;nucleic acid binding;nucleotide binding;RNA binding	cell part;cytoplasmic mRNA processing body;cytoplasmic part;cytosol;intracellular non-membrane-bounded organelle;intracellular organelle;intracellular part;macromolecular complex;non-membrane-bounded organelle;organelle;ribonucleoprotein complex;RNA granule	biological regulation;cellular metabolic process;cellular nitrogen compound metabolic process;cellular process;macromolecule metabolic process;metabolic process;mRNA metabolic process;nitrogen compound metabolic process;nucleobase-containing compound metabolic process;primary metabolic process;RNA metabolic process	cell part;cytosol;intracellular non-membrane-bounded organelle;intracellular organelle;macromolecular complex;organelle;ribonucleoprotein complex	YBR212W|YHR086W	TRNAU1AP				1.13674	1.17207	1.21168	1.07756	1.26892	1.19815	1.15855	1.17433	1.14825	1.21255	1.31091	1.38652		1.13674	1.17207	1.21168	1.07756	1.26892	1.19815	1.15855	1.17433	1.14825	1.21255	1.31091	1.38652		0.9998	6.29136e-18	18.144	7.1874
O137592633	O13759	S	263	SPAC17A2.09c	csx1		RNA-binding protein Csx1	LCQGRPLRISVASPKSRASIAADSALGIVPT	_S(ph)RAS(ph)IAADSALGIVPT(ph)STSNR_	3'-UTR-mediated mRNA stabilization;biological regulation;cellular macromolecule metabolic process;cellular metabolic process;cellular nitrogen compound metabolic process;cellular process;macromolecule metabolic process;metabolic process;mRNA metabolic process;mRNA stabilization;nitrogen compound metabolic process;nucleic acid metabolic process;nucleobase-containing compound metabolic process;post…	binding;mRNA binding;nucleic acid binding;nucleotide binding;RNA binding	cell part;cytoplasmic mRNA processing body;cytoplasmic part;cytosol;intracellular non-membrane-bounded organelle;intracellular organelle;intracellular part;macromolecular complex;non-membrane-bounded organelle;organelle;ribonucleoprotein complex;RNA granule	biological regulation;cellular metabolic process;cellular nitrogen compound metabolic process;cellular process;macromolecule metabolic process;metabolic process;mRNA metabolic process;nitrogen compound metabolic process;nucleobase-containing compound metabolic process;primary metabolic process;RNA metabolic process	cell part;cytosol;intracellular non-membrane-bounded organelle;intracellular organelle;macromolecular complex;organelle;ribonucleoprotein complex	YBR212W|YHR086W	TRNAU1AP				1.4634	NaN	NaN	1.62372	NaN	1.45637	NaN	1.52723	NaN	1.18234	0.828089	1.46115		1.4634	NaN	NaN	1.62372	NaN	1.45637	NaN	1.52723	NaN	1.18234	0.828089	1.46115		0.970928	1.07826e-48	NaN	NaN
O137596112	O13759	S	611	SPAC17A2.09c	csx1		RNA-binding protein Csx1	KSGFGLNLRGRLPPRSYSTFNCTGQYLQPSL	_S(ph)YSTFNCTGQYLQPSLR_	3'-UTR-mediated mRNA stabilization;biological regulation;cellular macromolecule metabolic process;cellular metabolic process;cellular nitrogen compound metabolic process;cellular process;macromolecule metabolic process;metabolic process;mRNA metabolic process;mRNA stabilization;nitrogen compound metabolic process;nucleic acid metabolic process;nucleobase-containing compound metabolic process;post…	binding;mRNA binding;nucleic acid binding;nucleotide binding;RNA binding	cell part;cytoplasmic mRNA processing body;cytoplasmic part;cytosol;intracellular non-membrane-bounded organelle;intracellular organelle;intracellular part;macromolecular complex;non-membrane-bounded organelle;organelle;ribonucleoprotein complex;RNA granule	biological regulation;cellular metabolic process;cellular nitrogen compound metabolic process;cellular process;macromolecule metabolic process;metabolic process;mRNA metabolic process;nitrogen compound metabolic process;nucleobase-containing compound metabolic process;primary metabolic process;RNA metabolic process	cell part;cytosol;intracellular non-membrane-bounded organelle;intracellular organelle;macromolecular complex;organelle;ribonucleoprotein complex	YBR212W|YHR086W	TRNAU1AP				NaN	1.73169	NaN	NaN	1.88097	NaN	NaN	1.78987	NaN	NaN	NaN	NaN		NaN	1.73169	NaN	NaN	1.88097	NaN	NaN	1.78987	NaN	NaN	NaN	NaN		0.896086	8.38052e-29	NaN	NaN
O137596132	O13759	S	613	SPAC17A2.09c	csx1		RNA-binding protein Csx1	GFGLNLRGRLPPRSYSTFNCTGQYLQPSLRL	_SYS(ph)TFNCTGQYLQPSLR_	3'-UTR-mediated mRNA stabilization;biological regulation;cellular macromolecule metabolic process;cellular metabolic process;cellular nitrogen compound metabolic process;cellular process;macromolecule metabolic process;metabolic process;mRNA metabolic process;mRNA stabilization;nitrogen compound metabolic process;nucleic acid metabolic process;nucleobase-containing compound metabolic process;post…	binding;mRNA binding;nucleic acid binding;nucleotide binding;RNA binding	cell part;cytoplasmic mRNA processing body;cytoplasmic part;cytosol;intracellular non-membrane-bounded organelle;intracellular organelle;intracellular part;macromolecular complex;non-membrane-bounded organelle;organelle;ribonucleoprotein complex;RNA granule	biological regulation;cellular metabolic process;cellular nitrogen compound metabolic process;cellular process;macromolecule metabolic process;metabolic process;mRNA metabolic process;nitrogen compound metabolic process;nucleobase-containing compound metabolic process;primary metabolic process;RNA metabolic process	cell part;cytosol;intracellular non-membrane-bounded organelle;intracellular organelle;macromolecular complex;organelle;ribonucleoprotein complex	YBR212W|YHR086W	TRNAU1AP				NaN	NaN	NaN	NaN	NaN	NaN	1.81772	NaN	1.43761	1.50566	NaN	2.22484		NaN	NaN	NaN	NaN	NaN	NaN	1.81772	NaN	1.43761	1.50566	NaN	2.22484		0.904729	8.38052e-29	NaN	NaN
O137654662	O13765	S	466	SPAC17A5.02c	dbr1		RNA lariat debranching enzyme Dbr1	VAFEILIGLKERTVDSPPPVKNPNEIVL___	_TVDS(ph)PPPVKNPNEIVL_	cellular macromolecule metabolic process;cellular metabolic process;cellular nitrogen compound metabolic process;cellular process;intronic snoRNA processing;macromolecule metabolic process;metabolic process;mRNA metabolic process;mRNA processing;ncRNA metabolic process;ncRNA processing;nitrogen compound metabolic process;nuclear mRNA cis splicing, via spliceosome;nuclear mRNA splicing, via splice…	catalytic activity;endonuclease activity;endonuclease activity, active with either ribo- or deoxyribonucleic acids and producing 5'-phosphomonoesters;endoribonuclease activity;endoribonuclease activity, producing 5'-phosphomonoesters;hydrolase activity;hydrolase activity, acting on ester bonds;nuclease activity;ribonuclease activity;RNA lariat debranching enzyme activity	cell part;intracellular membrane-bounded organelle;intracellular organelle;intracellular part;membrane-bounded organelle;nucleus;organelle	cellular metabolic process;cellular nitrogen compound metabolic process;cellular process;macromolecule metabolic process;metabolic process;mRNA metabolic process;mRNA processing;nitrogen compound metabolic process;nucleobase-containing compound metabolic process;primary metabolic process;RNA metabolic process;RNA processing;RNA splicing;snoRNA processing	cell part;intracellular membrane-bounded organelle;intracellular organelle;nucleus;organelle	YKL149C	DBR1				0.972384	0.975324	1.04456	1.05245	1.06089	1.03896	0.983478	1.0469	1.03809	1.00388	1.01477	1.03475		0.972384	0.975324	1.04456	1.05245	1.06089	1.03896	0.983478	1.0469	1.03809	1.00388	1.01477	1.03475		0.990428	0.0015227	NaN	NaN
O13769292	O13769	S	29	SPAC17A5.07c	ulp2		SUMO deconjugating cysteine peptidase Ulp2 (predicted)	SFTSLLPPFGKQRGTSPNDAIPIKSPLERLA	_GTS(ph)PNDAIPIK_	cellular component organization;cellular component organization at cellular level;cellular component organization or biogenesis;cellular component organization or biogenesis at cellular level;cellular macromolecule metabolic process;cellular metabolic process;cellular nitrogen compound metabolic process;cellular process;cellular protein metabolic process;chromosome condensation;chromosome organiz…	catalytic activity;cysteine-type peptidase activity;hydrolase activity;peptidase activity;peptidase activity, acting on L-amino acid peptides;small conjugating protein-specific protease activity;SUMO-specific protease activity	cell part;intracellular membrane-bounded organelle;intracellular organelle;intracellular part;membrane-bounded organelle;nucleus;organelle	cellular component organization;cellular metabolic process;cellular nitrogen compound metabolic process;cellular process;chromosome organization;DNA metabolic process;DNA packaging;macromolecule metabolic process;macromolecule modification;metabolic process;nitrogen compound metabolic process;nucleobase-containing compound metabolic process;organelle organization;primary metabolic process;protein…	cell part;intracellular membrane-bounded organelle;intracellular organelle;nucleus;organelle	YIL031W	SENP6|SENP7				0.90843	0.879353	0.915583	0.796622	0.907441	0.9273	0.894294	0.69808	0.418445	0.36324	0.353082	0.348141		0.90843	0.879353	0.915583	0.796622	0.907441	0.9273	0.894294	0.69808	0.418445	0.36324	0.353082	0.348141		0.987165	1.20988e-06	1.8973	1.6112
O137692643	O13769	S	264	SPAC17A5.07c	ulp2		SUMO deconjugating cysteine peptidase Ulp2 (predicted)	TSSPHSSKMPKHSLPSSPTPFNSNSGDSLLS	_HSLPS(ph)SPTPFNSNSGDSLLSR_	cellular component organization;cellular component organization at cellular level;cellular component organization or biogenesis;cellular component organization or biogenesis at cellular level;cellular macromolecule metabolic process;cellular metabolic process;cellular nitrogen compound metabolic process;cellular process;cellular protein metabolic process;chromosome condensation;chromosome organiz…	catalytic activity;cysteine-type peptidase activity;hydrolase activity;peptidase activity;peptidase activity, acting on L-amino acid peptides;small conjugating protein-specific protease activity;SUMO-specific protease activity	cell part;intracellular membrane-bounded organelle;intracellular organelle;intracellular part;membrane-bounded organelle;nucleus;organelle	cellular component organization;cellular metabolic process;cellular nitrogen compound metabolic process;cellular process;chromosome organization;DNA metabolic process;DNA packaging;macromolecule metabolic process;macromolecule modification;metabolic process;nitrogen compound metabolic process;nucleobase-containing compound metabolic process;organelle organization;primary metabolic process;protein…	cell part;intracellular membrane-bounded organelle;intracellular organelle;nucleus;organelle	YIL031W	SENP6|SENP7				NaN	NaN	0.897102	0.82122	1.03259	NaN	NaN	NaN	NaN	NaN	NaN	NaN		NaN	NaN	0.897102	0.82122	1.03259	NaN	NaN	NaN	NaN	NaN	NaN	NaN		0.881458	3.30471e-19	NaN	NaN
O137692652	O13769	S	265	SPAC17A5.07c	ulp2		SUMO deconjugating cysteine peptidase Ulp2 (predicted)	SSPHSSKMPKHSLPSSPTPFNSNSGDSLLSR	_HSLPSS(ph)PTPFNSNSGDSLLSR_	cellular component organization;cellular component organization at cellular level;cellular component organization or biogenesis;cellular component organization or biogenesis at cellular level;cellular macromolecule metabolic process;cellular metabolic process;cellular nitrogen compound metabolic process;cellular process;cellular protein metabolic process;chromosome condensation;chromosome organiz…	catalytic activity;cysteine-type peptidase activity;hydrolase activity;peptidase activity;peptidase activity, acting on L-amino acid peptides;small conjugating protein-specific protease activity;SUMO-specific protease activity	cell part;intracellular membrane-bounded organelle;intracellular organelle;intracellular part;membrane-bounded organelle;nucleus;organelle	cellular component organization;cellular metabolic process;cellular nitrogen compound metabolic process;cellular process;chromosome organization;DNA metabolic process;DNA packaging;macromolecule metabolic process;macromolecule modification;metabolic process;nitrogen compound metabolic process;nucleobase-containing compound metabolic process;organelle organization;primary metabolic process;protein…	cell part;intracellular membrane-bounded organelle;intracellular organelle;nucleus;organelle	YIL031W	SENP6|SENP7				0.90009	0.712048	0.777847	1.00283	0.67714	0.818867	0.602627	0.464447	0.352572	0.339098	0.422297	NaN		0.90009	0.712048	0.777847	1.00283	0.67714	0.818867	0.602627	0.464447	0.352572	0.339098	0.422297	NaN		0.992834	3.30471e-19	7.9182	16.472
O13769462	O13769	S	46	SPAC17A5.07c	ulp2		SUMO deconjugating cysteine peptidase Ulp2 (predicted)	NDAIPIKSPLERLANSVTSPEKPTVRTAIQK	_LANS(ph)VTSPEKPTVR_	cellular component organization;cellular component organization at cellular level;cellular component organization or biogenesis;cellular component organization or biogenesis at cellular level;cellular macromolecule metabolic process;cellular metabolic process;cellular nitrogen compound metabolic process;cellular process;cellular protein metabolic process;chromosome condensation;chromosome organiz…	catalytic activity;cysteine-type peptidase activity;hydrolase activity;peptidase activity;peptidase activity, acting on L-amino acid peptides;small conjugating protein-specific protease activity;SUMO-specific protease activity	cell part;intracellular membrane-bounded organelle;intracellular organelle;intracellular part;membrane-bounded organelle;nucleus;organelle	cellular component organization;cellular metabolic process;cellular nitrogen compound metabolic process;cellular process;chromosome organization;DNA metabolic process;DNA packaging;macromolecule metabolic process;macromolecule modification;metabolic process;nitrogen compound metabolic process;nucleobase-containing compound metabolic process;organelle organization;primary metabolic process;protein…	cell part;intracellular membrane-bounded organelle;intracellular organelle;nucleus;organelle	YIL031W	SENP6|SENP7	Mitotic	Fin1		1.01783	1.05641	1.01087	1.04541	0.895095	0.819471	0.485743	NaN	NaN	0.0391635	0.0606833	0.0847314		1.01783	1.05641	1.01087	1.04541	0.895095	0.819471	0.485743	NaN	NaN	0.0391635	0.0606833	0.0847314		0.942681	5.5007e-69	NaN	NaN
O13769492	O13769	S	49	SPAC17A5.07c	ulp2		SUMO deconjugating cysteine peptidase Ulp2 (predicted)	IPIKSPLERLANSVTSPEKPTVRTAIQKDSP	_LANSVTS(ph)PEKPTVR_	cellular component organization;cellular component organization at cellular level;cellular component organization or biogenesis;cellular component organization or biogenesis at cellular level;cellular macromolecule metabolic process;cellular metabolic process;cellular nitrogen compound metabolic process;cellular process;cellular protein metabolic process;chromosome condensation;chromosome organiz…	catalytic activity;cysteine-type peptidase activity;hydrolase activity;peptidase activity;peptidase activity, acting on L-amino acid peptides;small conjugating protein-specific protease activity;SUMO-specific protease activity	cell part;intracellular membrane-bounded organelle;intracellular organelle;intracellular part;membrane-bounded organelle;nucleus;organelle	cellular component organization;cellular metabolic process;cellular nitrogen compound metabolic process;cellular process;chromosome organization;DNA metabolic process;DNA packaging;macromolecule metabolic process;macromolecule modification;metabolic process;nitrogen compound metabolic process;nucleobase-containing compound metabolic process;organelle organization;primary metabolic process;protein…	cell part;intracellular membrane-bounded organelle;intracellular organelle;nucleus;organelle	YIL031W	SENP6|SENP7	Mitotic	Cdc2		1.00092	0.981451	1.00689	NaN	0.837241	0.730834	0.532935	0.188065	0.057241	0.0230638	0.071048	NaN		1.00092	0.981451	1.00689	NaN	0.837241	0.730834	0.532935	0.188065	0.057241	0.0230638	0.071048	NaN		0.976569	5.47229e-21	NaN	NaN
O13769902	O13769	S	90	SPAC17A5.07c	ulp2		SUMO deconjugating cysteine peptidase Ulp2 (predicted)	PPKHLKRSFQNVTVVSPRKKKTIDVVELPFT	_SFQNVTVVS(ph)PR_	cellular component organization;cellular component organization at cellular level;cellular component organization or biogenesis;cellular component organization or biogenesis at cellular level;cellular macromolecule metabolic process;cellular metabolic process;cellular nitrogen compound metabolic process;cellular process;cellular protein metabolic process;chromosome condensation;chromosome organiz…	catalytic activity;cysteine-type peptidase activity;hydrolase activity;peptidase activity;peptidase activity, acting on L-amino acid peptides;small conjugating protein-specific protease activity;SUMO-specific protease activity	cell part;intracellular membrane-bounded organelle;intracellular organelle;intracellular part;membrane-bounded organelle;nucleus;organelle	cellular component organization;cellular metabolic process;cellular nitrogen compound metabolic process;cellular process;chromosome organization;DNA metabolic process;DNA packaging;macromolecule metabolic process;macromolecule modification;metabolic process;nitrogen compound metabolic process;nucleobase-containing compound metabolic process;organelle organization;primary metabolic process;protein…	cell part;intracellular membrane-bounded organelle;intracellular organelle;nucleus;organelle	YIL031W	SENP6|SENP7		Cdc2		1.05705	1.0282	1.02921	1.01739	1.00887	0.935804	0.795671	0.488759	NaN	NaN	NaN	0.0671141		1.05705	1.0282	1.02921	1.01739	1.00887	0.935804	0.795671	0.488759	NaN	NaN	NaN	0.0671141		1	9.45857e-39	9.6269	2.4076
O137712842	O13771	S	284	SPAC17A5.09c	glc8		protein phosphatase regulatory subunit Glc8 (predicted)	HYFAMAKPLKRDELESSGTESDLERDNSDSG	_RDELES(ph)SGTESDLER_	biological regulation;regulation of biological process;regulation of catalytic activity;regulation of cellular metabolic process;regulation of cellular process;regulation of cellular protein metabolic process;regulation of dephosphorylation;regulation of hydrolase activity;regulation of macromolecule metabolic process;regulation of metabolic process;regulation of molecular function;regulation of …	enzyme inhibitor activity;enzyme regulator activity;phosphatase inhibitor activity;phosphatase regulator activity;protein phosphatase inhibitor activity;protein phosphatase regulator activity	cell part;cytoplasmic part;cytosol;intracellular membrane-bounded organelle;intracellular organelle;intracellular part;membrane-bounded organelle;nucleus;organelle	biological regulation;regulation of protein modification process	cell part;cytosol;intracellular membrane-bounded organelle;intracellular organelle;nucleus;organelle	YMR311C	PPP1R2|PPP1R2P3				NaN	NaN	NaN	NaN	NaN	0.627313	NaN	NaN	NaN	NaN	NaN	NaN		NaN	NaN	NaN	NaN	NaN	0.627313	NaN	NaN	NaN	NaN	NaN	NaN		0.666285	1.42631e-06	NaN	NaN
O137712892	O13771	S	289	SPAC17A5.09c	glc8		protein phosphatase regulatory subunit Glc8 (predicted)	AKPLKRDELESSGTESDLERDNSDSGSASDV	_DELESSGTES(ph)DLER_	biological regulation;regulation of biological process;regulation of catalytic activity;regulation of cellular metabolic process;regulation of cellular process;regulation of cellular protein metabolic process;regulation of dephosphorylation;regulation of hydrolase activity;regulation of macromolecule metabolic process;regulation of metabolic process;regulation of molecular function;regulation of …	enzyme inhibitor activity;enzyme regulator activity;phosphatase inhibitor activity;phosphatase regulator activity;protein phosphatase inhibitor activity;protein phosphatase regulator activity	cell part;cytoplasmic part;cytosol;intracellular membrane-bounded organelle;intracellular organelle;intracellular part;membrane-bounded organelle;nucleus;organelle	biological regulation;regulation of protein modification process	cell part;cytosol;intracellular membrane-bounded organelle;intracellular organelle;nucleus;organelle	YMR311C	PPP1R2|PPP1R2P3				0.783024	0.731315	NaN	0.713318	0.708818	0.689893	0.773037	0.716435	0.716281	0.728332	0.778937	0.786782		0.783024	0.731315	NaN	0.713318	0.708818	0.689893	0.773037	0.716435	0.716281	0.728332	0.778937	0.786782		0.998682	8.27112e-100	6.9519	7.0468
O137712492	O13771	S	249	SPAC17A5.09c	glc8		protein phosphatase regulatory subunit Glc8 (predicted)	GVILGEDEAMEEEALSEAEENIPKKKPDFNE	_M(ox)YNEGVILGEDEAM(ox)EEEALS(ph)EAEENIPK_	biological regulation;regulation of biological process;regulation of catalytic activity;regulation of cellular metabolic process;regulation of cellular process;regulation of cellular protein metabolic process;regulation of dephosphorylation;regulation of hydrolase activity;regulation of macromolecule metabolic process;regulation of metabolic process;regulation of molecular function;regulation of …	enzyme inhibitor activity;enzyme regulator activity;phosphatase inhibitor activity;phosphatase regulator activity;protein phosphatase inhibitor activity;protein phosphatase regulator activity	cell part;cytoplasmic part;cytosol;intracellular membrane-bounded organelle;intracellular organelle;intracellular part;membrane-bounded organelle;nucleus;organelle	biological regulation;regulation of protein modification process	cell part;cytosol;intracellular membrane-bounded organelle;intracellular organelle;nucleus;organelle	YMR311C	PPP1R2|PPP1R2P3				1.09241	1.07142	0.911826	1.09967	1.14661	1.09048	1.09194	1.07584	1.07777	1.15882	1.14495	1.16591		1.09241	1.07142	0.911826	1.09967	1.14661	1.09048	1.09194	1.07584	1.07777	1.15882	1.14495	1.16591		1	4.07776e-23	9.9074	21.482
O137731272	O13773	S	127	SPAC17A5.12	ucp7		UBA/TPR/DNAJ domain protein Ucp7	DAVIHDKIEENKRPISQPQVSASEKVTLKDL	_RPIS(ph)QPQVSASEK_	cellular component disassembly;cellular component disassembly at cellular level;cellular component organization;cellular component organization at cellular level;cellular component organization or biogenesis;cellular component organization or biogenesis at cellular level;cellular macromolecular complex disassembly;cellular macromolecular complex subunit organization;cellular macromolecule metabol…	binding;clathrin binding;heat shock protein binding;Hsp70 protein binding;polyubiquitin binding;protein binding;small conjugating protein binding;ubiquitin binding	cell part;cytoplasmic part;endoplasmic reticulum membrane;endoplasmic reticulum part;Golgi apparatus;intracellular membrane-bounded organelle;intracellular organelle;intracellular organelle part;intracellular part;macromolecular complex;membrane;membrane part;membrane-bounded organelle;organelle;organelle membrane;organelle part;protein complex	cellular component disassembly;cellular component organization;cellular metabolic process;cellular process;macromolecule metabolic process;metabolic process;primary metabolic process;protein depolymerization;protein folding;protein metabolic process	cell part;Golgi apparatus;intracellular membrane-bounded organelle;intracellular organelle;macromolecular complex;membrane;organelle;protein complex	YDR320C	NONE				1.3309	1.26804	1.33237	1.26282	1.17075	1.27703	1.19702	1.18968	1.22775	1.36687	1.27763	1.34864		1.3309	1.26804	1.33237	1.26282	1.17075	1.27703	1.19702	1.18968	1.22775	1.36687	1.27763	1.34864		1	9.00326e-48	8.5465	9.6971
O137733452	O13773	S	345	SPAC17A5.12	ucp7		UBA/TPR/DNAJ domain protein Ucp7	EDRITTNQSRSGNDESSLVDFLTSKSDNSSF	_SGNDES(ph)SLVDFLTSK_	cellular component disassembly;cellular component disassembly at cellular level;cellular component organization;cellular component organization at cellular level;cellular component organization or biogenesis;cellular component organization or biogenesis at cellular level;cellular macromolecular complex disassembly;cellular macromolecular complex subunit organization;cellular macromolecule metabol…	binding;clathrin binding;heat shock protein binding;Hsp70 protein binding;polyubiquitin binding;protein binding;small conjugating protein binding;ubiquitin binding	cell part;cytoplasmic part;endoplasmic reticulum membrane;endoplasmic reticulum part;Golgi apparatus;intracellular membrane-bounded organelle;intracellular organelle;intracellular organelle part;intracellular part;macromolecular complex;membrane;membrane part;membrane-bounded organelle;organelle;organelle membrane;organelle part;protein complex	cellular component disassembly;cellular component organization;cellular metabolic process;cellular process;macromolecule metabolic process;metabolic process;primary metabolic process;protein depolymerization;protein folding;protein metabolic process	cell part;Golgi apparatus;intracellular membrane-bounded organelle;intracellular organelle;macromolecular complex;membrane;organelle;protein complex	YDR320C	NONE				NaN	NaN	NaN	0.663614	NaN	NaN	NaN	NaN	NaN	NaN	NaN	NaN		NaN	NaN	NaN	0.663614	NaN	NaN	NaN	NaN	NaN	NaN	NaN	NaN		0.965082	5.29992e-48	NaN	NaN
O137733462	O13773	S	346	SPAC17A5.12	ucp7		UBA/TPR/DNAJ domain protein Ucp7	DRITTNQSRSGNDESSLVDFLTSKSDNSSFN	_SGNDESS(ph)LVDFLTSK_	cellular component disassembly;cellular component disassembly at cellular level;cellular component organization;cellular component organization at cellular level;cellular component organization or biogenesis;cellular component organization or biogenesis at cellular level;cellular macromolecular complex disassembly;cellular macromolecular complex subunit organization;cellular macromolecule metabol…	binding;clathrin binding;heat shock protein binding;Hsp70 protein binding;polyubiquitin binding;protein binding;small conjugating protein binding;ubiquitin binding	cell part;cytoplasmic part;endoplasmic reticulum membrane;endoplasmic reticulum part;Golgi apparatus;intracellular membrane-bounded organelle;intracellular organelle;intracellular organelle part;intracellular part;macromolecular complex;membrane;membrane part;membrane-bounded organelle;organelle;organelle membrane;organelle part;protein complex	cellular component disassembly;cellular component organization;cellular metabolic process;cellular process;macromolecule metabolic process;metabolic process;primary metabolic process;protein depolymerization;protein folding;protein metabolic process	cell part;Golgi apparatus;intracellular membrane-bounded organelle;intracellular organelle;macromolecular complex;membrane;organelle;protein complex	YDR320C	NONE	Mitotic	Plo1		0.834098	0.812942	0.825219	0.68975	0.521349	0.55919	0.630477	0.504439	0.551238	0.690322	0.926698	0.953562		0.834098	0.812942	0.825219	0.68975	0.521349	0.55919	0.630477	0.504439	0.551238	0.690322	0.926698	0.953562		0.998834	5.26557e-130	12.379	2.5159
O13773893	O13773	S	89	SPAC17A5.12	ucp7		UBA/TPR/DNAJ domain protein Ucp7	ERQKVGTPDSNSTPKSSNYDPFENLEILHQL	_S(ph)SNYDPFENLEILHQLSNTPR_	cellular component disassembly;cellular component disassembly at cellular level;cellular component organization;cellular component organization at cellular level;cellular component organization or biogenesis;cellular component organization or biogenesis at cellular level;cellular macromolecular complex disassembly;cellular macromolecular complex subunit organization;cellular macromolecule metabol…	binding;clathrin binding;heat shock protein binding;Hsp70 protein binding;polyubiquitin binding;protein binding;small conjugating protein binding;ubiquitin binding	cell part;cytoplasmic part;endoplasmic reticulum membrane;endoplasmic reticulum part;Golgi apparatus;intracellular membrane-bounded organelle;intracellular organelle;intracellular organelle part;intracellular part;macromolecular complex;membrane;membrane part;membrane-bounded organelle;organelle;organelle membrane;organelle part;protein complex	cellular component disassembly;cellular component organization;cellular metabolic process;cellular process;macromolecule metabolic process;metabolic process;primary metabolic process;protein depolymerization;protein folding;protein metabolic process	cell part;Golgi apparatus;intracellular membrane-bounded organelle;intracellular organelle;macromolecular complex;membrane;organelle;protein complex	YDR320C	NONE				NaN	NaN	NaN	1.23413	NaN	NaN	NaN	NaN	NaN	NaN	NaN	NaN		NaN	NaN	NaN	1.23413	NaN	NaN	NaN	NaN	NaN	NaN	NaN	NaN		0.499931	4.88014e-18	NaN	NaN
O13773903	O13773	S	90	SPAC17A5.12	ucp7		UBA/TPR/DNAJ domain protein Ucp7	RQKVGTPDSNSTPKSSNYDPFENLEILHQLS	_SS(ph)NYDPFENLEILHQLSNT(ph)PR_	cellular component disassembly;cellular component disassembly at cellular level;cellular component organization;cellular component organization at cellular level;cellular component organization or biogenesis;cellular component organization or biogenesis at cellular level;cellular macromolecular complex disassembly;cellular macromolecular complex subunit organization;cellular macromolecule metabol…	binding;clathrin binding;heat shock protein binding;Hsp70 protein binding;polyubiquitin binding;protein binding;small conjugating protein binding;ubiquitin binding	cell part;cytoplasmic part;endoplasmic reticulum membrane;endoplasmic reticulum part;Golgi apparatus;intracellular membrane-bounded organelle;intracellular organelle;intracellular organelle part;intracellular part;macromolecular complex;membrane;membrane part;membrane-bounded organelle;organelle;organelle membrane;organelle part;protein complex	cellular component disassembly;cellular component organization;cellular metabolic process;cellular process;macromolecule metabolic process;metabolic process;primary metabolic process;protein depolymerization;protein folding;protein metabolic process	cell part;Golgi apparatus;intracellular membrane-bounded organelle;intracellular organelle;macromolecular complex;membrane;organelle;protein complex	YDR320C	NONE				3.04581	NaN	NaN	1.23413	NaN	NaN	NaN	NaN	NaN	NaN	NaN	NaN		NaN	NaN	NaN	1.23413	NaN	NaN	NaN	NaN	NaN	NaN	NaN	NaN		0.543487	4.88014e-18	17.963	NaN
O137731053	O13773	S	105	SPAC17A5.12	ucp7		UBA/TPR/DNAJ domain protein Ucp7	SNYDPFENLEILHQLSNTPRDKDAVIHDKIE	_SSNYDPFENLEILHQLS(ph)NTPR_	cellular component disassembly;cellular component disassembly at cellular level;cellular component organization;cellular component organization at cellular level;cellular component organization or biogenesis;cellular component organization or biogenesis at cellular level;cellular macromolecular complex disassembly;cellular macromolecular complex subunit organization;cellular macromolecule metabol…	binding;clathrin binding;heat shock protein binding;Hsp70 protein binding;polyubiquitin binding;protein binding;small conjugating protein binding;ubiquitin binding	cell part;cytoplasmic part;endoplasmic reticulum membrane;endoplasmic reticulum part;Golgi apparatus;intracellular membrane-bounded organelle;intracellular organelle;intracellular organelle part;intracellular part;macromolecular complex;membrane;membrane part;membrane-bounded organelle;organelle;organelle membrane;organelle part;protein complex	cellular component disassembly;cellular component organization;cellular metabolic process;cellular process;macromolecule metabolic process;metabolic process;primary metabolic process;protein depolymerization;protein folding;protein metabolic process	cell part;Golgi apparatus;intracellular membrane-bounded organelle;intracellular organelle;macromolecular complex;membrane;organelle;protein complex	YDR320C	NONE	Mitotic			2.68248	NaN	NaN	NaN	1.20198	NaN	1.00336	1.11776	0.76646	0.864827	0.985513	0.994233		NaN	NaN	NaN	NaN	1.20198	NaN	1.00336	1.11776	0.76646	0.864827	0.985513	0.994233		0.626807	4.86224e-06	NaN	NaN
O13773302	O13773	S	30	SPAC17A5.12	ucp7		UBA/TPR/DNAJ domain protein Ucp7	PSNQNNYSNNNSRTPSYSLPAPVAQKKNAQI	_TPS(ph)YSLPAPVAQK_	cellular component disassembly;cellular component disassembly at cellular level;cellular component organization;cellular component organization at cellular level;cellular component organization or biogenesis;cellular component organization or biogenesis at cellular level;cellular macromolecular complex disassembly;cellular macromolecular complex subunit organization;cellular macromolecule metabol…	binding;clathrin binding;heat shock protein binding;Hsp70 protein binding;polyubiquitin binding;protein binding;small conjugating protein binding;ubiquitin binding	cell part;cytoplasmic part;endoplasmic reticulum membrane;endoplasmic reticulum part;Golgi apparatus;intracellular membrane-bounded organelle;intracellular organelle;intracellular organelle part;intracellular part;macromolecular complex;membrane;membrane part;membrane-bounded organelle;organelle;organelle membrane;organelle part;protein complex	cellular component disassembly;cellular component organization;cellular metabolic process;cellular process;macromolecule metabolic process;metabolic process;primary metabolic process;protein depolymerization;protein folding;protein metabolic process	cell part;Golgi apparatus;intracellular membrane-bounded organelle;intracellular organelle;macromolecular complex;membrane;organelle;protein complex	YDR320C	NONE	G1			0.816193	NaN	NaN	NaN	NaN	NaN	NaN	NaN	0.682687	1.45779	3.18542	3.61729		0.816193	NaN	NaN	NaN	NaN	NaN	NaN	NaN	0.682687	1.45779	3.18542	3.61729		0.989851	0.000283422	NaN	NaN
O13774112	O13774	S	11	SPAC17A5.13	fol2		GTP cyclohydrolase Fol2 (predicted)	_____MEPGKKDYIDSPLRMQPASLSGASTP	_KDYIDS(ph)PLR_	7,8-dihydroneopterin 3'-triphosphate biosynthetic process;amine biosynthetic process;amine metabolic process;aromatic compound biosynthetic process;biosynthetic process;carboxylic acid biosynthetic process;carboxylic acid metabolic process;cellular amine metabolic process;cellular amino acid biosynthetic process;cellular amino acid metabolic process;cellular aromatic compound metabolic process;ce…	binding;catalytic activity;cation binding;cyclohydrolase activity;GTP binding;GTP cyclohydrolase activity;GTP cyclohydrolase I activity;guanyl nucleotide binding;guanyl ribonucleotide binding;hydrolase activity;hydrolase activity, acting on carbon-nitrogen (but not peptide) bonds;hydrolase activity, acting on carbon-nitrogen (but not peptide) bonds, in cyclic amidines;ion binding;metal ion bindin…	cell part;cytoplasmic part;cytosol;intracellular membrane-bounded organelle;intracellular organelle;intracellular part;membrane-bounded organelle;nucleus;organelle	amine metabolic process;biosynthetic process;cellular amino acid metabolic process;cellular aromatic compound metabolic process;cellular ketone metabolic process;cellular metabolic process;cellular nitrogen compound metabolic process;cellular process;cofactor metabolic process;heterocycle metabolic process;metabolic process;nitrogen compound metabolic process;organic acid metabolic process;primar…	cell part;cytosol;intracellular membrane-bounded organelle;intracellular organelle;nucleus;organelle	YGR267C	GCH1				1.15872	0.948227	0.95429	0.908265	0.809651	0.914327	0.754262	0.810307	0.671186	0.970685	0.722752	0.740412		1.15872	0.948227	0.95429	0.908265	0.809651	0.914327	0.754262	0.810307	0.671186	0.970685	0.722752	0.740412		1	9.18862e-54	15.112	9.6979
O13774192	O13774	S	19	SPAC17A5.13	fol2		GTP cyclohydrolase Fol2 (predicted)	GKKDYIDSPLRMQPASLSGASTPTIDLDGLS	_MQPAS(ph)LSGAST(ph)PTIDLDGLSWPCQGTQR_	7,8-dihydroneopterin 3'-triphosphate biosynthetic process;amine biosynthetic process;amine metabolic process;aromatic compound biosynthetic process;biosynthetic process;carboxylic acid biosynthetic process;carboxylic acid metabolic process;cellular amine metabolic process;cellular amino acid biosynthetic process;cellular amino acid metabolic process;cellular aromatic compound metabolic process;ce…	binding;catalytic activity;cation binding;cyclohydrolase activity;GTP binding;GTP cyclohydrolase activity;GTP cyclohydrolase I activity;guanyl nucleotide binding;guanyl ribonucleotide binding;hydrolase activity;hydrolase activity, acting on carbon-nitrogen (but not peptide) bonds;hydrolase activity, acting on carbon-nitrogen (but not peptide) bonds, in cyclic amidines;ion binding;metal ion bindin…	cell part;cytoplasmic part;cytosol;intracellular membrane-bounded organelle;intracellular organelle;intracellular part;membrane-bounded organelle;nucleus;organelle	amine metabolic process;biosynthetic process;cellular amino acid metabolic process;cellular aromatic compound metabolic process;cellular ketone metabolic process;cellular metabolic process;cellular nitrogen compound metabolic process;cellular process;cofactor metabolic process;heterocycle metabolic process;metabolic process;nitrogen compound metabolic process;organic acid metabolic process;primar…	cell part;cytosol;intracellular membrane-bounded organelle;intracellular organelle;nucleus;organelle	YGR267C	GCH1				1.6391	1.65246	1.86926	1.64973	NaN	1.86175	NaN	NaN	0.777061	NaN	NaN	NaN		NaN	NaN	NaN	NaN	NaN	NaN	NaN	NaN	NaN	NaN	NaN	NaN		0.804433	1.29304e-07	NaN	NaN
O13774212	O13774	S	21	SPAC17A5.13	fol2		GTP cyclohydrolase Fol2 (predicted)	KDYIDSPLRMQPASLSGASTPTIDLDGLSWP	_MQPASLS(ph)GAST(ph)PTIDLDGLSWPCQGTQR_	7,8-dihydroneopterin 3'-triphosphate biosynthetic process;amine biosynthetic process;amine metabolic process;aromatic compound biosynthetic process;biosynthetic process;carboxylic acid biosynthetic process;carboxylic acid metabolic process;cellular amine metabolic process;cellular amino acid biosynthetic process;cellular amino acid metabolic process;cellular aromatic compound metabolic process;ce…	binding;catalytic activity;cation binding;cyclohydrolase activity;GTP binding;GTP cyclohydrolase activity;GTP cyclohydrolase I activity;guanyl nucleotide binding;guanyl ribonucleotide binding;hydrolase activity;hydrolase activity, acting on carbon-nitrogen (but not peptide) bonds;hydrolase activity, acting on carbon-nitrogen (but not peptide) bonds, in cyclic amidines;ion binding;metal ion bindin…	cell part;cytoplasmic part;cytosol;intracellular membrane-bounded organelle;intracellular organelle;intracellular part;membrane-bounded organelle;nucleus;organelle	amine metabolic process;biosynthetic process;cellular amino acid metabolic process;cellular aromatic compound metabolic process;cellular ketone metabolic process;cellular metabolic process;cellular nitrogen compound metabolic process;cellular process;cofactor metabolic process;heterocycle metabolic process;metabolic process;nitrogen compound metabolic process;organic acid metabolic process;primar…	cell part;cytosol;intracellular membrane-bounded organelle;intracellular organelle;nucleus;organelle	YGR267C	GCH1				1.72135	2.05897	1.86595	1.86979	1.82552	1.7845	NaN	1.07892	0.793966	NaN	NaN	NaN		NaN	NaN	1.86595	NaN	NaN	NaN	NaN	NaN	NaN	NaN	NaN	NaN		0.943887	7.69697e-12	NaN	NaN
O13774243	O13774	S	24	SPAC17A5.13	fol2		GTP cyclohydrolase Fol2 (predicted)	IDSPLRMQPASLSGASTPTIDLDGLSWPCQG	_MQPASLSGAS(ph)TPT(ph)IDLDGLSWPCQGTQR_	7,8-dihydroneopterin 3'-triphosphate biosynthetic process;amine biosynthetic process;amine metabolic process;aromatic compound biosynthetic process;biosynthetic process;carboxylic acid biosynthetic process;carboxylic acid metabolic process;cellular amine metabolic process;cellular amino acid biosynthetic process;cellular amino acid metabolic process;cellular aromatic compound metabolic process;ce…	binding;catalytic activity;cation binding;cyclohydrolase activity;GTP binding;GTP cyclohydrolase activity;GTP cyclohydrolase I activity;guanyl nucleotide binding;guanyl ribonucleotide binding;hydrolase activity;hydrolase activity, acting on carbon-nitrogen (but not peptide) bonds;hydrolase activity, acting on carbon-nitrogen (but not peptide) bonds, in cyclic amidines;ion binding;metal ion bindin…	cell part;cytoplasmic part;cytosol;intracellular membrane-bounded organelle;intracellular organelle;intracellular part;membrane-bounded organelle;nucleus;organelle	amine metabolic process;biosynthetic process;cellular amino acid metabolic process;cellular aromatic compound metabolic process;cellular ketone metabolic process;cellular metabolic process;cellular nitrogen compound metabolic process;cellular process;cofactor metabolic process;heterocycle metabolic process;metabolic process;nitrogen compound metabolic process;organic acid metabolic process;primar…	cell part;cytosol;intracellular membrane-bounded organelle;intracellular organelle;nucleus;organelle	YGR267C	GCH1				2.82191	2.05897	1.87284	NaN	1.82552	NaN	NaN	1.28944	0.793966	NaN	NaN	NaN		NaN	NaN	NaN	NaN	NaN	NaN	NaN	NaN	NaN	NaN	NaN	NaN		0.522035	6.58514e-08	NaN	22.04
O137761362	O13776	S	136	SPAC17A5.16	ftp105		Ubp5 interacting protein Ftp105	FWWSLRKKRNLPKENSELDLSNFQDDLDFEN	_ENS(ph)ELDLSNFQDDLDFENSISQK_	cellular localization;cellular macromolecule localization;cellular process;cellular protein localization;cellular response to cadmium ion;cellular response to chemical stimulus;cellular response to inorganic substance;cellular response to metal ion;cellular response to stimulus;detoxification of cadmium ion;localization;macromolecule localization;protein localization;response to cadmium ion;respo…		cell part;cytoplasmic part;cytosol;Golgi apparatus;intracellular membrane-bounded organelle;intracellular organelle;intracellular part;membrane-bounded organelle;organelle	cellular localization;cellular process;localization;response to chemical stimulus;response to stimulus	cell part;cytosol;Golgi apparatus;intracellular membrane-bounded organelle;intracellular organelle;organelle	YLR436C	HID1				1.12394	1.12472	1.16244	1.32557	1.12336	1.15299	1.20496	1.24998	1.25181	1.33828	1.7359	1.4489		1.12394	1.12472	1.16244	1.32557	1.12336	1.15299	1.20496	1.24998	1.25181	1.33828	1.7359	1.4489		1	4.94083e-48	29.176	26.119
O137767102	O13776	S	710	SPAC17A5.16	ftp105		Ubp5 interacting protein Ftp105	SPFSSSSSRGGLSHISSRNVSISVPTVLQDV	_GGLSHIS(ph)SR_	cellular localization;cellular macromolecule localization;cellular process;cellular protein localization;cellular response to cadmium ion;cellular response to chemical stimulus;cellular response to inorganic substance;cellular response to metal ion;cellular response to stimulus;detoxification of cadmium ion;localization;macromolecule localization;protein localization;response to cadmium ion;respo…		cell part;cytoplasmic part;cytosol;Golgi apparatus;intracellular membrane-bounded organelle;intracellular organelle;intracellular part;membrane-bounded organelle;organelle	cellular localization;cellular process;localization;response to chemical stimulus;response to stimulus	cell part;cytosol;Golgi apparatus;intracellular membrane-bounded organelle;intracellular organelle;organelle	YLR436C	HID1				0.555679	NaN	NaN	NaN	NaN	NaN	NaN	NaN	0.910581	NaN	3.80141	2.68962		0.555679	NaN	NaN	NaN	NaN	NaN	NaN	NaN	0.910581	NaN	3.80141	2.68962		0.947126	0.000344616	NaN	NaN
O137767112	O13776	S	711	SPAC17A5.16	ftp105		Ubp5 interacting protein Ftp105	PFSSSSSRGGLSHISSRNVSISVPTVLQDVF	_GGLSHISS(ph)R_	cellular localization;cellular macromolecule localization;cellular process;cellular protein localization;cellular response to cadmium ion;cellular response to chemical stimulus;cellular response to inorganic substance;cellular response to metal ion;cellular response to stimulus;detoxification of cadmium ion;localization;macromolecule localization;protein localization;response to cadmium ion;respo…		cell part;cytoplasmic part;cytosol;Golgi apparatus;intracellular membrane-bounded organelle;intracellular organelle;intracellular part;membrane-bounded organelle;organelle	cellular localization;cellular process;localization;response to chemical stimulus;response to stimulus	cell part;cytosol;Golgi apparatus;intracellular membrane-bounded organelle;intracellular organelle;organelle	YLR436C	HID1	Interphase			0.678748	0.584864	0.474113	0.485225	0.768994	0.353757	0.473821	0.440839	1.0201	2.06855	3.77986	3.60023		0.678748	0.584864	0.474113	0.485225	0.768994	0.353757	0.473821	0.440839	1.0201	2.06855	3.77986	3.60023		0.976502	0.000411831	NaN	8.4214
O137765783	O13776	S	578	SPAC17A5.16	ftp105		Ubp5 interacting protein Ftp105	SFVTCAKLMQLCSSLSSPRFLFRNPRNHLLL	_LMQLCSSLS(ph)SPRFLFR_	cellular localization;cellular macromolecule localization;cellular process;cellular protein localization;cellular response to cadmium ion;cellular response to chemical stimulus;cellular response to inorganic substance;cellular response to metal ion;cellular response to stimulus;detoxification of cadmium ion;localization;macromolecule localization;protein localization;response to cadmium ion;respo…		cell part;cytoplasmic part;cytosol;Golgi apparatus;intracellular membrane-bounded organelle;intracellular organelle;intracellular part;membrane-bounded organelle;organelle	cellular localization;cellular process;localization;response to chemical stimulus;response to stimulus	cell part;cytosol;Golgi apparatus;intracellular membrane-bounded organelle;intracellular organelle;organelle	YLR436C	HID1				1.22382	1.16436	0.771664	1.18975	1.02049	1.13834	1.03078	1.06953	1.01111	1.18939	1.01918	0.953653		NaN	NaN	NaN	NaN	NaN	NaN	NaN	NaN	NaN	1.18939	NaN	NaN		0.948476	0.00341753	2.0897	12.374
O137772082	O13777	S	208	SPAC1610.01	saf5	icln,lot5,SPAC17A5.17	splicing factor Saf5	NVDTSACDNRFDSPESPVLKWHRTE______	_FDSPES(ph)PVLK_	cellular macromolecule metabolic process;cellular metabolic process;cellular nitrogen compound metabolic process;cellular process;macromolecule metabolic process;metabolic process;mRNA metabolic process;mRNA processing;nitrogen compound metabolic process;nuclear mRNA cis splicing, via spliceosome;nuclear mRNA splicing, via spliceosome;nucleic acid metabolic process;nucleobase-containing compound …		cell part;cytoplasmic part;cytosol;intracellular membrane-bounded organelle;intracellular organelle;intracellular part;membrane-bounded organelle;nucleus;organelle	cellular metabolic process;cellular nitrogen compound metabolic process;cellular process;macromolecule metabolic process;metabolic process;mRNA metabolic process;mRNA processing;nitrogen compound metabolic process;nucleobase-containing compound metabolic process;primary metabolic process;RNA metabolic process;RNA processing;RNA splicing	cell part;cytosol;intracellular membrane-bounded organelle;intracellular organelle;nucleus;organelle	YKL183W	CLNS1A				1.09942	1.12652	1.1946	1.18814	1.07432	1.03768	1.0561	1.03355	0.953925	1.06969	1.16035	1.29465		1.09942	1.12652	1.1946	1.18814	1.07432	1.03768	1.0561	1.03355	0.953925	1.06969	1.16035	1.29465		1	4.71562e-19	4.49	4.5165
O137791992	O13779	S	199	SPAC17A2.14		SPAC17G6.01	CorA family magnesium ion transmembrane transporter	PATRKLSRDELYLPISPNNAQEPKFSVLDEW	_DELYLPIS(ph)PNNAQEPK_	response to chemical stimulus;response to inorganic substance;response to metal ion;response to nickel ion;response to stimulus	cation transmembrane transporter activity;divalent inorganic cation transmembrane transporter activity;inorganic cation transmembrane transporter activity;ion transmembrane transporter activity;magnesium ion transmembrane transporter activity;metal ion transmembrane transporter activity;substrate-specific transmembrane transporter activity;substrate-specific transporter activity;transmembrane tra…	cell part;cytoplasm;integral to membrane;integral to plasma membrane;intracellular part;intrinsic to membrane;intrinsic to plasma membrane;membrane part;plasma membrane part	response to chemical stimulus;response to stimulus	cell part;cytoplasm	YKL064W	NONE				1.29477	1.31272	1.29278	1.29072	1.39637	1.2418	1.21951	1.1484	1.23186	1.25426	1.25345	1.14576		1.29477	1.31272	1.29278	1.29072	1.39637	1.2418	1.21951	1.1484	1.23186	1.25426	1.25345	1.14576		1	6.93446e-37	1.9715	1.3896
O137791402	O13779	S	140	SPAC17A2.14		SPAC17G6.01	CorA family magnesium ion transmembrane transporter	KEFETENGKNTRDQPSPLAEVSDFAISSPHV	_DQPS(ph)PLAEVS(ph)DFAISS(ph)PHVYPK_	response to chemical stimulus;response to inorganic substance;response to metal ion;response to nickel ion;response to stimulus	cation transmembrane transporter activity;divalent inorganic cation transmembrane transporter activity;inorganic cation transmembrane transporter activity;ion transmembrane transporter activity;magnesium ion transmembrane transporter activity;metal ion transmembrane transporter activity;substrate-specific transmembrane transporter activity;substrate-specific transporter activity;transmembrane tra…	cell part;cytoplasm;integral to membrane;integral to plasma membrane;intracellular part;intrinsic to membrane;intrinsic to plasma membrane;membrane part;plasma membrane part	response to chemical stimulus;response to stimulus	cell part;cytoplasm	YKL064W	NONE				1.11396	1.09819	1.14157	0.960892	1.07762	1.05919	1.05141	0.972857	0.995421	0.989315	0.980777	0.875197		1.11396	1.09819	1.14157	0.960892	1.07762	1.05919	1.05141	0.972857	0.995421	0.989315	0.980777	0.875197		1	1.31543e-19	NaN	NaN
O137791463	O13779	S	146	SPAC17A2.14		SPAC17G6.01	CorA family magnesium ion transmembrane transporter	NGKNTRDQPSPLAEVSDFAISSPHVYPKSAN	_DQPS(ph)PLAEVS(ph)DFAIS(ph)SPHVYPK_	response to chemical stimulus;response to inorganic substance;response to metal ion;response to nickel ion;response to stimulus	cation transmembrane transporter activity;divalent inorganic cation transmembrane transporter activity;inorganic cation transmembrane transporter activity;ion transmembrane transporter activity;magnesium ion transmembrane transporter activity;metal ion transmembrane transporter activity;substrate-specific transmembrane transporter activity;substrate-specific transporter activity;transmembrane tra…	cell part;cytoplasm;integral to membrane;integral to plasma membrane;intracellular part;intrinsic to membrane;intrinsic to plasma membrane;membrane part;plasma membrane part	response to chemical stimulus;response to stimulus	cell part;cytoplasm	YKL064W	NONE				1.17332	1.34468	1.30981	1.13538	1.27133	1.09126	1.14266	1.33041	0.87804	1.23904	1.44001	0.925069		1.17332	NaN	NaN	1.13538	NaN	1.09126	NaN	NaN	NaN	NaN	NaN	0.925069		1	3.14714e-11	NaN	7.9389
O137791512	O13779	S	151	SPAC17A2.14		SPAC17G6.01	CorA family magnesium ion transmembrane transporter	RDQPSPLAEVSDFAISSPHVYPKSANSHDSH	_DQPS(ph)PLAEVS(ph)DFAIS(ph)SPHVYPK_	response to chemical stimulus;response to inorganic substance;response to metal ion;response to nickel ion;response to stimulus	cation transmembrane transporter activity;divalent inorganic cation transmembrane transporter activity;inorganic cation transmembrane transporter activity;ion transmembrane transporter activity;magnesium ion transmembrane transporter activity;metal ion transmembrane transporter activity;substrate-specific transmembrane transporter activity;substrate-specific transporter activity;transmembrane tra…	cell part;cytoplasm;integral to membrane;integral to plasma membrane;intracellular part;intrinsic to membrane;intrinsic to plasma membrane;membrane part;plasma membrane part	response to chemical stimulus;response to stimulus	cell part;cytoplasm	YKL064W	NONE				1.82408	0.959785	1.2945	1.21703	1.13228	1.23125	1.24682	1.45968	1.00816	1.55569	1.75291	0.958497		NaN	0.959785	NaN	NaN	NaN	NaN	NaN	NaN	1.00816	NaN	NaN	0.958497		0.882008	1.10243e-19	NaN	NaN
O137791522	O13779	S	152	SPAC17A2.14		SPAC17G6.01	CorA family magnesium ion transmembrane transporter	DQPSPLAEVSDFAISSPHVYPKSANSHDSHY	_DQPS(ph)PLAEVSDFAISS(ph)PHVYPK_	response to chemical stimulus;response to inorganic substance;response to metal ion;response to nickel ion;response to stimulus	cation transmembrane transporter activity;divalent inorganic cation transmembrane transporter activity;inorganic cation transmembrane transporter activity;ion transmembrane transporter activity;magnesium ion transmembrane transporter activity;metal ion transmembrane transporter activity;substrate-specific transmembrane transporter activity;substrate-specific transporter activity;transmembrane tra…	cell part;cytoplasm;integral to membrane;integral to plasma membrane;intracellular part;intrinsic to membrane;intrinsic to plasma membrane;membrane part;plasma membrane part	response to chemical stimulus;response to stimulus	cell part;cytoplasm	YKL064W	NONE				1.01877	1.042	1.03711	1.00208	0.866776	0.936593	1.01186	1.02849	1.0775	1.01095	1.10435	0.94038		1.01877	1.042	1.03711	1.00208	0.866776	0.936593	1.01186	1.02849	1.0775	1.01095	1.10435	0.94038		0.993933	3.06221e-25	10.332	1.5263
O137791053	O13779	S	105	SPAC17A2.14		SPAC17G6.01	CorA family magnesium ion transmembrane transporter	SSVCSSPKSPHRHYESDEDIENISLPESHPE	_HYES(ph)DEDIENISLPESHPEDIQR_	response to chemical stimulus;response to inorganic substance;response to metal ion;response to nickel ion;response to stimulus	cation transmembrane transporter activity;divalent inorganic cation transmembrane transporter activity;inorganic cation transmembrane transporter activity;ion transmembrane transporter activity;magnesium ion transmembrane transporter activity;metal ion transmembrane transporter activity;substrate-specific transmembrane transporter activity;substrate-specific transporter activity;transmembrane tra…	cell part;cytoplasm;integral to membrane;integral to plasma membrane;intracellular part;intrinsic to membrane;intrinsic to plasma membrane;membrane part;plasma membrane part	response to chemical stimulus;response to stimulus	cell part;cytoplasm	YKL064W	NONE				0.921319	0.884486	0.94162	0.924984	0.781311	0.708968	0.942329	0.855139	1.08909	0.975895	0.939408	0.90465		0.921319	0.884486	0.94162	0.924984	0.781311	0.708968	0.942329	0.855139	1.08909	0.975895	0.939408	0.90465		1	7.06834e-71	9.1944	4.2255
O137791133	O13779	S	113	SPAC17A2.14		SPAC17G6.01	CorA family magnesium ion transmembrane transporter	SPHRHYESDEDIENISLPESHPEDIQRKEFE	_HYES(ph)DEDIENIS(ph)LPESHPEDIQR_	response to chemical stimulus;response to inorganic substance;response to metal ion;response to nickel ion;response to stimulus	cation transmembrane transporter activity;divalent inorganic cation transmembrane transporter activity;inorganic cation transmembrane transporter activity;ion transmembrane transporter activity;magnesium ion transmembrane transporter activity;metal ion transmembrane transporter activity;substrate-specific transmembrane transporter activity;substrate-specific transporter activity;transmembrane tra…	cell part;cytoplasm;integral to membrane;integral to plasma membrane;intracellular part;intrinsic to membrane;intrinsic to plasma membrane;membrane part;plasma membrane part	response to chemical stimulus;response to stimulus	cell part;cytoplasm	YKL064W	NONE				0.965904	0.949217	0.928591	0.915583	0.971157	0.935279	0.987459	0.968898	1.00212	1.01675	0.93214	0.911328		NaN	NaN	NaN	NaN	NaN	NaN	NaN	NaN	NaN	NaN	NaN	NaN		1	1.04295e-54	10.883	4.1144
O137791173	O13779	S	117	SPAC17A2.14		SPAC17G6.01	CorA family magnesium ion transmembrane transporter	HYESDEDIENISLPESHPEDIQRKEFETENG	_HYES(ph)DEDIENIS(ph)LPES(ph)HPEDIQR_	response to chemical stimulus;response to inorganic substance;response to metal ion;response to nickel ion;response to stimulus	cation transmembrane transporter activity;divalent inorganic cation transmembrane transporter activity;inorganic cation transmembrane transporter activity;ion transmembrane transporter activity;magnesium ion transmembrane transporter activity;metal ion transmembrane transporter activity;substrate-specific transmembrane transporter activity;substrate-specific transporter activity;transmembrane tra…	cell part;cytoplasm;integral to membrane;integral to plasma membrane;intracellular part;intrinsic to membrane;intrinsic to plasma membrane;membrane part;plasma membrane part	response to chemical stimulus;response to stimulus	cell part;cytoplasm	YKL064W	NONE				1.33808	1.28986	1.36229	1.46475	1.2416	1.22099	1.33497	1.3394	1.25551	1.38458	1.34597	1.1386		NaN	NaN	NaN	NaN	NaN	NaN	NaN	NaN	NaN	NaN	NaN	NaN		1	0.000247506	7.1082	3.0105
O137792412	O13779	S	241	SPAC17A2.14		SPAC17G6.01	CorA family magnesium ion transmembrane transporter	SVEDVDKRRERNRKLSEPLLVNGRYRVRDRW	_KLS(ph)EPLLVNGR_	response to chemical stimulus;response to inorganic substance;response to metal ion;response to nickel ion;response to stimulus	cation transmembrane transporter activity;divalent inorganic cation transmembrane transporter activity;inorganic cation transmembrane transporter activity;ion transmembrane transporter activity;magnesium ion transmembrane transporter activity;metal ion transmembrane transporter activity;substrate-specific transmembrane transporter activity;substrate-specific transporter activity;transmembrane tra…	cell part;cytoplasm;integral to membrane;integral to plasma membrane;intracellular part;intrinsic to membrane;intrinsic to plasma membrane;membrane part;plasma membrane part	response to chemical stimulus;response to stimulus	cell part;cytoplasm	YKL064W	NONE				0.742115	0.765169	0.809848	0.825014	0.799105	0.765228	0.686955	0.650745	0.444978	0.301623	0.220736	0.314228		0.742115	0.765169	0.809848	0.825014	0.799105	0.765228	0.686955	0.650745	0.444978	0.301623	0.220736	0.314228		1	1.84778e-07	4.4905	4.4689
O137792622	O13779	S	262	SPAC17A2.14		SPAC17G6.01	CorA family magnesium ion transmembrane transporter	NGRYRVRDRWAQFRKSEIEKPYRFTFFTDEL	_KS(ph)EIEKPYR_	response to chemical stimulus;response to inorganic substance;response to metal ion;response to nickel ion;response to stimulus	cation transmembrane transporter activity;divalent inorganic cation transmembrane transporter activity;inorganic cation transmembrane transporter activity;ion transmembrane transporter activity;magnesium ion transmembrane transporter activity;metal ion transmembrane transporter activity;substrate-specific transmembrane transporter activity;substrate-specific transporter activity;transmembrane tra…	cell part;cytoplasm;integral to membrane;integral to plasma membrane;intracellular part;intrinsic to membrane;intrinsic to plasma membrane;membrane part;plasma membrane part	response to chemical stimulus;response to stimulus	cell part;cytoplasm	YKL064W	NONE				0.757748	0.979144	1.17167	1.1296	1.36169	1.22321	1.09653	1.19626	1.53955	1.24059	1.19005	0.763825		0.757748	0.979144	1.17167	1.1296	1.36169	1.22321	1.09653	1.19626	1.53955	1.24059	1.19005	0.763825		1	0.00042245	15.826	3.6299
O137791903	O13779	S	190	SPAC17A2.14		SPAC17G6.01	CorA family magnesium ion transmembrane transporter	VTESAVDDHPATRKLSRDELYLPISPNNAQE	_LS(ph)RDELYLPISPNNAQEPK_	response to chemical stimulus;response to inorganic substance;response to metal ion;response to nickel ion;response to stimulus	cation transmembrane transporter activity;divalent inorganic cation transmembrane transporter activity;inorganic cation transmembrane transporter activity;ion transmembrane transporter activity;magnesium ion transmembrane transporter activity;metal ion transmembrane transporter activity;substrate-specific transmembrane transporter activity;substrate-specific transporter activity;transmembrane tra…	cell part;cytoplasm;integral to membrane;integral to plasma membrane;intracellular part;intrinsic to membrane;intrinsic to plasma membrane;membrane part;plasma membrane part	response to chemical stimulus;response to stimulus	cell part;cytoplasm	YKL064W	NONE				1.45186	1.26032	1.95748	1.26365	2.47323	1.0209	1.37789	1.33152	1.63618	1.86759	1.25332	1.41006		1.45186	1.26032	1.95748	1.26365	2.47323	1.0209	1.37789	1.33152	1.63618	1.86759	1.25332	1.41006		0.988478	7.88954e-05	3.0319	NaN
O137792262	O13779	S	226	SPAC17A2.14		SPAC17G6.01	CorA family magnesium ion transmembrane transporter	LDEWTKKMVANFEEYSVEDVDKRRERNRKLS	_MVANFEEYS(ph)VEDVDK_	response to chemical stimulus;response to inorganic substance;response to metal ion;response to nickel ion;response to stimulus	cation transmembrane transporter activity;divalent inorganic cation transmembrane transporter activity;inorganic cation transmembrane transporter activity;ion transmembrane transporter activity;magnesium ion transmembrane transporter activity;metal ion transmembrane transporter activity;substrate-specific transmembrane transporter activity;substrate-specific transporter activity;transmembrane tra…	cell part;cytoplasm;integral to membrane;integral to plasma membrane;intracellular part;intrinsic to membrane;intrinsic to plasma membrane;membrane part;plasma membrane part	response to chemical stimulus;response to stimulus	cell part;cytoplasm	YKL064W	NONE				1.17738	1.23153	1.12414	1.37135	1.01084	1.19076	1.19141	1.19228	1.08912	1.02113	1.03922	1.31084		1.17738	1.23153	1.12414	1.37135	1.01084	1.19076	1.19141	1.19228	1.08912	1.02113	1.03922	1.31084		1	7.25671e-16	15.115	5.5239
O137791594	O13779	S	159	SPAC17A2.14		SPAC17G6.01	CorA family magnesium ion transmembrane transporter	EVSDFAISSPHVYPKSANSHDSHYEQFANND	_S(ph)ANS(ph)HDSHYEQFANNDVTESAVDDHPATR_	response to chemical stimulus;response to inorganic substance;response to metal ion;response to nickel ion;response to stimulus	cation transmembrane transporter activity;divalent inorganic cation transmembrane transporter activity;inorganic cation transmembrane transporter activity;ion transmembrane transporter activity;magnesium ion transmembrane transporter activity;metal ion transmembrane transporter activity;substrate-specific transmembrane transporter activity;substrate-specific transporter activity;transmembrane tra…	cell part;cytoplasm;integral to membrane;integral to plasma membrane;intracellular part;intrinsic to membrane;intrinsic to plasma membrane;membrane part;plasma membrane part	response to chemical stimulus;response to stimulus	cell part;cytoplasm	YKL064W	NONE				1.04495	0.974184	1.13684	0.88433	1.1347	0.935279	1.16772	1.03526	0.86783	0.906043	1.01154	0.864528		NaN	NaN	NaN	NaN	NaN	NaN	NaN	NaN	NaN	NaN	NaN	NaN		0.898414	1.51648e-20	4.1135	NaN
O137791624	O13779	S	162	SPAC17A2.14		SPAC17G6.01	CorA family magnesium ion transmembrane transporter	DFAISSPHVYPKSANSHDSHYEQFANNDVTE	_S(ph)ANS(ph)HDSHYEQFANNDVTESAVDDHPATR_	response to chemical stimulus;response to inorganic substance;response to metal ion;response to nickel ion;response to stimulus	cation transmembrane transporter activity;divalent inorganic cation transmembrane transporter activity;inorganic cation transmembrane transporter activity;ion transmembrane transporter activity;magnesium ion transmembrane transporter activity;metal ion transmembrane transporter activity;substrate-specific transmembrane transporter activity;substrate-specific transporter activity;transmembrane tra…	cell part;cytoplasm;integral to membrane;integral to plasma membrane;intracellular part;intrinsic to membrane;intrinsic to plasma membrane;membrane part;plasma membrane part	response to chemical stimulus;response to stimulus	cell part;cytoplasm	YKL064W	NONE				1.07438	0.974184	1.0436	1.02859	0.990982	0.832362	1.06469	1.0725	0.86783	0.906043	1.00241	0.864528		NaN	NaN	NaN	NaN	NaN	NaN	NaN	NaN	NaN	NaN	NaN	NaN		0.827989	1.8849e-20	3.3214	NaN
O137791654	O13779	S	165	SPAC17A2.14		SPAC17G6.01	CorA family magnesium ion transmembrane transporter	ISSPHVYPKSANSHDSHYEQFANNDVTESAV	_SANS(ph)HDS(ph)HYEQFANNDVTESAVDDHPATR_	response to chemical stimulus;response to inorganic substance;response to metal ion;response to nickel ion;response to stimulus	cation transmembrane transporter activity;divalent inorganic cation transmembrane transporter activity;inorganic cation transmembrane transporter activity;ion transmembrane transporter activity;magnesium ion transmembrane transporter activity;metal ion transmembrane transporter activity;substrate-specific transmembrane transporter activity;substrate-specific transporter activity;transmembrane tra…	cell part;cytoplasm;integral to membrane;integral to plasma membrane;intracellular part;intrinsic to membrane;intrinsic to plasma membrane;membrane part;plasma membrane part	response to chemical stimulus;response to stimulus	cell part;cytoplasm	YKL064W	NONE				1.07508	1.09038	1.0436	1.02859	0.990982	0.832362	0.773096	0.999301	0.906125	1.02005	1.00241	0.864528		NaN	NaN	NaN	NaN	NaN	NaN	NaN	NaN	NaN	NaN	NaN	NaN		0.785965	1.51648e-20	0.092829	7.921
O137872412	O13787	S	241	SPAC17G6.09	sec62		ER protein translocation subcomplex subunit Sec62 (predicted)	VKKTRKSKKLSKKATSPAASATPEKSSTSTT	_KATS(ph)PAASAT(ph)PEK_	establishment of localization;establishment of localization in cell;establishment of protein localization;establishment of protein localization in endoplasmic reticulum;establishment of protein localization to organelle;intracellular protein transport;intracellular transport;posttranslational protein targeting to membrane;protein targeting;protein targeting to ER;protein targeting to membrane;pro…	protein transporter activity;substrate-specific transporter activity;transporter activity	cell part;cytoplasmic part;endoplasmic reticulum part;integral to endoplasmic reticulum membrane;integral to membrane;integral to organelle membrane;intracellular organelle part;intracellular part;intrinsic to endoplasmic reticulum membrane;intrinsic to membrane;intrinsic to organelle membrane;macromolecular complex;membrane part;organelle part;protein complex;Sec62/Sec63 complex	establishment of localization;protein targeting;protein transport;transport	cell part;macromolecular complex;protein complex	YPL094C	SEC62				1.3474	1.38497	1.41695	1.42729	1.37516	1.41145	NaN	NaN	NaN	NaN	NaN	NaN		1.3474	1.38497	1.41695	1.42729	1.37516	1.41145	NaN	NaN	NaN	NaN	NaN	NaN		0.999387	2.74119e-21	3.7983	4.8845
O137872452	O13787	S	245	SPAC17G6.09	sec62		ER protein translocation subcomplex subunit Sec62 (predicted)	RKSKKLSKKATSPAASATPEKSSTSTTSLKN	_KATSPAAS(ph)ATPEK_	establishment of localization;establishment of localization in cell;establishment of protein localization;establishment of protein localization in endoplasmic reticulum;establishment of protein localization to organelle;intracellular protein transport;intracellular transport;posttranslational protein targeting to membrane;protein targeting;protein targeting to ER;protein targeting to membrane;pro…	protein transporter activity;substrate-specific transporter activity;transporter activity	cell part;cytoplasmic part;endoplasmic reticulum part;integral to endoplasmic reticulum membrane;integral to membrane;integral to organelle membrane;intracellular organelle part;intracellular part;intrinsic to endoplasmic reticulum membrane;intrinsic to membrane;intrinsic to organelle membrane;macromolecular complex;membrane part;organelle part;protein complex;Sec62/Sec63 complex	establishment of localization;protein targeting;protein transport;transport	cell part;macromolecular complex;protein complex	YPL094C	SEC62				0.184522	0.166107	NaN	2.47574	0.0804764	NaN	NaN	NaN	0.0987752	NaN	NaN	NaN		0.184522	0.166107	NaN	2.47574	0.0804764	NaN	NaN	NaN	0.0987752	NaN	NaN	NaN		0.919748	2.99987e-44	4.4644	NaN
O137872721	O13787	S	272	SPAC17G6.09	sec62		ER protein translocation subcomplex subunit Sec62 (predicted)	SLKNLRHRNPTVEEVSE______________	_NPTVEEVS(ph)E_	establishment of localization;establishment of localization in cell;establishment of protein localization;establishment of protein localization in endoplasmic reticulum;establishment of protein localization to organelle;intracellular protein transport;intracellular transport;posttranslational protein targeting to membrane;protein targeting;protein targeting to ER;protein targeting to membrane;pro…	protein transporter activity;substrate-specific transporter activity;transporter activity	cell part;cytoplasmic part;endoplasmic reticulum part;integral to endoplasmic reticulum membrane;integral to membrane;integral to organelle membrane;intracellular organelle part;intracellular part;intrinsic to endoplasmic reticulum membrane;intrinsic to membrane;intrinsic to organelle membrane;macromolecular complex;membrane part;organelle part;protein complex;Sec62/Sec63 complex	establishment of localization;protein targeting;protein transport;transport	cell part;macromolecular complex;protein complex	YPL094C	SEC62				1.31603	1.28554	1.29199	1.30392	1.29613	1.2854	1.3637	1.32615	1.33989	1.3589	1.3784	1.24102		1.31603	1.28554	1.29199	1.30392	1.29613	1.2854	1.3637	1.32615	1.33989	1.3589	1.3784	1.24102		1	1.05142e-43	4.2111	6.6539
O137872512	O13787	S	251	SPAC17G6.09	sec62		ER protein translocation subcomplex subunit Sec62 (predicted)	SKKATSPAASATPEKSSTSTTSLKNLRHRNP	_S(ph)STSTTS(ph)LKNLR_	establishment of localization;establishment of localization in cell;establishment of protein localization;establishment of protein localization in endoplasmic reticulum;establishment of protein localization to organelle;intracellular protein transport;intracellular transport;posttranslational protein targeting to membrane;protein targeting;protein targeting to ER;protein targeting to membrane;pro…	protein transporter activity;substrate-specific transporter activity;transporter activity	cell part;cytoplasmic part;endoplasmic reticulum part;integral to endoplasmic reticulum membrane;integral to membrane;integral to organelle membrane;intracellular organelle part;intracellular part;intrinsic to endoplasmic reticulum membrane;intrinsic to membrane;intrinsic to organelle membrane;macromolecular complex;membrane part;organelle part;protein complex;Sec62/Sec63 complex	establishment of localization;protein targeting;protein transport;transport	cell part;macromolecular complex;protein complex	YPL094C	SEC62				NaN	NaN	NaN	NaN	NaN	NaN	NaN	NaN	NaN	NaN	NaN	1.1048		NaN	NaN	NaN	NaN	NaN	NaN	NaN	NaN	NaN	NaN	NaN	NaN		0.529743	4.27003e-21	NaN	NaN
O137872542	O13787	S	254	SPAC17G6.09	sec62		ER protein translocation subcomplex subunit Sec62 (predicted)	ATSPAASATPEKSSTSTTSLKNLRHRNPTVE	_SSTS(ph)T(ph)TSLKNLR_	establishment of localization;establishment of localization in cell;establishment of protein localization;establishment of protein localization in endoplasmic reticulum;establishment of protein localization to organelle;intracellular protein transport;intracellular transport;posttranslational protein targeting to membrane;protein targeting;protein targeting to ER;protein targeting to membrane;pro…	protein transporter activity;substrate-specific transporter activity;transporter activity	cell part;cytoplasmic part;endoplasmic reticulum part;integral to endoplasmic reticulum membrane;integral to membrane;integral to organelle membrane;intracellular organelle part;intracellular part;intrinsic to endoplasmic reticulum membrane;intrinsic to membrane;intrinsic to organelle membrane;macromolecular complex;membrane part;organelle part;protein complex;Sec62/Sec63 complex	establishment of localization;protein targeting;protein transport;transport	cell part;macromolecular complex;protein complex	YPL094C	SEC62				NaN	NaN	NaN	NaN	NaN	NaN	0.981451	NaN	NaN	NaN	NaN	NaN		NaN	NaN	NaN	NaN	NaN	NaN	NaN	NaN	NaN	NaN	NaN	NaN		0.718215	4.27003e-21	NaN	NaN
O13789312	O13789	S	31	SPAC17G6.11c			glucosidase (predicted)	GNVNEIGSMYASRDTSTSSFTNPTDSSTRLL	_DTS(ph)TSSFTNPTDSSTR_	1,6-beta-glucan biosynthetic process;1,6-beta-glucan metabolic process;beta-glucan biosynthetic process;beta-glucan metabolic process;biosynthetic process;carbohydrate biosynthetic process;carbohydrate metabolic process;cell wall beta-glucan metabolic process;cell wall macromolecule biosynthetic process;cell wall macromolecule metabolic process;cell wall organization or biogenesis;cell wall polys…	catalytic activity;glucosidase activity;hydrolase activity;hydrolase activity, acting on glycosyl bonds;hydrolase activity, hydrolyzing O-glycosyl compounds	cell part;cytoplasmic part;endoplasmic reticulum;endoplasmic reticulum membrane;endoplasmic reticulum part;integral to membrane;intracellular membrane-bounded organelle;intracellular organelle;intracellular organelle part;intracellular part;intrinsic to membrane;membrane;membrane part;membrane-bounded organelle;organelle;organelle membrane;organelle part	biosynthetic process;carbohydrate metabolic process;cell wall organization or biogenesis;cellular cell wall organization or biogenesis;cellular lipid metabolic process;cellular metabolic process;cellular process;lipid metabolic process;macromolecule metabolic process;metabolic process;polysaccharide metabolic process;primary metabolic process	cell part;endoplasmic reticulum;intracellular membrane-bounded organelle;intracellular organelle;membrane;organelle	YGR143W|YPR159W	NONE				1.04811	NaN	NaN	NaN	NaN	NaN	NaN	NaN	NaN	1.07653	NaN	NaN		1.04811	NaN	NaN	NaN	NaN	NaN	NaN	NaN	NaN	1.07653	NaN	NaN		0.691196	1.0617e-30	NaN	NaN
O13789332	O13789	S	33	SPAC17G6.11c			glucosidase (predicted)	VNEIGSMYASRDTSTSSFTNPTDSSTRLLYN	_DTSTS(ph)SFTNPTDSSTR_	1,6-beta-glucan biosynthetic process;1,6-beta-glucan metabolic process;beta-glucan biosynthetic process;beta-glucan metabolic process;biosynthetic process;carbohydrate biosynthetic process;carbohydrate metabolic process;cell wall beta-glucan metabolic process;cell wall macromolecule biosynthetic process;cell wall macromolecule metabolic process;cell wall organization or biogenesis;cell wall polys…	catalytic activity;glucosidase activity;hydrolase activity;hydrolase activity, acting on glycosyl bonds;hydrolase activity, hydrolyzing O-glycosyl compounds	cell part;cytoplasmic part;endoplasmic reticulum;endoplasmic reticulum membrane;endoplasmic reticulum part;integral to membrane;intracellular membrane-bounded organelle;intracellular organelle;intracellular organelle part;intracellular part;intrinsic to membrane;membrane;membrane part;membrane-bounded organelle;organelle;organelle membrane;organelle part	biosynthetic process;carbohydrate metabolic process;cell wall organization or biogenesis;cellular cell wall organization or biogenesis;cellular lipid metabolic process;cellular metabolic process;cellular process;lipid metabolic process;macromolecule metabolic process;metabolic process;polysaccharide metabolic process;primary metabolic process	cell part;endoplasmic reticulum;intracellular membrane-bounded organelle;intracellular organelle;membrane;organelle	YGR143W|YPR159W	NONE				NaN	NaN	1.15459	1.06117	1.02027	0.966931	1.03257	NaN	1.08648	1.14519	NaN	NaN		NaN	NaN	1.15459	1.06117	1.02027	0.966931	1.03257	NaN	1.08648	1.14519	NaN	NaN		0.983109	1.0617e-30	NaN	NaN
O13789342	O13789	S	34	SPAC17G6.11c			glucosidase (predicted)	NEIGSMYASRDTSTSSFTNPTDSSTRLLYNN	_DTSTSS(ph)FTNPTDSSTR_	1,6-beta-glucan biosynthetic process;1,6-beta-glucan metabolic process;beta-glucan biosynthetic process;beta-glucan metabolic process;biosynthetic process;carbohydrate biosynthetic process;carbohydrate metabolic process;cell wall beta-glucan metabolic process;cell wall macromolecule biosynthetic process;cell wall macromolecule metabolic process;cell wall organization or biogenesis;cell wall polys…	catalytic activity;glucosidase activity;hydrolase activity;hydrolase activity, acting on glycosyl bonds;hydrolase activity, hydrolyzing O-glycosyl compounds	cell part;cytoplasmic part;endoplasmic reticulum;endoplasmic reticulum membrane;endoplasmic reticulum part;integral to membrane;intracellular membrane-bounded organelle;intracellular organelle;intracellular organelle part;intracellular part;intrinsic to membrane;membrane;membrane part;membrane-bounded organelle;organelle;organelle membrane;organelle part	biosynthetic process;carbohydrate metabolic process;cell wall organization or biogenesis;cellular cell wall organization or biogenesis;cellular lipid metabolic process;cellular metabolic process;cellular process;lipid metabolic process;macromolecule metabolic process;metabolic process;polysaccharide metabolic process;primary metabolic process	cell part;endoplasmic reticulum;intracellular membrane-bounded organelle;intracellular organelle;membrane;organelle	YGR143W|YPR159W	NONE				NaN	NaN	NaN	1.00046	NaN	NaN	NaN	1.02266	0.97972	NaN	1.01626	NaN		NaN	NaN	NaN	1.00046	NaN	NaN	NaN	1.02266	0.97972	NaN	1.01626	NaN		0.772511	1.0617e-30	NaN	NaN
O13789812	O13789	S	81	SPAC17G6.11c			glucosidase (predicted)	GTRASGYTHRFSIRPSSQTYNRYPNGGNSAG	_FSIRPS(ph)SQTYNR_	1,6-beta-glucan biosynthetic process;1,6-beta-glucan metabolic process;beta-glucan biosynthetic process;beta-glucan metabolic process;biosynthetic process;carbohydrate biosynthetic process;carbohydrate metabolic process;cell wall beta-glucan metabolic process;cell wall macromolecule biosynthetic process;cell wall macromolecule metabolic process;cell wall organization or biogenesis;cell wall polys…	catalytic activity;glucosidase activity;hydrolase activity;hydrolase activity, acting on glycosyl bonds;hydrolase activity, hydrolyzing O-glycosyl compounds	cell part;cytoplasmic part;endoplasmic reticulum;endoplasmic reticulum membrane;endoplasmic reticulum part;integral to membrane;intracellular membrane-bounded organelle;intracellular organelle;intracellular organelle part;intracellular part;intrinsic to membrane;membrane;membrane part;membrane-bounded organelle;organelle;organelle membrane;organelle part	biosynthetic process;carbohydrate metabolic process;cell wall organization or biogenesis;cellular cell wall organization or biogenesis;cellular lipid metabolic process;cellular metabolic process;cellular process;lipid metabolic process;macromolecule metabolic process;metabolic process;polysaccharide metabolic process;primary metabolic process	cell part;endoplasmic reticulum;intracellular membrane-bounded organelle;intracellular organelle;membrane;organelle	YGR143W|YPR159W	NONE				NaN	1.85846	1.69563	1.1499	0.81473	NaN	0.85492	NaN	0.940291	1.05486	1.40447	1.28556		NaN	1.85846	1.69563	1.1499	0.81473	NaN	0.85492	NaN	0.940291	1.05486	1.40447	1.28556		0.904816	8.26721e-133	NaN	NaN
O13789822	O13789	S	82	SPAC17G6.11c			glucosidase (predicted)	TRASGYTHRFSIRPSSQTYNRYPNGGNSAGS	_FSIRPSS(ph)QTYNR_	1,6-beta-glucan biosynthetic process;1,6-beta-glucan metabolic process;beta-glucan biosynthetic process;beta-glucan metabolic process;biosynthetic process;carbohydrate biosynthetic process;carbohydrate metabolic process;cell wall beta-glucan metabolic process;cell wall macromolecule biosynthetic process;cell wall macromolecule metabolic process;cell wall organization or biogenesis;cell wall polys…	catalytic activity;glucosidase activity;hydrolase activity;hydrolase activity, acting on glycosyl bonds;hydrolase activity, hydrolyzing O-glycosyl compounds	cell part;cytoplasmic part;endoplasmic reticulum;endoplasmic reticulum membrane;endoplasmic reticulum part;integral to membrane;intracellular membrane-bounded organelle;intracellular organelle;intracellular organelle part;intracellular part;intrinsic to membrane;membrane;membrane part;membrane-bounded organelle;organelle;organelle membrane;organelle part	biosynthetic process;carbohydrate metabolic process;cell wall organization or biogenesis;cellular cell wall organization or biogenesis;cellular lipid metabolic process;cellular metabolic process;cellular process;lipid metabolic process;macromolecule metabolic process;metabolic process;polysaccharide metabolic process;primary metabolic process	cell part;endoplasmic reticulum;intracellular membrane-bounded organelle;intracellular organelle;membrane;organelle	YGR143W|YPR159W	NONE				NaN	1.9893	0.772201	1.20515	0.668986	0.660676	0.769408	0.738771	0.917852	1.05428	1.43338	1.20126		NaN	1.9893	0.772201	1.20515	0.668986	0.660676	0.769408	0.738771	0.917852	1.05428	1.43338	1.20126		0.991655	8.26721e-133	NaN	NaN
O13789142	O13789	S	14	SPAC17G6.11c			glucosidase (predicted)	__MYNVRGDLNRKTPSDGNVNEIGSMYASRD	_KTPS(ph)DGNVNEIGSMYASR_	1,6-beta-glucan biosynthetic process;1,6-beta-glucan metabolic process;beta-glucan biosynthetic process;beta-glucan metabolic process;biosynthetic process;carbohydrate biosynthetic process;carbohydrate metabolic process;cell wall beta-glucan metabolic process;cell wall macromolecule biosynthetic process;cell wall macromolecule metabolic process;cell wall organization or biogenesis;cell wall polys…	catalytic activity;glucosidase activity;hydrolase activity;hydrolase activity, acting on glycosyl bonds;hydrolase activity, hydrolyzing O-glycosyl compounds	cell part;cytoplasmic part;endoplasmic reticulum;endoplasmic reticulum membrane;endoplasmic reticulum part;integral to membrane;intracellular membrane-bounded organelle;intracellular organelle;intracellular organelle part;intracellular part;intrinsic to membrane;membrane;membrane part;membrane-bounded organelle;organelle;organelle membrane;organelle part	biosynthetic process;carbohydrate metabolic process;cell wall organization or biogenesis;cellular cell wall organization or biogenesis;cellular lipid metabolic process;cellular metabolic process;cellular process;lipid metabolic process;macromolecule metabolic process;metabolic process;polysaccharide metabolic process;primary metabolic process	cell part;endoplasmic reticulum;intracellular membrane-bounded organelle;intracellular organelle;membrane;organelle	YGR143W|YPR159W	NONE				1.27681	1.35467	1.27032	1.38225	1.28941	1.31551	1.35426	1.49107	1.42177	1.15392	1.38995	1.30977		1.27681	1.35467	1.27032	1.38225	1.28941	1.31551	1.35426	1.49107	1.42177	1.15392	1.38995	1.30977		1	9.06123e-11	8.0716	11.773
O13789273	O13789	S	27	SPAC17G6.11c			glucosidase (predicted)	TPSDGNVNEIGSMYASRDTSTSSFTNPTDSS	_KTPSDGNVNEIGSMYAS(ph)R_	1,6-beta-glucan biosynthetic process;1,6-beta-glucan metabolic process;beta-glucan biosynthetic process;beta-glucan metabolic process;biosynthetic process;carbohydrate biosynthetic process;carbohydrate metabolic process;cell wall beta-glucan metabolic process;cell wall macromolecule biosynthetic process;cell wall macromolecule metabolic process;cell wall organization or biogenesis;cell wall polys…	catalytic activity;glucosidase activity;hydrolase activity;hydrolase activity, acting on glycosyl bonds;hydrolase activity, hydrolyzing O-glycosyl compounds	cell part;cytoplasmic part;endoplasmic reticulum;endoplasmic reticulum membrane;endoplasmic reticulum part;integral to membrane;intracellular membrane-bounded organelle;intracellular organelle;intracellular organelle part;intracellular part;intrinsic to membrane;membrane;membrane part;membrane-bounded organelle;organelle;organelle membrane;organelle part	biosynthetic process;carbohydrate metabolic process;cell wall organization or biogenesis;cellular cell wall organization or biogenesis;cellular lipid metabolic process;cellular metabolic process;cellular process;lipid metabolic process;macromolecule metabolic process;metabolic process;polysaccharide metabolic process;primary metabolic process	cell part;endoplasmic reticulum;intracellular membrane-bounded organelle;intracellular organelle;membrane;organelle	YGR143W|YPR159W	NONE				0.81248	0.840407	0.962835	0.893336	0.897263	0.83717	0.827472	0.738989	0.692377	0.924044	NaN	NaN		0.81248	0.840407	0.962835	0.893336	0.897263	0.83717	0.827472	0.738989	0.692377	0.924044	NaN	NaN		0.999966	6.76243e-06	21.968	4.7608
O13789562	O13789	S	56	SPAC17G6.11c			glucosidase (predicted)	SSTRLLYNNASNATFSSAALAAGVGGTRASG	_LLYNNASNATFS(ph)SAALAAGVGGTR_	1,6-beta-glucan biosynthetic process;1,6-beta-glucan metabolic process;beta-glucan biosynthetic process;beta-glucan metabolic process;biosynthetic process;carbohydrate biosynthetic process;carbohydrate metabolic process;cell wall beta-glucan metabolic process;cell wall macromolecule biosynthetic process;cell wall macromolecule metabolic process;cell wall organization or biogenesis;cell wall polys…	catalytic activity;glucosidase activity;hydrolase activity;hydrolase activity, acting on glycosyl bonds;hydrolase activity, hydrolyzing O-glycosyl compounds	cell part;cytoplasmic part;endoplasmic reticulum;endoplasmic reticulum membrane;endoplasmic reticulum part;integral to membrane;intracellular membrane-bounded organelle;intracellular organelle;intracellular organelle part;intracellular part;intrinsic to membrane;membrane;membrane part;membrane-bounded organelle;organelle;organelle membrane;organelle part	biosynthetic process;carbohydrate metabolic process;cell wall organization or biogenesis;cellular cell wall organization or biogenesis;cellular lipid metabolic process;cellular metabolic process;cellular process;lipid metabolic process;macromolecule metabolic process;metabolic process;polysaccharide metabolic process;primary metabolic process	cell part;endoplasmic reticulum;intracellular membrane-bounded organelle;intracellular organelle;membrane;organelle	YGR143W|YPR159W	NONE				1.12832	1.11098	0.972006	1.17919	1.08748	1.11022	1.074	1.02747	0.988826	NaN	0.942507	1.02068		1.12832	1.11098	0.972006	1.17919	1.08748	1.11022	1.074	1.02747	0.988826	NaN	0.942507	1.02068		0.994634	1.6122e-104	3.434	0.14234
O13789572	O13789	S	57	SPAC17G6.11c			glucosidase (predicted)	STRLLYNNASNATFSSAALAAGVGGTRASGY	_LLYNNASNATFSS(ph)AALAAGVGGTR_	1,6-beta-glucan biosynthetic process;1,6-beta-glucan metabolic process;beta-glucan biosynthetic process;beta-glucan metabolic process;biosynthetic process;carbohydrate biosynthetic process;carbohydrate metabolic process;cell wall beta-glucan metabolic process;cell wall macromolecule biosynthetic process;cell wall macromolecule metabolic process;cell wall organization or biogenesis;cell wall polys…	catalytic activity;glucosidase activity;hydrolase activity;hydrolase activity, acting on glycosyl bonds;hydrolase activity, hydrolyzing O-glycosyl compounds	cell part;cytoplasmic part;endoplasmic reticulum;endoplasmic reticulum membrane;endoplasmic reticulum part;integral to membrane;intracellular membrane-bounded organelle;intracellular organelle;intracellular organelle part;intracellular part;intrinsic to membrane;membrane;membrane part;membrane-bounded organelle;organelle;organelle membrane;organelle part	biosynthetic process;carbohydrate metabolic process;cell wall organization or biogenesis;cellular cell wall organization or biogenesis;cellular lipid metabolic process;cellular metabolic process;cellular process;lipid metabolic process;macromolecule metabolic process;metabolic process;polysaccharide metabolic process;primary metabolic process	cell part;endoplasmic reticulum;intracellular membrane-bounded organelle;intracellular organelle;membrane;organelle	YGR143W|YPR159W	NONE				NaN	NaN	NaN	NaN	NaN	NaN	NaN	NaN	NaN	1.04385	NaN	NaN		NaN	NaN	NaN	NaN	NaN	NaN	NaN	NaN	NaN	1.04385	NaN	NaN		0.597411	8.12274e-11	NaN	NaN
O137912692	O13791	S	269	SPAC17G6.13	slt1		Schizosaccharomyces specific protein Slt1	KRGNARKHIDLTARESPSTSFAQMSKGALNP	_ES(ph)PSTSFAQMSK_	cell cycle phase;cell cycle process;cellular process;cellular response to heat;cellular response to stimulus;cellular response to stress;meiosis;response to abiotic stimulus;response to heat;response to stimulus;response to stress;response to temperature stimulus		cell part;cytoplasmic part;cytosol;intracellular part	cellular process;meiosis;response to abiotic stimulus;response to heat;response to stimulus;response to stress	cell part;cytosol	NONE	NONE				1.46233	1.44171	1.47278	1.34904	1.20888	1.32398	1.3258	1.28338	1.40007	1.70873	1.73097	1.98637		1.46233	1.44171	1.47278	1.34904	1.20888	1.32398	1.3258	1.28338	1.40007	1.70873	1.73097	1.98637		0.999982	1.6255e-10	8.0559	8.3926
O137913842	O13791	S	384	SPAC17G6.13	slt1		Schizosaccharomyces specific protein Slt1	ETFSASPKGAETDVKSEGSNNHEQGSFNEPK	_S(ph)EGS(ph)NNHEQGSFNEPK_	cell cycle phase;cell cycle process;cellular process;cellular response to heat;cellular response to stimulus;cellular response to stress;meiosis;response to abiotic stimulus;response to heat;response to stimulus;response to stress;response to temperature stimulus		cell part;cytoplasmic part;cytosol;intracellular part	cellular process;meiosis;response to abiotic stimulus;response to heat;response to stimulus;response to stress	cell part;cytosol	NONE	NONE				1.20282	1.02586	1.20054	1.1536	1.1941	1.06299	1.33097	1.13173	1.25997	1.18763	1.17797	1.40392		1.20282	1.02586	1.20054	1.1536	1.1941	1.06299	1.33097	1.13173	1.25997	1.18763	1.17797	1.40392		1	4.85269e-131	21.062	20.555
O137913872	O13791	S	387	SPAC17G6.13	slt1		Schizosaccharomyces specific protein Slt1	SASPKGAETDVKSEGSNNHEQGSFNEPKSNV	_S(ph)EGS(ph)NNHEQGSFNEPK_	cell cycle phase;cell cycle process;cellular process;cellular response to heat;cellular response to stimulus;cellular response to stress;meiosis;response to abiotic stimulus;response to heat;response to stimulus;response to stress;response to temperature stimulus		cell part;cytoplasmic part;cytosol;intracellular part	cellular process;meiosis;response to abiotic stimulus;response to heat;response to stimulus;response to stress	cell part;cytosol	NONE	NONE				1.69173	1.6087	1.73846	1.55048	1.68979	1.40909	1.45926	1.45007	1.31492	1.19729	1.72461	1.4739		NaN	NaN	NaN	NaN	NaN	1.40909	1.45926	1.45007	1.31492	1.19729	NaN	1.4739		1	3.76204e-10	5.7781	9.8348
O137913942	O13791	S	394	SPAC17G6.13	slt1		Schizosaccharomyces specific protein Slt1	ETDVKSEGSNNHEQGSFNEPKSNVDSNDSAS	_SEGSNNHEQGS(ph)FNEPK_	cell cycle phase;cell cycle process;cellular process;cellular response to heat;cellular response to stimulus;cellular response to stress;meiosis;response to abiotic stimulus;response to heat;response to stimulus;response to stress;response to temperature stimulus		cell part;cytoplasmic part;cytosol;intracellular part	cellular process;meiosis;response to abiotic stimulus;response to heat;response to stimulus;response to stress	cell part;cytosol	NONE	NONE				1.08096	1.06295	1.64718	1.81686	1.41802	1.07489	1.00734	0.789827	1.68717	1.52882	0.775314	1.69581		1.08096	1.06295	NaN	NaN	1.41802	1.07489	1.00734	0.789827	NaN	NaN	0.775314	NaN		1	4.3724e-23	NaN	NaN
O137912203	O13791	S	220	SPAC17G6.13	slt1		Schizosaccharomyces specific protein Slt1	QSGPDVAELNTLPNRSKTSSQASVSDEELSR	_IFIQNDNAPEQQSGPDVAELNTLPNRS(ph)K_	cell cycle phase;cell cycle process;cellular process;cellular response to heat;cellular response to stimulus;cellular response to stress;meiosis;response to abiotic stimulus;response to heat;response to stimulus;response to stress;response to temperature stimulus		cell part;cytoplasmic part;cytosol;intracellular part	cellular process;meiosis;response to abiotic stimulus;response to heat;response to stimulus;response to stress	cell part;cytosol	NONE	NONE				1.22914	1.29477	1.24199	1.27709	1.11708	1.20686	1.28576	1.30654	1.2076	1.13284	1.14151	0.973426		1.22914	1.29477	1.24199	1.27709	1.11708	1.20686	1.28576	1.30654	1.2076	1.13284	1.14151	0.973426		0.996762	3.76648e-12	5.1984	7.2511
O137913593	O13791	S	359	SPAC17G6.13	slt1		Schizosaccharomyces specific protein Slt1	DTKAGEKLTDSSKQPSPPVAEHFSNETFSAS	_LTDSSKQPS(ph)PPVAEHFSNETFSASPK_	cell cycle phase;cell cycle process;cellular process;cellular response to heat;cellular response to stimulus;cellular response to stress;meiosis;response to abiotic stimulus;response to heat;response to stimulus;response to stress;response to temperature stimulus		cell part;cytoplasmic part;cytosol;intracellular part	cellular process;meiosis;response to abiotic stimulus;response to heat;response to stimulus;response to stress	cell part;cytosol	NONE	NONE				1.14688	1.22142	1.23504	1.12049	1.17824	1.09074	1.32263	1.08873	0.984834	1.02925	1.10116	1.06268		1.14688	1.22142	1.23504	1.12049	1.17824	1.09074	1.32263	1.08873	0.984834	1.02925	1.10116	1.06268		0.999986	6.5252e-10	14.356	4.5806
O137913723	O13791	S	372	SPAC17G6.13	slt1		Schizosaccharomyces specific protein Slt1	QPSPPVAEHFSNETFSASPKGAETDVKSEGS	_QPSPPVAEHFSNETFS(ph)ASPK_	cell cycle phase;cell cycle process;cellular process;cellular response to heat;cellular response to stimulus;cellular response to stress;meiosis;response to abiotic stimulus;response to heat;response to stimulus;response to stress;response to temperature stimulus		cell part;cytoplasmic part;cytosol;intracellular part	cellular process;meiosis;response to abiotic stimulus;response to heat;response to stimulus;response to stress	cell part;cytosol	NONE	NONE				NaN	1.32777	NaN	NaN	NaN	NaN	NaN	NaN	NaN	NaN	NaN	NaN		NaN	1.32777	NaN	NaN	NaN	NaN	NaN	NaN	NaN	NaN	NaN	NaN		0.586471	0.00193452	NaN	NaN
O137913743	O13791	S	374	SPAC17G6.13	slt1		Schizosaccharomyces specific protein Slt1	SPPVAEHFSNETFSASPKGAETDVKSEGSNN	_QPSPPVAEHFSNETFSAS(ph)PK_	cell cycle phase;cell cycle process;cellular process;cellular response to heat;cellular response to stimulus;cellular response to stress;meiosis;response to abiotic stimulus;response to heat;response to stimulus;response to stress;response to temperature stimulus		cell part;cytoplasmic part;cytosol;intracellular part	cellular process;meiosis;response to abiotic stimulus;response to heat;response to stimulus;response to stress	cell part;cytosol	NONE	NONE				1.25515	1.21878	1.33599	1.32809	1.26638	1.22991	1.28528	1.30302	1.23939	1.35838	1.36375	1.40017		1.25515	1.21878	1.33599	1.32809	1.26638	1.22991	1.28528	1.30302	1.23939	1.35838	1.36375	1.40017		0.9939	0.000122424	8.4246	NaN
O137914142	O13791	S	414	SPAC17G6.13	slt1		Schizosaccharomyces specific protein Slt1	KSNVDSNDSASPKRPSSQASLRHNVTVEEVP	_RPS(ph)SQASLR_	cell cycle phase;cell cycle process;cellular process;cellular response to heat;cellular response to stimulus;cellular response to stress;meiosis;response to abiotic stimulus;response to heat;response to stimulus;response to stress;response to temperature stimulus		cell part;cytoplasmic part;cytosol;intracellular part	cellular process;meiosis;response to abiotic stimulus;response to heat;response to stimulus;response to stress	cell part;cytosol	NONE	NONE				1.27405	1.24614	1.33681	1.28268	1.19801	1.22414	1.39009	1.46449	1.47837	1.17564	1.10199	1.57711		1.27405	1.24614	1.33681	1.28268	1.19801	1.22414	1.39009	NaN	NaN	1.17564	1.10199	NaN		0.99966	4.17785e-14	NaN	NaN
O137914152	O13791	S	415	SPAC17G6.13	slt1		Schizosaccharomyces specific protein Slt1	SNVDSNDSASPKRPSSQASLRHNVTVEEVPD	_RPSS(ph)QAS(ph)LR_	cell cycle phase;cell cycle process;cellular process;cellular response to heat;cellular response to stimulus;cellular response to stress;meiosis;response to abiotic stimulus;response to heat;response to stimulus;response to stress;response to temperature stimulus		cell part;cytoplasmic part;cytosol;intracellular part	cellular process;meiosis;response to abiotic stimulus;response to heat;response to stimulus;response to stress	cell part;cytosol	NONE	NONE				1.32747	1.36801	1.33246	1.4551	1.27861	1.31422	1.6632	1.60792	0.988826	1.06504	1.25902	1.17965		1.32747	1.36801	1.33246	1.4551	1.27861	1.31422	1.6632	1.60792	0.988826	1.06504	1.25902	1.17965		0.999348	2.65476e-26	NaN	17.087
O137914182	O13791	S	418	SPAC17G6.13	slt1		Schizosaccharomyces specific protein Slt1	DSNDSASPKRPSSQASLRHNVTVEEVPDEDA	_RPSS(ph)QAS(ph)LR_	cell cycle phase;cell cycle process;cellular process;cellular response to heat;cellular response to stimulus;cellular response to stress;meiosis;response to abiotic stimulus;response to heat;response to stimulus;response to stress;response to temperature stimulus		cell part;cytoplasmic part;cytosol;intracellular part	cellular process;meiosis;response to abiotic stimulus;response to heat;response to stimulus;response to stress	cell part;cytosol	NONE	NONE				1.44934	1.70303	1.31416	1.44693	1.46527	1.64352	1.21461	1.40144	1.29815	1.13951	1.25367	1.11621		1.44934	1.70303	NaN	NaN	NaN	1.64352	NaN	NaN	NaN	NaN	NaN	NaN		0.999999	2.71911e-06	0.14016	NaN
O137914042	O13791	S	404	SPAC17G6.13	slt1		Schizosaccharomyces specific protein Slt1	NHEQGSFNEPKSNVDSNDSASPKRPSSQASL	_SNVDS(ph)NDS(ph)ASPKRPSSQAS(ph)LR_	cell cycle phase;cell cycle process;cellular process;cellular response to heat;cellular response to stimulus;cellular response to stress;meiosis;response to abiotic stimulus;response to heat;response to stimulus;response to stress;response to temperature stimulus		cell part;cytoplasmic part;cytosol;intracellular part	cellular process;meiosis;response to abiotic stimulus;response to heat;response to stimulus;response to stress	cell part;cytosol	NONE	NONE				0.892777	0.764935	1.00398	0.776036	0.792959	0.806322	0.753579	0.650026	0.647626	0.661507	0.706265	1.43386		0.892777	0.764935	NaN	0.776036	0.792959	0.806322	0.753579	0.650026	0.647626	0.661507	0.706265	NaN		0.838539	6.2494e-65	NaN	9.7248
O137914072	O13791	S	407	SPAC17G6.13	slt1		Schizosaccharomyces specific protein Slt1	QGSFNEPKSNVDSNDSASPKRPSSQASLRHN	_SNVDSNDS(ph)AS(ph)PKRPSSQAS(ph)LR_	cell cycle phase;cell cycle process;cellular process;cellular response to heat;cellular response to stimulus;cellular response to stress;meiosis;response to abiotic stimulus;response to heat;response to stimulus;response to stress;response to temperature stimulus		cell part;cytoplasmic part;cytosol;intracellular part	cellular process;meiosis;response to abiotic stimulus;response to heat;response to stimulus;response to stress	cell part;cytosol	NONE	NONE				1.27112	0.782534	0.784868	1.07486	0.776518	0.74239	1.11128	0.70368	0.973141	0.656944	0.77912	1.15477		NaN	0.782534	0.784868	NaN	0.776518	0.74239	NaN	0.70368	NaN	0.656944	0.77912	NaN		0.997586	1.48864e-25	8.3733	NaN
O137914092	O13791	S	409	SPAC17G6.13	slt1		Schizosaccharomyces specific protein Slt1	SFNEPKSNVDSNDSASPKRPSSQASLRHNVT	_SNVDSNDS(ph)AS(ph)PKRPSSQAS(ph)LR_	cell cycle phase;cell cycle process;cellular process;cellular response to heat;cellular response to stimulus;cellular response to stress;meiosis;response to abiotic stimulus;response to heat;response to stimulus;response to stress;response to temperature stimulus		cell part;cytoplasmic part;cytosol;intracellular part	cellular process;meiosis;response to abiotic stimulus;response to heat;response to stimulus;response to stress	cell part;cytosol	NONE	NONE				0.731636	0.761963	0.790514	0.795671	0.724375	0.714694	0.624922	0.632311	0.706065	0.608976	0.683247	0.835073		0.731636	0.761963	0.790514	0.795671	0.724375	0.714694	0.624922	0.632311	0.706065	0.608976	0.683247	0.835073		0.997866	2.89333e-48	NaN	0.73576
O137912242	O13791	S	224	SPAC17G6.13	slt1		Schizosaccharomyces specific protein Slt1	DVAELNTLPNRSKTSSQASVSDEELSRTELA	_TSS(ph)QASVSDEELSR_	cell cycle phase;cell cycle process;cellular process;cellular response to heat;cellular response to stimulus;cellular response to stress;meiosis;response to abiotic stimulus;response to heat;response to stimulus;response to stress;response to temperature stimulus		cell part;cytoplasmic part;cytosol;intracellular part	cellular process;meiosis;response to abiotic stimulus;response to heat;response to stimulus;response to stress	cell part;cytosol	NONE	NONE				1.42108	NaN	NaN	NaN	NaN	NaN	NaN	NaN	NaN	NaN	NaN	NaN		1.42108	NaN	NaN	NaN	NaN	NaN	NaN	NaN	NaN	NaN	NaN	NaN		0.79217	3.59331e-21	NaN	NaN
O137912272	O13791	S	227	SPAC17G6.13	slt1		Schizosaccharomyces specific protein Slt1	ELNTLPNRSKTSSQASVSDEELSRTELAELN	_TSSQAS(ph)VSDEELSR_	cell cycle phase;cell cycle process;cellular process;cellular response to heat;cellular response to stimulus;cellular response to stress;meiosis;response to abiotic stimulus;response to heat;response to stimulus;response to stress;response to temperature stimulus		cell part;cytoplasmic part;cytosol;intracellular part	cellular process;meiosis;response to abiotic stimulus;response to heat;response to stimulus;response to stress	cell part;cytosol	NONE	NONE				1.66736	1.54746	1.4841	1.3579	1.33804	1.49806	1.61525	1.5519	1.7418	1.75479	1.52476	2.03442		1.66736	1.54746	1.4841	1.3579	1.33804	1.49806	1.61525	1.5519	1.7418	1.75479	1.52476	2.03442		0.999894	3.59805e-55	18.852	NaN
O137912292	O13791	S	229	SPAC17G6.13	slt1		Schizosaccharomyces specific protein Slt1	NTLPNRSKTSSQASVSDEELSRTELAELNDY	_TSSQASVS(ph)DEELSR_	cell cycle phase;cell cycle process;cellular process;cellular response to heat;cellular response to stimulus;cellular response to stress;meiosis;response to abiotic stimulus;response to heat;response to stimulus;response to stress;response to temperature stimulus		cell part;cytoplasmic part;cytosol;intracellular part	cellular process;meiosis;response to abiotic stimulus;response to heat;response to stimulus;response to stress	cell part;cytosol	NONE	NONE				1.22446	1.35243	1.19212	1.11378	1.13722	0.965251	0.867604	1.01725	0.997805	0.925069	0.949217	0.8142		1.22446	1.35243	1.19212	1.11378	1.13722	0.965251	0.867604	1.01725	0.997805	0.925069	0.949217	0.8142		0.999887	5.40862e-31	19.229	16.837
O13792443	O13792	S	44	SPAC17G6.14c	uap56		TREX complex subunit, ATP-dependent RNA helicase Uap56	AADTAENGEKSDKKGSYVGIHSTGFRDFLLK	_KGS(ph)YVGIHSTGFR_	cellular macromolecule metabolic process;cellular metabolic process;cellular nitrogen compound metabolic process;cellular process;establishment of localization;establishment of localization in cell;establishment of RNA localization;intracellular transport;macromolecule metabolic process;metabolic process;mRNA export from nucleus;mRNA metabolic process;mRNA processing;mRNA transport;nitrogen compo…	adenyl nucleotide binding;adenyl ribonucleotide binding;ATP binding;ATPase activity;ATPase activity, coupled;ATP-dependent helicase activity;ATP-dependent RNA helicase activity;binding;catalytic activity;helicase activity;hydrolase activity;hydrolase activity, acting on acid anhydrides;hydrolase activity, acting on acid anhydrides, in phosphorus-containing anhydrides;nucleic acid binding;nucleosi…	cell part;intracellular organelle part;intracellular part;macromolecular complex;nuclear part;organelle part;protein complex;ribonucleoprotein complex;spliceosomal complex;transcription export complex	cellular metabolic process;cellular nitrogen compound metabolic process;cellular process;establishment of localization;macromolecule metabolic process;metabolic process;mRNA metabolic process;mRNA processing;nitrogen compound metabolic process;nuclear transport;nucleobase-containing compound metabolic process;nucleobase-containing compound transport;nucleocytoplasmic transport;primary metabolic p…	cell part;macromolecular complex;protein complex;ribonucleoprotein complex;spliceosomal complex;transcription export complex	YDL084W	DDX39A|DDX39B	M/G1			0.254732	0.316126	0.260546	0.223634	0.173696	0.143047	0.173913	0.164644	0.130827	0.126231	0.114234	0.134295		0.254732	0.316126	0.260546	0.223634	0.173696	0.143047	0.173913	0.164644	0.130827	0.126231	0.114234	0.134295		0.998856	1.28926e-14	8.0416	1.0131
O13796562	O13796	S	56	SPAC1142.01	rqc1	SPAC17G6.18	ribosome quality control complex (RQC) complex subunit Rqc1 (predicted)	VNVFEILEKENNAINSEAEKSVSEEEQDEPL	_ENNAINS(ph)EAEK_			cell part;cytoplasmic part;cytosol;intracellular part		cell part;cytosol	YDR333C	TCF25				1.4485	1.26664	1.30637	1.26135	NaN	NaN	NaN	NaN	NaN	NaN	NaN	NaN		1.4485	1.26664	1.30637	1.26135	NaN	NaN	NaN	NaN	NaN	NaN	NaN	NaN		1	3.96547e-05	15.759	NaN
O137961213	O13796	S	121	SPAC1142.01	rqc1	SPAC17G6.18	ribosome quality control complex (RQC) complex subunit Rqc1 (predicted)	LDNQSSDNEKLEGLESSKNIDDDIDEIEKAA	_LEGLES(ph)SKNIDDDIDEIEK_			cell part;cytoplasmic part;cytosol;intracellular part		cell part;cytosol	YDR333C	TCF25				2.05698	1.40487	1.682	1.86331	1.939	1.8576	NaN	1.65788	1.86644	1.6544	1.90248	1.77173		2.05698	1.40487	1.682	1.86331	1.939	1.8576	NaN	1.65788	1.86644	1.6544	1.90248	1.77173		0.977426	6.44401e-05	0.49667	8.3881
O137961223	O13796	S	122	SPAC1142.01	rqc1	SPAC17G6.18	ribosome quality control complex (RQC) complex subunit Rqc1 (predicted)	DNQSSDNEKLEGLESSKNIDDDIDEIEKAAA	_LEGLES(ph)SKNIDDDIDEIEK_			cell part;cytoplasmic part;cytosol;intracellular part		cell part;cytosol	YDR333C	TCF25				NaN	NaN	2.07005	NaN	1.24524	NaN	NaN	NaN	NaN	NaN	NaN	NaN		NaN	NaN	2.07005	NaN	1.24524	NaN	NaN	NaN	NaN	NaN	NaN	NaN		0.5	0.00172962	NaN	NaN
O137971162	O13797	S	116	SPAC1142.02c		SPAC17G6.19c	TPR repeat protein, SGT2 family (predicted)	KALDLYTKAIEIDPTSPVYYSNRAAAYNQLG	_AIEIDPTS(ph)PVYYSNR_	cellular process;establishment of localization;transport;vesicle-mediated transport		cell part;cytoplasmic part;cytosol;intracellular membrane-bounded organelle;intracellular organelle;intracellular part;macromolecular complex;membrane-bounded organelle;nucleus;organelle;protein complex	cellular process;establishment of localization;transport;vesicle-mediated transport	cell part;cytosol;intracellular membrane-bounded organelle;intracellular organelle;macromolecular complex;nucleus;organelle;protein complex	YOR007C	SGTB|SGTA				1.297	1.2177	0.939055	0.855725	0.87581	1.17552	1.10366	1.18426	0.964227	1.30329	1.51488	1.49923		1.297	1.2177	0.939055	0.855725	0.87581	1.17552	1.10366	1.18426	0.964227	1.30329	1.51488	1.49923		0.977377	2.3086e-13	1.8986	35.473
O137993672	O13799	S	367	SPAC17H9.02	mtl1		TRAMP/MTREC complex subunit, ATP-dependent RNA helicase (predicted)	VKKSSSLERIINMVLSNRYDPIIVFCFSKKE	_IINM(ox)VLS(ph)NR_	catabolic process;cellular catabolic process;cellular localization;cellular macromolecule catabolic process;cellular macromolecule localization;cellular macromolecule metabolic process;cellular metabolic process;cellular nitrogen compound metabolic process;cellular process;intracellular mRNA localization;localization;macromolecule catabolic process;macromolecule localization;macromolecule metabol…	adenyl nucleotide binding;adenyl ribonucleotide binding;ATP binding;ATPase activity;ATPase activity, coupled;ATP-dependent helicase activity;ATP-dependent RNA helicase activity;binding;catalytic activity;helicase activity;hydrolase activity;hydrolase activity, acting on acid anhydrides;hydrolase activity, acting on acid anhydrides, in phosphorus-containing anhydrides;nucleic acid binding;nucleosi…	cell part;intracellular non-membrane-bounded organelle;intracellular organelle;intracellular organelle part;intracellular part;macromolecular complex;non-membrane-bounded organelle;nuclear part;nucleolus;organelle;organelle part;protein complex;TRAMP complex	catabolic process;cellular localization;cellular metabolic process;cellular nitrogen compound metabolic process;cellular process;localization;macromolecule metabolic process;metabolic process;nitrogen compound metabolic process;nucleobase-containing compound metabolic process;primary metabolic process;RNA catabolic process;RNA metabolic process;RNA processing;rRNA processing;tRNA metabolic process	cell part;intracellular non-membrane-bounded organelle;intracellular organelle;macromolecular complex;nucleolus;organelle;protein complex	YJL050W	SKIV2L2				NaN	NaN	NaN	NaN	NaN	NaN	NaN	NaN	NaN	NaN	0.205145	0.286246		NaN	NaN	NaN	NaN	NaN	NaN	NaN	NaN	NaN	NaN	0.205145	0.286246		1	0.00406106	NaN	NaN
O13799172	O13799	S	17	SPAC17H9.02	mtl1		TRAMP/MTREC complex subunit, ATP-dependent RNA helicase (predicted)	SENSTDSKNFQFSEGSRESSNDELKVLLRDT	_NFQFSEGS(ph)R_	catabolic process;cellular catabolic process;cellular localization;cellular macromolecule catabolic process;cellular macromolecule localization;cellular macromolecule metabolic process;cellular metabolic process;cellular nitrogen compound metabolic process;cellular process;intracellular mRNA localization;localization;macromolecule catabolic process;macromolecule localization;macromolecule metabol…	adenyl nucleotide binding;adenyl ribonucleotide binding;ATP binding;ATPase activity;ATPase activity, coupled;ATP-dependent helicase activity;ATP-dependent RNA helicase activity;binding;catalytic activity;helicase activity;hydrolase activity;hydrolase activity, acting on acid anhydrides;hydrolase activity, acting on acid anhydrides, in phosphorus-containing anhydrides;nucleic acid binding;nucleosi…	cell part;intracellular non-membrane-bounded organelle;intracellular organelle;intracellular organelle part;intracellular part;macromolecular complex;non-membrane-bounded organelle;nuclear part;nucleolus;organelle;organelle part;protein complex;TRAMP complex	catabolic process;cellular localization;cellular metabolic process;cellular nitrogen compound metabolic process;cellular process;localization;macromolecule metabolic process;metabolic process;nitrogen compound metabolic process;nucleobase-containing compound metabolic process;primary metabolic process;RNA catabolic process;RNA metabolic process;RNA processing;rRNA processing;tRNA metabolic process	cell part;intracellular non-membrane-bounded organelle;intracellular organelle;macromolecular complex;nucleolus;organelle;protein complex	YJL050W	SKIV2L2				0.805412	0.765169	0.803407	0.791452	0.882145	0.747887	0.822098	0.629644	0.586476	0.484355	0.492781	NaN		0.805412	0.765169	0.803407	0.791452	0.882145	0.747887	0.822098	0.629644	0.586476	0.484355	0.492781	NaN		0.984709	0.000890862	12.392	12
O138011842	O13801	S	184	SPAC17H9.04c	nrp1		RNA-binding protein	VDSLPPITESKAIELSPSDAPYITKGLTQCW	_AIELS(ph)PSDAPYITK_		binding;cation binding;ion binding;metal ion binding;nucleic acid binding;nucleotide binding;RNA binding;transition metal ion binding;zinc ion binding	cell part;intracellular non-membrane-bounded organelle;intracellular organelle;intracellular organelle part;intracellular part;non-membrane-bounded organelle;nuclear part;nucleolus;organelle;organelle part		cell part;intracellular non-membrane-bounded organelle;intracellular organelle;nucleolus;organelle	YDL167C	NONE				1.23933	1.30923	1.31473	1.32197	1.31761	1.35593	1.28258	1.31745	1.1562	1.25534	1.32883	1.25213		1.23933	1.30923	1.31473	1.32197	1.31761	1.35593	1.28258	1.31745	1.1562	1.25534	1.32883	1.25213		1	6.68609e-37	10.859	1.6802
O138014372	O13801	S	437	SPAC17H9.04c	nrp1		RNA-binding protein	HQNGNNAVNHHHSSRSFGGNVPFRAGDWKCG	_S(ph)FGGNVPFR_		binding;cation binding;ion binding;metal ion binding;nucleic acid binding;nucleotide binding;RNA binding;transition metal ion binding;zinc ion binding	cell part;intracellular non-membrane-bounded organelle;intracellular organelle;intracellular organelle part;intracellular part;non-membrane-bounded organelle;nuclear part;nucleolus;organelle;organelle part		cell part;intracellular non-membrane-bounded organelle;intracellular organelle;nucleolus;organelle	YDL167C	NONE	G2	Orb6		0.464727	0.546478	0.578737	0.660589	0.845809	0.766577	0.808669	1.52472	2.62964	2.0787	2.60098	1.72852		0.464727	0.546478	0.578737	0.660589	0.845809	0.766577	0.808669	1.52472	2.62964	2.0787	2.60098	1.72852		1	7.96951e-05	7.9906	8.3991
O13802282	O13802	S	28	SPAC17H9.05	ebp2		rRNA processing protein Ebp2 (predicted)	KKAAKAAMKEKKNKESNESSTSVEALNEKEM	_ES(ph)NESSTSVEALNEK_	cellular macromolecule metabolic process;cellular metabolic process;cellular nitrogen compound metabolic process;cellular process;macromolecule metabolic process;metabolic process;ncRNA metabolic process;ncRNA processing;nitrogen compound metabolic process;nucleic acid metabolic process;nucleobase-containing compound metabolic process;primary metabolic process;RNA metabolic process;RNA processing…		cell part;intracellular non-membrane-bounded organelle;intracellular organelle;intracellular organelle part;intracellular part;non-membrane-bounded organelle;nuclear part;nucleolus;organelle;organelle part	cellular metabolic process;cellular nitrogen compound metabolic process;cellular process;macromolecule metabolic process;metabolic process;nitrogen compound metabolic process;nucleobase-containing compound metabolic process;primary metabolic process;RNA metabolic process;RNA processing;rRNA processing	cell part;intracellular non-membrane-bounded organelle;intracellular organelle;nucleolus;organelle	YKL172W	EBNA1BP2				NaN	NaN	0.449075	NaN	NaN	NaN	NaN	NaN	NaN	NaN	0.534388	NaN		NaN	NaN	0.449075	NaN	NaN	NaN	NaN	NaN	NaN	NaN	0.534388	NaN		0.842915	0.000880652	NaN	NaN
O13802312	O13802	S	31	SPAC17H9.05	ebp2		rRNA processing protein Ebp2 (predicted)	AKAAMKEKKNKESNESSTSVEALNEKEMINT	_ESNES(ph)STSVEALNEK_	cellular macromolecule metabolic process;cellular metabolic process;cellular nitrogen compound metabolic process;cellular process;macromolecule metabolic process;metabolic process;ncRNA metabolic process;ncRNA processing;nitrogen compound metabolic process;nucleic acid metabolic process;nucleobase-containing compound metabolic process;primary metabolic process;RNA metabolic process;RNA processing…		cell part;intracellular non-membrane-bounded organelle;intracellular organelle;intracellular organelle part;intracellular part;non-membrane-bounded organelle;nuclear part;nucleolus;organelle;organelle part	cellular metabolic process;cellular nitrogen compound metabolic process;cellular process;macromolecule metabolic process;metabolic process;nitrogen compound metabolic process;nucleobase-containing compound metabolic process;primary metabolic process;RNA metabolic process;RNA processing;rRNA processing	cell part;intracellular non-membrane-bounded organelle;intracellular organelle;nucleolus;organelle	YKL172W	EBNA1BP2				0.746993	NaN	NaN	NaN	NaN	NaN	NaN	NaN	NaN	NaN	NaN	NaN		0.746993	NaN	NaN	NaN	NaN	NaN	NaN	NaN	NaN	NaN	NaN	NaN		0.508917	0.000785972	NaN	NaN
O13802342	O13802	S	34	SPAC17H9.05	ebp2		rRNA processing protein Ebp2 (predicted)	AMKEKKNKESNESSTSVEALNEKEMINTIKS	_ESNESSTS(ph)VEALNEK_	cellular macromolecule metabolic process;cellular metabolic process;cellular nitrogen compound metabolic process;cellular process;macromolecule metabolic process;metabolic process;ncRNA metabolic process;ncRNA processing;nitrogen compound metabolic process;nucleic acid metabolic process;nucleobase-containing compound metabolic process;primary metabolic process;RNA metabolic process;RNA processing…		cell part;intracellular non-membrane-bounded organelle;intracellular organelle;intracellular organelle part;intracellular part;non-membrane-bounded organelle;nuclear part;nucleolus;organelle;organelle part	cellular metabolic process;cellular nitrogen compound metabolic process;cellular process;macromolecule metabolic process;metabolic process;nitrogen compound metabolic process;nucleobase-containing compound metabolic process;primary metabolic process;RNA metabolic process;RNA processing;rRNA processing	cell part;intracellular non-membrane-bounded organelle;intracellular organelle;nucleolus;organelle	YKL172W	EBNA1BP2				NaN	NaN	NaN	NaN	NaN	NaN	NaN	NaN	0.526177	NaN	NaN	NaN		NaN	NaN	NaN	NaN	NaN	NaN	NaN	NaN	0.526177	NaN	NaN	NaN		0.786847	0.00212051	NaN	NaN
[truncated: 8,716 more rows]
[truncated: 22 more columns]
