# Supplementary material for: Quantitative Phosphoproteomics Reveals the Signaling Dynamics of Cell-Cycle Kinases in the Fission Yeast Schizosaccharomyces pombe
Source: Cell Rep. 2018 Jul 11;24(2):503–14. doi: 10.1016/j.celrep.2018.06.036 (PMC6057490; doi:10.1016/j.celrep.2018.06.036)
Supplement: Table S5. Phosphorylation Levels Quantification after CDK Inactivation, Related to Figure 3 — Relative site phosphorylation during the Cdc2 inactivation experiment (n = 8,381 phosphosites). Relative phosphorylation levels at 7 time points after Cdc2 inactivation (+10 μM 1-NmPP1) in mitosis are listed in columns U–AA, each headed with the respective time after 1-NmPP1 addition. Quantifications from only singly phosphorylated peptides are also listed in columns AC–AI. See Figure S1E for experimental design and details. [file mmc6.xlsx]

## Sheet: legend
Table S5. Phosphorylation levels quantification after CDK inactivation | Relative site phosphorylation during the Cdc2 inactivation experiment (n=8381 phosphosites). Relative phosphorylation levels at 7 timepoints after Cdc2 inactivation (+10 µM 1-NmPP1) in mitosis are listed in columns U-AA, each headed with the respective time after 1-NmPP1 addition. Quantifications from only singly phosphoryla…
COLUMN KEY (detailed legends for each column, in part modified from MaxQuant reference tables (Cox and Mann, 2008))
SITE ID	Unique phosphosites identified (protein, amino acid, position in protein)
Protein	UNIPROT protein ID
Amino acid	Modified amino acid (S: serine, T: threonine, Y: tyrosine)
Position	Amino acid position in protein
COSMID ID	Systematic gene COSMID ID (downloaded from pombase.org)
Gene	Gene name (downloaded from pombase.org)
Gene synonym(s)	Gene synonym (downloaded from pombase.org)
Gene product	Gene product description
Sequence window	Sequence representation of modified amino acid and surrounding +15/-15 amino acids
Modified sequence	Sequence representation of the peptide including location(s) of modified amino acid(s)
GOBP name	Biological process GO annotation
GOMF name	Molecular function GO annotation
GOCC name	Cellular component GO annotation
GOBP slim name	Biological process GO slim annotation
GOCC slim name	Cellular component GO slim annotation
S. cerevisiae ortholog(s)	S. cerevisiae ortholog(s) of S. pombe protein (downloaded from pombase.org)
Human ortholog(s)	Human protein ortholog(s) of S. pombe protein (downloaded from pombase.org)
Cell cycle cluster	Cell cycle cluster to specific site are annotated (related to Figure 2B)
Kinase substrate site	Kinase(s) to which specific sites are annotated (related to Figures 3A, 4A & 5A) (see Experimental Procedures for details of how kinases annotations were made)
Relative phosphorylation (normalised H:L ratio)	Relative quantification of site phosphorylation levels after Cdc2 inactivation (relative to a mitotic sample), calculated as the ratio between heavy and light label partners
Relative phosphorylation (normalised H:L ratio_1P)	Relative quantification of site phosphorylation levels after Cdc2 inactivation (relative to a mitotic sample), calculated as the ratio between heavy and light label partners from only singly phosphorylated peptides
Loc. prob.	The localisation probability of modification site within peptide
PEP	The posterior error probability (PEP) of the best identified modified peptide containing this site
Peptide counts (all)	Number of peptides associated with each protein for protein level quantifications (modified forms or different charges are counted as one peptide)
Peptide counts (unique)	The total number of unique peptides associated with the protein group
Coefficient of variability (%)	H:L ratio coefficient of variability over all redundant quantifiable peptides (calculated as the standard deviation of the naturally logarithmized ratios times 100)
Ratio count	Number of redundant peptides used for site phosphorylation quantitation

## Sheet: Table S5
																				Relative phosphorylation (normalised H:L ratio) [CCC5578]								Relative phosphorylation (normalised H:L ratio_1P) [CCC5578, quantified from only singly phosphorylated]	Relative phosphorylation (normalised H:L ratio_1P) [CCC5578, quantified from only singly phosphorylated]									Coefficient of variability (%) [CCC5578]							Ratio count [CCC5578]
SITE ID	Proteins	Amino acid	Position	COSMID ID	Gene	Gene synonym(s)	Gene prodcut	Sequence window	Modified sequence	GOBP name	GOMF name	GOCC name	GOBP slim name	GOCC slim name	S. cerevisiae ortholog(s)	Human ortholog(s)	Cell cycle cluster	Kinase substrate site		0 min	1 min	3 min	6 min	9 min	12 min	24 min		0 min	1 min	3 min	6 min	9 min	12 min	24 min		Loc. prob.	PEP	0 min	1 min	3 min	6 min	9 min	12 min	24 min	0 min	1 min	3 min	6 min	9 min
A9ZLL8S712	A9ZLL8	S	712	SPBC16E9.16c	lsd90		Lsd90 protein	AAKSTAVRDDVSSASSDSDKGTTGLGKSESK	_STAVRDDVSSASS(ph)DSDK_		adenyl nucleotide binding;adenyl ribonucleotide binding;ATP binding;binding;nucleotide binding;purine nucleotide binding;purine ribonucleoside triphosphate binding;purine ribonucleotide binding;ribonucleotide binding				NONE	NONE	Interphase			0.46993	NaN	NaN	NaN	0.73823	NaN	NaN		0.46993	NaN	NaN	NaN	0.73823	NaN	NaN		0.998185	9.06442e-77	NaN	NaN	NaN	NaN	NaN	NaN	NaN	1	NaN	NaN	NaN	1
A9ZLL8S735	A9ZLL8	S	735	SPBC16E9.16c	lsd90		Lsd90 protein	GLGKSESKSSRKERRSSTSSGHGLMNNVRHA	_RS(ph)STSSGHGLMNNVR_		adenyl nucleotide binding;adenyl ribonucleotide binding;ATP binding;binding;nucleotide binding;purine nucleotide binding;purine ribonucleoside triphosphate binding;purine ribonucleotide binding;ribonucleotide binding				NONE	NONE				0.45135	NaN	NaN	NaN	NaN	NaN	NaN		0.45135	NaN	NaN	NaN	NaN	NaN	NaN		0.768121	3.19167e-56	NaN	NaN	NaN	NaN	NaN	NaN	NaN	1	NaN	NaN	NaN	NaN
A9ZLL8S736	A9ZLL8	S	736	SPBC16E9.16c	lsd90		Lsd90 protein	LGKSESKSSRKERRSSTSSGHGLMNNVRHAL	_RSS(ph)TSSGHGLMNNVR_		adenyl nucleotide binding;adenyl ribonucleotide binding;ATP binding;binding;nucleotide binding;purine nucleotide binding;purine ribonucleoside triphosphate binding;purine ribonucleotide binding;ribonucleotide binding				NONE	NONE	Interphase			0.55984	0.52344	0.41696	0.30343	0.35642	0.46259	1.0847		0.55984	0.52344	0.41696	0.30343	0.35642	0.46259	1.0847		0.999985	0	1.01	NaN	NaN	NaN	NaN	16.539	16.539	3	3	1	1	1
A9ZLL8S738	A9ZLL8	S	738	SPBC16E9.16c	lsd90		Lsd90 protein	KSESKSSRKERRSSTSSGHGLMNNVRHALGM	_RSS(ph)TS(ph)SGHGLMNNVR_		adenyl nucleotide binding;adenyl ribonucleotide binding;ATP binding;binding;nucleotide binding;purine nucleotide binding;purine ribonucleoside triphosphate binding;purine ribonucleotide binding;ribonucleotide binding				NONE	NONE				0.50252	0.42615	0.52538	0.38644	0.43775	0.42181	0.5343		NaN	NaN	NaN	NaN	NaN	NaN	NaN		0.999682	0	NaN	NaN	NaN	41.226	NaN	18.249	18.249	2	1	1	1	2
A9ZLL8S739	A9ZLL8	S	739	SPBC16E9.16c	lsd90		Lsd90 protein	SESKSSRKERRSSTSSGHGLMNNVRHALGMS	_RSS(ph)TSS(ph)GHGLMNNVR_		adenyl nucleotide binding;adenyl ribonucleotide binding;ATP binding;binding;nucleotide binding;purine nucleotide binding;purine ribonucleoside triphosphate binding;purine ribonucleotide binding;ribonucleotide binding				NONE	NONE				0.56783	0.6586	1.1296	1.0393	1.1447	1.1647	1.6211		0.56783	0.6586	1.1296	1.0393	1.1447	1.1647	1.6211		0.997788	1.11394e-53	NaN	9.7035	5.6346	14.056	4.1484	5.4761	5.4761	1	1	3	3	2
A9ZLL8S99	A9ZLL8	S	99	SPBC16E9.16c	lsd90		Lsd90 protein	AYAAPQRAAVDTSNVSPPSTQTGGYASKDTT	_AAVDTSNVS(ph)PPSTQTGGYASK_		adenyl nucleotide binding;adenyl ribonucleotide binding;ATP binding;binding;nucleotide binding;purine nucleotide binding;purine ribonucleoside triphosphate binding;purine ribonucleotide binding;ribonucleotide binding				NONE	NONE				0.40086	0.36691	0.43715	0.36749	0.37982	0.3848	0.41707		0.40086	0.36691	0.43715	0.36749	0.37982	0.3848	0.41707		0.99997	1.24077e-115	8.8042	13.811	2.1225	12.598	3.2922	10.852	10.852	2	3	3	3	3
A9ZLL8T737	A9ZLL8	T	737	SPBC16E9.16c	lsd90		Lsd90 protein	GKSESKSSRKERRSSTSSGHGLMNNVRHALG	_SST(ph)SSGHGLMNNVR_		adenyl nucleotide binding;adenyl ribonucleotide binding;ATP binding;binding;nucleotide binding;purine nucleotide binding;purine ribonucleoside triphosphate binding;purine ribonucleotide binding;ribonucleotide binding				NONE	NONE				NaN	NaN	NaN	0.47712	NaN	NaN	0.77444		NaN	NaN	NaN	NaN	NaN	NaN	0.77444		0.962489	3.19167e-56	NaN	NaN	23.523	NaN	NaN	NaN	NaN	NaN	NaN	NaN	2	NaN
B5BP45S2	B5BP45	S	2	SPBC460.01c			amino-acid permease, unknown	______________MSHNNFELSPDYKDIDK	_(ac)S(ph)HNNFELSPDYK_		active transmembrane transporter activity;amine transmembrane transporter activity;amino acid transmembrane transporter activity;carboxylic acid transmembrane transporter activity;organic acid transmembrane transporter activity;substrate-specific transmembrane transporter activity;substrate-specific transporter activity;transmembrane transporter activity;transporter activity	cell part;integral to membrane;intrinsic to membrane;membrane part		cell part	YBR068C|YBR069C|YCL025C|YDR046C|YDR508C|YEL063C|YGR191W|YKR039W|YNL268W|YNL270C|YOL020W|YOR348C|YPL265W	SLC7A4|SLC7A2|SLC7A14|SLC7A1|SLC7A3				0.82402	1.075	0.88846	1.2253	1.145	1.0992	1.129		0.82402	1.075	0.88846	1.2253	1.145	1.0992	1.129		1	2.45394e-59	4.262	15.758	4.6853	7.3538	4.618	11.228	11.228	2	3	3	3	3
B5BP45S24	B5BP45	S	24	SPBC460.01c			amino-acid permease, unknown	SPDYKDIDKKDDLNPSIVEKGYVEGVVDDVQ	_KDDLNPS(ph)IVEK_		active transmembrane transporter activity;amine transmembrane transporter activity;amino acid transmembrane transporter activity;carboxylic acid transmembrane transporter activity;organic acid transmembrane transporter activity;substrate-specific transmembrane transporter activity;substrate-specific transporter activity;transmembrane transporter activity;transporter activity	cell part;integral to membrane;intrinsic to membrane;membrane part		cell part	YBR068C|YBR069C|YCL025C|YDR046C|YDR508C|YEL063C|YGR191W|YKR039W|YNL268W|YNL270C|YOL020W|YOR348C|YPL265W	SLC7A4|SLC7A2|SLC7A14|SLC7A1|SLC7A3				NaN	NaN	0.88909	1.3525	1.5386	2.1058	1.5415		NaN	NaN	0.88909	1.3525	1.5386	2.1058	1.5415		1	0.000144137	NaN	NaN	12.682	8.6173	20.132	NaN	NaN	NaN	NaN	1	3	3
B5BP49S34	B5BP49	S	34	SPBC460.05			membrane transporter (predicted)	SDDEDPSSKNEKKDGSIKVVKGLTDEKKVFE	_KDGS(ph)IKVVK_	cellular process;establishment of localization;transmembrane transport;transport		cell part;cytoplasmic part;endoplasmic reticulum;integral to membrane;intracellular membrane-bounded organelle;intracellular organelle;intracellular part;intrinsic to membrane;membrane part;membrane-bounded organelle;organelle	cellular process;establishment of localization;transmembrane transport;transport	cell part;endoplasmic reticulum;intracellular membrane-bounded organelle;intracellular organelle;organelle	YJR152W|YLR004C	SLC17A1|SLC17A6|SLC17A3|SLC17A2|SLC17A5|SLC17A8|SLC17A4|SLC17A7				0.99946	NaN	NaN	NaN	NaN	NaN	NaN		0.99946	NaN	NaN	NaN	NaN	NaN	NaN		1	2.80373e-05	NaN	NaN	NaN	NaN	NaN	NaN	NaN	11	NaN	NaN	NaN	NaN
B8Y7Y5S116	B8Y7Y5	S	116	SPAPB1E7.14	iec5		Ino80 complex subunit Iec5	DYLEWKKNEDEDVWNSDAEATGPAEHTSSFL	_NEDEDVWNS(ph)DAEATGPAEHTSSFLDALR_	biological regulation;biosynthetic process;cellular biosynthetic process;cellular component organization;cellular component organization at cellular level;cellular component organization or biogenesis;cellular component organization or biogenesis at cellular level;cellular macromolecule biosynthetic process;cellular macromolecule metabolic process;cellular metabolic process;cellular nitrogen comp…		cell part;intracellular membrane-bounded organelle;intracellular organelle;intracellular part;membrane-bounded organelle;nucleus;organelle	biological regulation;biosynthetic process;cellular component organization;cellular metabolic process;cellular nitrogen compound metabolic process;cellular process;chromatin modification;chromatin organization;chromosome organization;DNA metabolic process;DNA repair;macromolecule metabolic process;metabolic process;nitrogen compound metabolic process;nucleobase-containing compound metabolic proce…	cell part;intracellular membrane-bounded organelle;intracellular organelle;nucleus;organelle	NONE	NONE				0.83151	0.76081	0.68492	0.88719	0.91921	0.95411	0.73578		0.83151	0.76081	0.68492	0.88719	0.91921	0.95411	0.73578		1	2.16964e-147	7.7371	18.729	7.7879	5.211	16.919	13.555	13.555	7	8	6	6	4
B8Y7Y5T121	B8Y7Y5	T	121	SPAPB1E7.14	iec5		Ino80 complex subunit Iec5	KKNEDEDVWNSDAEATGPAEHTSSFLDALRF	_KNEDEDVWNS(ph)DAEATGPAEHTSSFLDALR_	biological regulation;biosynthetic process;cellular biosynthetic process;cellular component organization;cellular component organization at cellular level;cellular component organization or biogenesis;cellular component organization or biogenesis at cellular level;cellular macromolecule biosynthetic process;cellular macromolecule metabolic process;cellular metabolic process;cellular nitrogen comp…		cell part;intracellular membrane-bounded organelle;intracellular organelle;intracellular part;membrane-bounded organelle;nucleus;organelle	biological regulation;biosynthetic process;cellular component organization;cellular metabolic process;cellular nitrogen compound metabolic process;cellular process;chromatin modification;chromatin organization;chromosome organization;DNA metabolic process;DNA repair;macromolecule metabolic process;metabolic process;nitrogen compound metabolic process;nucleobase-containing compound metabolic proce…	cell part;intracellular membrane-bounded organelle;intracellular organelle;nucleus;organelle	NONE	NONE				0.98588	NaN	NaN	NaN	NaN	NaN	NaN		0.98588	NaN	NaN	NaN	NaN	NaN	NaN		0.499999	2.09552e-124	NaN	NaN	NaN	NaN	NaN	NaN	NaN	1	NaN	NaN	NaN	NaN
C6Y4A2S47	C6Y4A2	S	47	SPAC4G9.22		SPNCRNA.531,SPNGAF9	conserved fungal protein	GEKSKEKICLLERTCSLEGLSTVLMSENFKD	_TCS(ph)LEGLSTVLMSENFK_						NONE	NONE				0.39787	NaN	NaN	NaN	NaN	NaN	NaN		0.39787	NaN	NaN	NaN	NaN	NaN	NaN		0.93029	0.00140751	NaN	NaN	NaN	NaN	NaN	NaN	NaN	1	NaN	NaN	NaN	NaN
C6Y4B4S48	C6Y4B4	S	48	SPAC23H4.21			conserved protein	TELGIGVEEWHKRRSSWLLGKKSTEETDSSN	_RSS(ph)WLLGK_						YLR407W	NONE				NaN	NaN	NaN	NaN	NaN	NaN	0.91474		NaN	NaN	NaN	NaN	NaN	NaN	0.91474		0.994628	1.20553e-06	NaN	NaN	NaN	NaN	NaN	13.496	13.496	NaN	NaN	NaN	NaN	NaN
C6Y4C6T30	C6Y4C6	T	30	SPBC29A10.17			Schizosaccharomyces specific protein	IDEQTPLLNNDGIQRTPPSAEADMSLRKREE	_T(ph)PPSAEADMSLR_						NONE	NONE				NaN	0.9611	0.76065	1.0293	0.98508	0.90194	0.75623		NaN	0.9611	0.76065	1.0293	0.98508	0.90194	0.75623		1	5.18365e-08	9.4996	17.478	3.974	5.4555	14.039	NaN	NaN	NaN	5	2	4	3
G2TRL7S2	G2TRL7	S	2	SPAC3F10.19	spd2	SPNCRNA.527,SPNGAF9	ribonucleotide reductase (RNR) inhibitor family	______________MSETFKLPDHDELPQLV	_(ac)S(ph)ETFKLPDHDELPQLVQTTLFDVGAR_			cell part;cytoplasm;intracellular membrane-bounded organelle;intracellular organelle;intracellular part;membrane-bounded organelle;nucleus;organelle		cell part;cytoplasm;intracellular membrane-bounded organelle;intracellular organelle;nucleus;organelle	YLR437C	NONE				0.62297	0.57222	0.1124	1.0139	0.68079	0.55941	0.55735		0.62297	0.57222	0.1124	1.0139	0.68079	0.55941	0.55735		0.948059	1.58045e-97	12.436	7.8569	6.2504	12.93	7.2808	21.819	21.819	3	2	2	3	5
G2TRL7T4	G2TRL7	T	4	SPAC3F10.19	spd2	SPNCRNA.527,SPNGAF9	ribonucleotide reductase (RNR) inhibitor family	____________MSETFKLPDHDELPQLVQT	_(ac)SET(ph)FKLPDHDELPQLVQTTLFDVGAR_			cell part;cytoplasm;intracellular membrane-bounded organelle;intracellular organelle;intracellular part;membrane-bounded organelle;nucleus;organelle		cell part;cytoplasm;intracellular membrane-bounded organelle;intracellular organelle;nucleus;organelle	YLR437C	NONE				NaN	0.50552	NaN	NaN	NaN	0.4418	NaN		NaN	0.50552	NaN	NaN	NaN	0.4418	NaN		0.542164	1.8149e-06	NaN	NaN	NaN	NaN	NaN	NaN	NaN	NaN	1	NaN	NaN	NaN
G2TRN4S2	G2TRN4	S	2	SPAC19G12.17	erh1	iss6,new10	enhancer of rudimentary homolog Erh1	______________MSPPPAESHIILLIQQG	_S(ph)PPPAESHIILLIQQGSDPK_	cell cycle;cellular process			cell cycle;cellular process		NONE	ERH				0.78334	0.91624	0.75347	0.9458	0.93718	0.90316	0.76038		0.78334	0.91624	0.75347	0.9458	0.93718	0.90316	0.76038		0.999993	1.57381e-34	3.3785	10.139	5.0154	5.0625	7.0076	1.8138	1.8138	4	7	6	4	5
G2TRN4S8	G2TRN4	S	8	SPAC19G12.17	erh1	iss6,new10	enhancer of rudimentary homolog Erh1	________MSPPPAESHIILLIQQGSDPKTR	_SPPPAES(ph)HIILLIQQGSDPK_	cell cycle;cellular process			cell cycle;cellular process		NONE	ERH				NaN	NaN	NaN	1.0142	NaN	NaN	NaN		NaN	NaN	NaN	1.0142	NaN	NaN	NaN		0.817553	7.98484e-07	NaN	NaN	NaN	NaN	NaN	NaN	NaN	NaN	NaN	NaN	1	NaN
G2TRQ2S7	G2TRQ2	S	7	SPBC3H7.18	tam8		Schizosaccharomyces specific protein Tam8	_________MNRTSESVEPQQNEKTAVHWSR	_TSES(ph)VEPQQNEK_						NONE	NONE				5.9563	NaN	NaN	NaN	NaN	NaN	NaN		5.9563	NaN	NaN	NaN	NaN	NaN	NaN		0.998736	4.61837e-07	NaN	NaN	NaN	NaN	NaN	NaN	NaN	2	NaN	NaN	NaN	NaN
G2TRQ8S74	G2TRQ8	S	74	SPBC1711.18	tam9		mitochondrial ribosomal protein subunit L36, MrpL36/YmL36 (predicted)	NNPKVNALSSIRGQESRRSKFEERYEGL___	_VNALSSIRGQES(ph)RR_			cell part;cytoplasmic part;intracellular membrane-bounded organelle;intracellular non-membrane-bounded organelle;intracellular organelle;intracellular part;macromolecular complex;membrane-bounded organelle;mitochondrion;non-membrane-bounded organelle;organelle;ribonucleoprotein complex;ribosome		cell part;intracellular membrane-bounded organelle;intracellular non-membrane-bounded organelle;intracellular organelle;macromolecular complex;mitochondrion;organelle;ribonucleoprotein complex;ribosome	YBR122C	NONE				NaN	NaN	1.12	1.014	0.95932	0.95367	0.9007		NaN	NaN	1.12	1.014	0.95932	0.95367	0.9007		0.993474	0.00448463	NaN	12.843	14.131	3.0633	9.9837	2.674	2.674	NaN	NaN	3	2	2
G2TRQ9S132	G2TRQ9	S	132	SPBC14C8.19	tam10		small acidic protein (SMAP) domain containing protein	LKMLGIKNAASITESSPSAQSNKTNDKQREK	_NAASITESS(ph)PSAQSNK_						NONE	KNOP1	Mitotic	Cdc2		0.79061	0.64398	0.47528	NaN	0.43645	0.22207	0.13566		0.79061	0.64398	0.47528	NaN	0.43645	0.22207	0.13566		0.97649	2.88094e-218	NaN	NaN	NaN	NaN	NaN	NaN	NaN	2	1	1	NaN	1
G2TRQ9S134	G2TRQ9	S	134	SPBC14C8.19	tam10		small acidic protein (SMAP) domain containing protein	MLGIKNAASITESSPSAQSNKTNDKQREKEL	_NAASITESSPS(ph)AQSNK_						NONE	KNOP1				NaN	NaN	0.46673	NaN	NaN	NaN	0.12232		NaN	NaN	0.46673	NaN	NaN	NaN	0.12232		0.655718	3.14453e-68	NaN	NaN	NaN	NaN	NaN	NaN	NaN	NaN	NaN	1	NaN	NaN
G2TRT3S8	G2TRT3	S	8	SPCC330.20	tam14		stress associated Endoplasmic Reticulum protein Tam14	________MPTVQTPSQRRANTQFQKNITRR	_PTVQTPS(ph)QR_	establishment of localization;establishment of protein localization;protein transport;transport		cell part;cytoplasmic part;endoplasmic reticulum membrane;endoplasmic reticulum part;integral to membrane;intracellular organelle part;intracellular part;intrinsic to membrane;membrane;membrane part;organelle membrane;organelle part	establishment of localization;protein transport;transport	cell part;membrane	NONE	SERP1|SERP2				1.1408	NaN	NaN	NaN	NaN	NaN	NaN		1.1408	NaN	NaN	NaN	NaN	NaN	NaN		0.813368	1.02521e-05	NaN	NaN	NaN	NaN	NaN	NaN	NaN	1	NaN	NaN	NaN	NaN
G2TRT3T6	G2TRT3	T	6	SPCC330.20	tam14		stress associated Endoplasmic Reticulum protein Tam14	__________MPTVQTPSQRRANTQFQKNIT	_PTVQT(ph)PSQR_	establishment of localization;establishment of protein localization;protein transport;transport		cell part;cytoplasmic part;endoplasmic reticulum membrane;endoplasmic reticulum part;integral to membrane;intracellular organelle part;intracellular part;intrinsic to membrane;membrane;membrane part;organelle membrane;organelle part	establishment of localization;protein transport;transport	cell part;membrane	NONE	SERP1|SERP2	Mitotic			1.1058	NaN	NaN	NaN	NaN	NaN	NaN		1.1058	NaN	NaN	NaN	NaN	NaN	NaN		0.999973	1.52973e-78	NaN	NaN	NaN	NaN	NaN	NaN	NaN	2	NaN	NaN	NaN	NaN
O00091S53	O00091	S	53	SPAC3A12.18	zwf1	SPAC9.01	glucose-6-phosphate 1-dehydrogenase (predicted)	EGRLPKDIRIVGYARSKIEHEDFLDRITQNI	_S(ph)KIEHEDFLDR_	alcohol metabolic process;carbohydrate metabolic process;cellular carbohydrate metabolic process;cellular metabolic process;cellular process;cellular response to stimulus;cellular response to stress;generation of precursor metabolites and energy;glucose 6-phosphate metabolic process;glucose metabolic process;hexose metabolic process;metabolic process;monosaccharide metabolic process;pentose metab…	binding;catalytic activity;coenzyme binding;cofactor binding;glucose-6-phosphate dehydrogenase activity;NADP binding;nucleotide binding;oxidoreductase activity;oxidoreductase activity, acting on CH-OH group of donors;oxidoreductase activity, acting on the CH-OH group of donors, NAD or NADP as acceptor	cell part;cytoplasmic part;cytosol;intracellular part	alcohol metabolic process;carbohydrate metabolic process;cellular metabolic process;cellular process;generation of precursor metabolites and energy;metabolic process;primary metabolic process;response to stimulus;response to stress;small molecule metabolic process	cell part;cytosol	YNL241C	G6PD				NaN	NaN	0.80263	0.98091	NaN	NaN	0.96356		NaN	NaN	0.80263	0.98091	NaN	NaN	0.96356		1	0.00309914	NaN	NaN	NaN	NaN	NaN	14.932	14.932	NaN	NaN	1	1	NaN
O13282S256	O13282	S	256	SPCC5E4.03c	taf5	taf72	SAGA complex subunit/TATA-binding protein associated factor/transcription factor TFIID complex subunit Taf5	LEEEDMMHQNDPNNQSPKLLKEFRKLHEPNA	_IVEMDLEEEDM(ox)MHQNDPNNQS(ph)PK_	biological regulation;biosynthetic process;cellular biosynthetic process;cellular component organization;cellular component organization at cellular level;cellular component organization or biogenesis;cellular component organization or biogenesis at cellular level;cellular macromolecule metabolic process;cellular metabolic process;cellular nitrogen compound metabolic process;cellular process;cell…		cell part;cytoplasmic part;cytosol;histone acetyltransferase complex;intracellular organelle part;intracellular part;macromolecular complex;nuclear part;nucleoplasm part;organelle part;protein complex;SAGA complex;SAGA-type complex;transcription factor complex;transcription factor TFIID complex	biological regulation;biosynthetic process;cellular component organization;cellular metabolic process;cellular nitrogen compound metabolic process;cellular process;chromatin modification;chromatin organization;chromosome organization;histone modification;macromolecule metabolic process;macromolecule modification;metabolic process;nitrogen compound metabolic process;nucleobase-containing compound …	cell part;cytosol;macromolecular complex;protein complex;transcription factor complex	YBR198C	TAF5				1.064	1.1109	0.92866	0.95786	0.96527	0.99977	0.95158		1.064	1.1109	0.92866	0.95786	0.96527	0.99977	0.95158		1	1.37953e-26	18.41	8.7992	5.1353	5.3267	7.9805	12.95	12.95	4	6	5	5	4
O13351S15	O13351	S	15	SPBC365.06	pmt3	smt3,ubl2	SUMO	_MSESPSANISDADKSAITPTTGDTSQQDVK	_S(ph)AITPT(ph)TGDTSQQDVKPSTEHINLK_	anatomical structure homeostasis;biological regulation;cell cycle process;cellular component organization;cellular component organization at cellular level;cellular component organization or biogenesis;cellular component organization or biogenesis at cellular level;cellular macromolecule metabolic process;cellular metabolic process;cellular nitrogen compound metabolic process;cellular process;cel…	protein tag	cell part;chromosomal part;intracellular organelle part;intracellular part;linear element;nuclear chromosome part;nuclear part;organelle part	biological regulation;cellular component organization;cellular metabolic process;cellular nitrogen compound metabolic process;cellular process;chromosome organization;chromosome segregation;DNA metabolic process;gene silencing;homeostatic process;macromolecule metabolic process;macromolecule modification;metabolic process;nitrogen compound metabolic process;nucleobase-containing compound metaboli…	cell part	YDR510W	SUMO1|SUMO1P1	Mitotic	Plo1		1.0745	1.2148	2.0566	1.2914	1.5035	1.3582	0.7555		1.0745	1.2148	NaN	1.2914	NaN	NaN	NaN		0.985981	2.03038e-16	NaN	NaN	1.2475	10.598	29.771	8.3311	8.3311	1	1	1	2	3
O13351S2	O13351	S	2	SPBC365.06	pmt3	smt3,ubl2	SUMO	______________MSESPSANISDADKSAI	_(ac)S(ph)ES(ph)PSANISDADK_	anatomical structure homeostasis;biological regulation;cell cycle process;cellular component organization;cellular component organization at cellular level;cellular component organization or biogenesis;cellular component organization or biogenesis at cellular level;cellular macromolecule metabolic process;cellular metabolic process;cellular nitrogen compound metabolic process;cellular process;cel…	protein tag	cell part;chromosomal part;intracellular organelle part;intracellular part;linear element;nuclear chromosome part;nuclear part;organelle part	biological regulation;cellular component organization;cellular metabolic process;cellular nitrogen compound metabolic process;cellular process;chromosome organization;chromosome segregation;DNA metabolic process;gene silencing;homeostatic process;macromolecule metabolic process;macromolecule modification;metabolic process;nitrogen compound metabolic process;nucleobase-containing compound metaboli…	cell part	YDR510W	SUMO1|SUMO1P1				NaN	0.95988	0.88361	0.81468	1.1821	0.70004	0.79222		NaN	NaN	NaN	0.81468	1.1821	0.70004	NaN		0.999999	8.80291e-09	1.9585	5.8808	NaN	NaN	NaN	NaN	NaN	NaN	3	2	1	1
O13351S25	O13351	S	25	SPBC365.06	pmt3	smt3,ubl2	SUMO	SDADKSAITPTTGDTSQQDVKPSTEHINLKV	_SAITPTTGDTS(ph)QQDVKPSTEHINLK_	anatomical structure homeostasis;biological regulation;cell cycle process;cellular component organization;cellular component organization at cellular level;cellular component organization or biogenesis;cellular component organization or biogenesis at cellular level;cellular macromolecule metabolic process;cellular metabolic process;cellular nitrogen compound metabolic process;cellular process;cel…	protein tag	cell part;chromosomal part;intracellular organelle part;intracellular part;linear element;nuclear chromosome part;nuclear part;organelle part	biological regulation;cellular component organization;cellular metabolic process;cellular nitrogen compound metabolic process;cellular process;chromosome organization;chromosome segregation;DNA metabolic process;gene silencing;homeostatic process;macromolecule metabolic process;macromolecule modification;metabolic process;nitrogen compound metabolic process;nucleobase-containing compound metaboli…	cell part	YDR510W	SUMO1|SUMO1P1				NaN	NaN	2.1136	1.2887	1.6625	NaN	NaN		NaN	NaN	NaN	1.2887	NaN	NaN	NaN		0.979167	7.78869e-18	NaN	NaN	NaN	NaN	NaN	NaN	NaN	NaN	NaN	1	1	1
O13351S4	O13351	S	4	SPBC365.06	pmt3	smt3,ubl2	SUMO	____________MSESPSANISDADKSAITP	_SES(ph)PSANISDADK_	anatomical structure homeostasis;biological regulation;cell cycle process;cellular component organization;cellular component organization at cellular level;cellular component organization or biogenesis;cellular component organization or biogenesis at cellular level;cellular macromolecule metabolic process;cellular metabolic process;cellular nitrogen compound metabolic process;cellular process;cel…	protein tag	cell part;chromosomal part;intracellular organelle part;intracellular part;linear element;nuclear chromosome part;nuclear part;organelle part	biological regulation;cellular component organization;cellular metabolic process;cellular nitrogen compound metabolic process;cellular process;chromosome organization;chromosome segregation;DNA metabolic process;gene silencing;homeostatic process;macromolecule metabolic process;macromolecule modification;metabolic process;nitrogen compound metabolic process;nucleobase-containing compound metaboli…	cell part	YDR510W	SUMO1|SUMO1P1				1.188	1.0231	1.0168	1.1743	1.2184	1.2048	1.2458		1.188	1.0231	1.0168	1.1743	1.2184	1.2048	1.2458		0.999999	1.25628e-41	11.861	15.877	22.511	14.647	15.9	23.939	23.939	3	7	7	5	5
O13351S6	O13351	S	6	SPBC365.06	pmt3	smt3,ubl2	SUMO	__________MSESPSANISDADKSAITPTT	_(ac)SES(ph)PS(ph)ANISDADK_	anatomical structure homeostasis;biological regulation;cell cycle process;cellular component organization;cellular component organization at cellular level;cellular component organization or biogenesis;cellular component organization or biogenesis at cellular level;cellular macromolecule metabolic process;cellular metabolic process;cellular nitrogen compound metabolic process;cellular process;cel…	protein tag	cell part;chromosomal part;intracellular organelle part;intracellular part;linear element;nuclear chromosome part;nuclear part;organelle part	biological regulation;cellular component organization;cellular metabolic process;cellular nitrogen compound metabolic process;cellular process;chromosome organization;chromosome segregation;DNA metabolic process;gene silencing;homeostatic process;macromolecule metabolic process;macromolecule modification;metabolic process;nitrogen compound metabolic process;nucleobase-containing compound metaboli…	cell part	YDR510W	SUMO1|SUMO1P1				0.83242	0.99443	0.9183	NaN	NaN	0.88633	NaN		NaN	NaN	NaN	NaN	NaN	NaN	NaN		0.772663	9.22554e-05	NaN	NaN	NaN	NaN	NaN	NaN	NaN	1	1	1	NaN	NaN
O13351T18	O13351	T	18	SPBC365.06	pmt3	smt3,ubl2	SUMO	ESPSANISDADKSAITPTTGDTSQQDVKPST	_SAIT(ph)PTTGDTSQQDVKPSTEHINLK_	anatomical structure homeostasis;biological regulation;cell cycle process;cellular component organization;cellular component organization at cellular level;cellular component organization or biogenesis;cellular component organization or biogenesis at cellular level;cellular macromolecule metabolic process;cellular metabolic process;cellular nitrogen compound metabolic process;cellular process;cel…	protein tag	cell part;chromosomal part;intracellular organelle part;intracellular part;linear element;nuclear chromosome part;nuclear part;organelle part	biological regulation;cellular component organization;cellular metabolic process;cellular nitrogen compound metabolic process;cellular process;chromosome organization;chromosome segregation;DNA metabolic process;gene silencing;homeostatic process;macromolecule metabolic process;macromolecule modification;metabolic process;nitrogen compound metabolic process;nucleobase-containing compound metaboli…	cell part	YDR510W	SUMO1|SUMO1P1	Mitotic			1.0802	1.2878	1.3621	NaN	1.154	0.98432	0.65746		1.0802	1.2878	1.3621	NaN	1.154	0.98432	0.65746		0.97653	8.3567e-33	0.18888	3.7529	NaN	1.8944	NaN	NaN	NaN	1	2	5	NaN	4
O13351T20	O13351	T	20	SPBC365.06	pmt3	smt3,ubl2	SUMO	PSANISDADKSAITPTTGDTSQQDVKPSTEH	_SAITPT(ph)TGDTSQQDVKPSTEHINLK_	anatomical structure homeostasis;biological regulation;cell cycle process;cellular component organization;cellular component organization at cellular level;cellular component organization or biogenesis;cellular component organization or biogenesis at cellular level;cellular macromolecule metabolic process;cellular metabolic process;cellular nitrogen compound metabolic process;cellular process;cel…	protein tag	cell part;chromosomal part;intracellular organelle part;intracellular part;linear element;nuclear chromosome part;nuclear part;organelle part	biological regulation;cellular component organization;cellular metabolic process;cellular nitrogen compound metabolic process;cellular process;chromosome organization;chromosome segregation;DNA metabolic process;gene silencing;homeostatic process;macromolecule metabolic process;macromolecule modification;metabolic process;nitrogen compound metabolic process;nucleobase-containing compound metaboli…	cell part	YDR510W	SUMO1|SUMO1P1				NaN	NaN	NaN	NaN	NaN	NaN	0.66842		NaN	NaN	NaN	NaN	NaN	NaN	0.66842		0.702203	7.78869e-18	NaN	NaN	NaN	NaN	NaN	NaN	NaN	NaN	NaN	NaN	NaN	NaN
O13351T24	O13351	T	24	SPBC365.06	pmt3	smt3,ubl2	SUMO	ISDADKSAITPTTGDTSQQDVKPSTEHINLK	_S(ph)AITPTTGDT(ph)SQQDVKPSTEHINLK_	anatomical structure homeostasis;biological regulation;cell cycle process;cellular component organization;cellular component organization at cellular level;cellular component organization or biogenesis;cellular component organization or biogenesis at cellular level;cellular macromolecule metabolic process;cellular metabolic process;cellular nitrogen compound metabolic process;cellular process;cel…	protein tag	cell part;chromosomal part;intracellular organelle part;intracellular part;linear element;nuclear chromosome part;nuclear part;organelle part	biological regulation;cellular component organization;cellular metabolic process;cellular nitrogen compound metabolic process;cellular process;chromosome organization;chromosome segregation;DNA metabolic process;gene silencing;homeostatic process;macromolecule metabolic process;macromolecule modification;metabolic process;nitrogen compound metabolic process;nucleobase-containing compound metaboli…	cell part	YDR510W	SUMO1|SUMO1P1				1.1621	1.311	2.0566	1.6461	1.5035	1.6765	0.80135		NaN	NaN	NaN	NaN	NaN	NaN	NaN		0.84125	7.78869e-18	NaN	NaN	10.261	NaN	NaN	NaN	NaN	2	1	1	2	1
O13370S2	O13370	S	2	SPCC1795.11	sum3	ded1,moc2,slh3	translation initiation RNA helicase Sum3	______________MSDNVQQQVDSVGSVTE	_(ac)S(ph)DNVQQQVDSVGSVTEK_	biological regulation;cell cycle phase;cell cycle process;cell division;cellular component organization;cellular component organization at cellular level;cellular component organization or biogenesis;cellular component organization or biogenesis at cellular level;cellular process;cellular response to abiotic stimulus;cellular response to osmotic stress;cellular response to stimulus;cellular respo…	adenyl nucleotide binding;adenyl ribonucleotide binding;ATP binding;ATPase activity;ATPase activity, coupled;ATP-dependent helicase activity;ATP-dependent RNA helicase activity;binding;catalytic activity;helicase activity;hydrolase activity;hydrolase activity, acting on acid anhydrides;hydrolase activity, acting on acid anhydrides, in phosphorus-containing anhydrides;nucleic acid binding;nucleosi…	cell part;cytoplasmic part;cytosol;intracellular part	biological regulation;cell division;cellular component organization;cellular process;gene silencing;mitosis;nuclear division;organelle fission;organelle organization;regulation of cell cycle;regulation of mitotic cell cycle;response to abiotic stimulus;response to osmotic stress;response to stimulus;response to stress;translational initiation	cell part;cytosol	YOR204W|YPL119C	DDX4|DDX3Y|DDX3X				1.164	1.025	1.1131	1.0782	1.0504	1.0573	1.0917		1.164	1.025	1.1131	1.0782	1.0504	1.0573	1.0917		1	3.49216e-93	3.4719	7.9537	0.52572	0.85259	1.9711	3.4672	3.4672	2	3	2	2	2
O13370S52	O13370	S	52	SPCC1795.11	sum3	ded1,moc2,slh3	translation initiation RNA helicase Sum3	DKPSAGAAPAVGDDESVSSRGSSRSQTPSEF	_DKPSAGAAPAVGDDES(ph)VSSR_	biological regulation;cell cycle phase;cell cycle process;cell division;cellular component organization;cellular component organization at cellular level;cellular component organization or biogenesis;cellular component organization or biogenesis at cellular level;cellular process;cellular response to abiotic stimulus;cellular response to osmotic stress;cellular response to stimulus;cellular respo…	adenyl nucleotide binding;adenyl ribonucleotide binding;ATP binding;ATPase activity;ATPase activity, coupled;ATP-dependent helicase activity;ATP-dependent RNA helicase activity;binding;catalytic activity;helicase activity;hydrolase activity;hydrolase activity, acting on acid anhydrides;hydrolase activity, acting on acid anhydrides, in phosphorus-containing anhydrides;nucleic acid binding;nucleosi…	cell part;cytoplasmic part;cytosol;intracellular part	biological regulation;cell division;cellular component organization;cellular process;gene silencing;mitosis;nuclear division;organelle fission;organelle organization;regulation of cell cycle;regulation of mitotic cell cycle;response to abiotic stimulus;response to osmotic stress;response to stimulus;response to stress;translational initiation	cell part;cytosol	YOR204W|YPL119C	DDX4|DDX3Y|DDX3X				1.1322	1.2968	1.5736	1.4308	1.4393	1.7755	2.3387		1.1322	1.2968	1.5736	1.4308	1.4393	1.7755	2.3387		0.999965	1.10617e-100	NaN	22.797	NaN	53.953	9.9982	41.499	41.499	2	1	2	1	6
O13370S54	O13370	S	54	SPCC1795.11	sum3	ded1,moc2,slh3	translation initiation RNA helicase Sum3	PSAGAAPAVGDDESVSSRGSSRSQTPSEFSS	_DKPSAGAAPAVGDDESVS(ph)SR_	biological regulation;cell cycle phase;cell cycle process;cell division;cellular component organization;cellular component organization at cellular level;cellular component organization or biogenesis;cellular component organization or biogenesis at cellular level;cellular process;cellular response to abiotic stimulus;cellular response to osmotic stress;cellular response to stimulus;cellular respo…	adenyl nucleotide binding;adenyl ribonucleotide binding;ATP binding;ATPase activity;ATPase activity, coupled;ATP-dependent helicase activity;ATP-dependent RNA helicase activity;binding;catalytic activity;helicase activity;hydrolase activity;hydrolase activity, acting on acid anhydrides;hydrolase activity, acting on acid anhydrides, in phosphorus-containing anhydrides;nucleic acid binding;nucleosi…	cell part;cytoplasmic part;cytosol;intracellular part	biological regulation;cell division;cellular component organization;cellular process;gene silencing;mitosis;nuclear division;organelle fission;organelle organization;regulation of cell cycle;regulation of mitotic cell cycle;response to abiotic stimulus;response to osmotic stress;response to stimulus;response to stress;translational initiation	cell part;cytosol	YOR204W|YPL119C	DDX4|DDX3Y|DDX3X				0.54739	1.1895	1.612	3.4809	4.4908	4.8694	3.7318		0.54739	1.1895	1.612	3.4809	4.4908	4.8694	3.7318		0.939982	5.86833e-119	NaN	53.502	NaN	151.78	1.2481	43.072	43.072	2	1	2	1	3
O13370S55	O13370	S	55	SPCC1795.11	sum3	ded1,moc2,slh3	translation initiation RNA helicase Sum3	SAGAAPAVGDDESVSSRGSSRSQTPSEFSSN	_DKPSAGAAPAVGDDESVSS(ph)R_	biological regulation;cell cycle phase;cell cycle process;cell division;cellular component organization;cellular component organization at cellular level;cellular component organization or biogenesis;cellular component organization or biogenesis at cellular level;cellular process;cellular response to abiotic stimulus;cellular response to osmotic stress;cellular response to stimulus;cellular respo…	adenyl nucleotide binding;adenyl ribonucleotide binding;ATP binding;ATPase activity;ATPase activity, coupled;ATP-dependent helicase activity;ATP-dependent RNA helicase activity;binding;catalytic activity;helicase activity;hydrolase activity;hydrolase activity, acting on acid anhydrides;hydrolase activity, acting on acid anhydrides, in phosphorus-containing anhydrides;nucleic acid binding;nucleosi…	cell part;cytoplasmic part;cytosol;intracellular part	biological regulation;cell division;cellular component organization;cellular process;gene silencing;mitosis;nuclear division;organelle fission;organelle organization;regulation of cell cycle;regulation of mitotic cell cycle;response to abiotic stimulus;response to osmotic stress;response to stimulus;response to stress;translational initiation	cell part;cytosol	YOR204W|YPL119C	DDX4|DDX3Y|DDX3X				1.2292	1.2631	1.962	2.0722	0.94778	4.0577	1.688		NaN	1.2631	1.962	2.0722	NaN	4.0577	1.688		0.82459	2.05792e-136	11.019	NaN	64.573	NaN	57.399	38.438	38.438	2	6	1	2	1
O13370S58	O13370	S	58	SPCC1795.11	sum3	ded1,moc2,slh3	translation initiation RNA helicase Sum3	AAPAVGDDESVSSRGSSRSQTPSEFSSNYGG	_DKPSAGAAPAVGDDESVSS(ph)RGS(ph)SR_	biological regulation;cell cycle phase;cell cycle process;cell division;cellular component organization;cellular component organization at cellular level;cellular component organization or biogenesis;cellular component organization or biogenesis at cellular level;cellular process;cellular response to abiotic stimulus;cellular response to osmotic stress;cellular response to stimulus;cellular respo…	adenyl nucleotide binding;adenyl ribonucleotide binding;ATP binding;ATPase activity;ATPase activity, coupled;ATP-dependent helicase activity;ATP-dependent RNA helicase activity;binding;catalytic activity;helicase activity;hydrolase activity;hydrolase activity, acting on acid anhydrides;hydrolase activity, acting on acid anhydrides, in phosphorus-containing anhydrides;nucleic acid binding;nucleosi…	cell part;cytoplasmic part;cytosol;intracellular part	biological regulation;cell division;cellular component organization;cellular process;gene silencing;mitosis;nuclear division;organelle fission;organelle organization;regulation of cell cycle;regulation of mitotic cell cycle;response to abiotic stimulus;response to osmotic stress;response to stimulus;response to stress;translational initiation	cell part;cytosol	YOR204W|YPL119C	DDX4|DDX3Y|DDX3X				1.2292	1.9326	2.338	4.9131	4.3007	8.7598	4.9889		NaN	1.9326	2.338	4.9131	4.3007	NaN	NaN		0.832081	5.22744e-05	NaN	1.6766	NaN	NaN	4.3617	16.991	16.991	2	1	2	1	1
O13370S59	O13370	S	59	SPCC1795.11	sum3	ded1,moc2,slh3	translation initiation RNA helicase Sum3	APAVGDDESVSSRGSSRSQTPSEFSSNYGGR	_DKPSAGAAPAVGDDESVSSRGS(ph)S(ph)R_	biological regulation;cell cycle phase;cell cycle process;cell division;cellular component organization;cellular component organization at cellular level;cellular component organization or biogenesis;cellular component organization or biogenesis at cellular level;cellular process;cellular response to abiotic stimulus;cellular response to osmotic stress;cellular response to stimulus;cellular respo…	adenyl nucleotide binding;adenyl ribonucleotide binding;ATP binding;ATPase activity;ATPase activity, coupled;ATP-dependent helicase activity;ATP-dependent RNA helicase activity;binding;catalytic activity;helicase activity;hydrolase activity;hydrolase activity, acting on acid anhydrides;hydrolase activity, acting on acid anhydrides, in phosphorus-containing anhydrides;nucleic acid binding;nucleosi…	cell part;cytoplasmic part;cytosol;intracellular part	biological regulation;cell division;cellular component organization;cellular process;gene silencing;mitosis;nuclear division;organelle fission;organelle organization;regulation of cell cycle;regulation of mitotic cell cycle;response to abiotic stimulus;response to osmotic stress;response to stimulus;response to stress;translational initiation	cell part;cytosol	YOR204W|YPL119C	DDX4|DDX3Y|DDX3X				NaN	1.0245	3.2098	1.0025	0.94778	0.95471	4.53		NaN	NaN	NaN	NaN	NaN	NaN	NaN		0.862886	5.22744e-05	2.9286	NaN	6.5324	NaN	7.6539	22.7	22.7	NaN	2	1	3	1
O13370S61	O13370	S	61	SPCC1795.11	sum3	ded1,moc2,slh3	translation initiation RNA helicase Sum3	AVGDDESVSSRGSSRSQTPSEFSSNYGGRRE	_S(ph)QTPSEFSSNYGGR_	biological regulation;cell cycle phase;cell cycle process;cell division;cellular component organization;cellular component organization at cellular level;cellular component organization or biogenesis;cellular component organization or biogenesis at cellular level;cellular process;cellular response to abiotic stimulus;cellular response to osmotic stress;cellular response to stimulus;cellular respo…	adenyl nucleotide binding;adenyl ribonucleotide binding;ATP binding;ATPase activity;ATPase activity, coupled;ATP-dependent helicase activity;ATP-dependent RNA helicase activity;binding;catalytic activity;helicase activity;hydrolase activity;hydrolase activity, acting on acid anhydrides;hydrolase activity, acting on acid anhydrides, in phosphorus-containing anhydrides;nucleic acid binding;nucleosi…	cell part;cytoplasmic part;cytosol;intracellular part	biological regulation;cell division;cellular component organization;cellular process;gene silencing;mitosis;nuclear division;organelle fission;organelle organization;regulation of cell cycle;regulation of mitotic cell cycle;response to abiotic stimulus;response to osmotic stress;response to stimulus;response to stress;translational initiation	cell part;cytosol	YOR204W|YPL119C	DDX4|DDX3Y|DDX3X				1.0824	1.3111	1.812	2.0622	3.4218	2.6156	3.9643		1.0824	1.3111	1.812	2.0622	3.4218	2.6156	3.9643		0.99766	4.12561e-33	17.493	11.633	NaN	3.6733	NaN	44.262	44.262	2	4	4	1	2
O13370S65	O13370	S	65	SPCC1795.11	sum3	ded1,moc2,slh3	translation initiation RNA helicase Sum3	DESVSSRGSSRSQTPSEFSSNYGGRREYNRG	_SQTPS(ph)EFSSNYGGR_	biological regulation;cell cycle phase;cell cycle process;cell division;cellular component organization;cellular component organization at cellular level;cellular component organization or biogenesis;cellular component organization or biogenesis at cellular level;cellular process;cellular response to abiotic stimulus;cellular response to osmotic stress;cellular response to stimulus;cellular respo…	adenyl nucleotide binding;adenyl ribonucleotide binding;ATP binding;ATPase activity;ATPase activity, coupled;ATP-dependent helicase activity;ATP-dependent RNA helicase activity;binding;catalytic activity;helicase activity;hydrolase activity;hydrolase activity, acting on acid anhydrides;hydrolase activity, acting on acid anhydrides, in phosphorus-containing anhydrides;nucleic acid binding;nucleosi…	cell part;cytoplasmic part;cytosol;intracellular part	biological regulation;cell division;cellular component organization;cellular process;gene silencing;mitosis;nuclear division;organelle fission;organelle organization;regulation of cell cycle;regulation of mitotic cell cycle;response to abiotic stimulus;response to osmotic stress;response to stimulus;response to stress;translational initiation	cell part;cytosol	YOR204W|YPL119C	DDX4|DDX3Y|DDX3X				NaN	NaN	NaN	NaN	NaN	2.2464	NaN		NaN	NaN	NaN	NaN	NaN	2.2464	NaN		0.975489	2.63645e-06	NaN	NaN	NaN	NaN	31.177	NaN	NaN	NaN	NaN	NaN	NaN	NaN
O13370T63	O13370	T	63	SPCC1795.11	sum3	ded1,moc2,slh3	translation initiation RNA helicase Sum3	GDDESVSSRGSSRSQTPSEFSSNYGGRREYN	_SQT(ph)PSEFSSNYGGR_	biological regulation;cell cycle phase;cell cycle process;cell division;cellular component organization;cellular component organization at cellular level;cellular component organization or biogenesis;cellular component organization or biogenesis at cellular level;cellular process;cellular response to abiotic stimulus;cellular response to osmotic stress;cellular response to stimulus;cellular respo…	adenyl nucleotide binding;adenyl ribonucleotide binding;ATP binding;ATPase activity;ATPase activity, coupled;ATP-dependent helicase activity;ATP-dependent RNA helicase activity;binding;catalytic activity;helicase activity;hydrolase activity;hydrolase activity, acting on acid anhydrides;hydrolase activity, acting on acid anhydrides, in phosphorus-containing anhydrides;nucleic acid binding;nucleosi…	cell part;cytoplasmic part;cytosol;intracellular part	biological regulation;cell division;cellular component organization;cellular process;gene silencing;mitosis;nuclear division;organelle fission;organelle organization;regulation of cell cycle;regulation of mitotic cell cycle;response to abiotic stimulus;response to osmotic stress;response to stimulus;response to stress;translational initiation	cell part;cytosol	YOR204W|YPL119C	DDX4|DDX3Y|DDX3X				1.1066	1.2455	1.8626	2.974	3.3732	2.9013	1.6046		1.1066	1.2455	1.8626	2.974	3.3732	2.9013	1.6046		0.999994	6.7194e-206	5.5486	5.0916	6.0996	6.6317	6.87	14.376	14.376	8	7	7	8	6
O13612S362	O13612	S	362	SPBC32H8.02c	nep2	mug120,pi021,SPACTOKYO_453.14c	NEDD8 protease Nep2	LPLTHPNSEPNPKLDSQPNSSPVRRPSLIKV	_LDS(ph)QPNSSPVRRPS(ph)LIK_	cell cycle phase;cell cycle process;cellular macromolecule metabolic process;cellular metabolic process;cellular process;cellular protein metabolic process;macromolecule metabolic process;macromolecule modification;meiosis;metabolic process;primary metabolic process;protein deneddylation;protein metabolic process;protein modification by small protein conjugation or removal;protein modification by…	catalytic activity;cysteine-type peptidase activity;hydrolase activity;NEDD8-specific protease activity;peptidase activity;peptidase activity, acting on L-amino acid peptides;small conjugating protein-specific protease activity	cell part;cytoplasm;intracellular membrane-bounded organelle;intracellular organelle;intracellular part;membrane-bounded organelle;nucleus;organelle	cellular metabolic process;cellular process;macromolecule metabolic process;macromolecule modification;meiosis;metabolic process;primary metabolic process;protein metabolic process;protein modification by small protein conjugation or removal;protein modification process;proteolysis	cell part;cytoplasm;intracellular membrane-bounded organelle;intracellular organelle;nucleus;organelle	YPL020C	SENP8				1.2535	1.187	NaN	NaN	NaN	NaN	0.52483		NaN	NaN	NaN	NaN	NaN	NaN	NaN		0.654586	0.00059859	NaN	NaN	NaN	NaN	NaN	NaN	NaN	1	1	NaN	NaN	NaN
O13612S366	O13612	S	366	SPBC32H8.02c	nep2	mug120,pi021,SPACTOKYO_453.14c	NEDD8 protease Nep2	HPNSEPNPKLDSQPNSSPVRRPSLIKVKTAS	_LDSQPNS(ph)SPVRRPSLIK_	cell cycle phase;cell cycle process;cellular macromolecule metabolic process;cellular metabolic process;cellular process;cellular protein metabolic process;macromolecule metabolic process;macromolecule modification;meiosis;metabolic process;primary metabolic process;protein deneddylation;protein metabolic process;protein modification by small protein conjugation or removal;protein modification by…	catalytic activity;cysteine-type peptidase activity;hydrolase activity;NEDD8-specific protease activity;peptidase activity;peptidase activity, acting on L-amino acid peptides;small conjugating protein-specific protease activity	cell part;cytoplasm;intracellular membrane-bounded organelle;intracellular organelle;intracellular part;membrane-bounded organelle;nucleus;organelle	cellular metabolic process;cellular process;macromolecule metabolic process;macromolecule modification;meiosis;metabolic process;primary metabolic process;protein metabolic process;protein modification by small protein conjugation or removal;protein modification process;proteolysis	cell part;cytoplasm;intracellular membrane-bounded organelle;intracellular organelle;nucleus;organelle	YPL020C	SENP8	Interphase			1.0448	1.3147	1.2416	1.2655	0.77171	0.89765	0.65456		1.0448	1.3147	1.2416	1.2655	NaN	0.89765	0.65456		0.855385	2.69452e-09	0.20417	10.55	NaN	NaN	0.41699	2.2731	2.2731	3	2	2	1	1
O13612S367	O13612	S	367	SPBC32H8.02c	nep2	mug120,pi021,SPACTOKYO_453.14c	NEDD8 protease Nep2	PNSEPNPKLDSQPNSSPVRRPSLIKVKTAST	_LDSQPNSS(ph)PVR_	cell cycle phase;cell cycle process;cellular macromolecule metabolic process;cellular metabolic process;cellular process;cellular protein metabolic process;macromolecule metabolic process;macromolecule modification;meiosis;metabolic process;primary metabolic process;protein deneddylation;protein metabolic process;protein modification by small protein conjugation or removal;protein modification by…	catalytic activity;cysteine-type peptidase activity;hydrolase activity;NEDD8-specific protease activity;peptidase activity;peptidase activity, acting on L-amino acid peptides;small conjugating protein-specific protease activity	cell part;cytoplasm;intracellular membrane-bounded organelle;intracellular organelle;intracellular part;membrane-bounded organelle;nucleus;organelle	cellular metabolic process;cellular process;macromolecule metabolic process;macromolecule modification;meiosis;metabolic process;primary metabolic process;protein metabolic process;protein modification by small protein conjugation or removal;protein modification process;proteolysis	cell part;cytoplasm;intracellular membrane-bounded organelle;intracellular organelle;nucleus;organelle	YPL020C	SENP8				1.0448	1.4767	0.77713	1.1534	1.1011	1.1132	0.72149		1.0448	1.4767	0.77713	1.1534	1.1011	1.1132	0.72149		0.994536	2.69452e-09	23.323	2.5757	15.802	15.183	19.753	13.978	13.978	3	3	3	5	6
O13612S373	O13612	S	373	SPBC32H8.02c	nep2	mug120,pi021,SPACTOKYO_453.14c	NEDD8 protease Nep2	PKLDSQPNSSPVRRPSLIKVKTASTSVLPTS	_LDSQPNS(ph)SPVRRPS(ph)LIK_	cell cycle phase;cell cycle process;cellular macromolecule metabolic process;cellular metabolic process;cellular process;cellular protein metabolic process;macromolecule metabolic process;macromolecule modification;meiosis;metabolic process;primary metabolic process;protein deneddylation;protein metabolic process;protein modification by small protein conjugation or removal;protein modification by…	catalytic activity;cysteine-type peptidase activity;hydrolase activity;NEDD8-specific protease activity;peptidase activity;peptidase activity, acting on L-amino acid peptides;small conjugating protein-specific protease activity	cell part;cytoplasm;intracellular membrane-bounded organelle;intracellular organelle;intracellular part;membrane-bounded organelle;nucleus;organelle	cellular metabolic process;cellular process;macromolecule metabolic process;macromolecule modification;meiosis;metabolic process;primary metabolic process;protein metabolic process;protein modification by small protein conjugation or removal;protein modification process;proteolysis	cell part;cytoplasm;intracellular membrane-bounded organelle;intracellular organelle;nucleus;organelle	YPL020C	SENP8				1.1208	1.0545	0.68541	NaN	0.83464	NaN	0.49794		1.1208	NaN	NaN	NaN	NaN	NaN	NaN		0.999999	0.00059859	NaN	NaN	NaN	11.086	NaN	7.0839	7.0839	2	1	1	NaN	2
O13614S111	O13614	S	111	SPBP22H7.08	rps1002	pi023,rps10-2,rps10B,SPACTOKYO_453.11	40S ribosomal protein S10 (predicted)	RPAAPRAGRPEPRERSSAADAGYRRAEKKDD	_ERS(ph)SAADAGYR_	biosynthetic process;cellular biosynthetic process;cellular localization;cellular macromolecule biosynthetic process;cellular macromolecule metabolic process;cellular metabolic process;cellular process;cellular protein metabolic process;cytoplasmic translation;establishment of localization;establishment of localization in cell;establishment of organelle localization;establishment of ribosome loca…	structural constituent of ribosome;structural molecule activity	cell part;cytosolic small ribosomal subunit;intracellular organelle part;intracellular part;macromolecular complex;organelle part;ribonucleoprotein complex;small ribosomal subunit	biosynthetic process;cellular localization;cellular metabolic process;cellular process;cytoplasmic translation;establishment of localization;localization;macromolecule metabolic process;metabolic process;nuclear transport;nucleocytoplasmic transport;primary metabolic process;protein metabolic process;ribosomal subunit export from nucleus;translation;transport	cell part;macromolecular complex;ribonucleoprotein complex;small ribosomal subunit	YMR230W|YOR293W	RPS10				1.1057	1.1421	1.0638	1.0118	1.0596	0.97649	0.9706		1.1057	1.1421	1.0638	1.0118	1.0596	0.97649	0.9706		0.999974	1.05228e-67	21.145	10.602	7.4251	17.243	13.809	17.424	17.424	4	9	7	6	9
O13614S112	O13614	S	112	SPBP22H7.08	rps1002	pi023,rps10-2,rps10B,SPACTOKYO_453.11	40S ribosomal protein S10 (predicted)	PAAPRAGRPEPRERSSAADAGYRRAEKKDDG	_ERSS(ph)AADAGYR_	biosynthetic process;cellular biosynthetic process;cellular localization;cellular macromolecule biosynthetic process;cellular macromolecule metabolic process;cellular metabolic process;cellular process;cellular protein metabolic process;cytoplasmic translation;establishment of localization;establishment of localization in cell;establishment of organelle localization;establishment of ribosome loca…	structural constituent of ribosome;structural molecule activity	cell part;cytosolic small ribosomal subunit;intracellular organelle part;intracellular part;macromolecular complex;organelle part;ribonucleoprotein complex;small ribosomal subunit	biosynthetic process;cellular localization;cellular metabolic process;cellular process;cytoplasmic translation;establishment of localization;localization;macromolecule metabolic process;metabolic process;nuclear transport;nucleocytoplasmic transport;primary metabolic process;protein metabolic process;ribosomal subunit export from nucleus;translation;transport	cell part;macromolecular complex;ribonucleoprotein complex;small ribosomal subunit	YMR230W|YOR293W	RPS10				0.97622	1.0944	0.94182	1.0666	0.99641	0.88678	0.75937		0.97622	1.0944	0.94182	1.0666	0.99641	0.88678	0.75937		0.993671	1.44237e-05	1.2501	19.418	7.453	3.9537	5.1883	20.542	20.542	3	2	2	3	2
O13614S136	O13614	S	136	SPBP22H7.08	rps1002	pi023,rps10-2,rps10B,SPACTOKYO_453.11	40S ribosomal protein S10 (predicted)	AEKKDDGAAPGGFAPSFRGGFGRPVAA____	_KDDGAAPGGFAPS(ph)FR_	biosynthetic process;cellular biosynthetic process;cellular localization;cellular macromolecule biosynthetic process;cellular macromolecule metabolic process;cellular metabolic process;cellular process;cellular protein metabolic process;cytoplasmic translation;establishment of localization;establishment of localization in cell;establishment of organelle localization;establishment of ribosome loca…	structural constituent of ribosome;structural molecule activity	cell part;cytosolic small ribosomal subunit;intracellular organelle part;intracellular part;macromolecular complex;organelle part;ribonucleoprotein complex;small ribosomal subunit	biosynthetic process;cellular localization;cellular metabolic process;cellular process;cytoplasmic translation;establishment of localization;localization;macromolecule metabolic process;metabolic process;nuclear transport;nucleocytoplasmic transport;primary metabolic process;protein metabolic process;ribosomal subunit export from nucleus;translation;transport	cell part;macromolecular complex;ribonucleoprotein complex;small ribosomal subunit	YMR230W|YOR293W	RPS10				0.96372	1.0066	1.1046	1.0169	1.0726	1.054	1.0492		0.96372	1.0066	1.1046	1.0169	1.0726	1.054	1.0492		1	2.73473e-33	3.4904	9.0241	5.533	5.5771	6.8529	13.049	13.049	5	10	8	6	7
O13615S88	O13615	S	88	SPBP22H7.07	prp5	cwf1,pi024,SPACTOKYO_453.10	WD repeat protein Prp5	EEDTIGSNALTVRADSENPSSQVITKFSDPN	_ADS(ph)ENPSSQVITK_	cell cycle;cellular macromolecule metabolic process;cellular metabolic process;cellular nitrogen compound metabolic process;cellular process;macromolecule metabolic process;metabolic process;mRNA metabolic process;mRNA processing;nitrogen compound metabolic process;nuclear mRNA cis splicing, via spliceosome;nuclear mRNA splicing, via spliceosome;nucleic acid metabolic process;nucleobase-containin…		cell part;intracellular organelle part;intracellular part;macromolecular complex;nuclear part;organelle part;ribonucleoprotein complex;spliceosomal complex	cell cycle;cellular metabolic process;cellular nitrogen compound metabolic process;cellular process;macromolecule metabolic process;metabolic process;mRNA metabolic process;mRNA processing;nitrogen compound metabolic process;nucleobase-containing compound metabolic process;primary metabolic process;RNA metabolic process;RNA processing;RNA splicing	cell part;macromolecular complex;ribonucleoprotein complex;spliceosomal complex	YPL151C	PLRG1				0.97898	NaN	NaN	NaN	NaN	NaN	NaN		0.97898	NaN	NaN	NaN	NaN	NaN	NaN		1	9.83778e-12	NaN	NaN	NaN	NaN	NaN	NaN	NaN	3	NaN	NaN	NaN	NaN
O13620S248	O13620	S	248	SPBP22H7.02c	mrd1	pi029,SPACTOKYO_453.05c	RNA-binding protein Mrd1 (predicted)	GDTAKNSGTDAQAPLSDDEWLRLHRTRIKEK	_NSGTDAQAPLS(ph)DDEWLR_	cellular component assembly;cellular component assembly at cellular level;cellular component organization;cellular component organization at cellular level;cellular component organization or biogenesis;cellular component organization or biogenesis at cellular level;cellular macromolecular complex assembly;cellular macromolecular complex subunit organization;cellular macromolecule metabolic proces…	binding;nucleic acid binding;nucleotide binding;RNA binding	90S preribosome;cell part;intracellular non-membrane-bounded organelle;intracellular organelle;intracellular organelle part;intracellular part;macromolecular complex;non-membrane-bounded organelle;nuclear part;nucleolus;organelle;organelle part;preribosome;ribonucleoprotein complex	cellular component assembly;cellular component organization;cellular macromolecular complex assembly;cellular metabolic process;cellular nitrogen compound metabolic process;cellular process;macromolecular complex assembly;macromolecule metabolic process;metabolic process;nitrogen compound metabolic process;nucleobase-containing compound metabolic process;primary metabolic process;ribonucleoprotei…	cell part;intracellular non-membrane-bounded organelle;intracellular organelle;macromolecular complex;nucleolus;organelle;preribosome;ribonucleoprotein complex	YPR112C	RBM19				1.0063	NaN	1.0422	1.0886	1.0167	NaN	NaN		1.0063	NaN	1.0422	1.0886	1.0167	NaN	NaN		1	3.08996e-25	NaN	3.1575	8.1192	2.936	NaN	NaN	NaN	2	NaN	2	3	2
O13629S16	O13629	S	16	SPBC17A3.09c	aim22	pi037	lipoate-protein ligase A (predicted)	MLEAVTNPKSSLATFSKQLNGLLQAKVVVCK	_(ac)MLEAVTNPKSSLAT(ph)FS(ph)K_	cellular macromolecule metabolic process;cellular metabolic process;cellular process;cellular protein metabolic process;macromolecule metabolic process;macromolecule modification;metabolic process;primary metabolic process;protein lipoylation;protein metabolic process;protein modification process;protein-cofactor linkage	adenyl nucleotide binding;adenyl ribonucleotide binding;ATP binding;binding;catalytic activity;ligase activity;ligase activity, forming carbon-nitrogen bonds;lipoate-protein ligase activity;nucleotide binding;purine nucleotide binding;purine ribonucleoside triphosphate binding;purine ribonucleotide binding;ribonucleotide binding;transferase activity	cell part;cytoplasm;intracellular part	cellular metabolic process;cellular process;macromolecule metabolic process;macromolecule modification;metabolic process;primary metabolic process;protein metabolic process;protein modification process	cell part;cytoplasm	YJL046W	LIPT1				0.93028	0.78912	0.6443	0.93649	0.93087	NaN	NaN		NaN	NaN	NaN	NaN	NaN	NaN	NaN		0.995819	0.00134167	13.216	20.846	NaN	19.995	NaN	NaN	NaN	2	2	2	1	2
O13629T14	O13629	T	14	SPBC17A3.09c	aim22	pi037	lipoate-protein ligase A (predicted)	__MLEAVTNPKSSLATFSKQLNGLLQAKVVV	_(ac)MLEAVTNPKSSLAT(ph)FS(ph)K_	cellular macromolecule metabolic process;cellular metabolic process;cellular process;cellular protein metabolic process;macromolecule metabolic process;macromolecule modification;metabolic process;primary metabolic process;protein lipoylation;protein metabolic process;protein modification process;protein-cofactor linkage	adenyl nucleotide binding;adenyl ribonucleotide binding;ATP binding;binding;catalytic activity;ligase activity;ligase activity, forming carbon-nitrogen bonds;lipoate-protein ligase activity;nucleotide binding;purine nucleotide binding;purine ribonucleoside triphosphate binding;purine ribonucleotide binding;ribonucleotide binding;transferase activity	cell part;cytoplasm;intracellular part	cellular metabolic process;cellular process;macromolecule metabolic process;macromolecule modification;metabolic process;primary metabolic process;protein metabolic process;protein modification process	cell part;cytoplasm	YJL046W	LIPT1				0.93028	0.86642	0.6443	0.93649	NaN	NaN	NaN		NaN	NaN	NaN	NaN	NaN	NaN	NaN		0.984885	0.00134167	NaN	20.846	NaN	NaN	NaN	NaN	NaN	2	1	2	1	NaN
O13633S58	O13633	S	58	SPBC17A3.05c		pi041	DNAJ/DUF1977 DNAJB12 homolog (predicted)	GEDFVKQIEKQKLTGSPNPQATPKQENKSNF	_LTGS(ph)PNPQATPK_	cellular macromolecule metabolic process;cellular metabolic process;cellular process;cellular protein metabolic process;macromolecule metabolic process;metabolic process;primary metabolic process;protein folding;protein metabolic process	binding;heat shock protein binding;Hsp70 protein binding;protein binding	cell part;cytoplasmic part;endoplasmic reticulum;endoplasmic reticulum membrane;endoplasmic reticulum part;integral to membrane;intracellular membrane-bounded organelle;intracellular organelle;intracellular organelle part;intracellular part;intrinsic to membrane;membrane;membrane part;membrane-bounded organelle;organelle;organelle membrane;organelle part	cellular metabolic process;cellular process;macromolecule metabolic process;metabolic process;primary metabolic process;protein folding;protein metabolic process	cell part;endoplasmic reticulum;intracellular membrane-bounded organelle;intracellular organelle;membrane;organelle	NONE	DNAJB14|DNAJB12	M/G1			1.0901	NaN	0.85335	0.99956	0.95762	0.81541	NaN		1.0901	NaN	0.85335	0.99956	0.95762	0.81541	NaN		0.999999	7.16819e-07	NaN	3.274	9.2694	8.252	NaN	NaN	NaN	3	NaN	2	2	2
O13633T64	O13633	T	64	SPBC17A3.05c		pi041	DNAJ/DUF1977 DNAJB12 homolog (predicted)	QIEKQKLTGSPNPQATPKQENKSNFFSEKQS	_LTGSPNPQAT(ph)PK_	cellular macromolecule metabolic process;cellular metabolic process;cellular process;cellular protein metabolic process;macromolecule metabolic process;metabolic process;primary metabolic process;protein folding;protein metabolic process	binding;heat shock protein binding;Hsp70 protein binding;protein binding	cell part;cytoplasmic part;endoplasmic reticulum;endoplasmic reticulum membrane;endoplasmic reticulum part;integral to membrane;intracellular membrane-bounded organelle;intracellular organelle;intracellular organelle part;intracellular part;intrinsic to membrane;membrane;membrane part;membrane-bounded organelle;organelle;organelle membrane;organelle part	cellular metabolic process;cellular process;macromolecule metabolic process;metabolic process;primary metabolic process;protein folding;protein metabolic process	cell part;endoplasmic reticulum;intracellular membrane-bounded organelle;intracellular organelle;membrane;organelle	NONE	DNAJB14|DNAJB12	Mitotic	Cdc2		1.789	0.94847	0.64718	0.43009	0.30961	0.43203	0.66878		1.789	0.94847	0.64718	0.43009	0.30961	0.43203	0.66878		1	4.46848e-24	2.7776	9.2373	5.5528	56.378	83.137	131.47	131.47	3	6	2	3	4
O13637S1031	O13637	S	1031	SPBC8D2.20c	sec31		COPII-coated vesicle component Sec31 (predicted)	ANRVVPLPPTASQRASAYEPPTVSVPSPSAL	_AS(ph)AYEPPTVSVPSPSALSPSVTPQLPPVSSR_	cellular component organization;cellular component organization or biogenesis;cellular membrane organization;cellular process;ER to Golgi vesicle-mediated transport;establishment of localization;establishment of localization in cell;establishment of protein localization;Golgi vesicle transport;intracellular protein transport;intracellular transport;membrane organization;nuclear envelope organizat…		cell part;COPII vesicle coat;cytoplasmic part;cytoplasmic vesicle part;cytosol;endoplasmic reticulum membrane;endoplasmic reticulum part;intracellular organelle part;intracellular part;macromolecular complex;membrane;membrane coat;membrane part;organelle membrane;organelle part;protein complex;vesicle coat	cellular component organization;cellular membrane organization;cellular process;establishment of localization;Golgi vesicle transport;membrane organization;protein transport;transport;vesicle-mediated transport	cell part;cytosol;macromolecular complex;membrane;protein complex	YDL195W	SEC31B|SEC31A				NaN	NaN	NaN	NaN	NaN	0.97177	NaN		NaN	NaN	NaN	NaN	NaN	NaN	NaN		0.228891	1.13173e-20	NaN	NaN	NaN	NaN	NaN	NaN	NaN	NaN	NaN	NaN	NaN	NaN
O13637S1042	O13637	S	1042	SPBC8D2.20c	sec31		COPII-coated vesicle component Sec31 (predicted)	SQRASAYEPPTVSVPSPSALSPSVTPQLPPV	_ASAYEPPTVSVPS(ph)PS(ph)ALSPSVTPQLPPVSSR_	cellular component organization;cellular component organization or biogenesis;cellular membrane organization;cellular process;ER to Golgi vesicle-mediated transport;establishment of localization;establishment of localization in cell;establishment of protein localization;Golgi vesicle transport;intracellular protein transport;intracellular transport;membrane organization;nuclear envelope organizat…		cell part;COPII vesicle coat;cytoplasmic part;cytoplasmic vesicle part;cytosol;endoplasmic reticulum membrane;endoplasmic reticulum part;intracellular organelle part;intracellular part;macromolecular complex;membrane;membrane coat;membrane part;organelle membrane;organelle part;protein complex;vesicle coat	cellular component organization;cellular membrane organization;cellular process;establishment of localization;Golgi vesicle transport;membrane organization;protein transport;transport;vesicle-mediated transport	cell part;cytosol;macromolecular complex;membrane;protein complex	YDL195W	SEC31B|SEC31A				0.80436	NaN	NaN	0.8859	NaN	NaN	NaN		0.80436	NaN	NaN	NaN	NaN	NaN	NaN		0.979929	7.3911e-42	NaN	NaN	NaN	NaN	NaN	NaN	NaN	2	NaN	NaN	1	NaN
O13637S1044	O13637	S	1044	SPBC8D2.20c	sec31		COPII-coated vesicle component Sec31 (predicted)	RASAYEPPTVSVPSPSALSPSVTPQLPPVSS	_ASAYEPPTVSVPSPS(ph)ALSPSVTPQLPPVSSR_	cellular component organization;cellular component organization or biogenesis;cellular membrane organization;cellular process;ER to Golgi vesicle-mediated transport;establishment of localization;establishment of localization in cell;establishment of protein localization;Golgi vesicle transport;intracellular protein transport;intracellular transport;membrane organization;nuclear envelope organizat…		cell part;COPII vesicle coat;cytoplasmic part;cytoplasmic vesicle part;cytosol;endoplasmic reticulum membrane;endoplasmic reticulum part;intracellular organelle part;intracellular part;macromolecular complex;membrane;membrane coat;membrane part;organelle membrane;organelle part;protein complex;vesicle coat	cellular component organization;cellular membrane organization;cellular process;establishment of localization;Golgi vesicle transport;membrane organization;protein transport;transport;vesicle-mediated transport	cell part;cytosol;macromolecular complex;membrane;protein complex	YDL195W	SEC31B|SEC31A				0.64659	NaN	NaN	0.8859	NaN	NaN	NaN		0.64659	NaN	NaN	NaN	NaN	NaN	NaN		0.957286	4.51965e-42	NaN	NaN	NaN	NaN	NaN	NaN	NaN	1	NaN	NaN	1	NaN
O13637S1047	O13637	S	1047	SPBC8D2.20c	sec31		COPII-coated vesicle component Sec31 (predicted)	AYEPPTVSVPSPSALSPSVTPQLPPVSSRLP	_ASAYEPPTVSVPSPSALS(ph)PSVTPQLPPVSSR_	cellular component organization;cellular component organization or biogenesis;cellular membrane organization;cellular process;ER to Golgi vesicle-mediated transport;establishment of localization;establishment of localization in cell;establishment of protein localization;Golgi vesicle transport;intracellular protein transport;intracellular transport;membrane organization;nuclear envelope organizat…		cell part;COPII vesicle coat;cytoplasmic part;cytoplasmic vesicle part;cytosol;endoplasmic reticulum membrane;endoplasmic reticulum part;intracellular organelle part;intracellular part;macromolecular complex;membrane;membrane coat;membrane part;organelle membrane;organelle part;protein complex;vesicle coat	cellular component organization;cellular membrane organization;cellular process;establishment of localization;Golgi vesicle transport;membrane organization;protein transport;transport;vesicle-mediated transport	cell part;cytosol;macromolecular complex;membrane;protein complex	YDL195W	SEC31B|SEC31A				0.73885	NaN	NaN	NaN	NaN	NaN	NaN		NaN	NaN	NaN	NaN	NaN	NaN	NaN		0.99524	1.26296e-32	NaN	NaN	NaN	NaN	NaN	NaN	NaN	3	NaN	NaN	NaN	NaN
O13637S516	O13637	S	516	SPBC8D2.20c	sec31		COPII-coated vesicle component Sec31 (predicted)	NELSKNANNENYDDDSSFYGKLAESVQEVSI	_NANNENYDDDS(ph)SFYGK_	cellular component organization;cellular component organization or biogenesis;cellular membrane organization;cellular process;ER to Golgi vesicle-mediated transport;establishment of localization;establishment of localization in cell;establishment of protein localization;Golgi vesicle transport;intracellular protein transport;intracellular transport;membrane organization;nuclear envelope organizat…		cell part;COPII vesicle coat;cytoplasmic part;cytoplasmic vesicle part;cytosol;endoplasmic reticulum membrane;endoplasmic reticulum part;intracellular organelle part;intracellular part;macromolecular complex;membrane;membrane coat;membrane part;organelle membrane;organelle part;protein complex;vesicle coat	cellular component organization;cellular membrane organization;cellular process;establishment of localization;Golgi vesicle transport;membrane organization;protein transport;transport;vesicle-mediated transport	cell part;cytosol;macromolecular complex;membrane;protein complex	YDL195W	SEC31B|SEC31A				NaN	NaN	NaN	1.5417	NaN	NaN	NaN		NaN	NaN	NaN	1.5417	NaN	NaN	NaN		0.727427	1.50621e-121	NaN	NaN	NaN	NaN	NaN	NaN	NaN	NaN	NaN	NaN	1	NaN
O13637S517	O13637	S	517	SPBC8D2.20c	sec31		COPII-coated vesicle component Sec31 (predicted)	ELSKNANNENYDDDSSFYGKLAESVQEVSIA	_NANNENYDDDSS(ph)FYGK_	cellular component organization;cellular component organization or biogenesis;cellular membrane organization;cellular process;ER to Golgi vesicle-mediated transport;establishment of localization;establishment of localization in cell;establishment of protein localization;Golgi vesicle transport;intracellular protein transport;intracellular transport;membrane organization;nuclear envelope organizat…		cell part;COPII vesicle coat;cytoplasmic part;cytoplasmic vesicle part;cytosol;endoplasmic reticulum membrane;endoplasmic reticulum part;intracellular organelle part;intracellular part;macromolecular complex;membrane;membrane coat;membrane part;organelle membrane;organelle part;protein complex;vesicle coat	cellular component organization;cellular membrane organization;cellular process;establishment of localization;Golgi vesicle transport;membrane organization;protein transport;transport;vesicle-mediated transport	cell part;cytosol;macromolecular complex;membrane;protein complex	YDL195W	SEC31B|SEC31A	Mitotic	Plo1		1.1369	1.2443	1.5549	1.4796	1.4377	1.2836	0.84273		1.1369	1.2443	1.5549	1.4796	1.4377	1.2836	0.84273		0.998899	8.12356e-216	NaN	NaN	NaN	0.31816	1.1925	NaN	NaN	1	1	1	1	2
O13637S525	O13637	S	525	SPBC8D2.20c	sec31		COPII-coated vesicle component Sec31 (predicted)	ENYDDDSSFYGKLAESVQEVSIADKKDAEIV	_LAES(ph)VQEVSIADKK_	cellular component organization;cellular component organization or biogenesis;cellular membrane organization;cellular process;ER to Golgi vesicle-mediated transport;establishment of localization;establishment of localization in cell;establishment of protein localization;Golgi vesicle transport;intracellular protein transport;intracellular transport;membrane organization;nuclear envelope organizat…		cell part;COPII vesicle coat;cytoplasmic part;cytoplasmic vesicle part;cytosol;endoplasmic reticulum membrane;endoplasmic reticulum part;intracellular organelle part;intracellular part;macromolecular complex;membrane;membrane coat;membrane part;organelle membrane;organelle part;protein complex;vesicle coat	cellular component organization;cellular membrane organization;cellular process;establishment of localization;Golgi vesicle transport;membrane organization;protein transport;transport;vesicle-mediated transport	cell part;cytosol;macromolecular complex;membrane;protein complex	YDL195W	SEC31B|SEC31A				1.0674	1.1293	1.1509	1.2717	1.3758	1.3979	1.3192		1.0674	1.1293	1.1509	1.2717	1.3758	1.3979	1.3192		1	1.67869e-26	9.5707	14.349	16.629	12.243	19.026	19.759	19.759	4	7	9	9	9
O13637S879	O13637	S	879	SPBC8D2.20c	sec31		COPII-coated vesicle component Sec31 (predicted)	DAPMLGQLPMRRAAPSMAPVRSPFPGASSAQ	_AAPS(ph)MAPVRSPFPGASSAQPAAMSR_	cellular component organization;cellular component organization or biogenesis;cellular membrane organization;cellular process;ER to Golgi vesicle-mediated transport;establishment of localization;establishment of localization in cell;establishment of protein localization;Golgi vesicle transport;intracellular protein transport;intracellular transport;membrane organization;nuclear envelope organizat…		cell part;COPII vesicle coat;cytoplasmic part;cytoplasmic vesicle part;cytosol;endoplasmic reticulum membrane;endoplasmic reticulum part;intracellular organelle part;intracellular part;macromolecular complex;membrane;membrane coat;membrane part;organelle membrane;organelle part;protein complex;vesicle coat	cellular component organization;cellular membrane organization;cellular process;establishment of localization;Golgi vesicle transport;membrane organization;protein transport;transport;vesicle-mediated transport	cell part;cytosol;macromolecular complex;membrane;protein complex	YDL195W	SEC31B|SEC31A				NaN	NaN	1.5251	NaN	NaN	NaN	NaN		NaN	NaN	NaN	NaN	NaN	NaN	NaN		0.499837	1.90539e-26	NaN	NaN	NaN	NaN	NaN	NaN	NaN	NaN	NaN	1	NaN	NaN
O13637S885	O13637	S	885	SPBC8D2.20c	sec31		COPII-coated vesicle component Sec31 (predicted)	QLPMRRAAPSMAPVRSPFPGASSAQPAAMSR	_AAPSMAPVRS(ph)PFPGASSAQPAAMS(ph)R_	cellular component organization;cellular component organization or biogenesis;cellular membrane organization;cellular process;ER to Golgi vesicle-mediated transport;establishment of localization;establishment of localization in cell;establishment of protein localization;Golgi vesicle transport;intracellular protein transport;intracellular transport;membrane organization;nuclear envelope organizat…		cell part;COPII vesicle coat;cytoplasmic part;cytoplasmic vesicle part;cytosol;endoplasmic reticulum membrane;endoplasmic reticulum part;intracellular organelle part;intracellular part;macromolecular complex;membrane;membrane coat;membrane part;organelle membrane;organelle part;protein complex;vesicle coat	cellular component organization;cellular membrane organization;cellular process;establishment of localization;Golgi vesicle transport;membrane organization;protein transport;transport;vesicle-mediated transport	cell part;cytosol;macromolecular complex;membrane;protein complex	YDL195W	SEC31B|SEC31A				0.92509	1.4011	0.95058	1.302	1.0811	2.2841	1.4288		0.92509	NaN	0.95058	1.302	1.0811	NaN	NaN		0.999578	1.90539e-26	21.879	NaN	26.853	29.309	NaN	8.6011	8.6011	3	3	1	2	3
O13637S899	O13637	S	899	SPBC8D2.20c	sec31		COPII-coated vesicle component Sec31 (predicted)	RSPFPGASSAQPAAMSRTSSVSTLPPPPPTA	_SPFPGASSAQPAAMS(ph)R_	cellular component organization;cellular component organization or biogenesis;cellular membrane organization;cellular process;ER to Golgi vesicle-mediated transport;establishment of localization;establishment of localization in cell;establishment of protein localization;Golgi vesicle transport;intracellular protein transport;intracellular transport;membrane organization;nuclear envelope organizat…		cell part;COPII vesicle coat;cytoplasmic part;cytoplasmic vesicle part;cytosol;endoplasmic reticulum membrane;endoplasmic reticulum part;intracellular organelle part;intracellular part;macromolecular complex;membrane;membrane coat;membrane part;organelle membrane;organelle part;protein complex;vesicle coat	cellular component organization;cellular membrane organization;cellular process;establishment of localization;Golgi vesicle transport;membrane organization;protein transport;transport;vesicle-mediated transport	cell part;cytosol;macromolecular complex;membrane;protein complex	YDL195W	SEC31B|SEC31A				0.8914	0.93467	1.0705	1.1704	1.2034	1.1301	1.1802		0.8914	0.93467	1.0705	1.1704	1.2034	1.1301	1.1802		1	4.3576e-184	4.2476	26.332	10.209	6.5346	10.505	12.696	12.696	5	9	15	14	14
O13637S905	O13637	S	905	SPBC8D2.20c	sec31		COPII-coated vesicle component Sec31 (predicted)	ASSAQPAAMSRTSSVSTLPPPPPTASMTASA	_T(ph)SSVS(ph)TLPPPPPTASMTASAPAIASPPPPK_	cellular component organization;cellular component organization or biogenesis;cellular membrane organization;cellular process;ER to Golgi vesicle-mediated transport;establishment of localization;establishment of localization in cell;establishment of protein localization;Golgi vesicle transport;intracellular protein transport;intracellular transport;membrane organization;nuclear envelope organizat…		cell part;COPII vesicle coat;cytoplasmic part;cytoplasmic vesicle part;cytosol;endoplasmic reticulum membrane;endoplasmic reticulum part;intracellular organelle part;intracellular part;macromolecular complex;membrane;membrane coat;membrane part;organelle membrane;organelle part;protein complex;vesicle coat	cellular component organization;cellular membrane organization;cellular process;establishment of localization;Golgi vesicle transport;membrane organization;protein transport;transport;vesicle-mediated transport	cell part;cytosol;macromolecular complex;membrane;protein complex	YDL195W	SEC31B|SEC31A				NaN	1.1051	NaN	1.1248	1.4833	0.89464	0.79993		NaN	NaN	NaN	1.1248	1.4833	0.89464	NaN		0.664581	2.48756e-14	NaN	NaN	13.001	42.784	NaN	NaN	NaN	NaN	1	NaN	2	3
O13637S919	O13637	S	919	SPBC8D2.20c	sec31		COPII-coated vesicle component Sec31 (predicted)	VSTLPPPPPTASMTASAPAIASPPPPKVGET	_TSSVSTLPPPPPTASMTAS(ph)APAIASPPPPK_	cellular component organization;cellular component organization or biogenesis;cellular membrane organization;cellular process;ER to Golgi vesicle-mediated transport;establishment of localization;establishment of localization in cell;establishment of protein localization;Golgi vesicle transport;intracellular protein transport;intracellular transport;membrane organization;nuclear envelope organizat…		cell part;COPII vesicle coat;cytoplasmic part;cytoplasmic vesicle part;cytosol;endoplasmic reticulum membrane;endoplasmic reticulum part;intracellular organelle part;intracellular part;macromolecular complex;membrane;membrane coat;membrane part;organelle membrane;organelle part;protein complex;vesicle coat	cellular component organization;cellular membrane organization;cellular process;establishment of localization;Golgi vesicle transport;membrane organization;protein transport;transport;vesicle-mediated transport	cell part;cytosol;macromolecular complex;membrane;protein complex	YDL195W	SEC31B|SEC31A				NaN	0.68173	0.67627	NaN	NaN	0.57328	NaN		NaN	0.68173	0.67627	NaN	NaN	0.57328	NaN		0.752157	1.36192e-06	NaN	NaN	NaN	NaN	NaN	NaN	NaN	NaN	1	1	NaN	NaN
O13637S925	O13637	S	925	SPBC8D2.20c	sec31		COPII-coated vesicle component Sec31 (predicted)	PPPTASMTASAPAIASPPPPKVGETYHPPTA	_TSSVSTLPPPPPTASMTASAPAIAS(ph)PPPPK_	cellular component organization;cellular component organization or biogenesis;cellular membrane organization;cellular process;ER to Golgi vesicle-mediated transport;establishment of localization;establishment of localization in cell;establishment of protein localization;Golgi vesicle transport;intracellular protein transport;intracellular transport;membrane organization;nuclear envelope organizat…		cell part;COPII vesicle coat;cytoplasmic part;cytoplasmic vesicle part;cytosol;endoplasmic reticulum membrane;endoplasmic reticulum part;intracellular organelle part;intracellular part;macromolecular complex;membrane;membrane coat;membrane part;organelle membrane;organelle part;protein complex;vesicle coat	cellular component organization;cellular membrane organization;cellular process;establishment of localization;Golgi vesicle transport;membrane organization;protein transport;transport;vesicle-mediated transport	cell part;cytosol;macromolecular complex;membrane;protein complex	YDL195W	SEC31B|SEC31A				0.70748	0.67442	0.68249	0.58092	0.56492	0.6088	0.50925		0.70748	0.67442	0.68249	0.58092	0.56492	0.6088	0.50925		0.999987	3.15184e-26	4.9889	NaN	1.6813	2.4496	1.8247	NaN	NaN	2	2	1	2	2
O13637S952	O13637	S	952	SPBC8D2.20c	sec31		COPII-coated vesicle component Sec31 (predicted)	PPTASGTRVPPVQQPSHPNPYTPVAPQSPVA	_VPPVQQPS(ph)HPNPYTPVAPQSPVAAASR_	cellular component organization;cellular component organization or biogenesis;cellular membrane organization;cellular process;ER to Golgi vesicle-mediated transport;establishment of localization;establishment of localization in cell;establishment of protein localization;Golgi vesicle transport;intracellular protein transport;intracellular transport;membrane organization;nuclear envelope organizat…		cell part;COPII vesicle coat;cytoplasmic part;cytoplasmic vesicle part;cytosol;endoplasmic reticulum membrane;endoplasmic reticulum part;intracellular organelle part;intracellular part;macromolecular complex;membrane;membrane coat;membrane part;organelle membrane;organelle part;protein complex;vesicle coat	cellular component organization;cellular membrane organization;cellular process;establishment of localization;Golgi vesicle transport;membrane organization;protein transport;transport;vesicle-mediated transport	cell part;cytosol;macromolecular complex;membrane;protein complex	YDL195W	SEC31B|SEC31A				0.85419	0.76086	1.0453	0.73643	NaN	1.1415	NaN		0.85419	0.76086	NaN	0.73643	NaN	NaN	NaN		0.999894	1.20356e-120	NaN	12.225	NaN	NaN	12.12	NaN	NaN	2	1	2	1	NaN
O13637S964	O13637	S	964	SPBC8D2.20c	sec31		COPII-coated vesicle component Sec31 (predicted)	QQPSHPNPYTPVAPQSPVAAASRISSSPNMP	_VPPVQQPSHPNPYTPVAPQS(ph)PVAAASR_	cellular component organization;cellular component organization or biogenesis;cellular membrane organization;cellular process;ER to Golgi vesicle-mediated transport;establishment of localization;establishment of localization in cell;establishment of protein localization;Golgi vesicle transport;intracellular protein transport;intracellular transport;membrane organization;nuclear envelope organizat…		cell part;COPII vesicle coat;cytoplasmic part;cytoplasmic vesicle part;cytosol;endoplasmic reticulum membrane;endoplasmic reticulum part;intracellular organelle part;intracellular part;macromolecular complex;membrane;membrane coat;membrane part;organelle membrane;organelle part;protein complex;vesicle coat	cellular component organization;cellular membrane organization;cellular process;establishment of localization;Golgi vesicle transport;membrane organization;protein transport;transport;vesicle-mediated transport	cell part;cytosol;macromolecular complex;membrane;protein complex	YDL195W	SEC31B|SEC31A				0.77754	0.79494	0.80414	0.74955	0.7438	0.7605	0.76279		0.77754	0.79494	0.80414	0.74955	0.7438	0.7605	0.76279		0.999951	5.49139e-128	1.7548	11.531	22.826	8.0183	3.525	6.2222	6.2222	7	3	9	9	11
O13637S973	O13637	S	973	SPBC8D2.20c	sec31		COPII-coated vesicle component Sec31 (predicted)	TPVAPQSPVAAASRISSSPNMPPSNPYTPIA	_IS(ph)SSPNMPPSNPYTPIAVASSTVNPAHTYKPHGGSQIVPPPK_	cellular component organization;cellular component organization or biogenesis;cellular membrane organization;cellular process;ER to Golgi vesicle-mediated transport;establishment of localization;establishment of localization in cell;establishment of protein localization;Golgi vesicle transport;intracellular protein transport;intracellular transport;membrane organization;nuclear envelope organizat…		cell part;COPII vesicle coat;cytoplasmic part;cytoplasmic vesicle part;cytosol;endoplasmic reticulum membrane;endoplasmic reticulum part;intracellular organelle part;intracellular part;macromolecular complex;membrane;membrane coat;membrane part;organelle membrane;organelle part;protein complex;vesicle coat	cellular component organization;cellular membrane organization;cellular process;establishment of localization;Golgi vesicle transport;membrane organization;protein transport;transport;vesicle-mediated transport	cell part;cytosol;macromolecular complex;membrane;protein complex	YDL195W	SEC31B|SEC31A				NaN	NaN	0.41945	NaN	0.33281	0.66336	0.81818		NaN	NaN	NaN	NaN	NaN	NaN	NaN		0.495986	7.44508e-11	NaN	42.481	NaN	89.726	NaN	NaN	NaN	NaN	NaN	5	NaN	2
O13637T499	O13637	T	499	SPBC8D2.20c	sec31		COPII-coated vesicle component Sec31 (predicted)	EDDSKVDESVAKDSTTPNELSKNANNENYDD	_DSTT(ph)PNELSK_	cellular component organization;cellular component organization or biogenesis;cellular membrane organization;cellular process;ER to Golgi vesicle-mediated transport;establishment of localization;establishment of localization in cell;establishment of protein localization;Golgi vesicle transport;intracellular protein transport;intracellular transport;membrane organization;nuclear envelope organizat…		cell part;COPII vesicle coat;cytoplasmic part;cytoplasmic vesicle part;cytosol;endoplasmic reticulum membrane;endoplasmic reticulum part;intracellular organelle part;intracellular part;macromolecular complex;membrane;membrane coat;membrane part;organelle membrane;organelle part;protein complex;vesicle coat	cellular component organization;cellular membrane organization;cellular process;establishment of localization;Golgi vesicle transport;membrane organization;protein transport;transport;vesicle-mediated transport	cell part;cytosol;macromolecular complex;membrane;protein complex	YDL195W	SEC31B|SEC31A				1.2133	1.0716	1.3615	0.88886	0.971	16.687	1.1728		1.2133	1.0716	1.3615	0.88886	0.971	16.687	1.1728		0.983536	0.00014958	16.6	8.5823	14.112	4.8059	NaN	17.193	17.193	1	2	2	4	2
O13637T901	O13637	T	901	SPBC8D2.20c	sec31		COPII-coated vesicle component Sec31 (predicted)	PFPGASSAQPAAMSRTSSVSTLPPPPPTASM	_T(ph)SSVSTLPPPPPTASMTASAPAIASPPPPK_	cellular component organization;cellular component organization or biogenesis;cellular membrane organization;cellular process;ER to Golgi vesicle-mediated transport;establishment of localization;establishment of localization in cell;establishment of protein localization;Golgi vesicle transport;intracellular protein transport;intracellular transport;membrane organization;nuclear envelope organizat…		cell part;COPII vesicle coat;cytoplasmic part;cytoplasmic vesicle part;cytosol;endoplasmic reticulum membrane;endoplasmic reticulum part;intracellular organelle part;intracellular part;macromolecular complex;membrane;membrane coat;membrane part;organelle membrane;organelle part;protein complex;vesicle coat	cellular component organization;cellular membrane organization;cellular process;establishment of localization;Golgi vesicle transport;membrane organization;protein transport;transport;vesicle-mediated transport	cell part;cytosol;macromolecular complex;membrane;protein complex	YDL195W	SEC31B|SEC31A				NaN	NaN	NaN	0.85257	NaN	NaN	NaN		NaN	NaN	NaN	0.85257	NaN	NaN	NaN		0.651119	1.08214e-10	NaN	NaN	NaN	NaN	NaN	NaN	NaN	NaN	NaN	NaN	1	NaN
O13637T906	O13637	T	906	SPBC8D2.20c	sec31		COPII-coated vesicle component Sec31 (predicted)	SSAQPAAMSRTSSVSTLPPPPPTASMTASAP	_TSSVS(ph)T(ph)LPPPPPTASMTASAPAIASPPPPK_	cellular component organization;cellular component organization or biogenesis;cellular membrane organization;cellular process;ER to Golgi vesicle-mediated transport;establishment of localization;establishment of localization in cell;establishment of protein localization;Golgi vesicle transport;intracellular protein transport;intracellular transport;membrane organization;nuclear envelope organizat…		cell part;COPII vesicle coat;cytoplasmic part;cytoplasmic vesicle part;cytosol;endoplasmic reticulum membrane;endoplasmic reticulum part;intracellular organelle part;intracellular part;macromolecular complex;membrane;membrane coat;membrane part;organelle membrane;organelle part;protein complex;vesicle coat	cellular component organization;cellular membrane organization;cellular process;establishment of localization;Golgi vesicle transport;membrane organization;protein transport;transport;vesicle-mediated transport	cell part;cytosol;macromolecular complex;membrane;protein complex	YDL195W	SEC31B|SEC31A				NaN	NaN	NaN	NaN	NaN	NaN	0.79993		NaN	NaN	NaN	NaN	NaN	NaN	NaN		0.554958	2.48756e-14	NaN	NaN	NaN	NaN	NaN	NaN	NaN	NaN	NaN	NaN	NaN	NaN
O13637T958	O13637	T	958	SPBC8D2.20c	sec31		COPII-coated vesicle component Sec31 (predicted)	TRVPPVQQPSHPNPYTPVAPQSPVAAASRIS	_VPPVQQPSHPNPYT(ph)PVAPQS(ph)PVAAASR_	cellular component organization;cellular component organization or biogenesis;cellular membrane organization;cellular process;ER to Golgi vesicle-mediated transport;establishment of localization;establishment of localization in cell;establishment of protein localization;Golgi vesicle transport;intracellular protein transport;intracellular transport;membrane organization;nuclear envelope organizat…		cell part;COPII vesicle coat;cytoplasmic part;cytoplasmic vesicle part;cytosol;endoplasmic reticulum membrane;endoplasmic reticulum part;intracellular organelle part;intracellular part;macromolecular complex;membrane;membrane coat;membrane part;organelle membrane;organelle part;protein complex;vesicle coat	cellular component organization;cellular membrane organization;cellular process;establishment of localization;Golgi vesicle transport;membrane organization;protein transport;transport;vesicle-mediated transport	cell part;cytosol;macromolecular complex;membrane;protein complex	YDL195W	SEC31B|SEC31A				0.8091	0.78086	0.77103	1.4524	0.71048	0.74079	0.91828		NaN	0.78086	0.77103	NaN	0.71048	0.74079	NaN		0.999178	1.21469e-80	2.71	NaN	6.8357	NaN	NaN	NaN	NaN	1	2	1	3	1
O13637Y957	O13637	Y	957	SPBC8D2.20c	sec31		COPII-coated vesicle component Sec31 (predicted)	GTRVPPVQQPSHPNPYTPVAPQSPVAAASRI	_VPPVQQPSHPNPY(ph)T(ph)PVAPQSPVAAASR_	cellular component organization;cellular component organization or biogenesis;cellular membrane organization;cellular process;ER to Golgi vesicle-mediated transport;establishment of localization;establishment of localization in cell;establishment of protein localization;Golgi vesicle transport;intracellular protein transport;intracellular transport;membrane organization;nuclear envelope organizat…		cell part;COPII vesicle coat;cytoplasmic part;cytoplasmic vesicle part;cytosol;endoplasmic reticulum membrane;endoplasmic reticulum part;intracellular organelle part;intracellular part;macromolecular complex;membrane;membrane coat;membrane part;organelle membrane;organelle part;protein complex;vesicle coat	cellular component organization;cellular membrane organization;cellular process;establishment of localization;Golgi vesicle transport;membrane organization;protein transport;transport;vesicle-mediated transport	cell part;cytosol;macromolecular complex;membrane;protein complex	YDL195W	SEC31B|SEC31A				NaN	0.84013	1.0453	1.4159	1.4282	1.1415	NaN		NaN	NaN	NaN	NaN	NaN	NaN	NaN		0.775825	1.38898e-26	NaN	12.225	NaN	NaN	12.12	NaN	NaN	NaN	1	2	1	1
O13648T210	O13648	T	210	SPBC8D2.10c	rmt3		type I ribosomal protein arginine N-methyltransferase Rmt3	KMNELTSQTTDQLSVTPKKADNDSYYFESYA	_MNELTSQTTDQLSVT(ph)PK_	cellular component biogenesis;cellular component biogenesis at cellular level;cellular component organization or biogenesis;cellular component organization or biogenesis at cellular level;cellular macromolecule metabolic process;cellular metabolic process;cellular process;cellular protein metabolic process;macromolecule metabolic process;macromolecule methylation;macromolecule modification;metabo…	arginine N-methyltransferase activity;binding;catalytic activity;cation binding;ion binding;metal ion binding;methyltransferase activity;N-methyltransferase activity;protein methyltransferase activity;protein-arginine N-methyltransferase activity;ribonucleoprotein binding;ribosome binding;S-adenosylmethionine-dependent methyltransferase activity;transferase activity;transferase activity, transfer…	cell part;cytoplasmic part;cytosol;intracellular non-membrane-bounded organelle;intracellular organelle;intracellular part;macromolecular complex;non-membrane-bounded organelle;organelle;ribonucleoprotein complex;ribosome	cellular metabolic process;cellular process;macromolecule metabolic process;macromolecule modification;metabolic process;one-carbon metabolic process;peptidyl-amino acid modification;primary metabolic process;protein alkylation;protein metabolic process;protein modification process;ribosome biogenesis;small molecule metabolic process	cell part;cytosol;intracellular non-membrane-bounded organelle;intracellular organelle;macromolecular complex;organelle;ribonucleoprotein complex;ribosome	NONE	PRMT3				0.95585	NaN	1.1203	0.6465	NaN	0.8785	1.1644		0.95585	NaN	NaN	0.6465	NaN	0.8785	1.1644		0.999993	2.97947e-20	NaN	NaN	NaN	NaN	30.171	NaN	NaN	2	NaN	1	1	NaN
O13651S993	O13651	S	993	SPBC8D2.06	irs1		cytoplasmic isoleucine-tRNA ligase Irs1 (predicted)	LAREVINRVQRLRKKSNLQVTDDVRMTYKIK	_KKS(ph)NLQVTDDVR_	amine metabolic process;amino acid activation;biological regulation;biosynthetic process;carboxylic acid metabolic process;cellular amine metabolic process;cellular amino acid metabolic process;cellular biosynthetic process;cellular ketone metabolic process;cellular macromolecule biosynthetic process;cellular macromolecule metabolic process;cellular metabolic process;cellular nitrogen compound me…	adenyl nucleotide binding;adenyl ribonucleotide binding;aminoacyl-tRNA editing activity;aminoacyl-tRNA ligase activity;ATP binding;binding;carboxylic ester hydrolase activity;catalytic activity;hydrolase activity;hydrolase activity, acting on ester bonds;isoleucine-tRNA ligase activity;ligase activity;ligase activity, forming aminoacyl-tRNA and related compounds;ligase activity, forming carbon-ox…	cell part;cytoplasmic part;cytosol;intracellular part	amine metabolic process;biological regulation;biosynthetic process;cellular amino acid metabolic process;cellular ketone metabolic process;cellular metabolic process;cellular nitrogen compound metabolic process;cellular process;cytoplasmic translation;macromolecule metabolic process;metabolic process;nitrogen compound metabolic process;nucleobase-containing compound metabolic process;organic acid…	cell part;cytosol	YBL076C	IARS				NaN	NaN	NaN	NaN	NaN	NaN	0.51531		NaN	NaN	NaN	NaN	NaN	NaN	0.51531		0.997544	0.000873085	NaN	NaN	NaN	NaN	NaN	39.826	39.826	NaN	NaN	NaN	NaN	NaN
O13657S302	O13657	S	302	SPBC27B12.12c			CorA family magnesium ion transmembrane transporter (predicted)	AVDCPHTTIPKPPYQSDTDLTELPTKSTAQF	_SCSAAVDCPHTTIPKPPYQS(ph)DTDLTELPTK_	response to chemical stimulus;response to inorganic substance;response to metal ion;response to nickel ion;response to stimulus	cation transmembrane transporter activity;divalent inorganic cation transmembrane transporter activity;inorganic cation transmembrane transporter activity;ion transmembrane transporter activity;magnesium ion transmembrane transporter activity;metal ion transmembrane transporter activity;substrate-specific transmembrane transporter activity;substrate-specific transporter activity;transmembrane tra…	cell part;cytoplasm;integral to membrane;integral to plasma membrane;intracellular part;intrinsic to membrane;intrinsic to plasma membrane;membrane part;plasma membrane part	response to chemical stimulus;response to stimulus	cell part;cytoplasm	YOL130W	NONE				NaN	NaN	0.66442	NaN	NaN	0.86877	1.1096		NaN	NaN	0.66442	NaN	NaN	0.86877	1.1096		0.700498	1.8702e-05	NaN	7.7253	NaN	NaN	7.6778	6.9947	6.9947	NaN	NaN	2	NaN	NaN
O13657S318	O13657	S	318	SPBC27B12.12c			CorA family magnesium ion transmembrane transporter (predicted)	DTDLTELPTKSTAQFSDETFTVQPRLKSTHS	_STAQFS(ph)DETFTVQPR_	response to chemical stimulus;response to inorganic substance;response to metal ion;response to nickel ion;response to stimulus	cation transmembrane transporter activity;divalent inorganic cation transmembrane transporter activity;inorganic cation transmembrane transporter activity;ion transmembrane transporter activity;magnesium ion transmembrane transporter activity;metal ion transmembrane transporter activity;substrate-specific transmembrane transporter activity;substrate-specific transporter activity;transmembrane tra…	cell part;cytoplasm;integral to membrane;integral to plasma membrane;intracellular part;intrinsic to membrane;intrinsic to plasma membrane;membrane part;plasma membrane part	response to chemical stimulus;response to stimulus	cell part;cytoplasm	YOL130W	NONE				NaN	1.049	0.69923	1.0559	1.0785	1.2134	NaN		NaN	1.049	0.69923	1.0559	1.0785	1.2134	NaN		0.968105	1.19199e-15	NaN	NaN	15.657	9.9678	NaN	NaN	NaN	NaN	1	1	2	2
O13657S330	O13657	S	330	SPBC27B12.12c			CorA family magnesium ion transmembrane transporter (predicted)	AQFSDETFTVQPRLKSTHSSIADNEDREVDS	_LKS(ph)THS(ph)S(ph)IADNEDR_	response to chemical stimulus;response to inorganic substance;response to metal ion;response to nickel ion;response to stimulus	cation transmembrane transporter activity;divalent inorganic cation transmembrane transporter activity;inorganic cation transmembrane transporter activity;ion transmembrane transporter activity;magnesium ion transmembrane transporter activity;metal ion transmembrane transporter activity;substrate-specific transmembrane transporter activity;substrate-specific transporter activity;transmembrane tra…	cell part;cytoplasm;integral to membrane;integral to plasma membrane;intracellular part;intrinsic to membrane;intrinsic to plasma membrane;membrane part;plasma membrane part	response to chemical stimulus;response to stimulus	cell part;cytoplasm	YOL130W	NONE				NaN	0.82595	NaN	0.95564	1.464	NaN	1.1922		NaN	NaN	NaN	NaN	NaN	NaN	NaN		0.999481	1.92846e-24	NaN	NaN	21.976	NaN	NaN	7.0605	7.0605	NaN	1	NaN	2	1
O13657S345	O13657	S	345	SPBC27B12.12c			CorA family magnesium ion transmembrane transporter (predicted)	STHSSIADNEDREVDSQVDENTRVVEEDVCF	_EVDS(ph)QVDENTR_	response to chemical stimulus;response to inorganic substance;response to metal ion;response to nickel ion;response to stimulus	cation transmembrane transporter activity;divalent inorganic cation transmembrane transporter activity;inorganic cation transmembrane transporter activity;ion transmembrane transporter activity;magnesium ion transmembrane transporter activity;metal ion transmembrane transporter activity;substrate-specific transmembrane transporter activity;substrate-specific transporter activity;transmembrane tra…	cell part;cytoplasm;integral to membrane;integral to plasma membrane;intracellular part;intrinsic to membrane;intrinsic to plasma membrane;membrane part;plasma membrane part	response to chemical stimulus;response to stimulus	cell part;cytoplasm	YOL130W	NONE				NaN	1.2089	0.8108	1.0342	1.1232	1.0552	0.94265		NaN	1.2089	0.8108	1.0342	1.1232	1.0552	0.94265		1	4.46048e-09	57.596	8.2272	5.815	5.4477	6.0771	7.9943	7.9943	NaN	4	3	3	2
O13657S449	O13657	S	449	SPBC27B12.12c			CorA family magnesium ion transmembrane transporter (predicted)	AEVPLRSSYYSGGRRSVTSMSDSPYRFSFFS	_S(ph)VTSMSDSPYR_	response to chemical stimulus;response to inorganic substance;response to metal ion;response to nickel ion;response to stimulus	cation transmembrane transporter activity;divalent inorganic cation transmembrane transporter activity;inorganic cation transmembrane transporter activity;ion transmembrane transporter activity;magnesium ion transmembrane transporter activity;metal ion transmembrane transporter activity;substrate-specific transmembrane transporter activity;substrate-specific transporter activity;transmembrane tra…	cell part;cytoplasm;integral to membrane;integral to plasma membrane;intracellular part;intrinsic to membrane;intrinsic to plasma membrane;membrane part;plasma membrane part	response to chemical stimulus;response to stimulus	cell part;cytoplasm	YOL130W	NONE				0.97611	1.0745	0.73061	NaN	NaN	0.92251	0.98462		NaN	NaN	NaN	NaN	NaN	NaN	0.98462		0.997252	0.000347955	NaN	NaN	NaN	NaN	NaN	NaN	NaN	1	1	1	NaN	NaN
O13657T331	O13657	T	331	SPBC27B12.12c			CorA family magnesium ion transmembrane transporter (predicted)	QFSDETFTVQPRLKSTHSSIADNEDREVDSQ	_LKS(ph)T(ph)HS(ph)SIADNEDR_	response to chemical stimulus;response to inorganic substance;response to metal ion;response to nickel ion;response to stimulus	cation transmembrane transporter activity;divalent inorganic cation transmembrane transporter activity;inorganic cation transmembrane transporter activity;ion transmembrane transporter activity;magnesium ion transmembrane transporter activity;metal ion transmembrane transporter activity;substrate-specific transmembrane transporter activity;substrate-specific transporter activity;transmembrane tra…	cell part;cytoplasm;integral to membrane;integral to plasma membrane;intracellular part;intrinsic to membrane;intrinsic to plasma membrane;membrane part;plasma membrane part	response to chemical stimulus;response to stimulus	cell part;cytoplasm	YOL130W	NONE				NaN	0.82595	NaN	0.95564	1.464	NaN	1.1922		NaN	NaN	NaN	NaN	NaN	NaN	NaN		0.997336	1.92846e-24	NaN	NaN	21.976	NaN	NaN	7.0605	7.0605	NaN	1	NaN	2	1
O13658S230	O13658	S	230	SPBC27B12.11c	pho7		transcription factor Pho7	AQAHHQDGAPLQRVCSAPDPPKTSMPPFGSA	_VCS(ph)APDPPK_		binding;cation binding;core promoter proximal region DNA binding;core promoter proximal region sequence-specific DNA binding;DNA binding;ion binding;metal ion binding;nucleic acid binding;nucleic acid binding transcription factor activity;regulatory region DNA binding;regulatory region nucleic acid binding;RNA polymerase II core promoter proximal region sequence-specific DNA binding;RNA polymeras…	cell part;cytoplasmic part;cytosol;intracellular membrane-bounded organelle;intracellular organelle;intracellular part;membrane-bounded organelle;nucleus;organelle		cell part;cytosol;intracellular membrane-bounded organelle;intracellular organelle;nucleus;organelle	NONE	NONE				0.8757	0.87933	0.85111	0.92072	0.95471	0.96192	1.0314		0.8757	0.87933	0.85111	0.92072	0.95471	0.96192	1.0314		1	2.46068e-06	5.3442	0.1734	6.0359	6.6317	5.4607	7.8221	7.8221	3	2	2	3	3
O13658S247	O13658	S	247	SPBC27B12.11c	pho7		transcription factor Pho7	PDPPKTSMPPFGSAGSPSPNRSLNVSNNTTP	_TSM(ox)PPFGSAGS(ph)PSPNR_		binding;cation binding;core promoter proximal region DNA binding;core promoter proximal region sequence-specific DNA binding;DNA binding;ion binding;metal ion binding;nucleic acid binding;nucleic acid binding transcription factor activity;regulatory region DNA binding;regulatory region nucleic acid binding;RNA polymerase II core promoter proximal region sequence-specific DNA binding;RNA polymeras…	cell part;cytoplasmic part;cytosol;intracellular membrane-bounded organelle;intracellular organelle;intracellular part;membrane-bounded organelle;nucleus;organelle		cell part;cytosol;intracellular membrane-bounded organelle;intracellular organelle;nucleus;organelle	NONE	NONE				NaN	0.82829	NaN	NaN	NaN	0.75601	NaN		NaN	0.82829	NaN	NaN	NaN	0.75601	NaN		0.936011	7.36598e-07	5.3892	NaN	NaN	NaN	16.815	NaN	NaN	NaN	2	NaN	NaN	NaN
O13658S257	O13658	S	257	SPBC27B12.11c	pho7		transcription factor Pho7	FGSAGSPSPNRSLNVSNNTTPPLSTVNKIIK	_SLNVS(ph)NNTTPPLSTVNK_		binding;cation binding;core promoter proximal region DNA binding;core promoter proximal region sequence-specific DNA binding;DNA binding;ion binding;metal ion binding;nucleic acid binding;nucleic acid binding transcription factor activity;regulatory region DNA binding;regulatory region nucleic acid binding;RNA polymerase II core promoter proximal region sequence-specific DNA binding;RNA polymeras…	cell part;cytoplasmic part;cytosol;intracellular membrane-bounded organelle;intracellular organelle;intracellular part;membrane-bounded organelle;nucleus;organelle		cell part;cytosol;intracellular membrane-bounded organelle;intracellular organelle;nucleus;organelle	NONE	NONE				NaN	NaN	NaN	1.0315	1.204	1.0762	0.80855		NaN	NaN	NaN	NaN	NaN	NaN	0.80855		0.785667	9.71495e-20	NaN	NaN	2.1158	6.0563	NaN	NaN	NaN	NaN	NaN	NaN	2	2
O13658S461	O13658	S	461	SPBC27B12.11c	pho7		transcription factor Pho7	SSAGSKPFNRKSRNRSFTNPVGMTEEHFLRE	_S(ph)FTNPVGMTEEHFLR_		binding;cation binding;core promoter proximal region DNA binding;core promoter proximal region sequence-specific DNA binding;DNA binding;ion binding;metal ion binding;nucleic acid binding;nucleic acid binding transcription factor activity;regulatory region DNA binding;regulatory region nucleic acid binding;RNA polymerase II core promoter proximal region sequence-specific DNA binding;RNA polymeras…	cell part;cytoplasmic part;cytosol;intracellular membrane-bounded organelle;intracellular organelle;intracellular part;membrane-bounded organelle;nucleus;organelle		cell part;cytosol;intracellular membrane-bounded organelle;intracellular organelle;nucleus;organelle	NONE	NONE				1.1014	1.1136	1.7325	1.727	1.4395	NaN	1.8565		1.1014	1.1136	1.7325	1.727	1.4395	NaN	1.8565		0.999561	2.34565e-50	0.57502	5.6849	44.625	16.677	NaN	1.2045	1.2045	3	2	3	5	3
O13658S639	O13658	S	639	SPBC27B12.11c	pho7		transcription factor Pho7	EDVPDHQPSWRGRIHSFSIATDSSQHVVERP	_IHS(ph)FSIATDSSQHVVERPCIHSLR_		binding;cation binding;core promoter proximal region DNA binding;core promoter proximal region sequence-specific DNA binding;DNA binding;ion binding;metal ion binding;nucleic acid binding;nucleic acid binding transcription factor activity;regulatory region DNA binding;regulatory region nucleic acid binding;RNA polymerase II core promoter proximal region sequence-specific DNA binding;RNA polymeras…	cell part;cytoplasmic part;cytosol;intracellular membrane-bounded organelle;intracellular organelle;intracellular part;membrane-bounded organelle;nucleus;organelle		cell part;cytosol;intracellular membrane-bounded organelle;intracellular organelle;nucleus;organelle	NONE	NONE				NaN	NaN	NaN	NaN	NaN	NaN	0.57488		NaN	NaN	NaN	NaN	NaN	NaN	0.57488		0.920553	7.6932e-08	NaN	NaN	NaN	NaN	NaN	NaN	NaN	NaN	NaN	NaN	NaN	NaN
O13658S641	O13658	S	641	SPBC27B12.11c	pho7		transcription factor Pho7	VPDHQPSWRGRIHSFSIATDSSQHVVERPCI	_IHSFS(ph)IATDSSQHVVERPCIHSLR_		binding;cation binding;core promoter proximal region DNA binding;core promoter proximal region sequence-specific DNA binding;DNA binding;ion binding;metal ion binding;nucleic acid binding;nucleic acid binding transcription factor activity;regulatory region DNA binding;regulatory region nucleic acid binding;RNA polymerase II core promoter proximal region sequence-specific DNA binding;RNA polymeras…	cell part;cytoplasmic part;cytosol;intracellular membrane-bounded organelle;intracellular organelle;intracellular part;membrane-bounded organelle;nucleus;organelle		cell part;cytosol;intracellular membrane-bounded organelle;intracellular organelle;nucleus;organelle	NONE	NONE				0.90133	NaN	NaN	NaN	NaN	NaN	NaN		0.90133	NaN	NaN	NaN	NaN	NaN	NaN		0.548233	4.04135e-181	NaN	NaN	NaN	NaN	NaN	NaN	NaN	1	NaN	NaN	NaN	NaN
O13658T260	O13658	T	260	SPBC27B12.11c	pho7		transcription factor Pho7	AGSPSPNRSLNVSNNTTPPLSTVNKIIKKPK	_SLNVSNNT(ph)TPPLSTVNK_		binding;cation binding;core promoter proximal region DNA binding;core promoter proximal region sequence-specific DNA binding;DNA binding;ion binding;metal ion binding;nucleic acid binding;nucleic acid binding transcription factor activity;regulatory region DNA binding;regulatory region nucleic acid binding;RNA polymerase II core promoter proximal region sequence-specific DNA binding;RNA polymeras…	cell part;cytoplasmic part;cytosol;intracellular membrane-bounded organelle;intracellular organelle;intracellular part;membrane-bounded organelle;nucleus;organelle		cell part;cytosol;intracellular membrane-bounded organelle;intracellular organelle;nucleus;organelle	NONE	NONE				NaN	NaN	NaN	1.0315	1.204	1.0762	1.0962		NaN	NaN	NaN	NaN	NaN	NaN	NaN		0.452861	9.71495e-20	NaN	NaN	2.1158	6.0563	NaN	NaN	NaN	NaN	NaN	NaN	2	2
O13658T261	O13658	T	261	SPBC27B12.11c	pho7		transcription factor Pho7	GSPSPNRSLNVSNNTTPPLSTVNKIIKKPKA	_SLNVSNNTT(ph)PPLSTVNK_		binding;cation binding;core promoter proximal region DNA binding;core promoter proximal region sequence-specific DNA binding;DNA binding;ion binding;metal ion binding;nucleic acid binding;nucleic acid binding transcription factor activity;regulatory region DNA binding;regulatory region nucleic acid binding;RNA polymerase II core promoter proximal region sequence-specific DNA binding;RNA polymeras…	cell part;cytoplasmic part;cytosol;intracellular membrane-bounded organelle;intracellular organelle;intracellular part;membrane-bounded organelle;nucleus;organelle		cell part;cytosol;intracellular membrane-bounded organelle;intracellular organelle;nucleus;organelle	NONE	NONE				1.0077	0.92601	0.89827	0.93476	0.9894	0.91872	0.82317		1.0077	0.92601	0.89827	0.93476	0.9894	0.91872	0.82317		0.999409	2.61253e-93	6.8767	4.554	6.7542	13.624	7.1097	8.9673	8.9673	2	4	3	5	4
O13658T463	O13658	T	463	SPBC27B12.11c	pho7		transcription factor Pho7	AGSKPFNRKSRNRSFTNPVGMTEEHFLREYA	_SFT(ph)NPVGM(ox)TEEHFLR_		binding;cation binding;core promoter proximal region DNA binding;core promoter proximal region sequence-specific DNA binding;DNA binding;ion binding;metal ion binding;nucleic acid binding;nucleic acid binding transcription factor activity;regulatory region DNA binding;regulatory region nucleic acid binding;RNA polymerase II core promoter proximal region sequence-specific DNA binding;RNA polymeras…	cell part;cytoplasmic part;cytosol;intracellular membrane-bounded organelle;intracellular organelle;intracellular part;membrane-bounded organelle;nucleus;organelle		cell part;cytosol;intracellular membrane-bounded organelle;intracellular organelle;nucleus;organelle	NONE	NONE				1.1108	1.0042	0.64816	0.36826	0.38286	0.41393	0.46795		1.1108	1.0042	0.64816	0.36826	0.38286	0.41393	0.46795		0.999778	5.11526e-76	15.422	60.653	40.344	63.004	82.702	71.691	71.691	10	8	7	4	6
O13665S500	O13665	S	500	SPBC27B12.04c	far11	csc2	SIP/FAR complex subunit, Far11/Csc2	SDAVLQRIQDNAVVDSPTEELSEQAARNRKS	_IQDNAVVDS(ph)PTEELSEQAAR_	cell cycle;cellular process		cell part;cytoplasmic part;fungal-type vacuole;intracellular membrane-bounded organelle;intracellular organelle;intracellular part;lytic vacuole;membrane-bounded organelle;organelle;storage vacuole;vacuole	cell cycle;cellular process	cell part;intracellular membrane-bounded organelle;intracellular organelle;organelle;vacuole	YNL127W	STRIP1|STRIP2		Cdc2		1.445	1.3609	0.82284	0.91607	0.76735	0.64895	0.2153		1.445	1.3609	0.82284	0.91607	0.76735	0.64895	0.2153		0.999927	7.20358e-137	14.404	4.7037	3.6761	11.936	13.427	12.156	12.156	3	5	3	3	2
O13672S11	O13672	S	11	SPBC29A3.04	rpl8	rpl701,rpl7a	60S ribosomal protein L7a/L8 (predicted)	_____MAPKSKKVAPSPFAQPKAAKTTKNPL	_VAPS(ph)PFAQPK_	biosynthetic process;cellular biosynthetic process;cellular component biogenesis;cellular component biogenesis at cellular level;cellular component organization or biogenesis;cellular component organization or biogenesis at cellular level;cellular macromolecule biosynthetic process;cellular macromolecule metabolic process;cellular metabolic process;cellular process;cellular protein metabolic proc…	structural constituent of ribosome;structural molecule activity	cell part;cytosolic large ribosomal subunit;intracellular organelle part;intracellular part;large ribosomal subunit;macromolecular complex;organelle part;ribonucleoprotein complex	biosynthetic process;cellular metabolic process;cellular process;cytoplasmic translation;macromolecule metabolic process;metabolic process;primary metabolic process;protein metabolic process;ribosome biogenesis;translation	cell part;macromolecular complex;ribonucleoprotein complex	YHL033C|YLL045C	RPL7A				0.7371	0.59622	0.40829	0.5342	0.59161	0.47261	0.40326		0.7371	0.59622	0.40829	0.5342	0.59161	0.47261	0.40326		1	0.000191493	2.3765	10.02	7.8912	9.6059	10.626	15.945	15.945	5	3	5	5	3
O13672S213	O13672	S	213	SPBC29A3.04	rpl8	rpl701,rpl7a	60S ribosomal protein L7a/L8 (predicted)	LAVTEVREEDKNELASIVSAVDANFSAKYDE	_NELAS(ph)IVSAVDANFSAK_	biosynthetic process;cellular biosynthetic process;cellular component biogenesis;cellular component biogenesis at cellular level;cellular component organization or biogenesis;cellular component organization or biogenesis at cellular level;cellular macromolecule biosynthetic process;cellular macromolecule metabolic process;cellular metabolic process;cellular process;cellular protein metabolic proc…	structural constituent of ribosome;structural molecule activity	cell part;cytosolic large ribosomal subunit;intracellular organelle part;intracellular part;large ribosomal subunit;macromolecular complex;organelle part;ribonucleoprotein complex	biosynthetic process;cellular metabolic process;cellular process;cytoplasmic translation;macromolecule metabolic process;metabolic process;primary metabolic process;protein metabolic process;ribosome biogenesis;translation	cell part;macromolecular complex;ribonucleoprotein complex	YHL033C|YLL045C	RPL7A				0.94801	NaN	3.2212	NaN	NaN	NaN	NaN		0.94801	NaN	3.2212	NaN	NaN	NaN	NaN		0.999997	5.06429e-51	NaN	NaN	NaN	NaN	NaN	NaN	NaN	2	NaN	1	NaN	NaN
O13672S216	O13672	S	216	SPBC29A3.04	rpl8	rpl701,rpl7a	60S ribosomal protein L7a/L8 (predicted)	TEVREEDKNELASIVSAVDANFSAKYDESRR	_NELASIVS(ph)AVDANFSAK_	biosynthetic process;cellular biosynthetic process;cellular component biogenesis;cellular component biogenesis at cellular level;cellular component organization or biogenesis;cellular component organization or biogenesis at cellular level;cellular macromolecule biosynthetic process;cellular macromolecule metabolic process;cellular metabolic process;cellular process;cellular protein metabolic proc…	structural constituent of ribosome;structural molecule activity	cell part;cytosolic large ribosomal subunit;intracellular organelle part;intracellular part;large ribosomal subunit;macromolecular complex;organelle part;ribonucleoprotein complex	biosynthetic process;cellular metabolic process;cellular process;cytoplasmic translation;macromolecule metabolic process;metabolic process;primary metabolic process;protein metabolic process;ribosome biogenesis;translation	cell part;macromolecular complex;ribonucleoprotein complex	YHL033C|YLL045C	RPL7A				1.1177	NaN	NaN	NaN	NaN	NaN	NaN		1.1177	NaN	NaN	NaN	NaN	NaN	NaN		0.999989	5.98132e-32	NaN	NaN	NaN	NaN	NaN	NaN	NaN	3	NaN	NaN	NaN	NaN
O13672S33	O13672	S	33	SPBC29A3.04	rpl8	rpl701,rpl7a	60S ribosomal protein L7a/L8 (predicted)	AAKTTKNPLFVSRPRSFGIGQDIQPKRDLSR	_S(ph)FGIGQDIQPK_	biosynthetic process;cellular biosynthetic process;cellular component biogenesis;cellular component biogenesis at cellular level;cellular component organization or biogenesis;cellular component organization or biogenesis at cellular level;cellular macromolecule biosynthetic process;cellular macromolecule metabolic process;cellular metabolic process;cellular process;cellular protein metabolic proc…	structural constituent of ribosome;structural molecule activity	cell part;cytosolic large ribosomal subunit;intracellular organelle part;intracellular part;large ribosomal subunit;macromolecular complex;organelle part;ribonucleoprotein complex	biosynthetic process;cellular metabolic process;cellular process;cytoplasmic translation;macromolecule metabolic process;metabolic process;primary metabolic process;protein metabolic process;ribosome biogenesis;translation	cell part;macromolecular complex;ribonucleoprotein complex	YHL033C|YLL045C	RPL7A				1.0644	0.48209	0.42608	0.77934	0.68301	0.7195	0.58358		1.0644	0.48209	0.42608	0.77934	0.68301	0.7195	0.58358		1	3.6547e-07	5.5281	23.744	13.839	22.749	NaN	NaN	NaN	2	3	3	3	2
O13679S257	O13679	S	257	SPCC737.05			peroxin Pex28/29 (predicted)	FILWSPQPPKMNRKSSHGSNLPL________	_KSS(ph)HGSNLPL_	cellular component organization;cellular component organization at cellular level;cellular component organization or biogenesis;cellular component organization or biogenesis at cellular level;cellular process;organelle organization;peroxisome organization		cell part;cytoplasmic part;endoplasmic reticulum;integral to membrane;intracellular membrane-bounded organelle;intracellular organelle;intracellular organelle part;intracellular part;intrinsic to membrane;membrane;membrane part;membrane-bounded organelle;microbody;microbody membrane;microbody part;organelle;organelle membrane;organelle part;peroxisomal membrane;peroxisomal part	cellular component organization;cellular process;organelle organization;peroxisome organization	cell part;endoplasmic reticulum;intracellular membrane-bounded organelle;intracellular organelle;membrane;microbody;organelle	YDR479C|YHR150W	NONE				1.0532	1.0864	0.83038	0.8152	0.84233	0.71925	1.007		1.0532	1.0864	0.83038	0.8152	0.84233	0.71925	1.007		0.989169	0.000120659	18.884	3.3609	4.9368	8.1579	1.2989	NaN	NaN	3	3	2	2	3
O13683S318	O13683	S	318	SPAC11E3.02c			C2 domain protein	EQHRKIMLSLIPLSSSPNHPIQPIGFPASRK	_IM(ox)LSLIPLSSS(ph)PNHPIQPIGFPASR_			cell division site;cell part;cell pole;cell tip;cytoplasmic part;cytosol;intracellular part		cell division site;cell part;cytosol	YOR296W	NONE				NaN	NaN	NaN	NaN	NaN	0.95674	NaN		NaN	NaN	NaN	NaN	NaN	0.95674	NaN		0.757307	5.3069e-24	NaN	NaN	NaN	NaN	NaN	NaN	NaN	NaN	NaN	NaN	NaN	NaN
O13684S37	O13684	S	37	SPAC11E3.03	csm1	pcs1	microtubule-site clamp monopolin complex subunit Csm1/Pcs1	SSKLIHKLPKQRTRISQGQMHSTQDFVNNED	_T(ph)RISQGQMHSTQDFVNNEDQDAYSVR_	attachment of spindle microtubules to chromosome;attachment of spindle microtubules to kinetochore;attachment of spindle microtubules to kinetochore involved in meiotic chromosome segregation;attachment of spindle microtubules to kinetochore involved in meiotic sister chromatid segregation;attachment of spindle microtubules to kinetochore involved in mitotic sister chromatid segregation;biologica…		cell part;chromosomal part;chromosome, centromeric core region;condensed chromosome kinetochore;condensed nuclear chromosome kinetochore;cytoplasmic part;cytosol;intracellular non-membrane-bounded organelle;intracellular organelle;intracellular organelle part;intracellular part;kinetochore;macromolecular complex;monopolin complex;non-membrane-bounded organelle;nuclear chromosome part;nuclear part…	biological regulation;cell division;cellular component organization;cellular process;cytoskeleton organization;organelle organization	cell part;cytosol;intracellular non-membrane-bounded organelle;intracellular organelle;kinetochore;macromolecular complex;nucleolus;organelle;protein complex	YCR086W	NONE				NaN	NaN	NaN	NaN	3.5306	NaN	NaN		NaN	NaN	NaN	NaN	3.5306	NaN	NaN		0.49999	1.59211e-06	NaN	NaN	NaN	NaN	NaN	NaN	NaN	NaN	NaN	NaN	NaN	1
O13684T34	O13684	T	34	SPAC11E3.03	csm1	pcs1	microtubule-site clamp monopolin complex subunit Csm1/Pcs1	KGKSSKLIHKLPKQRTRISQGQMHSTQDFVN	_T(ph)RISQGQMHSTQDFVNNEDQDAYSVR_	attachment of spindle microtubules to chromosome;attachment of spindle microtubules to kinetochore;attachment of spindle microtubules to kinetochore involved in meiotic chromosome segregation;attachment of spindle microtubules to kinetochore involved in meiotic sister chromatid segregation;attachment of spindle microtubules to kinetochore involved in mitotic sister chromatid segregation;biologica…		cell part;chromosomal part;chromosome, centromeric core region;condensed chromosome kinetochore;condensed nuclear chromosome kinetochore;cytoplasmic part;cytosol;intracellular non-membrane-bounded organelle;intracellular organelle;intracellular organelle part;intracellular part;kinetochore;macromolecular complex;monopolin complex;non-membrane-bounded organelle;nuclear chromosome part;nuclear part…	biological regulation;cell division;cellular component organization;cellular process;cytoskeleton organization;organelle organization	cell part;cytosol;intracellular non-membrane-bounded organelle;intracellular organelle;kinetochore;macromolecular complex;nucleolus;organelle;protein complex	YCR086W	NONE				NaN	NaN	NaN	NaN	3.5306	NaN	NaN		NaN	NaN	NaN	NaN	3.5306	NaN	NaN		0.49999	1.59211e-06	NaN	NaN	NaN	NaN	NaN	NaN	NaN	NaN	NaN	NaN	NaN	1
O13686S176	O13686	S	176	SPAC11E3.05	sea3		ubiquitin-protein ligase E3, coatamer related complex subunit Sea3 (predicted)	SSSSFDDGSYGSRRISFNSQGVSGRLRRNMD	_RIS(ph)FNSQGVSGR_		acid-amino acid ligase activity;binding;catalytic activity;cation binding;ion binding;ligase activity;ligase activity, forming carbon-nitrogen bonds;metal ion binding;small conjugating protein ligase activity;transition metal ion binding;ubiquitin-protein ligase activity;zinc ion binding	cell part;cytoplasmic part;fungal-type vacuole membrane;intracellular organelle part;intracellular part;macromolecular complex;membrane;organelle membrane;organelle part;protein complex;vacuolar membrane;vacuolar part		cell part;macromolecular complex;membrane;protein complex	YDR128W	WDR59				0.88653	0.66432	0.38789	0.19527	0.17536	0.30501	0.96681		0.88653	0.66432	0.38789	0.19527	0.17536	0.30501	0.96681		0.999998	2.7568e-194	6.7477	23.211	NaN	NaN	NaN	12.1	12.1	2	2	3	1	1
O13686S179	O13686	S	179	SPAC11E3.05	sea3		ubiquitin-protein ligase E3, coatamer related complex subunit Sea3 (predicted)	SFDDGSYGSRRISFNSQGVSGRLRRNMDSTV	_RISFNS(ph)QGVSGR_		acid-amino acid ligase activity;binding;catalytic activity;cation binding;ion binding;ligase activity;ligase activity, forming carbon-nitrogen bonds;metal ion binding;small conjugating protein ligase activity;transition metal ion binding;ubiquitin-protein ligase activity;zinc ion binding	cell part;cytoplasmic part;fungal-type vacuole membrane;intracellular organelle part;intracellular part;macromolecular complex;membrane;organelle membrane;organelle part;protein complex;vacuolar membrane;vacuolar part		cell part;macromolecular complex;membrane;protein complex	YDR128W	WDR59				NaN	0.80947	0.44222	0.37767	0.29543	0.34235	0.47501		NaN	0.80947	0.44222	0.37767	0.29543	0.34235	0.47501		0.991613	0.000894021	11.383	3.8986	12.36	3.8518	NaN	14.416	14.416	NaN	3	2	3	2
O13686S23	O13686	S	23	SPAC11E3.05	sea3		ubiquitin-protein ligase E3, coatamer related complex subunit Sea3 (predicted)	DSSRKSPPSDSVVKNSSPIDYEHSLKSLQDE	_NS(ph)SPIDYEHSLK_		acid-amino acid ligase activity;binding;catalytic activity;cation binding;ion binding;ligase activity;ligase activity, forming carbon-nitrogen bonds;metal ion binding;small conjugating protein ligase activity;transition metal ion binding;ubiquitin-protein ligase activity;zinc ion binding	cell part;cytoplasmic part;fungal-type vacuole membrane;intracellular organelle part;intracellular part;macromolecular complex;membrane;organelle membrane;organelle part;protein complex;vacuolar membrane;vacuolar part		cell part;macromolecular complex;membrane;protein complex	YDR128W	WDR59				NaN	1.0289	1.6587	1.117	0.92575	1.744	1.0753		NaN	1.0289	1.6587	1.117	0.92575	1.744	1.0753		0.640217	1.77242e-06	54.131	56.257	NaN	NaN	25.499	NaN	NaN	NaN	3	2	1	1
O13686S24	O13686	S	24	SPAC11E3.05	sea3		ubiquitin-protein ligase E3, coatamer related complex subunit Sea3 (predicted)	SSRKSPPSDSVVKNSSPIDYEHSLKSLQDER	_NSS(ph)PIDYEHSLK_		acid-amino acid ligase activity;binding;catalytic activity;cation binding;ion binding;ligase activity;ligase activity, forming carbon-nitrogen bonds;metal ion binding;small conjugating protein ligase activity;transition metal ion binding;ubiquitin-protein ligase activity;zinc ion binding	cell part;cytoplasmic part;fungal-type vacuole membrane;intracellular organelle part;intracellular part;macromolecular complex;membrane;organelle membrane;organelle part;protein complex;vacuolar membrane;vacuolar part		cell part;macromolecular complex;membrane;protein complex	YDR128W	WDR59				1.6146	1.035	0.88087	0.99192	1.0509	1.0173	1.2853		1.6146	1.035	0.88087	0.99192	1.0509	1.0173	1.2853		0.999875	2.8348e-05	37.071	5.272	7.1673	6.4832	33.602	42.368	42.368	2	3	2	2	2
O13687S2	O13687	S	2	SPAC11E3.07	vma4		V-type ATPase V1 subunit E (predicted)	______________MSLSDEQVQAEMHKMVS	_(ac)MS(ph)LS(ph)DEQVQAEMHKMVS(ph)FIKQEALEK_	ATP hydrolysis coupled proton transport;biological regulation;cation homeostasis;cation transport;cellular cation homeostasis;cellular chemical homeostasis;cellular homeostasis;cellular ion homeostasis;cellular monovalent inorganic cation homeostasis;cellular process;chemical homeostasis;energy coupled proton transport, against electrochemical gradient;establishment of localization;homeostatic pr…	active transmembrane transporter activity;adenyl nucleotide binding;adenyl ribonucleotide binding;ATP binding;ATPase activity;ATPase activity, coupled;ATPase activity, coupled to movement of substances;ATPase activity, coupled to transmembrane movement of ions;ATPase activity, coupled to transmembrane movement of substances;binding;catalytic activity;cation transmembrane transporter activity;cati…	cell part;cytoplasmic part;fungal-type vacuole membrane;intracellular organelle part;intracellular part;macromolecular complex;membrane;membrane part;organelle membrane;organelle part;protein complex;proton-transporting two-sector ATPase complex, catalytic domain;proton-transporting V-type ATPase, V1 domain;vacuolar membrane;vacuolar part;vacuolar proton-transporting V-type ATPase, V1 domain	biological regulation;cellular homeostasis;cellular ion homeostasis;cellular process;establishment of localization;homeostatic process;hydrogen transport;ion transport;transmembrane transport;transport	cell part;macromolecular complex;membrane;protein complex	YOR332W	ATP6V1E2|ATP6V1E1				1.0056	1.0845	1.2674	1.2372	1.0524	1.0578	1.0914		1.0056	1.0845	1.2674	1.2372	1.0524	1.0578	1.0914		1	1.20909e-102	4.1254	6.1286	32.978	7.1474	6.9451	14.052	14.052	7	5	5	8	4
O13687S4	O13687	S	4	SPAC11E3.07	vma4		V-type ATPase V1 subunit E (predicted)	____________MSLSDEQVQAEMHKMVSFI	_(ac)MS(ph)LS(ph)DEQVQAEMHKMVS(ph)FIKQEALEK_	ATP hydrolysis coupled proton transport;biological regulation;cation homeostasis;cation transport;cellular cation homeostasis;cellular chemical homeostasis;cellular homeostasis;cellular ion homeostasis;cellular monovalent inorganic cation homeostasis;cellular process;chemical homeostasis;energy coupled proton transport, against electrochemical gradient;establishment of localization;homeostatic pr…	active transmembrane transporter activity;adenyl nucleotide binding;adenyl ribonucleotide binding;ATP binding;ATPase activity;ATPase activity, coupled;ATPase activity, coupled to movement of substances;ATPase activity, coupled to transmembrane movement of ions;ATPase activity, coupled to transmembrane movement of substances;binding;catalytic activity;cation transmembrane transporter activity;cati…	cell part;cytoplasmic part;fungal-type vacuole membrane;intracellular organelle part;intracellular part;macromolecular complex;membrane;membrane part;organelle membrane;organelle part;protein complex;proton-transporting two-sector ATPase complex, catalytic domain;proton-transporting V-type ATPase, V1 domain;vacuolar membrane;vacuolar part;vacuolar proton-transporting V-type ATPase, V1 domain	biological regulation;cellular homeostasis;cellular ion homeostasis;cellular process;establishment of localization;homeostatic process;hydrogen transport;ion transport;transmembrane transport;transport	cell part;macromolecular complex;membrane;protein complex	YOR332W	ATP6V1E2|ATP6V1E1				1.0487	1.0125	1.1136	1.026	1.0195	0.34751	1.0825		1.0487	1.0125	1.1136	1.026	1.0195	0.34751	1.0825		1	4.46149e-15	1.8008	4.3454	NaN	1.7805	NaN	NaN	NaN	1	2	3	1	3
O13688S26	O13688	S	26	SPAC11E3.08c	nse6		Smc5-6 complex non-SMC subunit Nse6	PDLDNSSKLIDHILDSDDSEELDELPDISSL	_LIDHILDS(ph)DDS(ph)EELDELPDISSLVPSAR_	biological regulation;cellular macromolecule metabolic process;cellular metabolic process;cellular nitrogen compound metabolic process;cellular process;cellular response to stimulus;cellular response to stress;DNA metabolic process;DNA recombination;DNA repair;macromolecule metabolic process;maintenance of fidelity involved in DNA-dependent DNA replication;metabolic process;negative regulation of…		cell part;chromosomal part;cytoplasm;intracellular membrane-bounded organelle;intracellular organelle;intracellular organelle part;intracellular part;macromolecular complex;membrane-bounded organelle;nucleus;organelle;organelle part;protein complex;Smc5-Smc6 complex	biological regulation;cellular metabolic process;cellular nitrogen compound metabolic process;cellular process;DNA metabolic process;DNA recombination;DNA repair;macromolecule metabolic process;metabolic process;nitrogen compound metabolic process;nucleobase-containing compound metabolic process;primary metabolic process;regulation of DNA metabolic process;response to DNA damage stimulus;response…	cell part;cytoplasm;intracellular membrane-bounded organelle;intracellular organelle;macromolecular complex;nucleus;organelle;protein complex	YER038C	NONE				0.98402	NaN	NaN	NaN	NaN	NaN	NaN		NaN	NaN	NaN	NaN	NaN	NaN	NaN		1	2.32902e-15	NaN	NaN	NaN	NaN	NaN	NaN	NaN	2	NaN	NaN	NaN	NaN
O13688S29	O13688	S	29	SPAC11E3.08c	nse6		Smc5-6 complex non-SMC subunit Nse6	DNSSKLIDHILDSDDSEELDELPDISSLVPS	_LIDHILDS(ph)DDS(ph)EELDELPDISSLVPSAR_	biological regulation;cellular macromolecule metabolic process;cellular metabolic process;cellular nitrogen compound metabolic process;cellular process;cellular response to stimulus;cellular response to stress;DNA metabolic process;DNA recombination;DNA repair;macromolecule metabolic process;maintenance of fidelity involved in DNA-dependent DNA replication;metabolic process;negative regulation of…		cell part;chromosomal part;cytoplasm;intracellular membrane-bounded organelle;intracellular organelle;intracellular organelle part;intracellular part;macromolecular complex;membrane-bounded organelle;nucleus;organelle;organelle part;protein complex;Smc5-Smc6 complex	biological regulation;cellular metabolic process;cellular nitrogen compound metabolic process;cellular process;DNA metabolic process;DNA recombination;DNA repair;macromolecule metabolic process;metabolic process;nitrogen compound metabolic process;nucleobase-containing compound metabolic process;primary metabolic process;regulation of DNA metabolic process;response to DNA damage stimulus;response…	cell part;cytoplasm;intracellular membrane-bounded organelle;intracellular organelle;macromolecular complex;nucleus;organelle;protein complex	YER038C	NONE				0.98402	NaN	NaN	NaN	NaN	NaN	NaN		NaN	NaN	NaN	NaN	NaN	NaN	NaN		1	2.32902e-15	NaN	NaN	NaN	NaN	NaN	NaN	NaN	2	NaN	NaN	NaN	NaN
O13689S145	O13689	S	145	SPAC11E3.10			VanZ-like family protein	YGHVPTIADDLEMQASAAEEEEEGEEDVSKS	_YGHVPTIADDLEM(ox)QAS(ph)AAEEEEEGEEDVSK_			cell part;cytoplasmic part;Golgi apparatus;integral to membrane;intracellular membrane-bounded organelle;intracellular organelle;intracellular part;intrinsic to membrane;membrane part;membrane-bounded organelle;organelle		cell part;Golgi apparatus;intracellular membrane-bounded organelle;intracellular organelle;organelle	YJR112W-A	NONE				0.8733	0.98606	0.81139	1.0038	1.0375	0.98912	1.0204		0.8733	0.98606	0.81139	1.0038	1.0375	0.98912	1.0204		1	3.61899e-35	10.863	5.4515	8.4216	5.7195	18.956	10.23	10.23	3	9	3	3	3
O13690S23	O13690	S	23	SPAC11E3.11c	syt22		guanyl-nucleotide exchange factor Syt22	AYLKNGNSTPSNDKRSPSSLSQRSKTSTRSS	_RS(ph)PSSLSQR_	activation of bipolar cell growth;biological regulation;cellular process;establishment of localization;establishment of localization in cell;establishment of protein localization;intracellular protein transport;intracellular transport;positive regulation of biological process;positive regulation of bipolar cell growth;positive regulation of cell growth;positive regulation of cellular component or…	ARF guanyl-nucleotide exchange factor activity;binding;enzyme regulator activity;GTPase regulator activity;guanyl-nucleotide exchange factor activity;lipid binding;nucleoside-triphosphatase regulator activity;phospholipid binding;small GTPase regulator activity	cell cortex of cell tip;cell cortex part;cell part;cytoplasmic part;intracellular part	biological regulation;cellular process;establishment of localization;protein transport;transport;vesicle-mediated transport	cell part	YBL060W	PSD4|PSD3|PSD|PSD2				1.0673	NaN	NaN	NaN	NaN	NaN	NaN		1.0673	NaN	NaN	NaN	NaN	NaN	NaN		0.999985	1.58027e-08	NaN	NaN	NaN	NaN	NaN	NaN	NaN	3	NaN	NaN	NaN	NaN
O13690S25	O13690	S	25	SPAC11E3.11c	syt22		guanyl-nucleotide exchange factor Syt22	LKNGNSTPSNDKRSPSSLSQRSKTSTRSSKP	_RSPS(ph)SLS(ph)QR_	activation of bipolar cell growth;biological regulation;cellular process;establishment of localization;establishment of localization in cell;establishment of protein localization;intracellular protein transport;intracellular transport;positive regulation of biological process;positive regulation of bipolar cell growth;positive regulation of cell growth;positive regulation of cellular component or…	ARF guanyl-nucleotide exchange factor activity;binding;enzyme regulator activity;GTPase regulator activity;guanyl-nucleotide exchange factor activity;lipid binding;nucleoside-triphosphatase regulator activity;phospholipid binding;small GTPase regulator activity	cell cortex of cell tip;cell cortex part;cell part;cytoplasmic part;intracellular part	biological regulation;cellular process;establishment of localization;protein transport;transport;vesicle-mediated transport	cell part	YBL060W	PSD4|PSD3|PSD|PSD2				NaN	NaN	0.65778	0.7773	0.75504	0.98056	NaN		NaN	NaN	NaN	NaN	NaN	NaN	NaN		0.998212	9.6956e-06	NaN	NaN	10.444	25.42	10.447	NaN	NaN	NaN	NaN	1	3	3
O13690S28	O13690	S	28	SPAC11E3.11c	syt22		guanyl-nucleotide exchange factor Syt22	GNSTPSNDKRSPSSLSQRSKTSTRSSKPFLQ	_RSPS(ph)SLS(ph)QR_	activation of bipolar cell growth;biological regulation;cellular process;establishment of localization;establishment of localization in cell;establishment of protein localization;intracellular protein transport;intracellular transport;positive regulation of biological process;positive regulation of bipolar cell growth;positive regulation of cell growth;positive regulation of cellular component or…	ARF guanyl-nucleotide exchange factor activity;binding;enzyme regulator activity;GTPase regulator activity;guanyl-nucleotide exchange factor activity;lipid binding;nucleoside-triphosphatase regulator activity;phospholipid binding;small GTPase regulator activity	cell cortex of cell tip;cell cortex part;cell part;cytoplasmic part;intracellular part	biological regulation;cellular process;establishment of localization;protein transport;transport;vesicle-mediated transport	cell part	YBL060W	PSD4|PSD3|PSD|PSD2				NaN	NaN	0.65778	0.7773	0.75504	0.98056	NaN		NaN	NaN	NaN	NaN	NaN	NaN	NaN		0.982154	9.6956e-06	NaN	NaN	10.444	25.42	10.447	NaN	NaN	NaN	NaN	1	3	3
O13690S296	O13690	S	296	SPAC11E3.11c	syt22		guanyl-nucleotide exchange factor Syt22	SSNYLRDRRSINRQSSLSIPKSTSETTRKTL	_QSS(ph)LSIPK_	activation of bipolar cell growth;biological regulation;cellular process;establishment of localization;establishment of localization in cell;establishment of protein localization;intracellular protein transport;intracellular transport;positive regulation of biological process;positive regulation of bipolar cell growth;positive regulation of cell growth;positive regulation of cellular component or…	ARF guanyl-nucleotide exchange factor activity;binding;enzyme regulator activity;GTPase regulator activity;guanyl-nucleotide exchange factor activity;lipid binding;nucleoside-triphosphatase regulator activity;phospholipid binding;small GTPase regulator activity	cell cortex of cell tip;cell cortex part;cell part;cytoplasmic part;intracellular part	biological regulation;cellular process;establishment of localization;protein transport;transport;vesicle-mediated transport	cell part	YBL060W	PSD4|PSD3|PSD|PSD2				NaN	NaN	0.85975	1.3929	1.5646	1.3266	NaN		NaN	NaN	0.85975	1.3929	1.5646	1.3266	NaN		0.908101	0.00229736	NaN	NaN	3.0825	NaN	6.1989	NaN	NaN	NaN	NaN	1	2	1
O13690S507	O13690	S	507	SPAC11E3.11c	syt22		guanyl-nucleotide exchange factor Syt22	KSFASNESCNSPAIHSLHGNLSPGKSAELKK	_SFASNESCNSPAIHS(ph)LHGNLSPGK_	activation of bipolar cell growth;biological regulation;cellular process;establishment of localization;establishment of localization in cell;establishment of protein localization;intracellular protein transport;intracellular transport;positive regulation of biological process;positive regulation of bipolar cell growth;positive regulation of cell growth;positive regulation of cellular component or…	ARF guanyl-nucleotide exchange factor activity;binding;enzyme regulator activity;GTPase regulator activity;guanyl-nucleotide exchange factor activity;lipid binding;nucleoside-triphosphatase regulator activity;phospholipid binding;small GTPase regulator activity	cell cortex of cell tip;cell cortex part;cell part;cytoplasmic part;intracellular part	biological regulation;cellular process;establishment of localization;protein transport;transport;vesicle-mediated transport	cell part	YBL060W	PSD4|PSD3|PSD|PSD2				NaN	1.0216	NaN	NaN	NaN	0.48569	NaN		NaN	1.0216	NaN	NaN	NaN	0.48569	NaN		0.844655	0.000893037	NaN	NaN	NaN	NaN	4.412	NaN	NaN	NaN	1	NaN	NaN	NaN
O13690S513	O13690	S	513	SPAC11E3.11c	syt22		guanyl-nucleotide exchange factor Syt22	ESCNSPAIHSLHGNLSPGKSAELKKLHKRSL	_SFASNESCNSPAIHSLHGNLS(ph)PGK_	activation of bipolar cell growth;biological regulation;cellular process;establishment of localization;establishment of localization in cell;establishment of protein localization;intracellular protein transport;intracellular transport;positive regulation of biological process;positive regulation of bipolar cell growth;positive regulation of cell growth;positive regulation of cellular component or…	ARF guanyl-nucleotide exchange factor activity;binding;enzyme regulator activity;GTPase regulator activity;guanyl-nucleotide exchange factor activity;lipid binding;nucleoside-triphosphatase regulator activity;phospholipid binding;small GTPase regulator activity	cell cortex of cell tip;cell cortex part;cell part;cytoplasmic part;intracellular part	biological regulation;cellular process;establishment of localization;protein transport;transport;vesicle-mediated transport	cell part	YBL060W	PSD4|PSD3|PSD|PSD2	Mitotic			0.9269	1.1253	0.88608	0.95784	0.54461	0.49437	0.37592		0.9269	1.1253	0.88608	0.95784	0.54461	0.49437	0.37592		0.999144	8.56557e-18	25.534	17.848	20.32	7.6214	17.937	42.475	42.475	6	3	2	3	4
O13690S613	O13690	S	613	SPAC11E3.11c	syt22		guanyl-nucleotide exchange factor Syt22	LPMGTDELEKSMVRPSTAMYINRQNENAVSI	_SM(ox)VRPS(ph)TAMYINR_	activation of bipolar cell growth;biological regulation;cellular process;establishment of localization;establishment of localization in cell;establishment of protein localization;intracellular protein transport;intracellular transport;positive regulation of biological process;positive regulation of bipolar cell growth;positive regulation of cell growth;positive regulation of cellular component or…	ARF guanyl-nucleotide exchange factor activity;binding;enzyme regulator activity;GTPase regulator activity;guanyl-nucleotide exchange factor activity;lipid binding;nucleoside-triphosphatase regulator activity;phospholipid binding;small GTPase regulator activity	cell cortex of cell tip;cell cortex part;cell part;cytoplasmic part;intracellular part	biological regulation;cellular process;establishment of localization;protein transport;transport;vesicle-mediated transport	cell part	YBL060W	PSD4|PSD3|PSD|PSD2				0.83906	1.107	0.76115	0.83945	1.0898	0.8811	1.2447		0.83906	1.107	0.76115	0.83945	1.0898	0.8811	1.2447		0.871234	8.54907e-09	13.557	NaN	15.612	NaN	9.7928	NaN	NaN	1	2	1	4	1
O13690S645	O13690	S	645	SPAC11E3.11c	syt22		guanyl-nucleotide exchange factor Syt22	KSRDLQGTVNTKEIRSRSALSYQNDRPLATD	_S(ph)RS(ph)ALSYQNDRPLATDLPSVIYNHK_	activation of bipolar cell growth;biological regulation;cellular process;establishment of localization;establishment of localization in cell;establishment of protein localization;intracellular protein transport;intracellular transport;positive regulation of biological process;positive regulation of bipolar cell growth;positive regulation of cell growth;positive regulation of cellular component or…	ARF guanyl-nucleotide exchange factor activity;binding;enzyme regulator activity;GTPase regulator activity;guanyl-nucleotide exchange factor activity;lipid binding;nucleoside-triphosphatase regulator activity;phospholipid binding;small GTPase regulator activity	cell cortex of cell tip;cell cortex part;cell part;cytoplasmic part;intracellular part	biological regulation;cellular process;establishment of localization;protein transport;transport;vesicle-mediated transport	cell part	YBL060W	PSD4|PSD3|PSD|PSD2				NaN	NaN	NaN	NaN	NaN	NaN	1.1712		NaN	NaN	NaN	NaN	NaN	NaN	NaN		0.903763	5.57462e-05	NaN	NaN	NaN	NaN	NaN	13.958	13.958	NaN	NaN	NaN	NaN	NaN
O13690S647	O13690	S	647	SPAC11E3.11c	syt22		guanyl-nucleotide exchange factor Syt22	RDLQGTVNTKEIRSRSALSYQNDRPLATDLP	_S(ph)ALS(ph)YQNDRPLATDLPSVIYNHK_	activation of bipolar cell growth;biological regulation;cellular process;establishment of localization;establishment of localization in cell;establishment of protein localization;intracellular protein transport;intracellular transport;positive regulation of biological process;positive regulation of bipolar cell growth;positive regulation of cell growth;positive regulation of cellular component or…	ARF guanyl-nucleotide exchange factor activity;binding;enzyme regulator activity;GTPase regulator activity;guanyl-nucleotide exchange factor activity;lipid binding;nucleoside-triphosphatase regulator activity;phospholipid binding;small GTPase regulator activity	cell cortex of cell tip;cell cortex part;cell part;cytoplasmic part;intracellular part	biological regulation;cellular process;establishment of localization;protein transport;transport;vesicle-mediated transport	cell part	YBL060W	PSD4|PSD3|PSD|PSD2				1.6142	0.99868	0.81135	0.90691	0.7465	0.75445	0.78808		1.6142	0.99868	0.81135	0.90691	0.7465	0.75445	0.78808		0.999966	7.00998e-35	3.9513	NaN	NaN	5.6735	27.079	4.5958	4.5958	2	2	1	1	3
O13690S650	O13690	S	650	SPAC11E3.11c	syt22		guanyl-nucleotide exchange factor Syt22	QGTVNTKEIRSRSALSYQNDRPLATDLPSVI	_S(ph)ALS(ph)YQNDRPLATDLPSVIYNHK_	activation of bipolar cell growth;biological regulation;cellular process;establishment of localization;establishment of localization in cell;establishment of protein localization;intracellular protein transport;intracellular transport;positive regulation of biological process;positive regulation of bipolar cell growth;positive regulation of cell growth;positive regulation of cellular component or…	ARF guanyl-nucleotide exchange factor activity;binding;enzyme regulator activity;GTPase regulator activity;guanyl-nucleotide exchange factor activity;lipid binding;nucleoside-triphosphatase regulator activity;phospholipid binding;small GTPase regulator activity	cell cortex of cell tip;cell cortex part;cell part;cytoplasmic part;intracellular part	biological regulation;cellular process;establishment of localization;protein transport;transport;vesicle-mediated transport	cell part	YBL060W	PSD4|PSD3|PSD|PSD2				1.1061	1.0162	1.0706	1.0367	1.3234	1.2044	1.2979		NaN	NaN	NaN	1.0367	NaN	NaN	NaN		0.997246	6.21967e-31	5.3999	0.4382	NaN	12.203	NaN	15.388	15.388	1	2	2	1	2
O13690S91	O13690	S	91	SPAC11E3.11c	syt22		guanyl-nucleotide exchange factor Syt22	PSMRVKLFGKDKSKASMSTNDLPSHPRSQSV	_AS(ph)MSTNDLPSHPR_	activation of bipolar cell growth;biological regulation;cellular process;establishment of localization;establishment of localization in cell;establishment of protein localization;intracellular protein transport;intracellular transport;positive regulation of biological process;positive regulation of bipolar cell growth;positive regulation of cell growth;positive regulation of cellular component or…	ARF guanyl-nucleotide exchange factor activity;binding;enzyme regulator activity;GTPase regulator activity;guanyl-nucleotide exchange factor activity;lipid binding;nucleoside-triphosphatase regulator activity;phospholipid binding;small GTPase regulator activity	cell cortex of cell tip;cell cortex part;cell part;cytoplasmic part;intracellular part	biological regulation;cellular process;establishment of localization;protein transport;transport;vesicle-mediated transport	cell part	YBL060W	PSD4|PSD3|PSD|PSD2				0.92729	2.0459	1.1804	1.7803	2.0418	1.9226	1.8452		0.92729	NaN	NaN	NaN	NaN	NaN	NaN		0.993024	1.11138e-62	4.3873	11.543	3.6144	13.191	17.449	20.502	20.502	1	3	3	3	2
O13690S93	O13690	S	93	SPAC11E3.11c	syt22		guanyl-nucleotide exchange factor Syt22	MRVKLFGKDKSKASMSTNDLPSHPRSQSVMG	_ASMS(ph)TNDLPSHPR_	activation of bipolar cell growth;biological regulation;cellular process;establishment of localization;establishment of localization in cell;establishment of protein localization;intracellular protein transport;intracellular transport;positive regulation of biological process;positive regulation of bipolar cell growth;positive regulation of cell growth;positive regulation of cellular component or…	ARF guanyl-nucleotide exchange factor activity;binding;enzyme regulator activity;GTPase regulator activity;guanyl-nucleotide exchange factor activity;lipid binding;nucleoside-triphosphatase regulator activity;phospholipid binding;small GTPase regulator activity	cell cortex of cell tip;cell cortex part;cell part;cytoplasmic part;intracellular part	biological regulation;cellular process;establishment of localization;protein transport;transport;vesicle-mediated transport	cell part	YBL060W	PSD4|PSD3|PSD|PSD2				0.89676	0.92134	1.0571	1.192	1.2428	1.2903	1.3585		0.89676	0.92134	1.0571	1.192	1.2428	1.2903	1.3585		0.998637	5.32824e-15	7.8238	17.194	8.6501	7.7599	5.2497	14.971	14.971	1	7	4	5	6
O13690T614	O13690	T	614	SPAC11E3.11c	syt22		guanyl-nucleotide exchange factor Syt22	PMGTDELEKSMVRPSTAMYINRQNENAVSID	_SM(ox)VRPST(ph)AMYINR_	activation of bipolar cell growth;biological regulation;cellular process;establishment of localization;establishment of localization in cell;establishment of protein localization;intracellular protein transport;intracellular transport;positive regulation of biological process;positive regulation of bipolar cell growth;positive regulation of cell growth;positive regulation of cellular component or…	ARF guanyl-nucleotide exchange factor activity;binding;enzyme regulator activity;GTPase regulator activity;guanyl-nucleotide exchange factor activity;lipid binding;nucleoside-triphosphatase regulator activity;phospholipid binding;small GTPase regulator activity	cell cortex of cell tip;cell cortex part;cell part;cytoplasmic part;intracellular part	biological regulation;cellular process;establishment of localization;protein transport;transport;vesicle-mediated transport	cell part	YBL060W	PSD4|PSD3|PSD|PSD2				NaN	0.96515	0.76368	0.83945	0.83186	0.8811	0.73273		NaN	0.96515	0.76368	0.83945	0.83186	0.8811	0.73273		0.809923	8.54907e-09	25.587	14.059	13.737	11.377	9.7928	3.9208	3.9208	NaN	3	3	4	3
O13690T94	O13690	T	94	SPAC11E3.11c	syt22		guanyl-nucleotide exchange factor Syt22	RVKLFGKDKSKASMSTNDLPSHPRSQSVMGF	_SKASMST(ph)NDLPSHPR_	activation of bipolar cell growth;biological regulation;cellular process;establishment of localization;establishment of localization in cell;establishment of protein localization;intracellular protein transport;intracellular transport;positive regulation of biological process;positive regulation of bipolar cell growth;positive regulation of cell growth;positive regulation of cellular component or…	ARF guanyl-nucleotide exchange factor activity;binding;enzyme regulator activity;GTPase regulator activity;guanyl-nucleotide exchange factor activity;lipid binding;nucleoside-triphosphatase regulator activity;phospholipid binding;small GTPase regulator activity	cell cortex of cell tip;cell cortex part;cell part;cytoplasmic part;intracellular part	biological regulation;cellular process;establishment of localization;protein transport;transport;vesicle-mediated transport	cell part	YBL060W	PSD4|PSD3|PSD|PSD2				NaN	NaN	0.9109	1.3814	NaN	NaN	1.4443		NaN	NaN	0.9109	1.3814	NaN	NaN	1.4443		0.898923	4.64143e-13	NaN	15.073	27.76	NaN	NaN	61.805	61.805	NaN	NaN	3	2	NaN
O13690Y651	O13690	Y	651	SPAC11E3.11c	syt22		guanyl-nucleotide exchange factor Syt22	GTVNTKEIRSRSALSYQNDRPLATDLPSVIY	_S(ph)ALSY(ph)QNDRPLATDLPSVIYNHK_	activation of bipolar cell growth;biological regulation;cellular process;establishment of localization;establishment of localization in cell;establishment of protein localization;intracellular protein transport;intracellular transport;positive regulation of biological process;positive regulation of bipolar cell growth;positive regulation of cell growth;positive regulation of cellular component or…	ARF guanyl-nucleotide exchange factor activity;binding;enzyme regulator activity;GTPase regulator activity;guanyl-nucleotide exchange factor activity;lipid binding;nucleoside-triphosphatase regulator activity;phospholipid binding;small GTPase regulator activity	cell cortex of cell tip;cell cortex part;cell part;cytoplasmic part;intracellular part	biological regulation;cellular process;establishment of localization;protein transport;transport;vesicle-mediated transport	cell part	YBL060W	PSD4|PSD3|PSD|PSD2				NaN	1.0824	NaN	NaN	NaN	1.6102	0.78698		NaN	NaN	NaN	NaN	NaN	NaN	0.78698		0.921269	7.82711e-06	NaN	NaN	NaN	NaN	NaN	NaN	NaN	NaN	1	NaN	NaN	NaN
O13695S295	O13695	S	295	SPAC11G7.01			serine-rich Schizosaccharomyces specific protein	RMQEVEEYGFNPNQPSNFRSPNRAPSTNNRY	_MQEVEEYGFNPNQPS(ph)NFRSPNR_			cell part;cell surface;integral to membrane;intrinsic to membrane;membrane part		cell part;cell surface	NONE	NONE	Mitotic			0.89196	0.65271	0.52308	0.27892	0.18892	0.22688	0.081903		0.89196	0.65271	0.52308	0.27892	0.18892	0.22688	0.081903		0.994531	6.48091e-24	NaN	2.3421	NaN	17.91	35.877	NaN	NaN	2	1	2	1	2
O13695S299	O13695	S	299	SPAC11G7.01			serine-rich Schizosaccharomyces specific protein	VEEYGFNPNQPSNFRSPNRAPSTNNRYRGWN	_S(ph)PNRAPSTNNR_			cell part;cell surface;integral to membrane;intrinsic to membrane;membrane part		cell part;cell surface	NONE	NONE	Mitotic	Cdc2		0.90538	0.80671	0.59367	0.32468	0.23865	0.18115	0.17478		0.90538	0.80671	0.59367	0.32468	0.23865	0.18115	0.17478		0.999834	6.38258e-24	12.498	13.743	NaN	29.75	50.854	NaN	NaN	3	5	2	1	2
O13695S305	O13695	S	305	SPAC11G7.01			serine-rich Schizosaccharomyces specific protein	NPNQPSNFRSPNRAPSTNNRYRGWNGSPTPA	_SPNRAPS(ph)TNNR_			cell part;cell surface;integral to membrane;intrinsic to membrane;membrane part		cell part;cell surface	NONE	NONE				0.99006	0.86058	0.89319	0.97458	0.95901	0.88414	0.9112		0.99006	0.86058	0.89319	0.97458	0.95901	0.88414	0.9112		0.993334	9.30727e-86	12.302	10.04	9.5036	6.63	3.3479	3.7329	3.7329	3	4	2	3	2
O13695S316	O13695	S	316	SPAC11G7.01			serine-rich Schizosaccharomyces specific protein	NRAPSTNNRYRGWNGSPTPAAGNNTNGRPVA	_GWNGS(ph)PTPAAGNNTNGRPVAPR_			cell part;cell surface;integral to membrane;intrinsic to membrane;membrane part		cell part;cell surface	NONE	NONE				NaN	0.95258	0.81657	1.0947	0.93469	1.0404	0.71838		NaN	0.95258	0.81657	1.0947	0.93469	1.0404	0.71838		0.999199	0.000194956	10.696	9.6937	13.854	6.119	19.182	NaN	NaN	NaN	3	3	3	3
O13695S491	O13695	S	491	SPAC11G7.01			serine-rich Schizosaccharomyces specific protein	AGESSYGSRAALSSRSQSNLLSPTSTGASNQ	_S(ph)QSNLLSPTSTGASNQPNYSPFADNPSSSNVSIPR_			cell part;cell surface;integral to membrane;intrinsic to membrane;membrane part		cell part;cell surface	NONE	NONE				NaN	1.0722	NaN	1.2431	1.2583	NaN	NaN		NaN	1.0722	NaN	NaN	NaN	NaN	NaN		0.707843	3.0054e-05	NaN	NaN	NaN	22.572	NaN	NaN	NaN	NaN	1	NaN	1	3
O13695T306	O13695	T	306	SPAC11G7.01			serine-rich Schizosaccharomyces specific protein	PNQPSNFRSPNRAPSTNNRYRGWNGSPTPAA	_MQEVEEYGFNPNQPSNFRS(ph)PNRAPST(ph)NNR_			cell part;cell surface;integral to membrane;intrinsic to membrane;membrane part		cell part;cell surface	NONE	NONE				1.1222	0.54857	0.73206	0.54584	0.91289	0.41506	0.76424		1.1222	NaN	0.73206	0.54584	0.91289	0.41506	0.76424		0.86821	0.000230794	NaN	19.71	68.603	NaN	97.277	NaN	NaN	1	1	2	2	1
O13695Y287	O13695	Y	287	SPAC11G7.01			serine-rich Schizosaccharomyces specific protein	RSKRIKAERMQEVEEYGFNPNQPSNFRSPNR	_MQEVEEY(ph)GFNPNQPSNFRSPNR_			cell part;cell surface;integral to membrane;intrinsic to membrane;membrane part		cell part;cell surface	NONE	NONE				0.9325	NaN	NaN	0.28461	0.19026	NaN	0.12866		0.9325	NaN	NaN	0.28461	0.19026	NaN	0.12866		0.921746	0.000180761	NaN	NaN	NaN	NaN	NaN	NaN	NaN	1	NaN	NaN	1	1
O13703S278	O13703	S	278	SPAC13F5.04c	vta1	new6,SPAC13F5.08,vts1	Vps20 associated protein Vta1 (predicted)	DPTRSTRSSSHIQSLSPESKQTSDGHRPPSP	_SSSHIQSLS(ph)PESK_	cellular process;endosome transport;endosome transport via multivesicular body sorting pathway;establishment of localization;establishment of localization in cell;establishment of protein localization;intracellular transport;late endosome to vacuole transport;late endosome to vacuole transport via multivesicular body sorting pathway;lipid transport;organic substance transport;protein transport;tr…		cell part;cytoplasmic part;endosomal part;endosome;endosome membrane;intracellular membrane-bounded organelle;intracellular organelle;intracellular organelle part;intracellular part;late endosome;membrane;membrane-bounded organelle;multivesicular body;organelle;organelle membrane;organelle part	cellular process;endosome transport;establishment of localization;lipid transport;protein transport;transport;vacuolar transport;vesicle-mediated transport	cell part;endosome;intracellular membrane-bounded organelle;intracellular organelle;membrane;organelle	YLR181C	VTA1				1.045	1.0708	1.1338	1.086	1.0124	0.97766	0.9634		1.045	1.0708	1.1338	1.086	1.0124	0.97766	0.9634		0.999973	1.57618e-26	10.97	50.18	NaN	5.643	4.0901	8.2706	8.2706	6	5	4	1	4
O13703S281	O13703	S	281	SPAC13F5.04c	vta1	new6,SPAC13F5.08,vts1	Vps20 associated protein Vta1 (predicted)	RSTRSSSHIQSLSPESKQTSDGHRPPSPTSI	_SSSHIQSLSPES(ph)K_	cellular process;endosome transport;endosome transport via multivesicular body sorting pathway;establishment of localization;establishment of localization in cell;establishment of protein localization;intracellular transport;late endosome to vacuole transport;late endosome to vacuole transport via multivesicular body sorting pathway;lipid transport;organic substance transport;protein transport;tr…		cell part;cytoplasmic part;endosomal part;endosome;endosome membrane;intracellular membrane-bounded organelle;intracellular organelle;intracellular organelle part;intracellular part;late endosome;membrane;membrane-bounded organelle;multivesicular body;organelle;organelle membrane;organelle part	cellular process;endosome transport;establishment of localization;lipid transport;protein transport;transport;vacuolar transport;vesicle-mediated transport	cell part;endosome;intracellular membrane-bounded organelle;intracellular organelle;membrane;organelle	YLR181C	VTA1				NaN	NaN	NaN	1.0035	NaN	NaN	NaN		NaN	NaN	NaN	1.0035	NaN	NaN	NaN		0.879611	0.000933674	NaN	NaN	NaN	NaN	NaN	NaN	NaN	NaN	NaN	NaN	1	NaN
O13703S292	O13703	S	292	SPAC13F5.04c	vta1	new6,SPAC13F5.08,vts1	Vps20 associated protein Vta1 (predicted)	LSPESKQTSDGHRPPSPTSITTTSTSIDPSV	_QTSDGHRPPS(ph)PTSITTTSTSIDPSVAFSSK_	cellular process;endosome transport;endosome transport via multivesicular body sorting pathway;establishment of localization;establishment of localization in cell;establishment of protein localization;intracellular transport;late endosome to vacuole transport;late endosome to vacuole transport via multivesicular body sorting pathway;lipid transport;organic substance transport;protein transport;tr…		cell part;cytoplasmic part;endosomal part;endosome;endosome membrane;intracellular membrane-bounded organelle;intracellular organelle;intracellular organelle part;intracellular part;late endosome;membrane;membrane-bounded organelle;multivesicular body;organelle;organelle membrane;organelle part	cellular process;endosome transport;establishment of localization;lipid transport;protein transport;transport;vacuolar transport;vesicle-mediated transport	cell part;endosome;intracellular membrane-bounded organelle;intracellular organelle;membrane;organelle	YLR181C	VTA1				NaN	NaN	0.92245	0.86896	NaN	1.0982	NaN		NaN	NaN	0.92245	0.86896	NaN	1.0982	NaN		0.734373	5.61323e-10	NaN	0.87506	7.4903	NaN	NaN	NaN	NaN	NaN	NaN	2	2	NaN
O13706S102	O13706	S	102	SPAC13F5.07c	hpz2		zf PARP type zinc finger protein Hpz2	EWIDKVVDAINEGHVSESDERESRKLGEKMN	_VVDAINEGHVS(ph)ESDER_	cellular process;cellular response to chemical stimulus;cellular response to oxidative stress;cellular response to stimulus;cellular response to stress;response to chemical stimulus;response to oxidative stress;response to stimulus;response to stress	binding;cation binding;DNA binding;ion binding;metal ion binding;nucleic acid binding;transition metal ion binding;zinc ion binding	cell part;cytoplasmic part;cytosol;intracellular membrane-bounded organelle;intracellular organelle;intracellular part;membrane-bounded organelle;nucleus;organelle	cellular process;response to chemical stimulus;response to oxidative stress;response to stimulus;response to stress	cell part;cytosol;intracellular membrane-bounded organelle;intracellular organelle;nucleus;organelle	NONE	NONE				NaN	NaN	NaN	NaN	0.32144	0.79355	NaN		NaN	NaN	NaN	NaN	0.32144	0.79355	NaN		0.64517	0.00410024	NaN	NaN	NaN	100.47	NaN	NaN	NaN	NaN	NaN	NaN	NaN	2
O13706S104	O13706	S	104	SPAC13F5.07c	hpz2		zf PARP type zinc finger protein Hpz2	IDKVVDAINEGHVSESDERESRKLGEKMNVN	_VVDAINEGHVSES(ph)DER_	cellular process;cellular response to chemical stimulus;cellular response to oxidative stress;cellular response to stimulus;cellular response to stress;response to chemical stimulus;response to oxidative stress;response to stimulus;response to stress	binding;cation binding;DNA binding;ion binding;metal ion binding;nucleic acid binding;transition metal ion binding;zinc ion binding	cell part;cytoplasmic part;cytosol;intracellular membrane-bounded organelle;intracellular organelle;intracellular part;membrane-bounded organelle;nucleus;organelle	cellular process;response to chemical stimulus;response to oxidative stress;response to stimulus;response to stress	cell part;cytosol;intracellular membrane-bounded organelle;intracellular organelle;nucleus;organelle	NONE	NONE				NaN	0.75873	NaN	NaN	0.70201	0.58731	0.58689		NaN	0.75873	NaN	NaN	0.70201	0.58731	0.58689		0.839624	0.000462668	NaN	NaN	NaN	21.899	6.3518	8.1741	8.1741	NaN	1	NaN	NaN	2
O13709S56	O13709	S	56	SPAC14C4.01c		SPAC19D5.08c	DUF1770 family protein	QRSGIRSAHGDSGYASSPLRMEHLSSSTIII	_SAHGDSGYAS(ph)SPLR_	cellular process;cellular response to stimulus;cellular response to stress;response to stimulus;response to stress		cell part;cytoplasmic part;intracellular membrane-bounded organelle;intracellular organelle;intracellular part;membrane-bounded organelle;mitochondrion;organelle	cellular process;response to stimulus;response to stress	cell part;intracellular membrane-bounded organelle;intracellular organelle;mitochondrion;organelle	NONE	NONE				NaN	NaN	NaN	1.126	1.1583	1.132	NaN		NaN	NaN	NaN	1.126	1.1583	1.132	NaN		0.692454	3.83635e-10	NaN	NaN	NaN	NaN	NaN	NaN	NaN	NaN	NaN	NaN	1	1
O13709S57	O13709	S	57	SPAC14C4.01c		SPAC19D5.08c	DUF1770 family protein	RSGIRSAHGDSGYASSPLRMEHLSSSTIIIN	_SAHGDSGYASS(ph)PLR_	cellular process;cellular response to stimulus;cellular response to stress;response to stimulus;response to stress		cell part;cytoplasmic part;intracellular membrane-bounded organelle;intracellular organelle;intracellular part;membrane-bounded organelle;mitochondrion;organelle	cellular process;response to stimulus;response to stress	cell part;intracellular membrane-bounded organelle;intracellular organelle;mitochondrion;organelle	NONE	NONE	Mitotic			NaN	1.1744	0.92854	0.92952	1.473	0.93401	0.84713		NaN	1.1744	0.92854	0.92952	1.473	0.93401	0.84713		0.998551	1.34718e-09	10.668	12.824	8.8854	14.193	4.0679	9.0574	9.0574	NaN	6	5	4	3
O13712S312	O13712	S	312	SPAC14C4.05c	man1	heh2,mug61	LEM domain protein Man1, Sad1 interacting factor	KNFQQSSDSYLKSNKSFDQLNNLVGLSTGNS	_S(ph)FDQLNNLVGLSTGNSENFTPENNSFSWTHPK_	attachment of telomeres to nuclear envelope;cell cycle process;cellular component organization;cellular component organization at cellular level;cellular component organization or biogenesis;cellular component organization or biogenesis at cellular level;cellular membrane organization;cellular process;chromosome organization;chromosome segregation;membrane organization;mitotic sister chromatid se…	adenyl nucleotide binding;adenyl ribonucleotide binding;ATP binding;binding;nucleotide binding;purine nucleotide binding;purine ribonucleoside triphosphate binding;purine ribonucleotide binding;ribonucleotide binding	cell part;cytoplasmic part;endoplasmic reticulum;endoplasmic reticulum membrane;endoplasmic reticulum part;integral to membrane;integral to nuclear inner membrane;integral to organelle membrane;intracellular membrane-bounded organelle;intracellular organelle;intracellular organelle part;intracellular part;intrinsic to membrane;intrinsic to nuclear inner membrane;intrinsic to organelle membrane;me…	cellular component organization;cellular membrane organization;cellular process;chromosome organization;chromosome segregation;membrane organization;organelle organization	cell part;endoplasmic reticulum;intracellular membrane-bounded organelle;intracellular organelle;membrane;organelle	YDR458C|YML034W	LEMD3				NaN	NaN	1.0892	1.335	1.4721	NaN	1.1682		NaN	NaN	1.0892	1.335	1.4721	NaN	1.1682		1	4.97412e-19	NaN	5.4204	4.0105	NaN	NaN	NaN	NaN	NaN	NaN	2	2	1
O13712S415	O13712	S	415	SPAC14C4.05c	man1	heh2,mug61	LEM domain protein Man1, Sad1 interacting factor	FDSQKPDDDSVNEISSDLGLSTTGIDRVEEN	_FDSQKPDDDSVNEISS(ph)DLGLSTTGIDR_	attachment of telomeres to nuclear envelope;cell cycle process;cellular component organization;cellular component organization at cellular level;cellular component organization or biogenesis;cellular component organization or biogenesis at cellular level;cellular membrane organization;cellular process;chromosome organization;chromosome segregation;membrane organization;mitotic sister chromatid se…	adenyl nucleotide binding;adenyl ribonucleotide binding;ATP binding;binding;nucleotide binding;purine nucleotide binding;purine ribonucleoside triphosphate binding;purine ribonucleotide binding;ribonucleotide binding	cell part;cytoplasmic part;endoplasmic reticulum;endoplasmic reticulum membrane;endoplasmic reticulum part;integral to membrane;integral to nuclear inner membrane;integral to organelle membrane;intracellular membrane-bounded organelle;intracellular organelle;intracellular organelle part;intracellular part;intrinsic to membrane;intrinsic to nuclear inner membrane;intrinsic to organelle membrane;me…	cellular component organization;cellular membrane organization;cellular process;chromosome organization;chromosome segregation;membrane organization;organelle organization	cell part;endoplasmic reticulum;intracellular membrane-bounded organelle;intracellular organelle;membrane;organelle	YDR458C|YML034W	LEMD3				NaN	0.93402	0.76587	1.1353	0.91395	0.7311	0.83942		NaN	0.93402	0.76587	1.1353	0.91395	0.7311	0.83942		0.97375	9.07592e-11	NaN	NaN	NaN	NaN	NaN	NaN	NaN	NaN	1	1	1	1
O13714S17	O13714	S	17	SPAC14C4.07			transmembrane transporter (predicted)	SSHDDDHTPLLISDPSVNKPFRSRTPSPERE	_(ac)SSHDDDHT(ph)PLLISDPS(ph)VNKPFR_		transmembrane transporter activity;transporter activity	cell part;cytoplasmic part;fungal-type vacuole membrane;Golgi apparatus;integral to membrane;intracellular membrane-bounded organelle;intracellular organelle;intracellular organelle part;intracellular part;intrinsic to membrane;membrane;membrane part;membrane-bounded organelle;organelle;organelle membrane;organelle part;vacuolar membrane;vacuolar part		cell part;Golgi apparatus;intracellular membrane-bounded organelle;intracellular organelle;membrane;organelle	YJL163C	SLC46A1|SLC46A2				NaN	1.1698	NaN	0.81389	0.96178	0.86283	NaN		NaN	NaN	NaN	NaN	NaN	NaN	NaN		0.999536	0.00207219	9.9117	NaN	10.097	NaN	NaN	NaN	NaN	NaN	3	NaN	2	1
O13714S2	O13714	S	2	SPAC14C4.07			transmembrane transporter (predicted)	______________MSSHDDDHTPLLISDPS	_(ac)S(ph)S(ph)HDDDHTPLLISDPSVNKPFR_		transmembrane transporter activity;transporter activity	cell part;cytoplasmic part;fungal-type vacuole membrane;Golgi apparatus;integral to membrane;intracellular membrane-bounded organelle;intracellular organelle;intracellular organelle part;intracellular part;intrinsic to membrane;membrane;membrane part;membrane-bounded organelle;organelle;organelle membrane;organelle part;vacuolar membrane;vacuolar part		cell part;Golgi apparatus;intracellular membrane-bounded organelle;intracellular organelle;membrane;organelle	YJL163C	SLC46A1|SLC46A2				0.95867	0.93321	0.7958	0.99238	0.9595	0.92487	0.88995		0.95867	0.93321	0.7958	0.99238	0.9595	0.92487	0.88995		0.999998	8.08318e-75	3.7891	3.9467	NaN	NaN	5.0286	5.5216	5.5216	5	4	3	1	1
O13714S3	O13714	S	3	SPAC14C4.07			transmembrane transporter (predicted)	_____________MSSHDDDHTPLLISDPSV	_(ac)S(ph)S(ph)HDDDHTPLLISDPSVNKPFR_		transmembrane transporter activity;transporter activity	cell part;cytoplasmic part;fungal-type vacuole membrane;Golgi apparatus;integral to membrane;intracellular membrane-bounded organelle;intracellular organelle;intracellular organelle part;intracellular part;intrinsic to membrane;membrane;membrane part;membrane-bounded organelle;organelle;organelle membrane;organelle part;vacuolar membrane;vacuolar part		cell part;Golgi apparatus;intracellular membrane-bounded organelle;intracellular organelle;membrane;organelle	YJL163C	SLC46A1|SLC46A2				0.95867	0.93321	0.7958	0.99238	0.95397	0.92487	0.85588		0.95867	0.93321	0.7958	0.99238	0.95397	0.92487	0.85588		0.999998	8.08318e-75	3.7891	3.9467	NaN	0.8177	5.0286	5.4238	5.4238	5	4	3	1	2
O13714S72	O13714	S	72	SPAC14C4.07			transmembrane transporter (predicted)	TNGASSSNNNVAKSSSHDSFKAKPKNYDSTS	_SSS(ph)HDS(ph)FKAKPK_		transmembrane transporter activity;transporter activity	cell part;cytoplasmic part;fungal-type vacuole membrane;Golgi apparatus;integral to membrane;intracellular membrane-bounded organelle;intracellular organelle;intracellular organelle part;intracellular part;intrinsic to membrane;membrane;membrane part;membrane-bounded organelle;organelle;organelle membrane;organelle part;vacuolar membrane;vacuolar part		cell part;Golgi apparatus;intracellular membrane-bounded organelle;intracellular organelle;membrane;organelle	YJL163C	SLC46A1|SLC46A2				1.0935	NaN	NaN	NaN	NaN	NaN	NaN		NaN	NaN	NaN	NaN	NaN	NaN	NaN		0.792533	0.000571023	NaN	NaN	NaN	NaN	NaN	NaN	NaN	1	NaN	NaN	NaN	NaN
O13714S75	O13714	S	75	SPAC14C4.07			transmembrane transporter (predicted)	ASSSNNNVAKSSSHDSFKAKPKNYDSTSNSN	_SSS(ph)HDS(ph)FKAKPK_		transmembrane transporter activity;transporter activity	cell part;cytoplasmic part;fungal-type vacuole membrane;Golgi apparatus;integral to membrane;intracellular membrane-bounded organelle;intracellular organelle;intracellular organelle part;intracellular part;intrinsic to membrane;membrane;membrane part;membrane-bounded organelle;organelle;organelle membrane;organelle part;vacuolar membrane;vacuolar part		cell part;Golgi apparatus;intracellular membrane-bounded organelle;intracellular organelle;membrane;organelle	YJL163C	SLC46A1|SLC46A2				1.0724	NaN	NaN	NaN	NaN	NaN	NaN		NaN	NaN	NaN	NaN	NaN	NaN	NaN		0.999994	0.000571023	NaN	NaN	NaN	NaN	NaN	NaN	NaN	2	NaN	NaN	NaN	NaN
O13714T9	O13714	T	9	SPAC14C4.07			transmembrane transporter (predicted)	_______MSSHDDDHTPLLISDPSVNKPFRS	_(ac)S(ph)SHDDDHT(ph)PLLISDPSVNKPFR_		transmembrane transporter activity;transporter activity	cell part;cytoplasmic part;fungal-type vacuole membrane;Golgi apparatus;integral to membrane;intracellular membrane-bounded organelle;intracellular organelle;intracellular organelle part;intracellular part;intrinsic to membrane;membrane;membrane part;membrane-bounded organelle;organelle;organelle membrane;organelle part;vacuolar membrane;vacuolar part		cell part;Golgi apparatus;intracellular membrane-bounded organelle;intracellular organelle;membrane;organelle	YJL163C	SLC46A1|SLC46A2				NaN	1.2746	NaN	0.81389	0.96178	0.86283	NaN		NaN	NaN	NaN	NaN	NaN	NaN	NaN		0.683792	0.00207219	12.139	NaN	10.097	NaN	NaN	NaN	NaN	NaN	2	NaN	2	1
O13718S334	O13718	S	334	SPAC14C4.11	vtc2	vtc3	polyphosphate synthetase, VTC complex subunit Vtc2/3 (predicted)	LLSGRYDFRKVEDDHSTTASDQKKKLIEDVE	_KVEDDHS(ph)TTASDQKK_	autophagy;catabolic process;cellular catabolic process;cellular component organization;cellular component organization at cellular level;cellular component organization or biogenesis;cellular component organization or biogenesis at cellular level;cellular membrane fusion;cellular membrane organization;cellular metabolic process;cellular process;establishment of localization;establishment of local…		cell part;cytoplasmic part;fungal-type vacuole membrane;integral to membrane;intracellular organelle part;intracellular part;intrinsic to membrane;membrane;membrane part;organelle membrane;organelle part;vacuolar membrane;vacuolar part	autophagy;catabolic process;cellular component organization;cellular membrane organization;cellular metabolic process;cellular process;establishment of localization;membrane fusion;membrane organization;metabolic process;organelle organization;phosphorus metabolic process;transport;vacuolar transport;vacuole organization	cell part;membrane	YFL004W|YPL019C	NONE				1.002	NaN	NaN	NaN	NaN	NaN	NaN		1.002	NaN	NaN	NaN	NaN	NaN	NaN		0.96224	8.66598e-111	NaN	NaN	NaN	NaN	NaN	NaN	NaN	1	NaN	NaN	NaN	NaN
O13718S338	O13718	S	338	SPAC14C4.11	vtc2	vtc3	polyphosphate synthetase, VTC complex subunit Vtc2/3 (predicted)	RYDFRKVEDDHSTTASDQKKKLIEDVEQLIV	_KVEDDHSTTAS(ph)DQK_	autophagy;catabolic process;cellular catabolic process;cellular component organization;cellular component organization at cellular level;cellular component organization or biogenesis;cellular component organization or biogenesis at cellular level;cellular membrane fusion;cellular membrane organization;cellular metabolic process;cellular process;establishment of localization;establishment of local…		cell part;cytoplasmic part;fungal-type vacuole membrane;integral to membrane;intracellular organelle part;intracellular part;intrinsic to membrane;membrane;membrane part;organelle membrane;organelle part;vacuolar membrane;vacuolar part	autophagy;catabolic process;cellular component organization;cellular membrane organization;cellular metabolic process;cellular process;establishment of localization;membrane fusion;membrane organization;metabolic process;organelle organization;phosphorus metabolic process;transport;vacuolar transport;vacuole organization	cell part;membrane	YFL004W|YPL019C	NONE				1.0538	0.96809	0.77983	0.89687	0.82313	0.35364	0.72654		1.0538	0.96809	0.77983	0.89687	0.82313	0.35364	0.72654		0.993339	1.37915e-60	0.90843	NaN	5.484	NaN	NaN	8.3061	8.3061	2	2	1	2	1
O13718S533	O13718	S	533	SPAC14C4.11	vtc2	vtc3	polyphosphate synthetase, VTC complex subunit Vtc2/3 (predicted)	RRNQRVLKQNMTPEPSQPSPLVNRLKANEMH	_QNM(ox)TPEPS(ph)QPSPLVNR_	autophagy;catabolic process;cellular catabolic process;cellular component organization;cellular component organization at cellular level;cellular component organization or biogenesis;cellular component organization or biogenesis at cellular level;cellular membrane fusion;cellular membrane organization;cellular metabolic process;cellular process;establishment of localization;establishment of local…		cell part;cytoplasmic part;fungal-type vacuole membrane;integral to membrane;intracellular organelle part;intracellular part;intrinsic to membrane;membrane;membrane part;organelle membrane;organelle part;vacuolar membrane;vacuolar part	autophagy;catabolic process;cellular component organization;cellular membrane organization;cellular metabolic process;cellular process;establishment of localization;membrane fusion;membrane organization;metabolic process;organelle organization;phosphorus metabolic process;transport;vacuolar transport;vacuole organization	cell part;membrane	YFL004W|YPL019C	NONE				NaN	1.2443	0.80943	NaN	8.2873	6.4915	28.794		NaN	1.2443	0.80943	NaN	NaN	NaN	NaN		0.903081	2.44389e-07	NaN	NaN	NaN	NaN	NaN	NaN	NaN	NaN	1	1	NaN	1
O13718S536	O13718	S	536	SPAC14C4.11	vtc2	vtc3	polyphosphate synthetase, VTC complex subunit Vtc2/3 (predicted)	QRVLKQNMTPEPSQPSPLVNRLKANEMHPVS	_QNMTPEPSQPS(ph)PLVNR_	autophagy;catabolic process;cellular catabolic process;cellular component organization;cellular component organization at cellular level;cellular component organization or biogenesis;cellular component organization or biogenesis at cellular level;cellular membrane fusion;cellular membrane organization;cellular metabolic process;cellular process;establishment of localization;establishment of local…		cell part;cytoplasmic part;fungal-type vacuole membrane;integral to membrane;intracellular organelle part;intracellular part;intrinsic to membrane;membrane;membrane part;organelle membrane;organelle part;vacuolar membrane;vacuolar part	autophagy;catabolic process;cellular component organization;cellular membrane organization;cellular metabolic process;cellular process;establishment of localization;membrane fusion;membrane organization;metabolic process;organelle organization;phosphorus metabolic process;transport;vacuolar transport;vacuole organization	cell part;membrane	YFL004W|YPL019C	NONE				NaN	0.59628	0.64196	0.72355	0.77044	6.4915	28.794		NaN	0.59628	0.64196	0.72355	0.77044	NaN	NaN		0.999999	6.64459e-102	16.016	NaN	NaN	7.84	NaN	NaN	NaN	NaN	2	1	1	2
O13718T335	O13718	T	335	SPAC14C4.11	vtc2	vtc3	polyphosphate synthetase, VTC complex subunit Vtc2/3 (predicted)	LSGRYDFRKVEDDHSTTASDQKKKLIEDVEQ	_KVEDDHST(ph)TASDQK_	autophagy;catabolic process;cellular catabolic process;cellular component organization;cellular component organization at cellular level;cellular component organization or biogenesis;cellular component organization or biogenesis at cellular level;cellular membrane fusion;cellular membrane organization;cellular metabolic process;cellular process;establishment of localization;establishment of local…		cell part;cytoplasmic part;fungal-type vacuole membrane;integral to membrane;intracellular organelle part;intracellular part;intrinsic to membrane;membrane;membrane part;organelle membrane;organelle part;vacuolar membrane;vacuolar part	autophagy;catabolic process;cellular component organization;cellular membrane organization;cellular metabolic process;cellular process;establishment of localization;membrane fusion;membrane organization;metabolic process;organelle organization;phosphorus metabolic process;transport;vacuolar transport;vacuole organization	cell part;membrane	YFL004W|YPL019C	NONE				NaN	0.854	0.7474	1.1229	1.0078	0.64643	0.80056		NaN	0.854	0.7474	1.1229	1.0078	0.64643	0.80056		0.990852	2.51835e-91	NaN	21.586	NaN	NaN	51.242	6.3956	6.3956	NaN	1	2	1	1
O13718T336	O13718	T	336	SPAC14C4.11	vtc2	vtc3	polyphosphate synthetase, VTC complex subunit Vtc2/3 (predicted)	SGRYDFRKVEDDHSTTASDQKKKLIEDVEQL	_VEDDHSTT(ph)ASDQKK_	autophagy;catabolic process;cellular catabolic process;cellular component organization;cellular component organization at cellular level;cellular component organization or biogenesis;cellular component organization or biogenesis at cellular level;cellular membrane fusion;cellular membrane organization;cellular metabolic process;cellular process;establishment of localization;establishment of local…		cell part;cytoplasmic part;fungal-type vacuole membrane;integral to membrane;intracellular organelle part;intracellular part;intrinsic to membrane;membrane;membrane part;organelle membrane;organelle part;vacuolar membrane;vacuolar part	autophagy;catabolic process;cellular component organization;cellular membrane organization;cellular metabolic process;cellular process;establishment of localization;membrane fusion;membrane organization;metabolic process;organelle organization;phosphorus metabolic process;transport;vacuolar transport;vacuole organization	cell part;membrane	YFL004W|YPL019C	NONE				1.4857	0.91153	NaN	NaN	0.93158	0.69374	0.72654		1.4857	0.91153	NaN	NaN	0.93158	0.69374	0.72654		0.831474	1.40427e-74	NaN	NaN	NaN	NaN	NaN	8.3061	8.3061	3	1	NaN	NaN	1
O13718T529	O13718	T	529	SPAC14C4.11	vtc2	vtc3	polyphosphate synthetase, VTC complex subunit Vtc2/3 (predicted)	VYIKRRNQRVLKQNMTPEPSQPSPLVNRLKA	_QNMT(ph)PEPSQPSPLVNR_	autophagy;catabolic process;cellular catabolic process;cellular component organization;cellular component organization at cellular level;cellular component organization or biogenesis;cellular component organization or biogenesis at cellular level;cellular membrane fusion;cellular membrane organization;cellular metabolic process;cellular process;establishment of localization;establishment of local…		cell part;cytoplasmic part;fungal-type vacuole membrane;integral to membrane;intracellular organelle part;intracellular part;intrinsic to membrane;membrane;membrane part;organelle membrane;organelle part;vacuolar membrane;vacuolar part	autophagy;catabolic process;cellular component organization;cellular membrane organization;cellular metabolic process;cellular process;establishment of localization;membrane fusion;membrane organization;metabolic process;organelle organization;phosphorus metabolic process;transport;vacuolar transport;vacuole organization	cell part;membrane	YFL004W|YPL019C	NONE				0.90544	0.91278	0.76132	0.86937	0.88822	0.88118	0.80514		0.90544	0.91278	0.76132	0.86937	0.88822	0.88118	0.80514		1	9.0423e-157	19.539	5.369	18.213	193.86	19.747	8.6216	8.6216	11	14	10	14	12
O13719S136	O13719	S	136	SPAC14C4.12c	laf1		Clr6 L associated factor 1 Laf1	SSFLDVHASNTRKRGSPDTPDSGHSTPHSKG	_RGS(ph)PDTPDSGHSTPHSK_	biological regulation;biosynthetic process;cellular biosynthetic process;cellular component organization;cellular component organization at cellular level;cellular component organization or biogenesis;cellular component organization or biogenesis at cellular level;cellular macromolecule biosynthetic process;cellular macromolecule metabolic process;cellular metabolic process;cellular nitrogen comp…	binding;DNA binding;nucleic acid binding	cell part;chromatin remodeling complex;chromosomal part;histone deacetylase complex;intracellular organelle part;intracellular part;macromolecular complex;nuclear chromosome part;nuclear part;nucleoplasm part;organelle part;protein complex;Rpd3L-Expanded complex;Rpd3S complex;Sin3-type complex	biological regulation;biosynthetic process;cellular component organization;cellular metabolic process;cellular nitrogen compound metabolic process;cellular process;chromatin modification;chromatin organization;chromosome organization;macromolecule metabolic process;metabolic process;nitrogen compound metabolic process;nucleobase-containing compound metabolic process;organelle organization;primary…	cell part;chromatin remodeling complex;macromolecular complex;protein complex	YAL034C|YOR338W	NONE				1.0427	NaN	NaN	NaN	NaN	NaN	NaN		1.0427	NaN	NaN	NaN	NaN	NaN	NaN		0.995515	0.000404016	NaN	NaN	NaN	NaN	NaN	NaN	NaN	2	NaN	NaN	NaN	NaN
O13719S32	O13719	S	32	SPAC14C4.12c	laf1		Clr6 L associated factor 1 Laf1	KDTCAAAIKAYQYLISPPPSPIPNDKVASTV	_AYQYLIS(ph)PPPS(ph)PIPNDK_	biological regulation;biosynthetic process;cellular biosynthetic process;cellular component organization;cellular component organization at cellular level;cellular component organization or biogenesis;cellular component organization or biogenesis at cellular level;cellular macromolecule biosynthetic process;cellular macromolecule metabolic process;cellular metabolic process;cellular nitrogen comp…	binding;DNA binding;nucleic acid binding	cell part;chromatin remodeling complex;chromosomal part;histone deacetylase complex;intracellular organelle part;intracellular part;macromolecular complex;nuclear chromosome part;nuclear part;nucleoplasm part;organelle part;protein complex;Rpd3L-Expanded complex;Rpd3S complex;Sin3-type complex	biological regulation;biosynthetic process;cellular component organization;cellular metabolic process;cellular nitrogen compound metabolic process;cellular process;chromatin modification;chromatin organization;chromosome organization;macromolecule metabolic process;metabolic process;nitrogen compound metabolic process;nucleobase-containing compound metabolic process;organelle organization;primary…	cell part;chromatin remodeling complex;macromolecular complex;protein complex	YAL034C|YOR338W	NONE				0.7738	0.83534	0.73563	0.76658	0.87972	0.70956	0.63857		0.7738	NaN	NaN	NaN	NaN	NaN	NaN		0.999874	1.97334e-09	NaN	NaN	1.9668	14.534	16.997	18.931	18.931	1	1	1	2	3
O13719S36	O13719	S	36	SPAC14C4.12c	laf1		Clr6 L associated factor 1 Laf1	AAAIKAYQYLISPPPSPIPNDKVASTVDVPK	_AYQYLIS(ph)PPPS(ph)PIPNDK_	biological regulation;biosynthetic process;cellular biosynthetic process;cellular component organization;cellular component organization at cellular level;cellular component organization or biogenesis;cellular component organization or biogenesis at cellular level;cellular macromolecule biosynthetic process;cellular macromolecule metabolic process;cellular metabolic process;cellular nitrogen comp…	binding;DNA binding;nucleic acid binding	cell part;chromatin remodeling complex;chromosomal part;histone deacetylase complex;intracellular organelle part;intracellular part;macromolecular complex;nuclear chromosome part;nuclear part;nucleoplasm part;organelle part;protein complex;Rpd3L-Expanded complex;Rpd3S complex;Sin3-type complex	biological regulation;biosynthetic process;cellular component organization;cellular metabolic process;cellular nitrogen compound metabolic process;cellular process;chromatin modification;chromatin organization;chromosome organization;macromolecule metabolic process;metabolic process;nitrogen compound metabolic process;nucleobase-containing compound metabolic process;organelle organization;primary…	cell part;chromatin remodeling complex;macromolecular complex;protein complex	YAL034C|YOR338W	NONE				0.94248	0.83534	0.73563	0.76658	0.87972	0.70956	0.66641		NaN	NaN	NaN	NaN	NaN	NaN	NaN		1	0.000668495	NaN	NaN	1.9668	14.534	16.997	17.18	17.18	2	1	1	2	3
O13722S217	O13722	S	217	SPAC15A10.02	taf12		transcription factor TFIID complex subunit A/ SAGA complex subunit Taf12	TGTSTPVNASTDTRKSTASTPQLQQTQAQAN	_KS(ph)TASTPQLQQTQAQANAPQQR_	biological regulation;biosynthetic process;cellular biosynthetic process;cellular component organization;cellular component organization at cellular level;cellular component organization or biogenesis;cellular component organization or biogenesis at cellular level;cellular macromolecule metabolic process;cellular metabolic process;cellular nitrogen compound metabolic process;cellular process;cell…	core RNA polymerase binding transcription factor activity;core RNA polymerase II binding transcription factor activity;protein binding transcription factor activity	cell part;chromatin;chromosomal part;histone acetyltransferase complex;intracellular organelle part;intracellular part;macromolecular complex;nuclear chromatin;nuclear chromosome part;nuclear part;nucleoplasm part;organelle part;protein complex;SAGA complex;SAGA-type complex;transcription factor complex;transcription factor TFIID complex	biological regulation;biosynthetic process;cellular component organization;cellular metabolic process;cellular nitrogen compound metabolic process;cellular process;chromatin modification;chromatin organization;chromosome organization;histone modification;macromolecule metabolic process;macromolecule modification;metabolic process;nitrogen compound metabolic process;nucleobase-containing compound …	cell part;macromolecular complex;protein complex;transcription factor complex	YDR145W	TAF12				NaN	0.79206	NaN	NaN	0.48207	0.32772	NaN		NaN	0.79206	NaN	NaN	0.48207	0.32772	NaN		0.809036	4.63025e-07	9.9612	NaN	NaN	NaN	NaN	NaN	NaN	NaN	2	NaN	NaN	1
O13722S299	O13722	S	299	SPAC15A10.02	taf12		transcription factor TFIID complex subunit A/ SAGA complex subunit Taf12	PSYMSANHLPKVDSKSPIPFSVPPSRATLTG	_S(ph)PIPFSVPPSR_	biological regulation;biosynthetic process;cellular biosynthetic process;cellular component organization;cellular component organization at cellular level;cellular component organization or biogenesis;cellular component organization or biogenesis at cellular level;cellular macromolecule metabolic process;cellular metabolic process;cellular nitrogen compound metabolic process;cellular process;cell…	core RNA polymerase binding transcription factor activity;core RNA polymerase II binding transcription factor activity;protein binding transcription factor activity	cell part;chromatin;chromosomal part;histone acetyltransferase complex;intracellular organelle part;intracellular part;macromolecular complex;nuclear chromatin;nuclear chromosome part;nuclear part;nucleoplasm part;organelle part;protein complex;SAGA complex;SAGA-type complex;transcription factor complex;transcription factor TFIID complex	biological regulation;biosynthetic process;cellular component organization;cellular metabolic process;cellular nitrogen compound metabolic process;cellular process;chromatin modification;chromatin organization;chromosome organization;histone modification;macromolecule metabolic process;macromolecule modification;metabolic process;nitrogen compound metabolic process;nucleobase-containing compound …	cell part;macromolecular complex;protein complex;transcription factor complex	YDR145W	TAF12				0.98035	0.9721	1.0642	0.85365	0.9389	0.77584	0.9429		0.98035	0.9721	1.0642	0.85365	0.9389	0.77584	0.9429		0.997042	4.74645e-06	4.1044	NaN	NaN	NaN	11.941	NaN	NaN	1	3	1	1	1
O13722S6	O13722	S	6	SPAC15A10.02	taf12		transcription factor TFIID complex subunit A/ SAGA complex subunit Taf12	__________MNGQHSSPGTPVQRPSAGPVN	_(ac)MNGQHS(ph)SPGT(ph)PVQRPSAGPVNQAQFSQQR_	biological regulation;biosynthetic process;cellular biosynthetic process;cellular component organization;cellular component organization at cellular level;cellular component organization or biogenesis;cellular component organization or biogenesis at cellular level;cellular macromolecule metabolic process;cellular metabolic process;cellular nitrogen compound metabolic process;cellular process;cell…	core RNA polymerase binding transcription factor activity;core RNA polymerase II binding transcription factor activity;protein binding transcription factor activity	cell part;chromatin;chromosomal part;histone acetyltransferase complex;intracellular organelle part;intracellular part;macromolecular complex;nuclear chromatin;nuclear chromosome part;nuclear part;nucleoplasm part;organelle part;protein complex;SAGA complex;SAGA-type complex;transcription factor complex;transcription factor TFIID complex	biological regulation;biosynthetic process;cellular component organization;cellular metabolic process;cellular nitrogen compound metabolic process;cellular process;chromatin modification;chromatin organization;chromosome organization;histone modification;macromolecule metabolic process;macromolecule modification;metabolic process;nitrogen compound metabolic process;nucleobase-containing compound …	cell part;macromolecular complex;protein complex;transcription factor complex	YDR145W	TAF12				0.86378	NaN	NaN	NaN	0.8906	0.89176	NaN		0.86378	NaN	NaN	NaN	NaN	NaN	NaN		0.743872	1.37228e-09	NaN	NaN	NaN	NaN	NaN	NaN	NaN	2	NaN	NaN	NaN	1
O13722T10	O13722	T	10	SPAC15A10.02	taf12		transcription factor TFIID complex subunit A/ SAGA complex subunit Taf12	______MNGQHSSPGTPVQRPSAGPVNQAQF	_(ac)MNGQHS(ph)SPGT(ph)PVQRPSAGPVNQAQFSQQR_	biological regulation;biosynthetic process;cellular biosynthetic process;cellular component organization;cellular component organization at cellular level;cellular component organization or biogenesis;cellular component organization or biogenesis at cellular level;cellular macromolecule metabolic process;cellular metabolic process;cellular nitrogen compound metabolic process;cellular process;cell…	core RNA polymerase binding transcription factor activity;core RNA polymerase II binding transcription factor activity;protein binding transcription factor activity	cell part;chromatin;chromosomal part;histone acetyltransferase complex;intracellular organelle part;intracellular part;macromolecular complex;nuclear chromatin;nuclear chromosome part;nuclear part;nucleoplasm part;organelle part;protein complex;SAGA complex;SAGA-type complex;transcription factor complex;transcription factor TFIID complex	biological regulation;biosynthetic process;cellular component organization;cellular metabolic process;cellular nitrogen compound metabolic process;cellular process;chromatin modification;chromatin organization;chromosome organization;histone modification;macromolecule metabolic process;macromolecule modification;metabolic process;nitrogen compound metabolic process;nucleobase-containing compound …	cell part;macromolecular complex;protein complex;transcription factor complex	YDR145W	TAF12				1.3291	NaN	NaN	NaN	NaN	NaN	NaN		NaN	NaN	NaN	NaN	NaN	NaN	NaN		0.967769	1.37228e-09	NaN	NaN	NaN	NaN	NaN	NaN	NaN	3	NaN	NaN	NaN	NaN
O13722T221	O13722	T	221	SPAC15A10.02	taf12		transcription factor TFIID complex subunit A/ SAGA complex subunit Taf12	TPVNASTDTRKSTASTPQLQQTQAQANAPQQ	_KSTAST(ph)PQLQQTQAQANAPQQR_	biological regulation;biosynthetic process;cellular biosynthetic process;cellular component organization;cellular component organization at cellular level;cellular component organization or biogenesis;cellular component organization or biogenesis at cellular level;cellular macromolecule metabolic process;cellular metabolic process;cellular nitrogen compound metabolic process;cellular process;cell…	core RNA polymerase binding transcription factor activity;core RNA polymerase II binding transcription factor activity;protein binding transcription factor activity	cell part;chromatin;chromosomal part;histone acetyltransferase complex;intracellular organelle part;intracellular part;macromolecular complex;nuclear chromatin;nuclear chromosome part;nuclear part;nucleoplasm part;organelle part;protein complex;SAGA complex;SAGA-type complex;transcription factor complex;transcription factor TFIID complex	biological regulation;biosynthetic process;cellular component organization;cellular metabolic process;cellular nitrogen compound metabolic process;cellular process;chromatin modification;chromatin organization;chromosome organization;histone modification;macromolecule metabolic process;macromolecule modification;metabolic process;nitrogen compound metabolic process;nucleobase-containing compound …	cell part;macromolecular complex;protein complex;transcription factor complex	YDR145W	TAF12				NaN	0.78422	0.48251	0.43404	0.38645	0.30739	NaN		NaN	0.78422	0.48251	0.43404	0.38645	0.30739	NaN		0.708979	8.87146e-09	11.213	NaN	NaN	13.037	29.63	NaN	NaN	NaN	3	1	1	2
O13722T283	O13722	T	283	SPAC15A10.02	taf12		transcription factor TFIID complex subunit A/ SAGA complex subunit Taf12	ATQQSGLANNVEKSQTPSYMSANHLPKVDSK	_SQT(ph)PSYMSANHLPK_	biological regulation;biosynthetic process;cellular biosynthetic process;cellular component organization;cellular component organization at cellular level;cellular component organization or biogenesis;cellular component organization or biogenesis at cellular level;cellular macromolecule metabolic process;cellular metabolic process;cellular nitrogen compound metabolic process;cellular process;cell…	core RNA polymerase binding transcription factor activity;core RNA polymerase II binding transcription factor activity;protein binding transcription factor activity	cell part;chromatin;chromosomal part;histone acetyltransferase complex;intracellular organelle part;intracellular part;macromolecular complex;nuclear chromatin;nuclear chromosome part;nuclear part;nucleoplasm part;organelle part;protein complex;SAGA complex;SAGA-type complex;transcription factor complex;transcription factor TFIID complex	biological regulation;biosynthetic process;cellular component organization;cellular metabolic process;cellular nitrogen compound metabolic process;cellular process;chromatin modification;chromatin organization;chromosome organization;histone modification;macromolecule metabolic process;macromolecule modification;metabolic process;nitrogen compound metabolic process;nucleobase-containing compound …	cell part;macromolecular complex;protein complex;transcription factor complex	YDR145W	TAF12		Cdc2		1.0928	0.89894	0.77447	0.6271	0.50837	0.43451	0.22973		1.0928	0.89894	0.77447	0.6271	0.50837	0.43451	0.22973		0.990485	0.000963349	14.229	14.366	16.379	18.688	16.281	1.4191	1.4191	2	6	3	4	5
O13726S515	O13726	S	515	SPAC15A10.06			CPA1 sodium ion/proton antiporter (predicted)	HFDEGNIAPTLSKKVSSTFEQYQRAAGAFNQ	_KVS(ph)STFEQYQR_	biological regulation;cation homeostasis;chemical homeostasis;homeostatic process;ion homeostasis;monovalent inorganic cation homeostasis;regulation of biological quality;regulation of pH	active transmembrane transporter activity;antiporter activity;cation transmembrane transporter activity;cation:cation antiporter activity;hydrogen ion transmembrane transporter activity;inorganic cation transmembrane transporter activity;ion transmembrane transporter activity;metal ion transmembrane transporter activity;monovalent cation:hydrogen antiporter activity;monovalent inorganic cation tr…	cell part;cytoplasmic part;Golgi apparatus;Golgi apparatus part;Golgi membrane;integral to membrane;intracellular membrane-bounded organelle;intracellular organelle;intracellular organelle part;intracellular part;intrinsic to membrane;membrane;membrane part;membrane-bounded organelle;organelle;organelle membrane;organelle part	biological regulation;homeostatic process	cell part;Golgi apparatus;intracellular membrane-bounded organelle;intracellular organelle;membrane;organelle	YDR456W	SLC9A7|SLC9A6|SLC9A9				1.0511	1.2582	1.2816	1.7567	1.7913	1.9037	1.7346		1.0511	1.2582	1.2816	1.7567	1.7913	1.9037	1.7346		0.999877	9.91451e-26	10.801	4.5703	1.6676	2.8769	3.5115	2.5174	2.5174	2	3	3	3	3
O13726S516	O13726	S	516	SPAC15A10.06			CPA1 sodium ion/proton antiporter (predicted)	FDEGNIAPTLSKKVSSTFEQYQRAAGAFNQF	_VSS(ph)TFEQYQR_	biological regulation;cation homeostasis;chemical homeostasis;homeostatic process;ion homeostasis;monovalent inorganic cation homeostasis;regulation of biological quality;regulation of pH	active transmembrane transporter activity;antiporter activity;cation transmembrane transporter activity;cation:cation antiporter activity;hydrogen ion transmembrane transporter activity;inorganic cation transmembrane transporter activity;ion transmembrane transporter activity;metal ion transmembrane transporter activity;monovalent cation:hydrogen antiporter activity;monovalent inorganic cation tr…	cell part;cytoplasmic part;Golgi apparatus;Golgi apparatus part;Golgi membrane;integral to membrane;intracellular membrane-bounded organelle;intracellular organelle;intracellular organelle part;intracellular part;intrinsic to membrane;membrane;membrane part;membrane-bounded organelle;organelle;organelle membrane;organelle part	biological regulation;homeostatic process	cell part;Golgi apparatus;intracellular membrane-bounded organelle;intracellular organelle;membrane;organelle	YDR456W	SLC9A7|SLC9A6|SLC9A9				1.3452	NaN	NaN	NaN	0.57722	NaN	1.9886		1.3452	NaN	NaN	NaN	NaN	NaN	1.9886		0.770713	2.20474e-08	NaN	NaN	NaN	NaN	NaN	NaN	NaN	1	NaN	NaN	NaN	1
O13726T517	O13726	T	517	SPAC15A10.06			CPA1 sodium ion/proton antiporter (predicted)	DEGNIAPTLSKKVSSTFEQYQRAAGAFNQFF	_KVSST(ph)FEQYQR_	biological regulation;cation homeostasis;chemical homeostasis;homeostatic process;ion homeostasis;monovalent inorganic cation homeostasis;regulation of biological quality;regulation of pH	active transmembrane transporter activity;antiporter activity;cation transmembrane transporter activity;cation:cation antiporter activity;hydrogen ion transmembrane transporter activity;inorganic cation transmembrane transporter activity;ion transmembrane transporter activity;metal ion transmembrane transporter activity;monovalent cation:hydrogen antiporter activity;monovalent inorganic cation tr…	cell part;cytoplasmic part;Golgi apparatus;Golgi apparatus part;Golgi membrane;integral to membrane;intracellular membrane-bounded organelle;intracellular organelle;intracellular organelle part;intracellular part;intrinsic to membrane;membrane;membrane part;membrane-bounded organelle;organelle;organelle membrane;organelle part	biological regulation;homeostatic process	cell part;Golgi apparatus;intracellular membrane-bounded organelle;intracellular organelle;membrane;organelle	YDR456W	SLC9A7|SLC9A6|SLC9A9				NaN	1.3452	1.2853	2.099	1.7419	1.8152	1.9326		NaN	1.3452	1.2853	2.099	1.7419	1.8152	1.9326		0.964821	0.00127853	12.871	4.033	NaN	18.18	1.5912	19.301	19.301	NaN	3	2	1	2
O13733S571	O13733	S	571	SPAC15A10.13	ppk3		protein kinase domain and HEAT repeat protein Ppk3	SSSASPSPSIDMKKESLELKNDTTEIKEKKN	_KES(ph)LELK_	establishment of localization;establishment of localization in cell;establishment of RNA localization;intracellular transport;nuclear export;nuclear transport;nucleic acid transport;nucleobase-containing compound transport;nucleocytoplasmic transport;RNA export from nucleus;RNA transport;transport;tRNA export from nucleus;tRNA transport	adenyl nucleotide binding;adenyl ribonucleotide binding;ATP binding;binding;catalytic activity;kinase activity;nucleotide binding;phosphotransferase activity, alcohol group as acceptor;protein kinase activity;purine nucleotide binding;purine ribonucleoside triphosphate binding;purine ribonucleotide binding;ribonucleotide binding;transferase activity;transferase activity, transferring phosphorus-c…	cell part;cytoplasmic part;Golgi apparatus;intracellular membrane-bounded organelle;intracellular organelle;intracellular part;membrane-bounded organelle;organelle	establishment of localization;nuclear transport;nucleobase-containing compound transport;nucleocytoplasmic transport;transport	cell part;Golgi apparatus;intracellular membrane-bounded organelle;intracellular organelle;organelle	YOR112W	SCYL1				1.144	1.2381	1.0658	1.4245	1.3942	1.2948	1.3542		1.144	1.2381	1.0658	1.4245	1.3942	1.2948	1.3542		1	1.89386e-30	5.264	2.5783	9.3655	NaN	0.34397	10.134	10.134	2	3	2	2	1
O13734S240	O13734	S	240	SPAC15A10.15	sgo2		inner centromere protein, shugoshin Sgo2	IDSAPQEKNHEYEIVSPKSLSNKINNQAAAQ	_NHEYEIVS(ph)PK_	cell cycle process;cell division;cellular component organization;cellular component organization at cellular level;cellular component organization or biogenesis;cellular component organization or biogenesis at cellular level;cellular localization;cellular macromolecule localization;cellular process;cellular protein complex localization;cellular protein localization;chromosome organization;chromos…		cell part;chromatin;chromosomal part;condensed chromosome kinetochore;condensed nuclear chromosome kinetochore;cytoplasm;heterochromatin;intracellular non-membrane-bounded organelle;intracellular organelle;intracellular organelle part;intracellular part;kinetochore;macromolecular complex;non-membrane-bounded organelle;nuclear chromosome part;nuclear part;organelle;organelle part;protein complex	cell division;cellular component organization;cellular localization;cellular process;chromosome organization;chromosome segregation;localization;organelle organization	cell part;cytoplasm;intracellular non-membrane-bounded organelle;intracellular organelle;kinetochore;macromolecular complex;organelle;protein complex	YOR073W	SGOL1				1.1583	1.0159	1.0857	0.9986	0.98125	0.95363	0.96936		1.1583	1.0159	1.0857	0.9986	0.98125	0.95363	0.96936		1	1.3442e-18	13.066	8.4252	4.0245	1.8246	6.4196	9.2874	9.2874	3	6	6	6	6
O13734S285	O13734	S	285	SPAC15A10.15	sgo2		inner centromere protein, shugoshin Sgo2	ENEGSQEAHFHSRIQSDTVIQSTPTKRKWDV	_IQS(ph)DTVIQSTPTKR_	cell cycle process;cell division;cellular component organization;cellular component organization at cellular level;cellular component organization or biogenesis;cellular component organization or biogenesis at cellular level;cellular localization;cellular macromolecule localization;cellular process;cellular protein complex localization;cellular protein localization;chromosome organization;chromos…		cell part;chromatin;chromosomal part;condensed chromosome kinetochore;condensed nuclear chromosome kinetochore;cytoplasm;heterochromatin;intracellular non-membrane-bounded organelle;intracellular organelle;intracellular organelle part;intracellular part;kinetochore;macromolecular complex;non-membrane-bounded organelle;nuclear chromosome part;nuclear part;organelle;organelle part;protein complex	cell division;cellular component organization;cellular localization;cellular process;chromosome organization;chromosome segregation;localization;organelle organization	cell part;cytoplasm;intracellular non-membrane-bounded organelle;intracellular organelle;kinetochore;macromolecular complex;organelle;protein complex	YOR073W	SGOL1				NaN	NaN	NaN	NaN	NaN	0.77652	NaN		NaN	NaN	NaN	NaN	NaN	NaN	NaN		0.470359	2.42953e-11	NaN	NaN	NaN	NaN	NaN	NaN	NaN	NaN	NaN	NaN	NaN	NaN
O13734S291	O13734	S	291	SPAC15A10.15	sgo2		inner centromere protein, shugoshin Sgo2	EAHFHSRIQSDTVIQSTPTKRKWDVDIQNKQ	_IQSDTVIQS(ph)TPTK_	cell cycle process;cell division;cellular component organization;cellular component organization at cellular level;cellular component organization or biogenesis;cellular component organization or biogenesis at cellular level;cellular localization;cellular macromolecule localization;cellular process;cellular protein complex localization;cellular protein localization;chromosome organization;chromos…		cell part;chromatin;chromosomal part;condensed chromosome kinetochore;condensed nuclear chromosome kinetochore;cytoplasm;heterochromatin;intracellular non-membrane-bounded organelle;intracellular organelle;intracellular organelle part;intracellular part;kinetochore;macromolecular complex;non-membrane-bounded organelle;nuclear chromosome part;nuclear part;organelle;organelle part;protein complex	cell division;cellular component organization;cellular localization;cellular process;chromosome organization;chromosome segregation;localization;organelle organization	cell part;cytoplasm;intracellular non-membrane-bounded organelle;intracellular organelle;kinetochore;macromolecular complex;organelle;protein complex	YOR073W	SGOL1				1.0026	NaN	NaN	0.098244	NaN	NaN	NaN		1.0026	NaN	NaN	0.098244	NaN	NaN	NaN		0.904183	1.68668e-95	NaN	NaN	NaN	NaN	NaN	NaN	NaN	2	NaN	NaN	1	NaN
O13734S332	O13734	S	332	SPAC15A10.15	sgo2		inner centromere protein, shugoshin Sgo2	TGYVSETDSRPNRANSLDSAVLLVQSSNKSN	_ANS(ph)LDSAVLLVQSSNK_	cell cycle process;cell division;cellular component organization;cellular component organization at cellular level;cellular component organization or biogenesis;cellular component organization or biogenesis at cellular level;cellular localization;cellular macromolecule localization;cellular process;cellular protein complex localization;cellular protein localization;chromosome organization;chromos…		cell part;chromatin;chromosomal part;condensed chromosome kinetochore;condensed nuclear chromosome kinetochore;cytoplasm;heterochromatin;intracellular non-membrane-bounded organelle;intracellular organelle;intracellular organelle part;intracellular part;kinetochore;macromolecular complex;non-membrane-bounded organelle;nuclear chromosome part;nuclear part;organelle;organelle part;protein complex	cell division;cellular component organization;cellular localization;cellular process;chromosome organization;chromosome segregation;localization;organelle organization	cell part;cytoplasm;intracellular non-membrane-bounded organelle;intracellular organelle;kinetochore;macromolecular complex;organelle;protein complex	YOR073W	SGOL1				1.0676	1.123	0.96013	0.79118	0.791	0.71177	NaN		1.0676	1.123	0.96013	0.79118	0.791	0.71177	NaN		1	5.90506e-101	4.4301	13.462	3.1813	5.4534	6.6161	NaN	NaN	3	3	3	2	3
O13734S5	O13734	S	5	SPAC15A10.15	sgo2		inner centromere protein, shugoshin Sgo2	___________MSKASLSPNVEDLKKKQIRQ	_AS(ph)LSPNVEDLK_	cell cycle process;cell division;cellular component organization;cellular component organization at cellular level;cellular component organization or biogenesis;cellular component organization or biogenesis at cellular level;cellular localization;cellular macromolecule localization;cellular process;cellular protein complex localization;cellular protein localization;chromosome organization;chromos…		cell part;chromatin;chromosomal part;condensed chromosome kinetochore;condensed nuclear chromosome kinetochore;cytoplasm;heterochromatin;intracellular non-membrane-bounded organelle;intracellular organelle;intracellular organelle part;intracellular part;kinetochore;macromolecular complex;non-membrane-bounded organelle;nuclear chromosome part;nuclear part;organelle;organelle part;protein complex	cell division;cellular component organization;cellular localization;cellular process;chromosome organization;chromosome segregation;localization;organelle organization	cell part;cytoplasm;intracellular non-membrane-bounded organelle;intracellular organelle;kinetochore;macromolecular complex;organelle;protein complex	YOR073W	SGOL1				0.93074	0.79546	0.87952	0.73028	0.61467	0.58545	0.41296		0.93074	0.79546	0.87952	0.73028	0.61467	0.58545	0.41296		0.559039	8.94667e-08	NaN	NaN	NaN	NaN	NaN	NaN	NaN	3	1	1	1	1
O13734S519	O13734	S	519	SPAC15A10.15	sgo2		inner centromere protein, shugoshin Sgo2	FATNDTGSYNNLELLSSVTNLKSPNENDRVT	_SSFATNDTGSYNNLELLS(ph)SVTNLKSPNENDR_	cell cycle process;cell division;cellular component organization;cellular component organization at cellular level;cellular component organization or biogenesis;cellular component organization or biogenesis at cellular level;cellular localization;cellular macromolecule localization;cellular process;cellular protein complex localization;cellular protein localization;chromosome organization;chromos…		cell part;chromatin;chromosomal part;condensed chromosome kinetochore;condensed nuclear chromosome kinetochore;cytoplasm;heterochromatin;intracellular non-membrane-bounded organelle;intracellular organelle;intracellular organelle part;intracellular part;kinetochore;macromolecular complex;non-membrane-bounded organelle;nuclear chromosome part;nuclear part;organelle;organelle part;protein complex	cell division;cellular component organization;cellular localization;cellular process;chromosome organization;chromosome segregation;localization;organelle organization	cell part;cytoplasm;intracellular non-membrane-bounded organelle;intracellular organelle;kinetochore;macromolecular complex;organelle;protein complex	YOR073W	SGOL1				0.93012	NaN	NaN	NaN	NaN	NaN	NaN		0.93012	NaN	NaN	NaN	NaN	NaN	NaN		0.654114	4.44316e-06	NaN	NaN	NaN	NaN	NaN	NaN	NaN	4	NaN	NaN	NaN	NaN
O13734S526	O13734	S	526	SPAC15A10.15	sgo2		inner centromere protein, shugoshin Sgo2	SYNNLELLSSVTNLKSPNENDRVTKTQSRRE	_S(ph)PNENDRVTK_	cell cycle process;cell division;cellular component organization;cellular component organization at cellular level;cellular component organization or biogenesis;cellular component organization or biogenesis at cellular level;cellular localization;cellular macromolecule localization;cellular process;cellular protein complex localization;cellular protein localization;chromosome organization;chromos…		cell part;chromatin;chromosomal part;condensed chromosome kinetochore;condensed nuclear chromosome kinetochore;cytoplasm;heterochromatin;intracellular non-membrane-bounded organelle;intracellular organelle;intracellular organelle part;intracellular part;kinetochore;macromolecular complex;non-membrane-bounded organelle;nuclear chromosome part;nuclear part;organelle;organelle part;protein complex	cell division;cellular component organization;cellular localization;cellular process;chromosome organization;chromosome segregation;localization;organelle organization	cell part;cytoplasm;intracellular non-membrane-bounded organelle;intracellular organelle;kinetochore;macromolecular complex;organelle;protein complex	YOR073W	SGOL1				1.084	0.99323	1.1315	0.92555	0.68151	0.90219	NaN		1.084	0.99323	1.1315	0.92555	0.68151	0.90219	NaN		1	3.93524e-06	16.875	2.7366	0.072741	NaN	51.072	NaN	NaN	1	2	2	2	1
O13734S7	O13734	S	7	SPAC15A10.15	sgo2		inner centromere protein, shugoshin Sgo2	_________MSKASLSPNVEDLKKKQIRQYK	_ASLS(ph)PNVEDLK_	cell cycle process;cell division;cellular component organization;cellular component organization at cellular level;cellular component organization or biogenesis;cellular component organization or biogenesis at cellular level;cellular localization;cellular macromolecule localization;cellular process;cellular protein complex localization;cellular protein localization;chromosome organization;chromos…		cell part;chromatin;chromosomal part;condensed chromosome kinetochore;condensed nuclear chromosome kinetochore;cytoplasm;heterochromatin;intracellular non-membrane-bounded organelle;intracellular organelle;intracellular organelle part;intracellular part;kinetochore;macromolecular complex;non-membrane-bounded organelle;nuclear chromosome part;nuclear part;organelle;organelle part;protein complex	cell division;cellular component organization;cellular localization;cellular process;chromosome organization;chromosome segregation;localization;organelle organization	cell part;cytoplasm;intracellular non-membrane-bounded organelle;intracellular organelle;kinetochore;macromolecular complex;organelle;protein complex	YOR073W	SGOL1				1.0385	0.8908	0.90582	0.75547	0.65041	0.57907	0.39843		1.0385	0.8908	0.90582	0.75547	0.65041	0.57907	0.39843		0.999891	1.9878e-05	15.272	1.7962	4.432	14.04	7.4879	12.569	12.569	6	5	5	5	4
O13734T287	O13734	T	287	SPAC15A10.15	sgo2		inner centromere protein, shugoshin Sgo2	EGSQEAHFHSRIQSDTVIQSTPTKRKWDVDI	_IQS(ph)DTVIQSTPTKR_	cell cycle process;cell division;cellular component organization;cellular component organization at cellular level;cellular component organization or biogenesis;cellular component organization or biogenesis at cellular level;cellular localization;cellular macromolecule localization;cellular process;cellular protein complex localization;cellular protein localization;chromosome organization;chromos…		cell part;chromatin;chromosomal part;condensed chromosome kinetochore;condensed nuclear chromosome kinetochore;cytoplasm;heterochromatin;intracellular non-membrane-bounded organelle;intracellular organelle;intracellular organelle part;intracellular part;kinetochore;macromolecular complex;non-membrane-bounded organelle;nuclear chromosome part;nuclear part;organelle;organelle part;protein complex	cell division;cellular component organization;cellular localization;cellular process;chromosome organization;chromosome segregation;localization;organelle organization	cell part;cytoplasm;intracellular non-membrane-bounded organelle;intracellular organelle;kinetochore;macromolecular complex;organelle;protein complex	YOR073W	SGOL1				NaN	NaN	NaN	NaN	NaN	0.77652	NaN		NaN	NaN	NaN	NaN	NaN	NaN	NaN		0.470359	2.42953e-11	NaN	NaN	NaN	NaN	NaN	NaN	NaN	NaN	NaN	NaN	NaN	NaN
O13734T292	O13734	T	292	SPAC15A10.15	sgo2		inner centromere protein, shugoshin Sgo2	AHFHSRIQSDTVIQSTPTKRKWDVDIQNKQI	_IQSDTVIQST(ph)PTK_	cell cycle process;cell division;cellular component organization;cellular component organization at cellular level;cellular component organization or biogenesis;cellular component organization or biogenesis at cellular level;cellular localization;cellular macromolecule localization;cellular process;cellular protein complex localization;cellular protein localization;chromosome organization;chromos…		cell part;chromatin;chromosomal part;condensed chromosome kinetochore;condensed nuclear chromosome kinetochore;cytoplasm;heterochromatin;intracellular non-membrane-bounded organelle;intracellular organelle;intracellular organelle part;intracellular part;kinetochore;macromolecular complex;non-membrane-bounded organelle;nuclear chromosome part;nuclear part;organelle;organelle part;protein complex	cell division;cellular component organization;cellular localization;cellular process;chromosome organization;chromosome segregation;localization;organelle organization	cell part;cytoplasm;intracellular non-membrane-bounded organelle;intracellular organelle;kinetochore;macromolecular complex;organelle;protein complex	YOR073W	SGOL1	Mitotic	Cdc2		1.0387	0.61143	0.25061	0.10516	0.048642	0.12931	0.02391		1.0387	0.61143	0.25061	0.10516	0.048642	0.12931	0.02391		0.998707	1.68668e-95	5.012	7.6274	8.6048	8.557	14.103	NaN	NaN	4	6	5	3	4
O13734T294	O13734	T	294	SPAC15A10.15	sgo2		inner centromere protein, shugoshin Sgo2	FHSRIQSDTVIQSTPTKRKWDVDIQNKQINL	_IQSDTVIQST(ph)PTKR_	cell cycle process;cell division;cellular component organization;cellular component organization at cellular level;cellular component organization or biogenesis;cellular component organization or biogenesis at cellular level;cellular localization;cellular macromolecule localization;cellular process;cellular protein complex localization;cellular protein localization;chromosome organization;chromos…		cell part;chromatin;chromosomal part;condensed chromosome kinetochore;condensed nuclear chromosome kinetochore;cytoplasm;heterochromatin;intracellular non-membrane-bounded organelle;intracellular organelle;intracellular organelle part;intracellular part;kinetochore;macromolecular complex;non-membrane-bounded organelle;nuclear chromosome part;nuclear part;organelle;organelle part;protein complex	cell division;cellular component organization;cellular localization;cellular process;chromosome organization;chromosome segregation;localization;organelle organization	cell part;cytoplasm;intracellular non-membrane-bounded organelle;intracellular organelle;kinetochore;macromolecular complex;organelle;protein complex	YOR073W	SGOL1				NaN	NaN	NaN	1.3061	NaN	NaN	NaN		NaN	NaN	NaN	NaN	NaN	NaN	NaN		0.443383	0.000501108	NaN	NaN	NaN	NaN	NaN	NaN	NaN	NaN	NaN	NaN	1	NaN
O13735S1290	O13735	S	1290	SPAC15A10.16	bud6	aip3,fat1,SPAC15E1.01	actin interacting protein 3 homolog Bud6	DYGSQVDTENFMLERSPLATPKPLKQPDFNI	_S(ph)PLAT(ph)PKPLKQPDFNIYETPIVR_	actin cytoskeleton organization;actin filament-based process;activation of bipolar cell growth;biological regulation;cellular component organization;cellular component organization at cellular level;cellular component organization or biogenesis;cellular component organization or biogenesis at cellular level;cellular process;cytoskeleton organization;establishment or maintenance of cell polarity;e…	actin binding;binding;cytoskeletal protein binding;protein binding	actin cap;cell cortex part;cell part;cell pole;cell tip;cytoplasmic part;cytoskeletal part;growing cell tip;intracellular organelle part;intracellular part;non-growing cell tip;organelle part;site of polarized growth	biological regulation;cellular component organization;cellular process;cytoskeleton organization;establishment or maintenance of cell polarity;organelle organization	cell part;site of polarized growth	YLR319C	NONE				0.89116	1.0388	1.5864	1.7479	1.93	1.9873	2.0141		0.89116	1.0388	1.5864	1.7479	1.93	1.9873	2.0141		1	3.00742e-76	8.0289	15.239	13.894	4.6144	13.826	15.956	15.956	3	8	9	7	7
O13735S293	O13735	S	293	SPAC15A10.16	bud6	aip3,fat1,SPAC15E1.01	actin interacting protein 3 homolog Bud6	RGFLRDSSKPDNIMDSPSPKVSKRPSIVRQD	_DSSKPDNIMDS(ph)PSPK_	actin cytoskeleton organization;actin filament-based process;activation of bipolar cell growth;biological regulation;cellular component organization;cellular component organization at cellular level;cellular component organization or biogenesis;cellular component organization or biogenesis at cellular level;cellular process;cytoskeleton organization;establishment or maintenance of cell polarity;e…	actin binding;binding;cytoskeletal protein binding;protein binding	actin cap;cell cortex part;cell part;cell pole;cell tip;cytoplasmic part;cytoskeletal part;growing cell tip;intracellular organelle part;intracellular part;non-growing cell tip;organelle part;site of polarized growth	biological regulation;cellular component organization;cellular process;cytoskeleton organization;establishment or maintenance of cell polarity;organelle organization	cell part;site of polarized growth	YLR319C	NONE	Mitotic	Cdc2		1.198	0.32307	0.20024	0.096051	0.11304	0.17113	0.90852		1.198	0.32307	0.20024	0.096051	0.11304	0.17113	0.90852		0.999896	3.79244e-121	14.327	62.493	48.823	51.898	28.915	82.983	82.983	4	3	5	2	4
O13735S295	O13735	S	295	SPAC15A10.16	bud6	aip3,fat1,SPAC15E1.01	actin interacting protein 3 homolog Bud6	FLRDSSKPDNIMDSPSPKVSKRPSIVRQDSH	_DSSKPDNIMDSPS(ph)PK_	actin cytoskeleton organization;actin filament-based process;activation of bipolar cell growth;biological regulation;cellular component organization;cellular component organization at cellular level;cellular component organization or biogenesis;cellular component organization or biogenesis at cellular level;cellular process;cytoskeleton organization;establishment or maintenance of cell polarity;e…	actin binding;binding;cytoskeletal protein binding;protein binding	actin cap;cell cortex part;cell part;cell pole;cell tip;cytoplasmic part;cytoskeletal part;growing cell tip;intracellular organelle part;intracellular part;non-growing cell tip;organelle part;site of polarized growth	biological regulation;cellular component organization;cellular process;cytoskeleton organization;establishment or maintenance of cell polarity;organelle organization	cell part;site of polarized growth	YLR319C	NONE	Mitotic			1.0071	0.94854	1.022	1.0358	1.2172	0.95066	0.49927		1.0071	0.94854	1.022	1.0358	1.2172	0.95066	0.49927		0.999999	1.25564e-53	9.2351	12.821	6.0016	105.02	43.13	10.697	10.697	4	6	5	6	6
O13735S338	O13735	S	338	SPAC15A10.16	bud6	aip3,fat1,SPAC15E1.01	actin interacting protein 3 homolog Bud6	TSFDRKFSPKLTRTPSLTKSLDPGTPTSLKS	_LTRT(ph)PS(ph)LTK_	actin cytoskeleton organization;actin filament-based process;activation of bipolar cell growth;biological regulation;cellular component organization;cellular component organization at cellular level;cellular component organization or biogenesis;cellular component organization or biogenesis at cellular level;cellular process;cytoskeleton organization;establishment or maintenance of cell polarity;e…	actin binding;binding;cytoskeletal protein binding;protein binding	actin cap;cell cortex part;cell part;cell pole;cell tip;cytoplasmic part;cytoskeletal part;growing cell tip;intracellular organelle part;intracellular part;non-growing cell tip;organelle part;site of polarized growth	biological regulation;cellular component organization;cellular process;cytoskeleton organization;establishment or maintenance of cell polarity;organelle organization	cell part;site of polarized growth	YLR319C	NONE				NaN	NaN	NaN	NaN	NaN	1.495	1.0274		NaN	NaN	NaN	NaN	NaN	NaN	NaN		0.997902	0.00369729	NaN	NaN	NaN	NaN	NaN	NaN	NaN	NaN	NaN	NaN	NaN	NaN
O13735S350	O13735	S	350	SPAC15A10.16	bud6	aip3,fat1,SPAC15E1.01	actin interacting protein 3 homolog Bud6	RTPSLTKSLDPGTPTSLKSPSLRKSPSSFVQ	_SLDPGT(ph)PTS(ph)LK_	actin cytoskeleton organization;actin filament-based process;activation of bipolar cell growth;biological regulation;cellular component organization;cellular component organization at cellular level;cellular component organization or biogenesis;cellular component organization or biogenesis at cellular level;cellular process;cytoskeleton organization;establishment or maintenance of cell polarity;e…	actin binding;binding;cytoskeletal protein binding;protein binding	actin cap;cell cortex part;cell part;cell pole;cell tip;cytoplasmic part;cytoskeletal part;growing cell tip;intracellular organelle part;intracellular part;non-growing cell tip;organelle part;site of polarized growth	biological regulation;cellular component organization;cellular process;cytoskeleton organization;establishment or maintenance of cell polarity;organelle organization	cell part;site of polarized growth	YLR319C	NONE				NaN	NaN	0.77289	1.3157	1.617	1.1475	NaN		NaN	NaN	NaN	NaN	NaN	NaN	NaN		0.94518	2.44941e-26	NaN	NaN	NaN	NaN	NaN	NaN	NaN	NaN	NaN	1	1	1
O13735S359	O13735	S	359	SPAC15A10.16	bud6	aip3,fat1,SPAC15E1.01	actin interacting protein 3 homolog Bud6	DPGTPTSLKSPSLRKSPSSFVQKDVYSRSNS	_S(ph)PSSFVQK_	actin cytoskeleton organization;actin filament-based process;activation of bipolar cell growth;biological regulation;cellular component organization;cellular component organization at cellular level;cellular component organization or biogenesis;cellular component organization or biogenesis at cellular level;cellular process;cytoskeleton organization;establishment or maintenance of cell polarity;e…	actin binding;binding;cytoskeletal protein binding;protein binding	actin cap;cell cortex part;cell part;cell pole;cell tip;cytoplasmic part;cytoskeletal part;growing cell tip;intracellular organelle part;intracellular part;non-growing cell tip;organelle part;site of polarized growth	biological regulation;cellular component organization;cellular process;cytoskeleton organization;establishment or maintenance of cell polarity;organelle organization	cell part;site of polarized growth	YLR319C	NONE	Mitotic			1.2141	1.1492	NaN	1.111	0.87742	1.0204	1.0964		1.2141	1.1492	NaN	1.111	0.87742	1.0204	1.0964		0.999769	1.35959e-19	1.7483	NaN	NaN	18.443	NaN	2.8862	2.8862	2	2	NaN	1	2
O13735S361	O13735	S	361	SPAC15A10.16	bud6	aip3,fat1,SPAC15E1.01	actin interacting protein 3 homolog Bud6	GTPTSLKSPSLRKSPSSFVQKDVYSRSNSLR	_SPS(ph)SFVQK_	actin cytoskeleton organization;actin filament-based process;activation of bipolar cell growth;biological regulation;cellular component organization;cellular component organization at cellular level;cellular component organization or biogenesis;cellular component organization or biogenesis at cellular level;cellular process;cytoskeleton organization;establishment or maintenance of cell polarity;e…	actin binding;binding;cytoskeletal protein binding;protein binding	actin cap;cell cortex part;cell part;cell pole;cell tip;cytoplasmic part;cytoskeletal part;growing cell tip;intracellular organelle part;intracellular part;non-growing cell tip;organelle part;site of polarized growth	biological regulation;cellular component organization;cellular process;cytoskeleton organization;establishment or maintenance of cell polarity;organelle organization	cell part;site of polarized growth	YLR319C	NONE	Mitotic			NaN	1.1997	1.1683	1.0004	1.1206	1.0748	0.85883		NaN	1.1997	1.1683	1.0004	1.1206	1.0748	0.85883		0.965409	1.47363e-13	NaN	5.4255	2.7893	8.1015	1.5078	NaN	NaN	NaN	1	3	2	2
O13735S424	O13735	S	424	SPAC15A10.16	bud6	aip3,fat1,SPAC15E1.01	actin interacting protein 3 homolog Bud6	DGEVAPPLPQRSRTISSPNSPLSATVLPSST	_TIS(ph)S(ph)PNSPLSATVLPSSTPILLPR_	actin cytoskeleton organization;actin filament-based process;activation of bipolar cell growth;biological regulation;cellular component organization;cellular component organization at cellular level;cellular component organization or biogenesis;cellular component organization or biogenesis at cellular level;cellular process;cytoskeleton organization;establishment or maintenance of cell polarity;e…	actin binding;binding;cytoskeletal protein binding;protein binding	actin cap;cell cortex part;cell part;cell pole;cell tip;cytoplasmic part;cytoskeletal part;growing cell tip;intracellular organelle part;intracellular part;non-growing cell tip;organelle part;site of polarized growth	biological regulation;cellular component organization;cellular process;cytoskeleton organization;establishment or maintenance of cell polarity;organelle organization	cell part;site of polarized growth	YLR319C	NONE				0.94004	NaN	NaN	0.61312	NaN	0.84505	NaN		NaN	NaN	NaN	NaN	NaN	NaN	NaN		0.663233	6.22436e-36	NaN	NaN	NaN	NaN	NaN	NaN	NaN	1	NaN	NaN	1	NaN
O13735S425	O13735	S	425	SPAC15A10.16	bud6	aip3,fat1,SPAC15E1.01	actin interacting protein 3 homolog Bud6	GEVAPPLPQRSRTISSPNSPLSATVLPSSTP	_TISS(ph)PNSPLS(ph)ATVLPSSTPILLPR_	actin cytoskeleton organization;actin filament-based process;activation of bipolar cell growth;biological regulation;cellular component organization;cellular component organization at cellular level;cellular component organization or biogenesis;cellular component organization or biogenesis at cellular level;cellular process;cytoskeleton organization;establishment or maintenance of cell polarity;e…	actin binding;binding;cytoskeletal protein binding;protein binding	actin cap;cell cortex part;cell part;cell pole;cell tip;cytoplasmic part;cytoskeletal part;growing cell tip;intracellular organelle part;intracellular part;non-growing cell tip;organelle part;site of polarized growth	biological regulation;cellular component organization;cellular process;cytoskeleton organization;establishment or maintenance of cell polarity;organelle organization	cell part;site of polarized growth	YLR319C	NONE				0.94004	NaN	NaN	NaN	NaN	NaN	NaN		NaN	NaN	NaN	NaN	NaN	NaN	NaN		0.58986	6.22436e-36	NaN	NaN	NaN	NaN	NaN	NaN	NaN	1	NaN	NaN	NaN	NaN
O13735S428	O13735	S	428	SPAC15A10.16	bud6	aip3,fat1,SPAC15E1.01	actin interacting protein 3 homolog Bud6	APPLPQRSRTISSPNSPLSATVLPSSTPILL	_TISS(ph)PNS(ph)PLSATVLPSSTPILLPR_	actin cytoskeleton organization;actin filament-based process;activation of bipolar cell growth;biological regulation;cellular component organization;cellular component organization at cellular level;cellular component organization or biogenesis;cellular component organization or biogenesis at cellular level;cellular process;cytoskeleton organization;establishment or maintenance of cell polarity;e…	actin binding;binding;cytoskeletal protein binding;protein binding	actin cap;cell cortex part;cell part;cell pole;cell tip;cytoplasmic part;cytoskeletal part;growing cell tip;intracellular organelle part;intracellular part;non-growing cell tip;organelle part;site of polarized growth	biological regulation;cellular component organization;cellular process;cytoskeleton organization;establishment or maintenance of cell polarity;organelle organization	cell part;site of polarized growth	YLR319C	NONE				0.91345	0.6866	0.56752	0.34276	1.0109	0.47331	0.5671		NaN	0.6866	0.56752	0.34276	NaN	0.47331	NaN		0.954407	6.22436e-36	15.594	0.96993	NaN	NaN	0.204	NaN	NaN	3	2	2	1	1
O13735S497	O13735	S	497	SPAC15A10.16	bud6	aip3,fat1,SPAC15E1.01	actin interacting protein 3 homolog Bud6	PKLEDIADEVETDATSQRELLERQIQKAESS	_LEDIADEVETDATS(ph)QR_	actin cytoskeleton organization;actin filament-based process;activation of bipolar cell growth;biological regulation;cellular component organization;cellular component organization at cellular level;cellular component organization or biogenesis;cellular component organization or biogenesis at cellular level;cellular process;cytoskeleton organization;establishment or maintenance of cell polarity;e…	actin binding;binding;cytoskeletal protein binding;protein binding	actin cap;cell cortex part;cell part;cell pole;cell tip;cytoplasmic part;cytoskeletal part;growing cell tip;intracellular organelle part;intracellular part;non-growing cell tip;organelle part;site of polarized growth	biological regulation;cellular component organization;cellular process;cytoskeleton organization;establishment or maintenance of cell polarity;organelle organization	cell part;site of polarized growth	YLR319C	NONE				NaN	1.178	1.3986	1.2635	1.4057	1.5367	1.2675		NaN	1.178	1.3986	1.2635	1.4057	1.5367	1.2675		0.997354	4.09729e-86	22.265	9.693	15.855	6.8778	16.209	10.884	10.884	NaN	6	5	5	6
O13735S511	O13735	S	511	SPAC15A10.16	bud6	aip3,fat1,SPAC15E1.01	actin interacting protein 3 homolog Bud6	TSQRELLERQIQKAESSEDTSEIESLQGKLS	_AES(ph)SEDTSEIESLQGK_	actin cytoskeleton organization;actin filament-based process;activation of bipolar cell growth;biological regulation;cellular component organization;cellular component organization at cellular level;cellular component organization or biogenesis;cellular component organization or biogenesis at cellular level;cellular process;cytoskeleton organization;establishment or maintenance of cell polarity;e…	actin binding;binding;cytoskeletal protein binding;protein binding	actin cap;cell cortex part;cell part;cell pole;cell tip;cytoplasmic part;cytoskeletal part;growing cell tip;intracellular organelle part;intracellular part;non-growing cell tip;organelle part;site of polarized growth	biological regulation;cellular component organization;cellular process;cytoskeleton organization;establishment or maintenance of cell polarity;organelle organization	cell part;site of polarized growth	YLR319C	NONE				1.151	1.0016	NaN	0.99024	0.9222	1.0269	1.0888		1.151	1.0016	NaN	0.99024	0.9222	1.0269	1.0888		0.999849	5.07553e-84	3.1134	NaN	10.534	2.0712	0.049439	6.5497	6.5497	3	2	NaN	2	2
O13735S520	O13735	S	520	SPAC15A10.16	bud6	aip3,fat1,SPAC15E1.01	actin interacting protein 3 homolog Bud6	QIQKAESSEDTSEIESLQGKLSLPQVSSTQQ	_AESSEDTSEIES(ph)LQGK_	actin cytoskeleton organization;actin filament-based process;activation of bipolar cell growth;biological regulation;cellular component organization;cellular component organization at cellular level;cellular component organization or biogenesis;cellular component organization or biogenesis at cellular level;cellular process;cytoskeleton organization;establishment or maintenance of cell polarity;e…	actin binding;binding;cytoskeletal protein binding;protein binding	actin cap;cell cortex part;cell part;cell pole;cell tip;cytoplasmic part;cytoskeletal part;growing cell tip;intracellular organelle part;intracellular part;non-growing cell tip;organelle part;site of polarized growth	biological regulation;cellular component organization;cellular process;cytoskeleton organization;establishment or maintenance of cell polarity;organelle organization	cell part;site of polarized growth	YLR319C	NONE				1.1155	1.2148	1.536	1.4262	1.5278	1.4598	1.4497		1.1155	1.2148	1.536	1.4262	1.5278	1.4598	1.4497		1	1.67483e-141	2.9454	2.4139	5.0379	4.4832	1.9209	2.8219	2.8219	3	3	3	3	3
O13735S585	O13735	S	585	SPAC15A10.16	bud6	aip3,fat1,SPAC15E1.01	actin interacting protein 3 homolog Bud6	EAPVISSSEKIESGTSISTSDTKGGLANFEN	_IESGTS(ph)ISTSDTK_	actin cytoskeleton organization;actin filament-based process;activation of bipolar cell growth;biological regulation;cellular component organization;cellular component organization at cellular level;cellular component organization or biogenesis;cellular component organization or biogenesis at cellular level;cellular process;cytoskeleton organization;establishment or maintenance of cell polarity;e…	actin binding;binding;cytoskeletal protein binding;protein binding	actin cap;cell cortex part;cell part;cell pole;cell tip;cytoplasmic part;cytoskeletal part;growing cell tip;intracellular organelle part;intracellular part;non-growing cell tip;organelle part;site of polarized growth	biological regulation;cellular component organization;cellular process;cytoskeleton organization;establishment or maintenance of cell polarity;organelle organization	cell part;site of polarized growth	YLR319C	NONE	Mitotic			0.95892	1.3471	1.3142	NaN	1.3269	1.0462	NaN		0.95892	1.3471	1.3142	NaN	1.3269	1.0462	NaN		0.9562	1.11567e-11	NaN	NaN	NaN	NaN	NaN	NaN	NaN	1	1	1	NaN	1
O13735S587	O13735	S	587	SPAC15A10.16	bud6	aip3,fat1,SPAC15E1.01	actin interacting protein 3 homolog Bud6	PVISSSEKIESGTSISTSDTKGGLANFENDS	_IESGTSIS(ph)TSDTK_	actin cytoskeleton organization;actin filament-based process;activation of bipolar cell growth;biological regulation;cellular component organization;cellular component organization at cellular level;cellular component organization or biogenesis;cellular component organization or biogenesis at cellular level;cellular process;cytoskeleton organization;establishment or maintenance of cell polarity;e…	actin binding;binding;cytoskeletal protein binding;protein binding	actin cap;cell cortex part;cell part;cell pole;cell tip;cytoplasmic part;cytoskeletal part;growing cell tip;intracellular organelle part;intracellular part;non-growing cell tip;organelle part;site of polarized growth	biological regulation;cellular component organization;cellular process;cytoskeleton organization;establishment or maintenance of cell polarity;organelle organization	cell part;site of polarized growth	YLR319C	NONE				NaN	NaN	1.4524	1.0199	NaN	NaN	NaN		NaN	NaN	1.4524	1.0199	NaN	NaN	NaN		0.901427	1.43223e-07	NaN	NaN	NaN	NaN	NaN	NaN	NaN	NaN	NaN	1	1	NaN
O13735S602	O13735	S	602	SPAC15A10.16	bud6	aip3,fat1,SPAC15E1.01	actin interacting protein 3 homolog Bud6	STSDTKGGLANFENDSLEELERLIQQNNAEQ	_GGLANFENDS(ph)LEELER_	actin cytoskeleton organization;actin filament-based process;activation of bipolar cell growth;biological regulation;cellular component organization;cellular component organization at cellular level;cellular component organization or biogenesis;cellular component organization or biogenesis at cellular level;cellular process;cytoskeleton organization;establishment or maintenance of cell polarity;e…	actin binding;binding;cytoskeletal protein binding;protein binding	actin cap;cell cortex part;cell part;cell pole;cell tip;cytoplasmic part;cytoskeletal part;growing cell tip;intracellular organelle part;intracellular part;non-growing cell tip;organelle part;site of polarized growth	biological regulation;cellular component organization;cellular process;cytoskeleton organization;establishment or maintenance of cell polarity;organelle organization	cell part;site of polarized growth	YLR319C	NONE				1.1225	1.1476	1.2083	1.0979	1.1578	1.1571	1.1622		1.1225	1.1476	1.2083	1.0979	1.1578	1.1571	1.1622		1	1.52936e-95	10.255	12.317	6.491	5.7506	4.759	11.318	11.318	3	6	6	6	6
O13735S621	O13735	S	621	SPAC15A10.16	bud6	aip3,fat1,SPAC15E1.01	actin interacting protein 3 homolog Bud6	LERLIQQNNAEQDEPSYKFHKYEYSSEESGS	_LIQQNNAEQDEPS(ph)YK_	actin cytoskeleton organization;actin filament-based process;activation of bipolar cell growth;biological regulation;cellular component organization;cellular component organization at cellular level;cellular component organization or biogenesis;cellular component organization or biogenesis at cellular level;cellular process;cytoskeleton organization;establishment or maintenance of cell polarity;e…	actin binding;binding;cytoskeletal protein binding;protein binding	actin cap;cell cortex part;cell part;cell pole;cell tip;cytoplasmic part;cytoskeletal part;growing cell tip;intracellular organelle part;intracellular part;non-growing cell tip;organelle part;site of polarized growth	biological regulation;cellular component organization;cellular process;cytoskeleton organization;establishment or maintenance of cell polarity;organelle organization	cell part;site of polarized growth	YLR319C	NONE				NaN	NaN	NaN	NaN	NaN	1.2183	NaN		NaN	NaN	NaN	NaN	NaN	1.2183	NaN		1	4.14819e-23	NaN	NaN	NaN	NaN	NaN	NaN	NaN	NaN	NaN	NaN	NaN	NaN
O13735T1294	O13735	T	1294	SPAC15A10.16	bud6	aip3,fat1,SPAC15E1.01	actin interacting protein 3 homolog Bud6	QVDTENFMLERSPLATPKPLKQPDFNIYETP	_S(ph)PLAT(ph)PKPLKQPDFNIYETPIVR_	actin cytoskeleton organization;actin filament-based process;activation of bipolar cell growth;biological regulation;cellular component organization;cellular component organization at cellular level;cellular component organization or biogenesis;cellular component organization or biogenesis at cellular level;cellular process;cytoskeleton organization;establishment or maintenance of cell polarity;e…	actin binding;binding;cytoskeletal protein binding;protein binding	actin cap;cell cortex part;cell part;cell pole;cell tip;cytoplasmic part;cytoskeletal part;growing cell tip;intracellular organelle part;intracellular part;non-growing cell tip;organelle part;site of polarized growth	biological regulation;cellular component organization;cellular process;cytoskeleton organization;establishment or maintenance of cell polarity;organelle organization	cell part;site of polarized growth	YLR319C	NONE				1.0334	2.5207	3.484	2.9996	2.5976	1.9642	0.94258		NaN	NaN	NaN	NaN	NaN	NaN	NaN		1	6.39749e-24	1.3725	17.28	5.8972	54.413	74.014	5.1157	5.1157	4	3	6	3	6
O13735T1308	O13735	T	1308	SPAC15A10.16	bud6	aip3,fat1,SPAC15E1.01	actin interacting protein 3 homolog Bud6	ATPKPLKQPDFNIYETPIVRSTAHETDDEQT	_S(ph)PLAT(ph)PKPLKQPDFNIYET(ph)PIVR_	actin cytoskeleton organization;actin filament-based process;activation of bipolar cell growth;biological regulation;cellular component organization;cellular component organization at cellular level;cellular component organization or biogenesis;cellular component organization or biogenesis at cellular level;cellular process;cytoskeleton organization;establishment or maintenance of cell polarity;e…	actin binding;binding;cytoskeletal protein binding;protein binding	actin cap;cell cortex part;cell part;cell pole;cell tip;cytoplasmic part;cytoskeletal part;growing cell tip;intracellular organelle part;intracellular part;non-growing cell tip;organelle part;site of polarized growth	biological regulation;cellular component organization;cellular process;cytoskeleton organization;establishment or maintenance of cell polarity;organelle organization	cell part;site of polarized growth	YLR319C	NONE				0.63143	0.54071	0.21318	0.19961	0.72251	0.65843	0.45629		NaN	NaN	NaN	NaN	NaN	NaN	NaN		0.999903	6.90039e-23	5.827	14.333	25.983	NaN	62.129	25.678	25.678	1	4	3	2	1
O13735T1318	O13735	T	1318	SPAC15A10.16	bud6	aip3,fat1,SPAC15E1.01	actin interacting protein 3 homolog Bud6	FNIYETPIVRSTAHETDDEQTPSKYSDNRVE	_STAHET(ph)DDEQTPSK_	actin cytoskeleton organization;actin filament-based process;activation of bipolar cell growth;biological regulation;cellular component organization;cellular component organization at cellular level;cellular component organization or biogenesis;cellular component organization or biogenesis at cellular level;cellular process;cytoskeleton organization;establishment or maintenance of cell polarity;e…	actin binding;binding;cytoskeletal protein binding;protein binding	actin cap;cell cortex part;cell part;cell pole;cell tip;cytoplasmic part;cytoskeletal part;growing cell tip;intracellular organelle part;intracellular part;non-growing cell tip;organelle part;site of polarized growth	biological regulation;cellular component organization;cellular process;cytoskeleton organization;establishment or maintenance of cell polarity;organelle organization	cell part;site of polarized growth	YLR319C	NONE	Interphase			8.7216	1.2585	1.3074	1.9844	NaN	1.1591	1.725		8.7216	1.2585	1.3074	1.9844	NaN	1.1591	1.725		1	2.7343e-135	5.1502	4.9102	27.836	NaN	1.7234	17.071	17.071	6	2	2	2	NaN
O13735T1323	O13735	T	1323	SPAC15A10.16	bud6	aip3,fat1,SPAC15E1.01	actin interacting protein 3 homolog Bud6	TPIVRSTAHETDDEQTPSKYSDNRVESSSDT	_STAHET(ph)DDEQT(ph)PSK_	actin cytoskeleton organization;actin filament-based process;activation of bipolar cell growth;biological regulation;cellular component organization;cellular component organization at cellular level;cellular component organization or biogenesis;cellular component organization or biogenesis at cellular level;cellular process;cytoskeleton organization;establishment or maintenance of cell polarity;e…	actin binding;binding;cytoskeletal protein binding;protein binding	actin cap;cell cortex part;cell part;cell pole;cell tip;cytoplasmic part;cytoskeletal part;growing cell tip;intracellular organelle part;intracellular part;non-growing cell tip;organelle part;site of polarized growth	biological regulation;cellular component organization;cellular process;cytoskeleton organization;establishment or maintenance of cell polarity;organelle organization	cell part;site of polarized growth	YLR319C	NONE				1.0387	NaN	1.3717	1.3287	NaN	NaN	0.73463		1.0387	NaN	NaN	NaN	NaN	NaN	NaN		1	2.16481e-70	NaN	NaN	0	NaN	NaN	0	0	6	NaN	1	2	NaN
O13735T320	O13735	T	320	SPAC15A10.16	bud6	aip3,fat1,SPAC15E1.01	actin interacting protein 3 homolog Bud6	VRQDSHDSNKLSRRPTINTSFDRKFSPKLTR	_RPT(ph)INTSFDR_	actin cytoskeleton organization;actin filament-based process;activation of bipolar cell growth;biological regulation;cellular component organization;cellular component organization at cellular level;cellular component organization or biogenesis;cellular component organization or biogenesis at cellular level;cellular process;cytoskeleton organization;establishment or maintenance of cell polarity;e…	actin binding;binding;cytoskeletal protein binding;protein binding	actin cap;cell cortex part;cell part;cell pole;cell tip;cytoplasmic part;cytoskeletal part;growing cell tip;intracellular organelle part;intracellular part;non-growing cell tip;organelle part;site of polarized growth	biological regulation;cellular component organization;cellular process;cytoskeleton organization;establishment or maintenance of cell polarity;organelle organization	cell part;site of polarized growth	YLR319C	NONE				1.2381	0.48646	0.70322	0.96179	1.287	1.4958	1.9369		1.2381	0.48646	0.70322	0.96179	1.287	1.4958	1.9369		0.999999	2.15887e-05	9.5184	0.2281	13.878	5.5297	11.345	11.038	11.038	3	4	2	6	4
O13735T347	O13735	T	347	SPAC15A10.16	bud6	aip3,fat1,SPAC15E1.01	actin interacting protein 3 homolog Bud6	KLTRTPSLTKSLDPGTPTSLKSPSLRKSPSS	_SLDPGT(ph)PT(ph)SLK_	actin cytoskeleton organization;actin filament-based process;activation of bipolar cell growth;biological regulation;cellular component organization;cellular component organization at cellular level;cellular component organization or biogenesis;cellular component organization or biogenesis at cellular level;cellular process;cytoskeleton organization;establishment or maintenance of cell polarity;e…	actin binding;binding;cytoskeletal protein binding;protein binding	actin cap;cell cortex part;cell part;cell pole;cell tip;cytoplasmic part;cytoskeletal part;growing cell tip;intracellular organelle part;intracellular part;non-growing cell tip;organelle part;site of polarized growth	biological regulation;cellular component organization;cellular process;cytoskeleton organization;establishment or maintenance of cell polarity;organelle organization	cell part;site of polarized growth	YLR319C	NONE	Mitotic			NaN	0.74149	1.1348	1.1427	1.1163	0.83764	0.52201		NaN	0.74149	1.1348	1.1427	1.1163	0.83764	0.52201		0.987106	2.44941e-26	39.371	54.013	10.162	2.1352	7.8469	8.3728	8.3728	NaN	6	5	5	4
O13735T349	O13735	T	349	SPAC15A10.16	bud6	aip3,fat1,SPAC15E1.01	actin interacting protein 3 homolog Bud6	TRTPSLTKSLDPGTPTSLKSPSLRKSPSSFV	_SLDPGT(ph)PT(ph)SLK_	actin cytoskeleton organization;actin filament-based process;activation of bipolar cell growth;biological regulation;cellular component organization;cellular component organization at cellular level;cellular component organization or biogenesis;cellular component organization or biogenesis at cellular level;cellular process;cytoskeleton organization;establishment or maintenance of cell polarity;e…	actin binding;binding;cytoskeletal protein binding;protein binding	actin cap;cell cortex part;cell part;cell pole;cell tip;cytoplasmic part;cytoskeletal part;growing cell tip;intracellular organelle part;intracellular part;non-growing cell tip;organelle part;site of polarized growth	biological regulation;cellular component organization;cellular process;cytoskeleton organization;establishment or maintenance of cell polarity;organelle organization	cell part;site of polarized growth	YLR319C	NONE				1.0442	1.1921	0.74954	1.3254	1.5576	1.1338	NaN		1.0442	NaN	NaN	NaN	NaN	NaN	NaN		0.987106	0.00139039	7.1963	4.3376	1.0384	6.1508	1.9678	NaN	NaN	2	5	2	2	2
O13735T422	O13735	T	422	SPAC15A10.16	bud6	aip3,fat1,SPAC15E1.01	actin interacting protein 3 homolog Bud6	INDGEVAPPLPQRSRTISSPNSPLSATVLPS	_T(ph)ISSPNS(ph)PLSATVLPSSTPILLPR_	actin cytoskeleton organization;actin filament-based process;activation of bipolar cell growth;biological regulation;cellular component organization;cellular component organization at cellular level;cellular component organization or biogenesis;cellular component organization or biogenesis at cellular level;cellular process;cytoskeleton organization;establishment or maintenance of cell polarity;e…	actin binding;binding;cytoskeletal protein binding;protein binding	actin cap;cell cortex part;cell part;cell pole;cell tip;cytoplasmic part;cytoskeletal part;growing cell tip;intracellular organelle part;intracellular part;non-growing cell tip;organelle part;site of polarized growth	biological regulation;cellular component organization;cellular process;cytoskeleton organization;establishment or maintenance of cell polarity;organelle organization	cell part;site of polarized growth	YLR319C	NONE				0.88758	0.82487	0.70973	0.79212	1.0109	0.62952	NaN		NaN	NaN	NaN	NaN	NaN	NaN	NaN		0.669132	3.27569e-37	16.651	29.707	NaN	NaN	2.6235	NaN	NaN	2	2	2	1	1
O13735T493	O13735	T	493	SPAC15A10.16	bud6	aip3,fat1,SPAC15E1.01	actin interacting protein 3 homolog Bud6	YAASPKLEDIADEVETDATSQRELLERQIQK	_LEDIADEVET(ph)DATSQRELLER_	actin cytoskeleton organization;actin filament-based process;activation of bipolar cell growth;biological regulation;cellular component organization;cellular component organization at cellular level;cellular component organization or biogenesis;cellular component organization or biogenesis at cellular level;cellular process;cytoskeleton organization;establishment or maintenance of cell polarity;e…	actin binding;binding;cytoskeletal protein binding;protein binding	actin cap;cell cortex part;cell part;cell pole;cell tip;cytoplasmic part;cytoskeletal part;growing cell tip;intracellular organelle part;intracellular part;non-growing cell tip;organelle part;site of polarized growth	biological regulation;cellular component organization;cellular process;cytoskeleton organization;establishment or maintenance of cell polarity;organelle organization	cell part;site of polarized growth	YLR319C	NONE				1.0439	1.0216	1.1278	NaN	NaN	NaN	NaN		1.0439	1.0216	1.1278	NaN	NaN	NaN	NaN		0.673328	0.000414798	NaN	NaN	NaN	NaN	NaN	NaN	NaN	1	1	1	NaN	NaN
O13735Y1306	O13735	Y	1306	SPAC15A10.16	bud6	aip3,fat1,SPAC15E1.01	actin interacting protein 3 homolog Bud6	PLATPKPLKQPDFNIYETPIVRSTAHETDDE	_S(ph)PLAT(ph)PKPLKQPDFNIY(ph)ETPIVR_	actin cytoskeleton organization;actin filament-based process;activation of bipolar cell growth;biological regulation;cellular component organization;cellular component organization at cellular level;cellular component organization or biogenesis;cellular component organization or biogenesis at cellular level;cellular process;cytoskeleton organization;establishment or maintenance of cell polarity;e…	actin binding;binding;cytoskeletal protein binding;protein binding	actin cap;cell cortex part;cell part;cell pole;cell tip;cytoplasmic part;cytoskeletal part;growing cell tip;intracellular organelle part;intracellular part;non-growing cell tip;organelle part;site of polarized growth	biological regulation;cellular component organization;cellular process;cytoskeleton organization;establishment or maintenance of cell polarity;organelle organization	cell part;site of polarized growth	YLR319C	NONE				NaN	NaN	NaN	0.19994	0.16733	NaN	NaN		NaN	NaN	NaN	NaN	NaN	NaN	NaN		0.774022	6.48564e-05	NaN	NaN	NaN	NaN	NaN	NaN	NaN	NaN	NaN	NaN	1	1
O13736S220	O13736	S	220	SPAC16E8.01	shd1	sla1	cytoskeletal protein binding protein Sla1 family, Shd1 (predicted)	DANEPDDYYSSGRAVSPEIPPTYTPKQADPL	_AVS(ph)PEIPPTYTPK_	actin cortical patch assembly;actin cytoskeleton organization;actin filament organization;actin filament-based process;cell wall organization or biogenesis;cellular cell wall organization or biogenesis;cellular component assembly;cellular component assembly at cellular level;cellular component organization;cellular component organization at cellular level;cellular component organization or biogen…		actin cortical patch;cell cortex part;cell division site;cell part;cell pole;cell tip;cytoplasmic part;cytoskeletal part;cytosol;endosomal part;endosome membrane;intracellular organelle part;intracellular part;macromolecular complex;membrane;membrane part;nuclear part;nuclear pore;organelle membrane;organelle part;plasma membrane;pore complex;protein complex	cell wall organization or biogenesis;cellular cell wall organization or biogenesis;cellular component assembly;cellular component organization;cellular membrane organization;cellular process;cytoskeleton organization;endocytosis;establishment of localization;membrane invagination;membrane organization;organelle organization;transport;vesicle-mediated transport	cell division site;cell part;cytosol;macromolecular complex;membrane;nuclear pore;plasma membrane;protein complex	YBL007C	NONE				0.89007	0.7973	0.8934	0.82322	0.8282	0.8365	0.81195		0.89007	0.7973	0.8934	0.82322	0.8282	0.8365	0.81195		1	1.10634e-08	1.6519	0.68249	2.3029	5.0659	1.3664	1.768	1.768	3	3	3	3	4
O13736S280	O13736	S	280	SPAC16E8.01	shd1	sla1	cytoskeletal protein binding protein Sla1 family, Shd1 (predicted)	NLGSQVNIPPPPATPSQPPRPPTNASTRSTG	_NVNNLGSQVNIPPPPATPS(ph)QPPRPPTNASTR_	actin cortical patch assembly;actin cytoskeleton organization;actin filament organization;actin filament-based process;cell wall organization or biogenesis;cellular cell wall organization or biogenesis;cellular component assembly;cellular component assembly at cellular level;cellular component organization;cellular component organization at cellular level;cellular component organization or biogen…		actin cortical patch;cell cortex part;cell division site;cell part;cell pole;cell tip;cytoplasmic part;cytoskeletal part;cytosol;endosomal part;endosome membrane;intracellular organelle part;intracellular part;macromolecular complex;membrane;membrane part;nuclear part;nuclear pore;organelle membrane;organelle part;plasma membrane;pore complex;protein complex	cell wall organization or biogenesis;cellular cell wall organization or biogenesis;cellular component assembly;cellular component organization;cellular membrane organization;cellular process;cytoskeleton organization;endocytosis;establishment of localization;membrane invagination;membrane organization;organelle organization;transport;vesicle-mediated transport	cell division site;cell part;cytosol;macromolecular complex;membrane;nuclear pore;plasma membrane;protein complex	YBL007C	NONE				NaN	NaN	NaN	NaN	NaN	0.075432	NaN		NaN	NaN	NaN	NaN	NaN	0.075432	NaN		0.897633	6.05622e-13	NaN	NaN	NaN	NaN	NaN	NaN	NaN	NaN	NaN	NaN	NaN	NaN
O13736S309	O13736	S	309	SPAC16E8.01	shd1	sla1	cytoskeletal protein binding protein Sla1 family, Shd1 (predicted)	TGTSSSMAHSYDSPPSPSSPSDAYGDPNQHL	_STGTSSSMAHSYDSPPS(ph)PSSPSDAYGDPNQHLK_	actin cortical patch assembly;actin cytoskeleton organization;actin filament organization;actin filament-based process;cell wall organization or biogenesis;cellular cell wall organization or biogenesis;cellular component assembly;cellular component assembly at cellular level;cellular component organization;cellular component organization at cellular level;cellular component organization or biogen…		actin cortical patch;cell cortex part;cell division site;cell part;cell pole;cell tip;cytoplasmic part;cytoskeletal part;cytosol;endosomal part;endosome membrane;intracellular organelle part;intracellular part;macromolecular complex;membrane;membrane part;nuclear part;nuclear pore;organelle membrane;organelle part;plasma membrane;pore complex;protein complex	cell wall organization or biogenesis;cellular cell wall organization or biogenesis;cellular component assembly;cellular component organization;cellular membrane organization;cellular process;cytoskeleton organization;endocytosis;establishment of localization;membrane invagination;membrane organization;organelle organization;transport;vesicle-mediated transport	cell division site;cell part;cytosol;macromolecular complex;membrane;nuclear pore;plasma membrane;protein complex	YBL007C	NONE				0.81052	NaN	NaN	NaN	0.75829	0.78845	NaN		0.81052	NaN	NaN	NaN	0.75829	0.78845	NaN		0.967719	4.00118e-09	NaN	NaN	NaN	7.5662	NaN	NaN	NaN	1	NaN	NaN	NaN	2
O13736S311	O13736	S	311	SPAC16E8.01	shd1	sla1	cytoskeletal protein binding protein Sla1 family, Shd1 (predicted)	TSSSMAHSYDSPPSPSSPSDAYGDPNQHLKL	_STGTSSSMAHSYDSPPSPS(ph)SPSDAYGDPNQHLK_	actin cortical patch assembly;actin cytoskeleton organization;actin filament organization;actin filament-based process;cell wall organization or biogenesis;cellular cell wall organization or biogenesis;cellular component assembly;cellular component assembly at cellular level;cellular component organization;cellular component organization at cellular level;cellular component organization or biogen…		actin cortical patch;cell cortex part;cell division site;cell part;cell pole;cell tip;cytoplasmic part;cytoskeletal part;cytosol;endosomal part;endosome membrane;intracellular organelle part;intracellular part;macromolecular complex;membrane;membrane part;nuclear part;nuclear pore;organelle membrane;organelle part;plasma membrane;pore complex;protein complex	cell wall organization or biogenesis;cellular cell wall organization or biogenesis;cellular component assembly;cellular component organization;cellular membrane organization;cellular process;cytoskeleton organization;endocytosis;establishment of localization;membrane invagination;membrane organization;organelle organization;transport;vesicle-mediated transport	cell division site;cell part;cytosol;macromolecular complex;membrane;nuclear pore;plasma membrane;protein complex	YBL007C	NONE				NaN	NaN	NaN	NaN	NaN	NaN	0.57486		NaN	NaN	NaN	NaN	NaN	NaN	0.57486		0.597574	3.38281e-09	NaN	NaN	NaN	NaN	NaN	NaN	NaN	NaN	NaN	NaN	NaN	NaN
O13736S312	O13736	S	312	SPAC16E8.01	shd1	sla1	cytoskeletal protein binding protein Sla1 family, Shd1 (predicted)	SSSMAHSYDSPPSPSSPSDAYGDPNQHLKLR	_STGTSSSMAHSYDSPPSPSS(ph)PSDAYGDPNQHLK_	actin cortical patch assembly;actin cytoskeleton organization;actin filament organization;actin filament-based process;cell wall organization or biogenesis;cellular cell wall organization or biogenesis;cellular component assembly;cellular component assembly at cellular level;cellular component organization;cellular component organization at cellular level;cellular component organization or biogen…		actin cortical patch;cell cortex part;cell division site;cell part;cell pole;cell tip;cytoplasmic part;cytoskeletal part;cytosol;endosomal part;endosome membrane;intracellular organelle part;intracellular part;macromolecular complex;membrane;membrane part;nuclear part;nuclear pore;organelle membrane;organelle part;plasma membrane;pore complex;protein complex	cell wall organization or biogenesis;cellular cell wall organization or biogenesis;cellular component assembly;cellular component organization;cellular membrane organization;cellular process;cytoskeleton organization;endocytosis;establishment of localization;membrane invagination;membrane organization;organelle organization;transport;vesicle-mediated transport	cell division site;cell part;cytosol;macromolecular complex;membrane;nuclear pore;plasma membrane;protein complex	YBL007C	NONE				NaN	NaN	0.81221	NaN	NaN	NaN	NaN		NaN	NaN	0.81221	NaN	NaN	NaN	NaN		0.684027	3.38281e-09	NaN	NaN	NaN	NaN	NaN	NaN	NaN	NaN	NaN	1	NaN	NaN
O13736S454	O13736	S	454	SPAC16E8.01	shd1	sla1	cytoskeletal protein binding protein Sla1 family, Shd1 (predicted)	SARAAGLREIAAASGSPMPKLPSDSALHRLN	_EIAAASGS(ph)PM(ox)PK_	actin cortical patch assembly;actin cytoskeleton organization;actin filament organization;actin filament-based process;cell wall organization or biogenesis;cellular cell wall organization or biogenesis;cellular component assembly;cellular component assembly at cellular level;cellular component organization;cellular component organization at cellular level;cellular component organization or biogen…		actin cortical patch;cell cortex part;cell division site;cell part;cell pole;cell tip;cytoplasmic part;cytoskeletal part;cytosol;endosomal part;endosome membrane;intracellular organelle part;intracellular part;macromolecular complex;membrane;membrane part;nuclear part;nuclear pore;organelle membrane;organelle part;plasma membrane;pore complex;protein complex	cell wall organization or biogenesis;cellular cell wall organization or biogenesis;cellular component assembly;cellular component organization;cellular membrane organization;cellular process;cytoskeleton organization;endocytosis;establishment of localization;membrane invagination;membrane organization;organelle organization;transport;vesicle-mediated transport	cell division site;cell part;cytosol;macromolecular complex;membrane;nuclear pore;plasma membrane;protein complex	YBL007C	NONE	Mitotic			1.0925	0.86374	0.88376	0.81537	0.83564	0.84972	0.70566		1.0925	0.86374	0.88376	0.81537	0.83564	0.84972	0.70566		0.999855	9.56259e-17	0.64385	28.033	19.047	0	163.35	27.318	27.318	1	3	4	3	2
O13736S461	O13736	S	461	SPAC16E8.01	shd1	sla1	cytoskeletal protein binding protein Sla1 family, Shd1 (predicted)	REIAAASGSPMPKLPSDSALHRLNAASDAAG	_LPS(ph)DSALHR_	actin cortical patch assembly;actin cytoskeleton organization;actin filament organization;actin filament-based process;cell wall organization or biogenesis;cellular cell wall organization or biogenesis;cellular component assembly;cellular component assembly at cellular level;cellular component organization;cellular component organization at cellular level;cellular component organization or biogen…		actin cortical patch;cell cortex part;cell division site;cell part;cell pole;cell tip;cytoplasmic part;cytoskeletal part;cytosol;endosomal part;endosome membrane;intracellular organelle part;intracellular part;macromolecular complex;membrane;membrane part;nuclear part;nuclear pore;organelle membrane;organelle part;plasma membrane;pore complex;protein complex	cell wall organization or biogenesis;cellular cell wall organization or biogenesis;cellular component assembly;cellular component organization;cellular membrane organization;cellular process;cytoskeleton organization;endocytosis;establishment of localization;membrane invagination;membrane organization;organelle organization;transport;vesicle-mediated transport	cell division site;cell part;cytosol;macromolecular complex;membrane;nuclear pore;plasma membrane;protein complex	YBL007C	NONE				1.1219	1.1794	1.2944	1.1967	1.235	1.2182	1.3372		1.1219	1.1794	1.2944	1.1967	1.235	1.2182	1.3372		1	1.51914e-39	4.6699	4.8986	6.6288	8.1094	8.2072	9.5756	9.5756	6	6	6	6	6
O13736S573	O13736	S	573	SPAC16E8.01	shd1	sla1	cytoskeletal protein binding protein Sla1 family, Shd1 (predicted)	VPSNFIKPDTEGDAKSPPSSSKSGQGSSLSR	_EGVVPSNFIKPDTEGDAKS(ph)PPSSSK_	actin cortical patch assembly;actin cytoskeleton organization;actin filament organization;actin filament-based process;cell wall organization or biogenesis;cellular cell wall organization or biogenesis;cellular component assembly;cellular component assembly at cellular level;cellular component organization;cellular component organization at cellular level;cellular component organization or biogen…		actin cortical patch;cell cortex part;cell division site;cell part;cell pole;cell tip;cytoplasmic part;cytoskeletal part;cytosol;endosomal part;endosome membrane;intracellular organelle part;intracellular part;macromolecular complex;membrane;membrane part;nuclear part;nuclear pore;organelle membrane;organelle part;plasma membrane;pore complex;protein complex	cell wall organization or biogenesis;cellular cell wall organization or biogenesis;cellular component assembly;cellular component organization;cellular membrane organization;cellular process;cytoskeleton organization;endocytosis;establishment of localization;membrane invagination;membrane organization;organelle organization;transport;vesicle-mediated transport	cell division site;cell part;cytosol;macromolecular complex;membrane;nuclear pore;plasma membrane;protein complex	YBL007C	NONE				0.85344	0.82344	0.9745	0.87482	0.90351	0.83146	0.86637		0.85344	0.82344	0.9745	0.87482	0.90351	0.83146	0.86637		0.996379	1.23444e-42	NaN	NaN	1.6279	NaN	NaN	NaN	NaN	3	1	1	2	1
O13736S637	O13736	S	637	SPAC16E8.01	shd1	sla1	cytoskeletal protein binding protein Sla1 family, Shd1 (predicted)	KDKKDKKDKKEDSKRSRSHSVSKPDSSKLRT	_S(ph)RSHSVSKPDSSK_	actin cortical patch assembly;actin cytoskeleton organization;actin filament organization;actin filament-based process;cell wall organization or biogenesis;cellular cell wall organization or biogenesis;cellular component assembly;cellular component assembly at cellular level;cellular component organization;cellular component organization at cellular level;cellular component organization or biogen…		actin cortical patch;cell cortex part;cell division site;cell part;cell pole;cell tip;cytoplasmic part;cytoskeletal part;cytosol;endosomal part;endosome membrane;intracellular organelle part;intracellular part;macromolecular complex;membrane;membrane part;nuclear part;nuclear pore;organelle membrane;organelle part;plasma membrane;pore complex;protein complex	cell wall organization or biogenesis;cellular cell wall organization or biogenesis;cellular component assembly;cellular component organization;cellular membrane organization;cellular process;cytoskeleton organization;endocytosis;establishment of localization;membrane invagination;membrane organization;organelle organization;transport;vesicle-mediated transport	cell division site;cell part;cytosol;macromolecular complex;membrane;nuclear pore;plasma membrane;protein complex	YBL007C	NONE				0.96371	NaN	NaN	NaN	NaN	NaN	NaN		0.96371	NaN	NaN	NaN	NaN	NaN	NaN		0.701612	1.27381e-07	NaN	NaN	NaN	NaN	NaN	NaN	NaN	1	NaN	NaN	NaN	NaN
O13736S641	O13736	S	641	SPAC16E8.01	shd1	sla1	cytoskeletal protein binding protein Sla1 family, Shd1 (predicted)	DKKDKKEDSKRSRSHSVSKPDSSKLRTWTDR	_SHS(ph)VSKPDSSK_	actin cortical patch assembly;actin cytoskeleton organization;actin filament organization;actin filament-based process;cell wall organization or biogenesis;cellular cell wall organization or biogenesis;cellular component assembly;cellular component assembly at cellular level;cellular component organization;cellular component organization at cellular level;cellular component organization or biogen…		actin cortical patch;cell cortex part;cell division site;cell part;cell pole;cell tip;cytoplasmic part;cytoskeletal part;cytosol;endosomal part;endosome membrane;intracellular organelle part;intracellular part;macromolecular complex;membrane;membrane part;nuclear part;nuclear pore;organelle membrane;organelle part;plasma membrane;pore complex;protein complex	cell wall organization or biogenesis;cellular cell wall organization or biogenesis;cellular component assembly;cellular component organization;cellular membrane organization;cellular process;cytoskeleton organization;endocytosis;establishment of localization;membrane invagination;membrane organization;organelle organization;transport;vesicle-mediated transport	cell division site;cell part;cytosol;macromolecular complex;membrane;nuclear pore;plasma membrane;protein complex	YBL007C	NONE				1.0424	NaN	0.7871	NaN	NaN	0.45075	NaN		1.0424	NaN	0.7871	NaN	NaN	0.45075	NaN		0.999995	1.48983e-177	NaN	NaN	NaN	NaN	NaN	NaN	NaN	10	NaN	1	NaN	NaN
O13736S919	O13736	S	919	SPAC16E8.01	shd1	sla1	cytoskeletal protein binding protein Sla1 family, Shd1 (predicted)	APPAAPAKEVVEKAPSPPATRPKSTTPQKFD	_APS(ph)PPATRPK_	actin cortical patch assembly;actin cytoskeleton organization;actin filament organization;actin filament-based process;cell wall organization or biogenesis;cellular cell wall organization or biogenesis;cellular component assembly;cellular component assembly at cellular level;cellular component organization;cellular component organization at cellular level;cellular component organization or biogen…		actin cortical patch;cell cortex part;cell division site;cell part;cell pole;cell tip;cytoplasmic part;cytoskeletal part;cytosol;endosomal part;endosome membrane;intracellular organelle part;intracellular part;macromolecular complex;membrane;membrane part;nuclear part;nuclear pore;organelle membrane;organelle part;plasma membrane;pore complex;protein complex	cell wall organization or biogenesis;cellular cell wall organization or biogenesis;cellular component assembly;cellular component organization;cellular membrane organization;cellular process;cytoskeleton organization;endocytosis;establishment of localization;membrane invagination;membrane organization;organelle organization;transport;vesicle-mediated transport	cell division site;cell part;cytosol;macromolecular complex;membrane;nuclear pore;plasma membrane;protein complex	YBL007C	NONE				0.8219	0.84503	0.92423	0.90531	0.9519	0.94128	0.98415		0.8219	0.84503	0.92423	0.90531	0.9519	0.94128	0.98415		1	7.32027e-46	2.5288	2.2813	31.495	1.9679	2.7398	5.607	5.607	9	6	6	7	6
O13736S927	O13736	S	927	SPAC16E8.01	shd1	sla1	cytoskeletal protein binding protein Sla1 family, Shd1 (predicted)	EVVEKAPSPPATRPKSTTPQKFDDDAWANKP	_S(ph)T(ph)TPQKFDDDAWANKPVTEPPVR_	actin cortical patch assembly;actin cytoskeleton organization;actin filament organization;actin filament-based process;cell wall organization or biogenesis;cellular cell wall organization or biogenesis;cellular component assembly;cellular component assembly at cellular level;cellular component organization;cellular component organization at cellular level;cellular component organization or biogen…		actin cortical patch;cell cortex part;cell division site;cell part;cell pole;cell tip;cytoplasmic part;cytoskeletal part;cytosol;endosomal part;endosome membrane;intracellular organelle part;intracellular part;macromolecular complex;membrane;membrane part;nuclear part;nuclear pore;organelle membrane;organelle part;plasma membrane;pore complex;protein complex	cell wall organization or biogenesis;cellular cell wall organization or biogenesis;cellular component assembly;cellular component organization;cellular membrane organization;cellular process;cytoskeleton organization;endocytosis;establishment of localization;membrane invagination;membrane organization;organelle organization;transport;vesicle-mediated transport	cell division site;cell part;cytosol;macromolecular complex;membrane;nuclear pore;plasma membrane;protein complex	YBL007C	NONE				NaN	0.67983	1.1447	1.5623	2.1203	1.9955	2.3874		NaN	NaN	NaN	NaN	NaN	NaN	NaN		0.908368	1.51547e-32	23.908	0.7877	10.922	NaN	NaN	NaN	NaN	NaN	4	2	2	1
O13736S951	O13736	S	951	SPAC16E8.01	shd1	sla1	cytoskeletal protein binding protein Sla1 family, Shd1 (predicted)	DAWANKPVTEPPVRASSVTVEPARVTESMNK	_AS(ph)SVTVEPAR_	actin cortical patch assembly;actin cytoskeleton organization;actin filament organization;actin filament-based process;cell wall organization or biogenesis;cellular cell wall organization or biogenesis;cellular component assembly;cellular component assembly at cellular level;cellular component organization;cellular component organization at cellular level;cellular component organization or biogen…		actin cortical patch;cell cortex part;cell division site;cell part;cell pole;cell tip;cytoplasmic part;cytoskeletal part;cytosol;endosomal part;endosome membrane;intracellular organelle part;intracellular part;macromolecular complex;membrane;membrane part;nuclear part;nuclear pore;organelle membrane;organelle part;plasma membrane;pore complex;protein complex	cell wall organization or biogenesis;cellular cell wall organization or biogenesis;cellular component assembly;cellular component organization;cellular membrane organization;cellular process;cytoskeleton organization;endocytosis;establishment of localization;membrane invagination;membrane organization;organelle organization;transport;vesicle-mediated transport	cell division site;cell part;cytosol;macromolecular complex;membrane;nuclear pore;plasma membrane;protein complex	YBL007C	NONE				NaN	1.1798	NaN	2.7584	3.118	NaN	NaN		NaN	1.1798	NaN	2.7584	3.118	NaN	NaN		0.792314	2.15158e-06	1.5914	NaN	NaN	6.8268	NaN	NaN	NaN	NaN	3	NaN	1	2
O13736S952	O13736	S	952	SPAC16E8.01	shd1	sla1	cytoskeletal protein binding protein Sla1 family, Shd1 (predicted)	AWANKPVTEPPVRASSVTVEPARVTESMNKM	_ASS(ph)VTVEPAR_	actin cortical patch assembly;actin cytoskeleton organization;actin filament organization;actin filament-based process;cell wall organization or biogenesis;cellular cell wall organization or biogenesis;cellular component assembly;cellular component assembly at cellular level;cellular component organization;cellular component organization at cellular level;cellular component organization or biogen…		actin cortical patch;cell cortex part;cell division site;cell part;cell pole;cell tip;cytoplasmic part;cytoskeletal part;cytosol;endosomal part;endosome membrane;intracellular organelle part;intracellular part;macromolecular complex;membrane;membrane part;nuclear part;nuclear pore;organelle membrane;organelle part;plasma membrane;pore complex;protein complex	cell wall organization or biogenesis;cellular cell wall organization or biogenesis;cellular component assembly;cellular component organization;cellular membrane organization;cellular process;cytoskeleton organization;endocytosis;establishment of localization;membrane invagination;membrane organization;organelle organization;transport;vesicle-mediated transport	cell division site;cell part;cytosol;macromolecular complex;membrane;nuclear pore;plasma membrane;protein complex	YBL007C	NONE				0.95611	NaN	1.9272	2.6279	3.0778	2.9939	2.2889		0.95611	NaN	1.9272	2.6279	3.0778	2.9939	2.2889		0.99891	5.06872e-06	NaN	8.4412	1.0006	NaN	8.16	5.9773	5.9773	3	NaN	3	2	1
O13736T1123	O13736	T	1123	SPAC16E8.01	shd1	sla1	cytoskeletal protein binding protein Sla1 family, Shd1 (predicted)	MTGVMPQMTGVQVQKTGAMPQQPVNYGYQVA	_T(ph)GAMPQQPVNYGYQVAGMQPQAT(ph)GIISQPT(ph)GIR_	actin cortical patch assembly;actin cytoskeleton organization;actin filament organization;actin filament-based process;cell wall organization or biogenesis;cellular cell wall organization or biogenesis;cellular component assembly;cellular component assembly at cellular level;cellular component organization;cellular component organization at cellular level;cellular component organization or biogen…		actin cortical patch;cell cortex part;cell division site;cell part;cell pole;cell tip;cytoplasmic part;cytoskeletal part;cytosol;endosomal part;endosome membrane;intracellular organelle part;intracellular part;macromolecular complex;membrane;membrane part;nuclear part;nuclear pore;organelle membrane;organelle part;plasma membrane;pore complex;protein complex	cell wall organization or biogenesis;cellular cell wall organization or biogenesis;cellular component assembly;cellular component organization;cellular membrane organization;cellular process;cytoskeleton organization;endocytosis;establishment of localization;membrane invagination;membrane organization;organelle organization;transport;vesicle-mediated transport	cell division site;cell part;cytosol;macromolecular complex;membrane;nuclear pore;plasma membrane;protein complex	YBL007C	NONE				0.95147	0.72599	0.7723	0.98913	0.96762	NaN	0.73262		NaN	0.72599	0.7723	0.98913	0.96762	NaN	NaN		0.999488	7.77092e-08	7.4691	NaN	20.378	NaN	NaN	NaN	NaN	2	2	1	2	1
O13736T1145	O13736	T	1145	SPAC16E8.01	shd1	sla1	cytoskeletal protein binding protein Sla1 family, Shd1 (predicted)	PVNYGYQVAGMQPQATGIISQPTGIRAQATG	_T(ph)GAMPQQPVNYGYQVAGMQPQAT(ph)GIISQPT(ph)GIR_	actin cortical patch assembly;actin cytoskeleton organization;actin filament organization;actin filament-based process;cell wall organization or biogenesis;cellular cell wall organization or biogenesis;cellular component assembly;cellular component assembly at cellular level;cellular component organization;cellular component organization at cellular level;cellular component organization or biogen…		actin cortical patch;cell cortex part;cell division site;cell part;cell pole;cell tip;cytoplasmic part;cytoskeletal part;cytosol;endosomal part;endosome membrane;intracellular organelle part;intracellular part;macromolecular complex;membrane;membrane part;nuclear part;nuclear pore;organelle membrane;organelle part;plasma membrane;pore complex;protein complex	cell wall organization or biogenesis;cellular cell wall organization or biogenesis;cellular component assembly;cellular component organization;cellular membrane organization;cellular process;cytoskeleton organization;endocytosis;establishment of localization;membrane invagination;membrane organization;organelle organization;transport;vesicle-mediated transport	cell division site;cell part;cytosol;macromolecular complex;membrane;nuclear pore;plasma membrane;protein complex	YBL007C	NONE				0.95147	0.94956	1.151	1.1639	1.0301	NaN	0.73262		NaN	NaN	NaN	NaN	NaN	NaN	NaN		0.997601	7.77092e-08	NaN	NaN	9.1239	NaN	NaN	NaN	NaN	2	1	1	2	1
O13736T1152	O13736	T	1152	SPAC16E8.01	shd1	sla1	cytoskeletal protein binding protein Sla1 family, Shd1 (predicted)	VAGMQPQATGIISQPTGIRAQATGIMTQPTG	_T(ph)GAMPQQPVNYGYQVAGMQPQAT(ph)GIISQPT(ph)GIR_	actin cortical patch assembly;actin cytoskeleton organization;actin filament organization;actin filament-based process;cell wall organization or biogenesis;cellular cell wall organization or biogenesis;cellular component assembly;cellular component assembly at cellular level;cellular component organization;cellular component organization at cellular level;cellular component organization or biogen…		actin cortical patch;cell cortex part;cell division site;cell part;cell pole;cell tip;cytoplasmic part;cytoskeletal part;cytosol;endosomal part;endosome membrane;intracellular organelle part;intracellular part;macromolecular complex;membrane;membrane part;nuclear part;nuclear pore;organelle membrane;organelle part;plasma membrane;pore complex;protein complex	cell wall organization or biogenesis;cellular cell wall organization or biogenesis;cellular component assembly;cellular component organization;cellular membrane organization;cellular process;cytoskeleton organization;endocytosis;establishment of localization;membrane invagination;membrane organization;organelle organization;transport;vesicle-mediated transport	cell division site;cell part;cytosol;macromolecular complex;membrane;nuclear pore;plasma membrane;protein complex	YBL007C	NONE				0.95147	0.94956	1.0418	1.1639	1.0413	NaN	0.73262		NaN	NaN	NaN	NaN	NaN	NaN	NaN		0.965429	7.77092e-08	NaN	18.907	9.1239	0.90191	NaN	NaN	NaN	2	1	2	2	2
O13736T278	O13736	T	278	SPAC16E8.01	shd1	sla1	cytoskeletal protein binding protein Sla1 family, Shd1 (predicted)	VNNLGSQVNIPPPPATPSQPPRPPTNASTRS	_NVNNLGSQVNIPPPPAT(ph)PSQPPRPPTNASTR_	actin cortical patch assembly;actin cytoskeleton organization;actin filament organization;actin filament-based process;cell wall organization or biogenesis;cellular cell wall organization or biogenesis;cellular component assembly;cellular component assembly at cellular level;cellular component organization;cellular component organization at cellular level;cellular component organization or biogen…		actin cortical patch;cell cortex part;cell division site;cell part;cell pole;cell tip;cytoplasmic part;cytoskeletal part;cytosol;endosomal part;endosome membrane;intracellular organelle part;intracellular part;macromolecular complex;membrane;membrane part;nuclear part;nuclear pore;organelle membrane;organelle part;plasma membrane;pore complex;protein complex	cell wall organization or biogenesis;cellular cell wall organization or biogenesis;cellular component assembly;cellular component organization;cellular membrane organization;cellular process;cytoskeleton organization;endocytosis;establishment of localization;membrane invagination;membrane organization;organelle organization;transport;vesicle-mediated transport	cell division site;cell part;cytosol;macromolecular complex;membrane;nuclear pore;plasma membrane;protein complex	YBL007C	NONE	Mitotic	Cdc2		0.69959	0.36733	0.18439	0.094509	0.087129	0.32896	0.062633		0.69959	0.36733	0.18439	0.094509	0.087129	0.32896	0.062633		0.995272	3.44139e-18	3.0716	38.749	NaN	2.0142	212.81	NaN	NaN	1	2	2	1	2
O13736T287	O13736	T	287	SPAC16E8.01	shd1	sla1	cytoskeletal protein binding protein Sla1 family, Shd1 (predicted)	IPPPPATPSQPPRPPTNASTRSTGTSSSMAH	_NVNNLGSQVNIPPPPATPSQPPRPPT(ph)NASTR_	actin cortical patch assembly;actin cytoskeleton organization;actin filament organization;actin filament-based process;cell wall organization or biogenesis;cellular cell wall organization or biogenesis;cellular component assembly;cellular component assembly at cellular level;cellular component organization;cellular component organization at cellular level;cellular component organization or biogen…		actin cortical patch;cell cortex part;cell division site;cell part;cell pole;cell tip;cytoplasmic part;cytoskeletal part;cytosol;endosomal part;endosome membrane;intracellular organelle part;intracellular part;macromolecular complex;membrane;membrane part;nuclear part;nuclear pore;organelle membrane;organelle part;plasma membrane;pore complex;protein complex	cell wall organization or biogenesis;cellular cell wall organization or biogenesis;cellular component assembly;cellular component organization;cellular membrane organization;cellular process;cytoskeleton organization;endocytosis;establishment of localization;membrane invagination;membrane organization;organelle organization;transport;vesicle-mediated transport	cell division site;cell part;cytosol;macromolecular complex;membrane;nuclear pore;plasma membrane;protein complex	YBL007C	NONE				NaN	NaN	NaN	0.10274	NaN	NaN	NaN		NaN	NaN	NaN	0.10274	NaN	NaN	NaN		0.514082	1.63084e-05	NaN	NaN	NaN	NaN	NaN	NaN	NaN	NaN	NaN	NaN	1	NaN
O13736T928	O13736	T	928	SPAC16E8.01	shd1	sla1	cytoskeletal protein binding protein Sla1 family, Shd1 (predicted)	VVEKAPSPPATRPKSTTPQKFDDDAWANKPV	_S(ph)T(ph)TPQKFDDDAWANKPVTEPPVR_	actin cortical patch assembly;actin cytoskeleton organization;actin filament organization;actin filament-based process;cell wall organization or biogenesis;cellular cell wall organization or biogenesis;cellular component assembly;cellular component assembly at cellular level;cellular component organization;cellular component organization at cellular level;cellular component organization or biogen…		actin cortical patch;cell cortex part;cell division site;cell part;cell pole;cell tip;cytoplasmic part;cytoskeletal part;cytosol;endosomal part;endosome membrane;intracellular organelle part;intracellular part;macromolecular complex;membrane;membrane part;nuclear part;nuclear pore;organelle membrane;organelle part;plasma membrane;pore complex;protein complex	cell wall organization or biogenesis;cellular cell wall organization or biogenesis;cellular component assembly;cellular component organization;cellular membrane organization;cellular process;cytoskeleton organization;endocytosis;establishment of localization;membrane invagination;membrane organization;organelle organization;transport;vesicle-mediated transport	cell division site;cell part;cytosol;macromolecular complex;membrane;nuclear pore;plasma membrane;protein complex	YBL007C	NONE				NaN	0.67983	1.1447	1.5623	2.0529	1.9955	2.3874		NaN	NaN	NaN	NaN	NaN	NaN	NaN		0.714891	2.24277e-43	23.908	0.7877	10.922	4.5621	NaN	NaN	NaN	NaN	4	2	2	2
O13736T929	O13736	T	929	SPAC16E8.01	shd1	sla1	cytoskeletal protein binding protein Sla1 family, Shd1 (predicted)	VEKAPSPPATRPKSTTPQKFDDDAWANKPVT	_S(ph)T(ph)TPQKFDDDAWANKPVTEPPVR_	actin cortical patch assembly;actin cytoskeleton organization;actin filament organization;actin filament-based process;cell wall organization or biogenesis;cellular cell wall organization or biogenesis;cellular component assembly;cellular component assembly at cellular level;cellular component organization;cellular component organization at cellular level;cellular component organization or biogen…		actin cortical patch;cell cortex part;cell division site;cell part;cell pole;cell tip;cytoplasmic part;cytoskeletal part;cytosol;endosomal part;endosome membrane;intracellular organelle part;intracellular part;macromolecular complex;membrane;membrane part;nuclear part;nuclear pore;organelle membrane;organelle part;plasma membrane;pore complex;protein complex	cell wall organization or biogenesis;cellular cell wall organization or biogenesis;cellular component assembly;cellular component organization;cellular membrane organization;cellular process;cytoskeleton organization;endocytosis;establishment of localization;membrane invagination;membrane organization;organelle organization;transport;vesicle-mediated transport	cell division site;cell part;cytosol;macromolecular complex;membrane;nuclear pore;plasma membrane;protein complex	YBL007C	NONE				NaN	0.67983	1.1447	1.5623	2.0529	1.9955	2.3874		NaN	NaN	NaN	NaN	NaN	NaN	NaN		0.652428	2.24277e-43	23.908	0.7877	10.922	4.5621	NaN	NaN	NaN	NaN	4	2	2	2
O13736T984	O13736	T	984	SPAC16E8.01	shd1	sla1	cytoskeletal protein binding protein Sla1 family, Shd1 (predicted)	ISEEAKKPEAPSRPRTAPIPEPEEQKKAPVE	_T(ph)APIPEPEEQK_	actin cortical patch assembly;actin cytoskeleton organization;actin filament organization;actin filament-based process;cell wall organization or biogenesis;cellular cell wall organization or biogenesis;cellular component assembly;cellular component assembly at cellular level;cellular component organization;cellular component organization at cellular level;cellular component organization or biogen…		actin cortical patch;cell cortex part;cell division site;cell part;cell pole;cell tip;cytoplasmic part;cytoskeletal part;cytosol;endosomal part;endosome membrane;intracellular organelle part;intracellular part;macromolecular complex;membrane;membrane part;nuclear part;nuclear pore;organelle membrane;organelle part;plasma membrane;pore complex;protein complex	cell wall organization or biogenesis;cellular cell wall organization or biogenesis;cellular component assembly;cellular component organization;cellular membrane organization;cellular process;cytoskeleton organization;endocytosis;establishment of localization;membrane invagination;membrane organization;organelle organization;transport;vesicle-mediated transport	cell division site;cell part;cytosol;macromolecular complex;membrane;nuclear pore;plasma membrane;protein complex	YBL007C	NONE				NaN	0.83578	1.5795	2.6243	2.3948	2.9549	NaN		NaN	0.83578	1.5795	2.6243	2.3948	2.9549	NaN		1	0.0014519	NaN	2.4157	10.526	4.6949	6.7148	NaN	NaN	NaN	1	3	3	3
O13741S129	O13741	S	129	SPAC16E8.06c	nop12		RNA-binding protein Nop12 (predicted)	KDKDSAGLINDEEDKSPAKQSVLEERTSQED	_S(ph)PAKQSVLEER_	cellular macromolecule metabolic process;cellular metabolic process;cellular nitrogen compound metabolic process;cellular process;macromolecule metabolic process;metabolic process;ncRNA metabolic process;ncRNA processing;nitrogen compound metabolic process;nucleic acid metabolic process;nucleobase-containing compound metabolic process;primary metabolic process;RNA metabolic process;RNA processing…	binding;nucleic acid binding;nucleotide binding;RNA binding	cell part;intracellular non-membrane-bounded organelle;intracellular organelle;intracellular organelle part;intracellular part;non-membrane-bounded organelle;nuclear part;nucleolus;organelle;organelle part	cellular metabolic process;cellular nitrogen compound metabolic process;cellular process;macromolecule metabolic process;metabolic process;nitrogen compound metabolic process;nucleobase-containing compound metabolic process;primary metabolic process;RNA metabolic process;RNA processing;rRNA processing	cell part;intracellular non-membrane-bounded organelle;intracellular organelle;nucleolus;organelle	YOL041C	RBM34	Mitotic			0.87569	0.90843	0.79081	0.62755	NaN	NaN	0.07897		0.87569	0.90843	0.79081	0.62755	NaN	NaN	0.07897		1	1.1466e-100	28.331	4.0097	10.058	NaN	NaN	45.884	45.884	5	3	3	3	NaN
O13741S14	O13741	S	14	SPAC16E8.06c	nop12		RNA-binding protein Nop12 (predicted)	__MGETNSSLDNENTSFVGKLSSSSNVDPTL	_GETNSSLDNENTS(ph)FVGK_	cellular macromolecule metabolic process;cellular metabolic process;cellular nitrogen compound metabolic process;cellular process;macromolecule metabolic process;metabolic process;ncRNA metabolic process;ncRNA processing;nitrogen compound metabolic process;nucleic acid metabolic process;nucleobase-containing compound metabolic process;primary metabolic process;RNA metabolic process;RNA processing…	binding;nucleic acid binding;nucleotide binding;RNA binding	cell part;intracellular non-membrane-bounded organelle;intracellular organelle;intracellular organelle part;intracellular part;non-membrane-bounded organelle;nuclear part;nucleolus;organelle;organelle part	cellular metabolic process;cellular nitrogen compound metabolic process;cellular process;macromolecule metabolic process;metabolic process;nitrogen compound metabolic process;nucleobase-containing compound metabolic process;primary metabolic process;RNA metabolic process;RNA processing;rRNA processing	cell part;intracellular non-membrane-bounded organelle;intracellular organelle;nucleolus;organelle	YOL041C	RBM34	Mitotic	Plo1		NaN	1.0404	2.1138	2.1237	1.3558	0.80449	0.80717		NaN	1.0404	2.1138	2.1237	1.3558	0.80449	0.80717		0.999326	1.32398e-152	21.83	37.646	NaN	3.0218	10.415	6.6386	6.6386	NaN	4	3	1	2
O13741S7	O13741	S	7	SPAC16E8.06c	nop12		RNA-binding protein Nop12 (predicted)	_________MGETNSSLDNENTSFVGKLSSS	_GETNSS(ph)LDNENTSFVGK_	cellular macromolecule metabolic process;cellular metabolic process;cellular nitrogen compound metabolic process;cellular process;macromolecule metabolic process;metabolic process;ncRNA metabolic process;ncRNA processing;nitrogen compound metabolic process;nucleic acid metabolic process;nucleobase-containing compound metabolic process;primary metabolic process;RNA metabolic process;RNA processing…	binding;nucleic acid binding;nucleotide binding;RNA binding	cell part;intracellular non-membrane-bounded organelle;intracellular organelle;intracellular organelle part;intracellular part;non-membrane-bounded organelle;nuclear part;nucleolus;organelle;organelle part	cellular metabolic process;cellular nitrogen compound metabolic process;cellular process;macromolecule metabolic process;metabolic process;nitrogen compound metabolic process;nucleobase-containing compound metabolic process;primary metabolic process;RNA metabolic process;RNA processing;rRNA processing	cell part;intracellular non-membrane-bounded organelle;intracellular organelle;nucleolus;organelle	YOL041C	RBM34				1.2032	NaN	NaN	0.93858	NaN	NaN	NaN		1.2032	NaN	NaN	0.93858	NaN	NaN	NaN		0.999076	2.94288e-25	NaN	NaN	NaN	NaN	NaN	NaN	NaN	3	NaN	NaN	1	NaN
O13741S94	O13741	S	94	SPAC16E8.06c	nop12		RNA-binding protein Nop12 (predicted)	NIKPKSKKKKKKLNDSSDDIEGKYFEELLAE	_LNDS(ph)SDDIEGK_	cellular macromolecule metabolic process;cellular metabolic process;cellular nitrogen compound metabolic process;cellular process;macromolecule metabolic process;metabolic process;ncRNA metabolic process;ncRNA processing;nitrogen compound metabolic process;nucleic acid metabolic process;nucleobase-containing compound metabolic process;primary metabolic process;RNA metabolic process;RNA processing…	binding;nucleic acid binding;nucleotide binding;RNA binding	cell part;intracellular non-membrane-bounded organelle;intracellular organelle;intracellular organelle part;intracellular part;non-membrane-bounded organelle;nuclear part;nucleolus;organelle;organelle part	cellular metabolic process;cellular nitrogen compound metabolic process;cellular process;macromolecule metabolic process;metabolic process;nitrogen compound metabolic process;nucleobase-containing compound metabolic process;primary metabolic process;RNA metabolic process;RNA processing;rRNA processing	cell part;intracellular non-membrane-bounded organelle;intracellular organelle;nucleolus;organelle	YOL041C	RBM34				1.0914	NaN	NaN	NaN	NaN	NaN	NaN		1.0914	NaN	NaN	NaN	NaN	NaN	NaN		0.996561	1.09631e-06	NaN	NaN	NaN	NaN	NaN	NaN	NaN	4	NaN	NaN	NaN	NaN
O13741S95	O13741	S	95	SPAC16E8.06c	nop12		RNA-binding protein Nop12 (predicted)	IKPKSKKKKKKLNDSSDDIEGKYFEELLAEE	_KLNDSS(ph)DDIEGK_	cellular macromolecule metabolic process;cellular metabolic process;cellular nitrogen compound metabolic process;cellular process;macromolecule metabolic process;metabolic process;ncRNA metabolic process;ncRNA processing;nitrogen compound metabolic process;nucleic acid metabolic process;nucleobase-containing compound metabolic process;primary metabolic process;RNA metabolic process;RNA processing…	binding;nucleic acid binding;nucleotide binding;RNA binding	cell part;intracellular non-membrane-bounded organelle;intracellular organelle;intracellular organelle part;intracellular part;non-membrane-bounded organelle;nuclear part;nucleolus;organelle;organelle part	cellular metabolic process;cellular nitrogen compound metabolic process;cellular process;macromolecule metabolic process;metabolic process;nitrogen compound metabolic process;nucleobase-containing compound metabolic process;primary metabolic process;RNA metabolic process;RNA processing;rRNA processing	cell part;intracellular non-membrane-bounded organelle;intracellular organelle;nucleolus;organelle	YOL041C	RBM34				0.98205	NaN	NaN	NaN	NaN	NaN	NaN		0.98205	NaN	NaN	NaN	NaN	NaN	NaN		0.893253	3.05252e-05	NaN	NaN	NaN	NaN	NaN	NaN	NaN	1	NaN	NaN	NaN	NaN
O13741T4	O13741	T	4	SPAC16E8.06c	nop12		RNA-binding protein Nop12 (predicted)	____________MGETNSSLDNENTSFVGKL	_GET(ph)NSSLDNENTSFVGK_	cellular macromolecule metabolic process;cellular metabolic process;cellular nitrogen compound metabolic process;cellular process;macromolecule metabolic process;metabolic process;ncRNA metabolic process;ncRNA processing;nitrogen compound metabolic process;nucleic acid metabolic process;nucleobase-containing compound metabolic process;primary metabolic process;RNA metabolic process;RNA processing…	binding;nucleic acid binding;nucleotide binding;RNA binding	cell part;intracellular non-membrane-bounded organelle;intracellular organelle;intracellular organelle part;intracellular part;non-membrane-bounded organelle;nuclear part;nucleolus;organelle;organelle part	cellular metabolic process;cellular nitrogen compound metabolic process;cellular process;macromolecule metabolic process;metabolic process;nitrogen compound metabolic process;nucleobase-containing compound metabolic process;primary metabolic process;RNA metabolic process;RNA processing;rRNA processing	cell part;intracellular non-membrane-bounded organelle;intracellular organelle;nucleolus;organelle	YOL041C	RBM34				NaN	NaN	1.8225	0.84102	NaN	NaN	NaN		NaN	NaN	1.8225	0.84102	NaN	NaN	NaN		0.797865	1.35437e-10	NaN	NaN	NaN	NaN	NaN	NaN	NaN	NaN	NaN	1	1	NaN
O13743S186	O13743	S	186	SPAC16E8.08	pos1		Spa2 interacting protein Pos1	ASLKHTNDSLQKKELSPHEIAESPSSHSTSP	_ELS(ph)PHEIAESPSSHS(ph)TSPMGR_						NONE	NONE				NaN	0.99887	NaN	1.0072	0.97494	0.85992	NaN		NaN	NaN	NaN	NaN	NaN	NaN	NaN		0.999693	1.17822e-06	NaN	NaN	NaN	NaN	NaN	NaN	NaN	NaN	1	NaN	1	1
O13743S195	O13743	S	195	SPAC16E8.08	pos1		Spa2 interacting protein Pos1	LQKKELSPHEIAESPSSHSTSPMGRNVDTET	_ELSPHEIAESPS(ph)S(ph)HSTSPMGR_						NONE	NONE				NaN	0.99024	1.132	NaN	0.9672	0.93556	0.93525		NaN	NaN	NaN	NaN	NaN	NaN	NaN		0.633582	0.00164966	NaN	NaN	NaN	NaN	NaN	NaN	NaN	NaN	1	1	NaN	1
O13743S196	O13743	S	196	SPAC16E8.08	pos1		Spa2 interacting protein Pos1	QKKELSPHEIAESPSSHSTSPMGRNVDTETL	_ELSPHEIAESPSS(ph)HST(ph)SPMGR_						NONE	NONE				NaN	NaN	NaN	0.97404	1.0036	0.97212	NaN		NaN	NaN	NaN	NaN	NaN	NaN	NaN		0.791249	8.16201e-05	NaN	NaN	NaN	5.2194	5.4202	NaN	NaN	NaN	NaN	NaN	1	2
O13743S200	O13743	S	200	SPAC16E8.08	pos1		Spa2 interacting protein Pos1	LSPHEIAESPSSHSTSPMGRNVDTETLSFLL	_ELSPHEIAES(ph)PSSHSTS(ph)PMGR_						NONE	NONE				1.0208	NaN	1.0646	NaN	NaN	NaN	0.95492		NaN	NaN	NaN	NaN	NaN	NaN	NaN		0.730453	1.17822e-06	NaN	NaN	NaN	NaN	NaN	2.9435	2.9435	1	NaN	1	NaN	NaN
O13747S434	O13747	S	434	SPAC16E8.13			ubiquitin-protein ligase E3 (predicted)	ESKLKKRDDKLKRVSSQLEHLKHNYEEEKSM	_VSS(ph)QLEHLK_		acid-amino acid ligase activity;binding;catalytic activity;cation binding;ion binding;ligase activity;ligase activity, forming carbon-nitrogen bonds;metal ion binding;small conjugating protein ligase activity;transition metal ion binding;ubiquitin-protein ligase activity;zinc ion binding	cell part;cytoplasmic part;cytosol;intracellular part		cell part;cytosol	YHL010C	BRAP				1.0074	1.0909	1.1571	1.0381	1.1501	1.1602	1.2848		1.0074	1.0909	1.1571	1.0381	1.1501	1.1602	1.2848		0.99999	0.00016811	4.1855	1.1468	6.1575	7.2281	13.737	5.5956	5.5956	2	3	2	3	3
O13758S16	O13758	S	16	SPAC17A2.08c	ntr2		spliceosome complex disassembly protein Ntr2 (predicted)	MRRYLKKAKPKIVQTSDNEEEKHEENLNVSQ	_IVQTS(ph)DNEEEK_	cellular component disassembly;cellular component disassembly at cellular level;cellular component organization;cellular component organization at cellular level;cellular component organization or biogenesis;cellular component organization or biogenesis at cellular level;cellular macromolecular complex disassembly;cellular macromolecular complex subunit organization;cellular process;macromolecula…		cell part;cytoplasmic part;cytosol;intracellular organelle part;intracellular part;macromolecular complex;nuclear part;organelle part;post-mRNA release spliceosomal complex;ribonucleoprotein complex;spliceosomal complex;U2-type post-mRNA release spliceosomal complex;U2-type spliceosomal complex	cellular component disassembly;cellular component organization;cellular process	cell part;cytosol;macromolecular complex;ribonucleoprotein complex;spliceosomal complex	YKR022C	NONE				1.0452	1.0198	1.0563	1.0533	1.1024	1.0161	1.0167		1.0452	1.0198	1.0563	1.0533	1.1024	1.0161	1.0167		0.995996	5.77173e-08	4.5897	NaN	2.0638	6.1346	6.0228	NaN	NaN	3	2	1	2	3
O13758T15	O13758	T	15	SPAC17A2.08c	ntr2		spliceosome complex disassembly protein Ntr2 (predicted)	_MRRYLKKAKPKIVQTSDNEEEKHEENLNVS	_IVQT(ph)SDNEEEK_	cellular component disassembly;cellular component disassembly at cellular level;cellular component organization;cellular component organization at cellular level;cellular component organization or biogenesis;cellular component organization or biogenesis at cellular level;cellular macromolecular complex disassembly;cellular macromolecular complex subunit organization;cellular process;macromolecula…		cell part;cytoplasmic part;cytosol;intracellular organelle part;intracellular part;macromolecular complex;nuclear part;organelle part;post-mRNA release spliceosomal complex;ribonucleoprotein complex;spliceosomal complex;U2-type post-mRNA release spliceosomal complex;U2-type spliceosomal complex	cellular component disassembly;cellular component organization;cellular process	cell part;cytosol;macromolecular complex;ribonucleoprotein complex;spliceosomal complex	YKR022C	NONE				NaN	0.91875	1.1922	NaN	1.2248	NaN	1.0059		NaN	0.91875	1.1922	NaN	1.2248	NaN	1.0059		0.942242	6.76894e-05	NaN	NaN	NaN	NaN	NaN	NaN	NaN	NaN	1	1	NaN	1
O13759S10	O13759	S	10	SPAC17A2.09c	csx1		RNA-binding protein Csx1	______MSIDCLYRRSSLFDTSFVPLHSSIP	_RS(ph)SLFDTSFVPLHSSIPATSK_	3'-UTR-mediated mRNA stabilization;biological regulation;cellular macromolecule metabolic process;cellular metabolic process;cellular nitrogen compound metabolic process;cellular process;macromolecule metabolic process;metabolic process;mRNA metabolic process;mRNA stabilization;nitrogen compound metabolic process;nucleic acid metabolic process;nucleobase-containing compound metabolic process;post…	binding;mRNA binding;nucleic acid binding;nucleotide binding;RNA binding	cell part;cytoplasmic mRNA processing body;cytoplasmic part;cytosol;intracellular non-membrane-bounded organelle;intracellular organelle;intracellular part;macromolecular complex;non-membrane-bounded organelle;organelle;ribonucleoprotein complex;RNA granule	biological regulation;cellular metabolic process;cellular nitrogen compound metabolic process;cellular process;macromolecule metabolic process;metabolic process;mRNA metabolic process;nitrogen compound metabolic process;nucleobase-containing compound metabolic process;primary metabolic process;RNA metabolic process	cell part;cytosol;intracellular non-membrane-bounded organelle;intracellular organelle;macromolecular complex;organelle;ribonucleoprotein complex	YBR212W|YHR086W	TRNAU1AP				NaN	1.111	0.17052	0.16004	0.37785	0.46472	NaN		NaN	1.111	0.17052	0.16004	0.37785	0.46472	NaN		0.563727	7.78918e-34	5.6311	NaN	NaN	NaN	2.2529	NaN	NaN	NaN	2	1	1	1
O13759S11	O13759	S	11	SPAC17A2.09c	csx1		RNA-binding protein Csx1	_____MSIDCLYRRSSLFDTSFVPLHSSIPA	_RSS(ph)LFDTSFVPLHSSIPATSK_	3'-UTR-mediated mRNA stabilization;biological regulation;cellular macromolecule metabolic process;cellular metabolic process;cellular nitrogen compound metabolic process;cellular process;macromolecule metabolic process;metabolic process;mRNA metabolic process;mRNA stabilization;nitrogen compound metabolic process;nucleic acid metabolic process;nucleobase-containing compound metabolic process;post…	binding;mRNA binding;nucleic acid binding;nucleotide binding;RNA binding	cell part;cytoplasmic mRNA processing body;cytoplasmic part;cytosol;intracellular non-membrane-bounded organelle;intracellular organelle;intracellular part;macromolecular complex;non-membrane-bounded organelle;organelle;ribonucleoprotein complex;RNA granule	biological regulation;cellular metabolic process;cellular nitrogen compound metabolic process;cellular process;macromolecule metabolic process;metabolic process;mRNA metabolic process;nitrogen compound metabolic process;nucleobase-containing compound metabolic process;primary metabolic process;RNA metabolic process	cell part;cytosol;intracellular non-membrane-bounded organelle;intracellular organelle;macromolecular complex;organelle;ribonucleoprotein complex	YBR212W|YHR086W	TRNAU1AP				1.2975	1.2149	NaN	0.27019	0.42294	0.49334	0.68766		1.2975	1.2149	NaN	0.27019	0.42294	0.49334	0.68766		0.994475	1.07843e-58	15.034	NaN	10.457	8.3815	15.906	8.0484	8.0484	2	5	NaN	3	6
O13759S263	O13759	S	263	SPAC17A2.09c	csx1		RNA-binding protein Csx1	LCQGRPLRISVASPKSRASIAADSALGIVPT	_S(ph)RASIAADSALGIVPTSTSNR_	3'-UTR-mediated mRNA stabilization;biological regulation;cellular macromolecule metabolic process;cellular metabolic process;cellular nitrogen compound metabolic process;cellular process;macromolecule metabolic process;metabolic process;mRNA metabolic process;mRNA stabilization;nitrogen compound metabolic process;nucleic acid metabolic process;nucleobase-containing compound metabolic process;post…	binding;mRNA binding;nucleic acid binding;nucleotide binding;RNA binding	cell part;cytoplasmic mRNA processing body;cytoplasmic part;cytosol;intracellular non-membrane-bounded organelle;intracellular organelle;intracellular part;macromolecular complex;non-membrane-bounded organelle;organelle;ribonucleoprotein complex;RNA granule	biological regulation;cellular metabolic process;cellular nitrogen compound metabolic process;cellular process;macromolecule metabolic process;metabolic process;mRNA metabolic process;nitrogen compound metabolic process;nucleobase-containing compound metabolic process;primary metabolic process;RNA metabolic process	cell part;cytosol;intracellular non-membrane-bounded organelle;intracellular organelle;macromolecular complex;organelle;ribonucleoprotein complex	YBR212W|YHR086W	TRNAU1AP				NaN	NaN	NaN	NaN	0.1457	0.33141	NaN		NaN	NaN	NaN	NaN	0.1457	0.33141	NaN		0.934435	2.7839e-15	NaN	NaN	NaN	NaN	NaN	NaN	NaN	NaN	NaN	NaN	NaN	1
O13759S266	O13759	S	266	SPAC17A2.09c	csx1		RNA-binding protein Csx1	GRPLRISVASPKSRASIAADSALGIVPTSTS	_SRAS(ph)IAADSALGIVPTSTSNR_	3'-UTR-mediated mRNA stabilization;biological regulation;cellular macromolecule metabolic process;cellular metabolic process;cellular nitrogen compound metabolic process;cellular process;macromolecule metabolic process;metabolic process;mRNA metabolic process;mRNA stabilization;nitrogen compound metabolic process;nucleic acid metabolic process;nucleobase-containing compound metabolic process;post…	binding;mRNA binding;nucleic acid binding;nucleotide binding;RNA binding	cell part;cytoplasmic mRNA processing body;cytoplasmic part;cytosol;intracellular non-membrane-bounded organelle;intracellular organelle;intracellular part;macromolecular complex;non-membrane-bounded organelle;organelle;ribonucleoprotein complex;RNA granule	biological regulation;cellular metabolic process;cellular nitrogen compound metabolic process;cellular process;macromolecule metabolic process;metabolic process;mRNA metabolic process;nitrogen compound metabolic process;nucleobase-containing compound metabolic process;primary metabolic process;RNA metabolic process	cell part;cytosol;intracellular non-membrane-bounded organelle;intracellular organelle;macromolecular complex;organelle;ribonucleoprotein complex	YBR212W|YHR086W	TRNAU1AP				NaN	0.97564	0.45526	NaN	0.19193	0.29209	NaN		NaN	0.97564	0.45526	NaN	0.19193	0.29209	NaN		0.916493	1.21178e-121	15.871	19.835	NaN	NaN	NaN	NaN	NaN	NaN	2	2	NaN	1
O13759S271	O13759	S	271	SPAC17A2.09c	csx1		RNA-binding protein Csx1	ISVASPKSRASIAADSALGIVPTSTSNRQPN	_SRASIAADS(ph)ALGIVPTSTSNR_	3'-UTR-mediated mRNA stabilization;biological regulation;cellular macromolecule metabolic process;cellular metabolic process;cellular nitrogen compound metabolic process;cellular process;macromolecule metabolic process;metabolic process;mRNA metabolic process;mRNA stabilization;nitrogen compound metabolic process;nucleic acid metabolic process;nucleobase-containing compound metabolic process;post…	binding;mRNA binding;nucleic acid binding;nucleotide binding;RNA binding	cell part;cytoplasmic mRNA processing body;cytoplasmic part;cytosol;intracellular non-membrane-bounded organelle;intracellular organelle;intracellular part;macromolecular complex;non-membrane-bounded organelle;organelle;ribonucleoprotein complex;RNA granule	biological regulation;cellular metabolic process;cellular nitrogen compound metabolic process;cellular process;macromolecule metabolic process;metabolic process;mRNA metabolic process;nitrogen compound metabolic process;nucleobase-containing compound metabolic process;primary metabolic process;RNA metabolic process	cell part;cytosol;intracellular non-membrane-bounded organelle;intracellular organelle;macromolecular complex;organelle;ribonucleoprotein complex	YBR212W|YHR086W	TRNAU1AP				NaN	NaN	NaN	0.26447	NaN	NaN	0.4238		NaN	NaN	NaN	0.26447	NaN	NaN	0.4238		0.95326	5.39402e-05	NaN	NaN	13.305	NaN	NaN	NaN	NaN	NaN	NaN	NaN	2	NaN
O13759S35	O13759	S	35	SPAC17A2.09c	csx1		RNA-binding protein Csx1	LHSSIPATSKMSASNSDVNAPISPVVDEGKS	_MSASNS(ph)DVNAPIS(ph)PVVDEGK_	3'-UTR-mediated mRNA stabilization;biological regulation;cellular macromolecule metabolic process;cellular metabolic process;cellular nitrogen compound metabolic process;cellular process;macromolecule metabolic process;metabolic process;mRNA metabolic process;mRNA stabilization;nitrogen compound metabolic process;nucleic acid metabolic process;nucleobase-containing compound metabolic process;post…	binding;mRNA binding;nucleic acid binding;nucleotide binding;RNA binding	cell part;cytoplasmic mRNA processing body;cytoplasmic part;cytosol;intracellular non-membrane-bounded organelle;intracellular organelle;intracellular part;macromolecular complex;non-membrane-bounded organelle;organelle;ribonucleoprotein complex;RNA granule	biological regulation;cellular metabolic process;cellular nitrogen compound metabolic process;cellular process;macromolecule metabolic process;metabolic process;mRNA metabolic process;nitrogen compound metabolic process;nucleobase-containing compound metabolic process;primary metabolic process;RNA metabolic process	cell part;cytosol;intracellular non-membrane-bounded organelle;intracellular organelle;macromolecular complex;organelle;ribonucleoprotein complex	YBR212W|YHR086W	TRNAU1AP				1.1153	NaN	NaN	NaN	NaN	NaN	NaN		NaN	NaN	NaN	NaN	NaN	NaN	NaN		0.619153	3.84235e-06	NaN	NaN	NaN	NaN	NaN	NaN	NaN	2	NaN	NaN	NaN	NaN
O13759S381	O13759	S	381	SPAC17A2.09c	csx1		RNA-binding protein Csx1	WGHNTLPVSALSQSQSQVSDEGFDRTLSANQ	_LAWGHNTLPVSALSQSQS(ph)QVSDEGFDR_	3'-UTR-mediated mRNA stabilization;biological regulation;cellular macromolecule metabolic process;cellular metabolic process;cellular nitrogen compound metabolic process;cellular process;macromolecule metabolic process;metabolic process;mRNA metabolic process;mRNA stabilization;nitrogen compound metabolic process;nucleic acid metabolic process;nucleobase-containing compound metabolic process;post…	binding;mRNA binding;nucleic acid binding;nucleotide binding;RNA binding	cell part;cytoplasmic mRNA processing body;cytoplasmic part;cytosol;intracellular non-membrane-bounded organelle;intracellular organelle;intracellular part;macromolecular complex;non-membrane-bounded organelle;organelle;ribonucleoprotein complex;RNA granule	biological regulation;cellular metabolic process;cellular nitrogen compound metabolic process;cellular process;macromolecule metabolic process;metabolic process;mRNA metabolic process;nitrogen compound metabolic process;nucleobase-containing compound metabolic process;primary metabolic process;RNA metabolic process	cell part;cytosol;intracellular non-membrane-bounded organelle;intracellular organelle;macromolecular complex;organelle;ribonucleoprotein complex	YBR212W|YHR086W	TRNAU1AP				NaN	29.566	43.16	0.86693	NaN	NaN	NaN		NaN	NaN	NaN	0.86693	NaN	NaN	NaN		0.925682	9.80375e-29	NaN	NaN	NaN	NaN	NaN	NaN	NaN	NaN	1	1	1	NaN
O13759S384	O13759	S	384	SPAC17A2.09c	csx1		RNA-binding protein Csx1	NTLPVSALSQSQSQVSDEGFDRTLSANQIFG	_LAWGHNTLPVSALSQSQSQVS(ph)DEGFDR_	3'-UTR-mediated mRNA stabilization;biological regulation;cellular macromolecule metabolic process;cellular metabolic process;cellular nitrogen compound metabolic process;cellular process;macromolecule metabolic process;metabolic process;mRNA metabolic process;mRNA stabilization;nitrogen compound metabolic process;nucleic acid metabolic process;nucleobase-containing compound metabolic process;post…	binding;mRNA binding;nucleic acid binding;nucleotide binding;RNA binding	cell part;cytoplasmic mRNA processing body;cytoplasmic part;cytosol;intracellular non-membrane-bounded organelle;intracellular organelle;intracellular part;macromolecular complex;non-membrane-bounded organelle;organelle;ribonucleoprotein complex;RNA granule	biological regulation;cellular metabolic process;cellular nitrogen compound metabolic process;cellular process;macromolecule metabolic process;metabolic process;mRNA metabolic process;nitrogen compound metabolic process;nucleobase-containing compound metabolic process;primary metabolic process;RNA metabolic process	cell part;cytosol;intracellular non-membrane-bounded organelle;intracellular organelle;macromolecular complex;organelle;ribonucleoprotein complex	YBR212W|YHR086W	TRNAU1AP				NaN	1.0703	0.93793	1.1434	1.1247	1.1868	1.1338		NaN	1.0703	0.93793	1.1434	1.1247	1.1868	1.1338		0.999777	6.11944e-29	NaN	7.1482	NaN	NaN	11.693	6.0663	6.0663	NaN	1	2	1	1
O13759S42	O13759	S	42	SPAC17A2.09c	csx1		RNA-binding protein Csx1	TSKMSASNSDVNAPISPVVDEGKSELVSPTL	_MSASNSDVNAPIS(ph)PVVDEGK_	3'-UTR-mediated mRNA stabilization;biological regulation;cellular macromolecule metabolic process;cellular metabolic process;cellular nitrogen compound metabolic process;cellular process;macromolecule metabolic process;metabolic process;mRNA metabolic process;mRNA stabilization;nitrogen compound metabolic process;nucleic acid metabolic process;nucleobase-containing compound metabolic process;post…	binding;mRNA binding;nucleic acid binding;nucleotide binding;RNA binding	cell part;cytoplasmic mRNA processing body;cytoplasmic part;cytosol;intracellular non-membrane-bounded organelle;intracellular organelle;intracellular part;macromolecular complex;non-membrane-bounded organelle;organelle;ribonucleoprotein complex;RNA granule	biological regulation;cellular metabolic process;cellular nitrogen compound metabolic process;cellular process;macromolecule metabolic process;metabolic process;mRNA metabolic process;nitrogen compound metabolic process;nucleobase-containing compound metabolic process;primary metabolic process;RNA metabolic process	cell part;cytosol;intracellular non-membrane-bounded organelle;intracellular organelle;macromolecular complex;organelle;ribonucleoprotein complex	YBR212W|YHR086W	TRNAU1AP				1.1217	1.0627	1.077	1.1636	1.3077	1.3294	1.3101		1.1217	1.0627	1.077	1.1636	1.3077	1.3294	1.3101		1	2.81483e-180	6.7633	8.3438	19.394	13.097	6.0725	15.323	15.323	6	7	7	8	5
O13759S50	O13759	S	50	SPAC17A2.09c	csx1		RNA-binding protein Csx1	SDVNAPISPVVDEGKSELVSPTLERLVAPFN	_S(ph)ELVS(ph)PTLER_	3'-UTR-mediated mRNA stabilization;biological regulation;cellular macromolecule metabolic process;cellular metabolic process;cellular nitrogen compound metabolic process;cellular process;macromolecule metabolic process;metabolic process;mRNA metabolic process;mRNA stabilization;nitrogen compound metabolic process;nucleic acid metabolic process;nucleobase-containing compound metabolic process;post…	binding;mRNA binding;nucleic acid binding;nucleotide binding;RNA binding	cell part;cytoplasmic mRNA processing body;cytoplasmic part;cytosol;intracellular non-membrane-bounded organelle;intracellular organelle;intracellular part;macromolecular complex;non-membrane-bounded organelle;organelle;ribonucleoprotein complex;RNA granule	biological regulation;cellular metabolic process;cellular nitrogen compound metabolic process;cellular process;macromolecule metabolic process;metabolic process;mRNA metabolic process;nitrogen compound metabolic process;nucleobase-containing compound metabolic process;primary metabolic process;RNA metabolic process	cell part;cytosol;intracellular non-membrane-bounded organelle;intracellular organelle;macromolecular complex;organelle;ribonucleoprotein complex	YBR212W|YHR086W	TRNAU1AP				1.2653	1.0756	1.0725	1.4161	1.246	1.127	1.0638		NaN	1.0756	1.0725	NaN	NaN	1.127	1.0638		1	7.55459e-46	NaN	NaN	5.8776	10.514	NaN	NaN	NaN	3	1	1	3	3
O13759S54	O13759	S	54	SPAC17A2.09c	csx1		RNA-binding protein Csx1	APISPVVDEGKSELVSPTLERLVAPFNCSPS	_S(ph)ELVS(ph)PTLER_	3'-UTR-mediated mRNA stabilization;biological regulation;cellular macromolecule metabolic process;cellular metabolic process;cellular nitrogen compound metabolic process;cellular process;macromolecule metabolic process;metabolic process;mRNA metabolic process;mRNA stabilization;nitrogen compound metabolic process;nucleic acid metabolic process;nucleobase-containing compound metabolic process;post…	binding;mRNA binding;nucleic acid binding;nucleotide binding;RNA binding	cell part;cytoplasmic mRNA processing body;cytoplasmic part;cytosol;intracellular non-membrane-bounded organelle;intracellular organelle;intracellular part;macromolecular complex;non-membrane-bounded organelle;organelle;ribonucleoprotein complex;RNA granule	biological regulation;cellular metabolic process;cellular nitrogen compound metabolic process;cellular process;macromolecule metabolic process;metabolic process;mRNA metabolic process;nitrogen compound metabolic process;nucleobase-containing compound metabolic process;primary metabolic process;RNA metabolic process	cell part;cytosol;intracellular non-membrane-bounded organelle;intracellular organelle;macromolecular complex;organelle;ribonucleoprotein complex	YBR212W|YHR086W	TRNAU1AP				1.1165	1.0605	1.0861	1.0506	1.0687	1.1285	1.2028		1.1165	1.0605	1.0861	1.0506	1.0687	1.1285	1.2028		0.99993	4.80413e-46	NaN	0.93155	5.2851	2.2889	5.5344	10.019	10.019	2	1	2	2	2
O13759S578	O13759	S	578	SPAC17A2.09c	csx1		RNA-binding protein Csx1	QARASRPWNLGRERQSSLIDLRHELEQNENG	_ERQS(ph)SLIDLR_	3'-UTR-mediated mRNA stabilization;biological regulation;cellular macromolecule metabolic process;cellular metabolic process;cellular nitrogen compound metabolic process;cellular process;macromolecule metabolic process;metabolic process;mRNA metabolic process;mRNA stabilization;nitrogen compound metabolic process;nucleic acid metabolic process;nucleobase-containing compound metabolic process;post…	binding;mRNA binding;nucleic acid binding;nucleotide binding;RNA binding	cell part;cytoplasmic mRNA processing body;cytoplasmic part;cytosol;intracellular non-membrane-bounded organelle;intracellular organelle;intracellular part;macromolecular complex;non-membrane-bounded organelle;organelle;ribonucleoprotein complex;RNA granule	biological regulation;cellular metabolic process;cellular nitrogen compound metabolic process;cellular process;macromolecule metabolic process;metabolic process;mRNA metabolic process;nitrogen compound metabolic process;nucleobase-containing compound metabolic process;primary metabolic process;RNA metabolic process	cell part;cytosol;intracellular non-membrane-bounded organelle;intracellular organelle;macromolecular complex;organelle;ribonucleoprotein complex	YBR212W|YHR086W	TRNAU1AP				1.1595	1.2204	0.56165	0.47772	0.45758	0.57799	0.59848		1.1595	1.2204	0.56165	0.47772	0.45758	0.57799	0.59848		0.959521	1.54348e-33	8.6405	9.317	3.9355	7.448	NaN	NaN	NaN	2	2	2	2	2
O13759S579	O13759	S	579	SPAC17A2.09c	csx1		RNA-binding protein Csx1	ARASRPWNLGRERQSSLIDLRHELEQNENGL	_QSS(ph)LIDLR_	3'-UTR-mediated mRNA stabilization;biological regulation;cellular macromolecule metabolic process;cellular metabolic process;cellular nitrogen compound metabolic process;cellular process;macromolecule metabolic process;metabolic process;mRNA metabolic process;mRNA stabilization;nitrogen compound metabolic process;nucleic acid metabolic process;nucleobase-containing compound metabolic process;post…	binding;mRNA binding;nucleic acid binding;nucleotide binding;RNA binding	cell part;cytoplasmic mRNA processing body;cytoplasmic part;cytosol;intracellular non-membrane-bounded organelle;intracellular organelle;intracellular part;macromolecular complex;non-membrane-bounded organelle;organelle;ribonucleoprotein complex;RNA granule	biological regulation;cellular metabolic process;cellular nitrogen compound metabolic process;cellular process;macromolecule metabolic process;metabolic process;mRNA metabolic process;nitrogen compound metabolic process;nucleobase-containing compound metabolic process;primary metabolic process;RNA metabolic process	cell part;cytosol;intracellular non-membrane-bounded organelle;intracellular organelle;macromolecular complex;organelle;ribonucleoprotein complex	YBR212W|YHR086W	TRNAU1AP				1.2329	1.3913	0.572	0.46146	0.51797	0.54899	0.69027		1.2329	1.3913	0.572	0.46146	0.51797	0.54899	0.69027		0.999574	1.6968e-45	3.5967	2.2241	9.605	NaN	0.83234	7.9574	7.9574	4	2	2	3	1
O13759S611	O13759	S	611	SPAC17A2.09c	csx1		RNA-binding protein Csx1	KSGFGLNLRGRLPPRSYSTFNCTGQYLQPSL	_S(ph)YSTFNCTGQYLQPSLR_	3'-UTR-mediated mRNA stabilization;biological regulation;cellular macromolecule metabolic process;cellular metabolic process;cellular nitrogen compound metabolic process;cellular process;macromolecule metabolic process;metabolic process;mRNA metabolic process;mRNA stabilization;nitrogen compound metabolic process;nucleic acid metabolic process;nucleobase-containing compound metabolic process;post…	binding;mRNA binding;nucleic acid binding;nucleotide binding;RNA binding	cell part;cytoplasmic mRNA processing body;cytoplasmic part;cytosol;intracellular non-membrane-bounded organelle;intracellular organelle;intracellular part;macromolecular complex;non-membrane-bounded organelle;organelle;ribonucleoprotein complex;RNA granule	biological regulation;cellular metabolic process;cellular nitrogen compound metabolic process;cellular process;macromolecule metabolic process;metabolic process;mRNA metabolic process;nitrogen compound metabolic process;nucleobase-containing compound metabolic process;primary metabolic process;RNA metabolic process	cell part;cytosol;intracellular non-membrane-bounded organelle;intracellular organelle;macromolecular complex;organelle;ribonucleoprotein complex	YBR212W|YHR086W	TRNAU1AP				NaN	NaN	0.75266	NaN	NaN	NaN	0.42081		NaN	NaN	0.75266	NaN	NaN	NaN	0.42081		0.981764	4.09006e-111	NaN	NaN	NaN	NaN	NaN	NaN	NaN	NaN	NaN	1	NaN	NaN
O13759S613	O13759	S	613	SPAC17A2.09c	csx1		RNA-binding protein Csx1	GFGLNLRGRLPPRSYSTFNCTGQYLQPSLRL	_SYS(ph)TFNCTGQYLQPSLR_	3'-UTR-mediated mRNA stabilization;biological regulation;cellular macromolecule metabolic process;cellular metabolic process;cellular nitrogen compound metabolic process;cellular process;macromolecule metabolic process;metabolic process;mRNA metabolic process;mRNA stabilization;nitrogen compound metabolic process;nucleic acid metabolic process;nucleobase-containing compound metabolic process;post…	binding;mRNA binding;nucleic acid binding;nucleotide binding;RNA binding	cell part;cytoplasmic mRNA processing body;cytoplasmic part;cytosol;intracellular non-membrane-bounded organelle;intracellular organelle;intracellular part;macromolecular complex;non-membrane-bounded organelle;organelle;ribonucleoprotein complex;RNA granule	biological regulation;cellular metabolic process;cellular nitrogen compound metabolic process;cellular process;macromolecule metabolic process;metabolic process;mRNA metabolic process;nitrogen compound metabolic process;nucleobase-containing compound metabolic process;primary metabolic process;RNA metabolic process	cell part;cytosol;intracellular non-membrane-bounded organelle;intracellular organelle;macromolecular complex;organelle;ribonucleoprotein complex	YBR212W|YHR086W	TRNAU1AP				1.3113	1.3265	0.86573	0.46714	0.47109	0.42077	NaN		1.3113	1.3265	0.86573	0.46714	0.47109	0.42077	NaN		0.908569	2.5683e-93	NaN	NaN	12.136	1.0461	NaN	NaN	NaN	1	1	1	2	2
O13759S67	O13759	S	67	SPAC17A2.09c	csx1		RNA-binding protein Csx1	LVSPTLERLVAPFNCSPSSTPLQDVAGVGSK	_LVAPFNCS(ph)PSSTPLQDVAGVGSK_	3'-UTR-mediated mRNA stabilization;biological regulation;cellular macromolecule metabolic process;cellular metabolic process;cellular nitrogen compound metabolic process;cellular process;macromolecule metabolic process;metabolic process;mRNA metabolic process;mRNA stabilization;nitrogen compound metabolic process;nucleic acid metabolic process;nucleobase-containing compound metabolic process;post…	binding;mRNA binding;nucleic acid binding;nucleotide binding;RNA binding	cell part;cytoplasmic mRNA processing body;cytoplasmic part;cytosol;intracellular non-membrane-bounded organelle;intracellular organelle;intracellular part;macromolecular complex;non-membrane-bounded organelle;organelle;ribonucleoprotein complex;RNA granule	biological regulation;cellular metabolic process;cellular nitrogen compound metabolic process;cellular process;macromolecule metabolic process;metabolic process;mRNA metabolic process;nitrogen compound metabolic process;nucleobase-containing compound metabolic process;primary metabolic process;RNA metabolic process	cell part;cytosol;intracellular non-membrane-bounded organelle;intracellular organelle;macromolecular complex;organelle;ribonucleoprotein complex	YBR212W|YHR086W	TRNAU1AP				1.1874	1.0556	1.0967	1.0038	0.99035	1.0528	1.1816		1.1874	1.0556	1.0967	1.0038	0.99035	1.0528	1.1816		0.999665	8.47971e-46	3.1611	2.4248	3.8149	1.1085	3.4338	1.5503	1.5503	2	4	4	3	5
O13759S69	O13759	S	69	SPAC17A2.09c	csx1		RNA-binding protein Csx1	SPTLERLVAPFNCSPSSTPLQDVAGVGSKMS	_LVAPFNCSPS(ph)ST(ph)PLQDVAGVGSK_	3'-UTR-mediated mRNA stabilization;biological regulation;cellular macromolecule metabolic process;cellular metabolic process;cellular nitrogen compound metabolic process;cellular process;macromolecule metabolic process;metabolic process;mRNA metabolic process;mRNA stabilization;nitrogen compound metabolic process;nucleic acid metabolic process;nucleobase-containing compound metabolic process;post…	binding;mRNA binding;nucleic acid binding;nucleotide binding;RNA binding	cell part;cytoplasmic mRNA processing body;cytoplasmic part;cytosol;intracellular non-membrane-bounded organelle;intracellular organelle;intracellular part;macromolecular complex;non-membrane-bounded organelle;organelle;ribonucleoprotein complex;RNA granule	biological regulation;cellular metabolic process;cellular nitrogen compound metabolic process;cellular process;macromolecule metabolic process;metabolic process;mRNA metabolic process;nitrogen compound metabolic process;nucleobase-containing compound metabolic process;primary metabolic process;RNA metabolic process	cell part;cytosol;intracellular non-membrane-bounded organelle;intracellular organelle;macromolecular complex;organelle;ribonucleoprotein complex	YBR212W|YHR086W	TRNAU1AP				NaN	1.0103	1.5034	2.6724	2.2363	2.6975	1.9008		NaN	NaN	NaN	NaN	NaN	NaN	NaN		0.842665	3.55435e-35	17.337	2.5304	21.138	NaN	10.671	15.937	15.937	NaN	2	3	2	1
O13759T15	O13759	T	15	SPAC17A2.09c	csx1		RNA-binding protein Csx1	_MSIDCLYRRSSLFDTSFVPLHSSIPATSKM	_RS(ph)SLFDT(ph)S(ph)FVPLHSSIPAT(ph)SK_	3'-UTR-mediated mRNA stabilization;biological regulation;cellular macromolecule metabolic process;cellular metabolic process;cellular nitrogen compound metabolic process;cellular process;macromolecule metabolic process;metabolic process;mRNA metabolic process;mRNA stabilization;nitrogen compound metabolic process;nucleic acid metabolic process;nucleobase-containing compound metabolic process;post…	binding;mRNA binding;nucleic acid binding;nucleotide binding;RNA binding	cell part;cytoplasmic mRNA processing body;cytoplasmic part;cytosol;intracellular non-membrane-bounded organelle;intracellular organelle;intracellular part;macromolecular complex;non-membrane-bounded organelle;organelle;ribonucleoprotein complex;RNA granule	biological regulation;cellular metabolic process;cellular nitrogen compound metabolic process;cellular process;macromolecule metabolic process;metabolic process;mRNA metabolic process;nitrogen compound metabolic process;nucleobase-containing compound metabolic process;primary metabolic process;RNA metabolic process	cell part;cytosol;intracellular non-membrane-bounded organelle;intracellular organelle;macromolecular complex;organelle;ribonucleoprotein complex	YBR212W|YHR086W	TRNAU1AP				NaN	NaN	NaN	0.24993	NaN	NaN	NaN		NaN	NaN	NaN	0.24993	NaN	NaN	NaN		0.987706	4.2571e-05	NaN	NaN	NaN	NaN	NaN	NaN	NaN	NaN	NaN	NaN	1	NaN
O13759T56	O13759	T	56	SPAC17A2.09c	csx1		RNA-binding protein Csx1	ISPVVDEGKSELVSPTLERLVAPFNCSPSST	_SELVSPT(ph)LER_	3'-UTR-mediated mRNA stabilization;biological regulation;cellular macromolecule metabolic process;cellular metabolic process;cellular nitrogen compound metabolic process;cellular process;macromolecule metabolic process;metabolic process;mRNA metabolic process;mRNA stabilization;nitrogen compound metabolic process;nucleic acid metabolic process;nucleobase-containing compound metabolic process;post…	binding;mRNA binding;nucleic acid binding;nucleotide binding;RNA binding	cell part;cytoplasmic mRNA processing body;cytoplasmic part;cytosol;intracellular non-membrane-bounded organelle;intracellular organelle;intracellular part;macromolecular complex;non-membrane-bounded organelle;organelle;ribonucleoprotein complex;RNA granule	biological regulation;cellular metabolic process;cellular nitrogen compound metabolic process;cellular process;macromolecule metabolic process;metabolic process;mRNA metabolic process;nitrogen compound metabolic process;nucleobase-containing compound metabolic process;primary metabolic process;RNA metabolic process	cell part;cytosol;intracellular non-membrane-bounded organelle;intracellular organelle;macromolecular complex;organelle;ribonucleoprotein complex	YBR212W|YHR086W	TRNAU1AP				1.0866	1.0865	NaN	NaN	1.1114	NaN	NaN		1.0866	1.0865	NaN	NaN	1.1114	NaN	NaN		0.861329	3.18118e-07	NaN	NaN	NaN	NaN	NaN	NaN	NaN	1	1	NaN	NaN	1
O13759T618	O13759	T	618	SPAC17A2.09c	csx1		RNA-binding protein Csx1	LRGRLPPRSYSTFNCTGQYLQPSLRLSRDS_	_SYS(ph)TFNCTGQYLQPSLR_	3'-UTR-mediated mRNA stabilization;biological regulation;cellular macromolecule metabolic process;cellular metabolic process;cellular nitrogen compound metabolic process;cellular process;macromolecule metabolic process;metabolic process;mRNA metabolic process;mRNA stabilization;nitrogen compound metabolic process;nucleic acid metabolic process;nucleobase-containing compound metabolic process;post…	binding;mRNA binding;nucleic acid binding;nucleotide binding;RNA binding	cell part;cytoplasmic mRNA processing body;cytoplasmic part;cytosol;intracellular non-membrane-bounded organelle;intracellular organelle;intracellular part;macromolecular complex;non-membrane-bounded organelle;organelle;ribonucleoprotein complex;RNA granule	biological regulation;cellular metabolic process;cellular nitrogen compound metabolic process;cellular process;macromolecule metabolic process;metabolic process;mRNA metabolic process;nitrogen compound metabolic process;nucleobase-containing compound metabolic process;primary metabolic process;RNA metabolic process	cell part;cytosol;intracellular non-membrane-bounded organelle;intracellular organelle;macromolecular complex;organelle;ribonucleoprotein complex	YBR212W|YHR086W	TRNAU1AP				NaN	NaN	3.2272	NaN	NaN	NaN	NaN		NaN	NaN	NaN	NaN	NaN	NaN	NaN		0.28805	5.89756e-08	NaN	NaN	NaN	NaN	NaN	NaN	NaN	NaN	NaN	1	NaN	NaN
O13759T71	O13759	T	71	SPAC17A2.09c	csx1		RNA-binding protein Csx1	TLERLVAPFNCSPSSTPLQDVAGVGSKMSDT	_LVAPFNCS(ph)PSST(ph)PLQDVAGVGSK_	3'-UTR-mediated mRNA stabilization;biological regulation;cellular macromolecule metabolic process;cellular metabolic process;cellular nitrogen compound metabolic process;cellular process;macromolecule metabolic process;metabolic process;mRNA metabolic process;mRNA stabilization;nitrogen compound metabolic process;nucleic acid metabolic process;nucleobase-containing compound metabolic process;post…	binding;mRNA binding;nucleic acid binding;nucleotide binding;RNA binding	cell part;cytoplasmic mRNA processing body;cytoplasmic part;cytosol;intracellular non-membrane-bounded organelle;intracellular organelle;intracellular part;macromolecular complex;non-membrane-bounded organelle;organelle;ribonucleoprotein complex;RNA granule	biological regulation;cellular metabolic process;cellular nitrogen compound metabolic process;cellular process;macromolecule metabolic process;metabolic process;mRNA metabolic process;nitrogen compound metabolic process;nucleobase-containing compound metabolic process;primary metabolic process;RNA metabolic process	cell part;cytosol;intracellular non-membrane-bounded organelle;intracellular organelle;macromolecular complex;organelle;ribonucleoprotein complex	YBR212W|YHR086W	TRNAU1AP				NaN	0.97935	1.5034	2.6724	3.4412	2.6975	1.9008		NaN	NaN	NaN	NaN	NaN	NaN	NaN		0.997329	5.89827e-45	12.39	2.5304	21.138	NaN	10.671	15.937	15.937	NaN	3	3	2	1
O13765S290	O13765	S	290	SPAC17A5.02c	dbr1		RNA lariat debranching enzyme Dbr1	PSQERLPVEKEQNDKSDEEGSNNEQEEKQDK	_EQNDKS(ph)DEEGSNNEQEEK_	cellular macromolecule metabolic process;cellular metabolic process;cellular nitrogen compound metabolic process;cellular process;intronic snoRNA processing;macromolecule metabolic process;metabolic process;mRNA metabolic process;mRNA processing;ncRNA metabolic process;ncRNA processing;nitrogen compound metabolic process;nuclear mRNA cis splicing, via spliceosome;nuclear mRNA splicing, via splice…	catalytic activity;endonuclease activity;endonuclease activity, active with either ribo- or deoxyribonucleic acids and producing 5'-phosphomonoesters;endoribonuclease activity;endoribonuclease activity, producing 5'-phosphomonoesters;hydrolase activity;hydrolase activity, acting on ester bonds;nuclease activity;ribonuclease activity;RNA lariat debranching enzyme activity	cell part;intracellular membrane-bounded organelle;intracellular organelle;intracellular part;membrane-bounded organelle;nucleus;organelle	cellular metabolic process;cellular nitrogen compound metabolic process;cellular process;macromolecule metabolic process;metabolic process;mRNA metabolic process;mRNA processing;nitrogen compound metabolic process;nucleobase-containing compound metabolic process;primary metabolic process;RNA metabolic process;RNA processing;RNA splicing;snoRNA processing	cell part;intracellular membrane-bounded organelle;intracellular organelle;nucleus;organelle	YKL149C	DBR1				0.98352	NaN	NaN	NaN	NaN	NaN	NaN		0.98352	NaN	NaN	NaN	NaN	NaN	NaN		1	1.11238e-15	NaN	NaN	NaN	NaN	NaN	NaN	NaN	4	NaN	NaN	NaN	NaN
O13765S466	O13765	S	466	SPAC17A5.02c	dbr1		RNA lariat debranching enzyme Dbr1	VAFEILIGLKERTVDSPPPVKNPNEIVL___	_TVDS(ph)PPPVKNPNEIVL_	cellular macromolecule metabolic process;cellular metabolic process;cellular nitrogen compound metabolic process;cellular process;intronic snoRNA processing;macromolecule metabolic process;metabolic process;mRNA metabolic process;mRNA processing;ncRNA metabolic process;ncRNA processing;nitrogen compound metabolic process;nuclear mRNA cis splicing, via spliceosome;nuclear mRNA splicing, via splice…	catalytic activity;endonuclease activity;endonuclease activity, active with either ribo- or deoxyribonucleic acids and producing 5'-phosphomonoesters;endoribonuclease activity;endoribonuclease activity, producing 5'-phosphomonoesters;hydrolase activity;hydrolase activity, acting on ester bonds;nuclease activity;ribonuclease activity;RNA lariat debranching enzyme activity	cell part;intracellular membrane-bounded organelle;intracellular organelle;intracellular part;membrane-bounded organelle;nucleus;organelle	cellular metabolic process;cellular nitrogen compound metabolic process;cellular process;macromolecule metabolic process;metabolic process;mRNA metabolic process;mRNA processing;nitrogen compound metabolic process;nucleobase-containing compound metabolic process;primary metabolic process;RNA metabolic process;RNA processing;RNA splicing;snoRNA processing	cell part;intracellular membrane-bounded organelle;intracellular organelle;nucleus;organelle	YKL149C	DBR1				0.86662	0.66742	0.83649	0.78128	0.78191	0.84864	0.83259		0.86662	0.66742	0.83649	0.78128	0.78191	0.84864	0.83259		0.98529	5.14922e-05	7.7748	NaN	10.265	0.3734	1.0404	8.9042	8.9042	3	2	1	2	2
O13769S264	O13769	S	264	SPAC17A5.07c	ulp2		SUMO deconjugating cysteine peptidase Ulp2 (predicted)	TSSPHSSKMPKHSLPSSPTPFNSNSGDSLLS	_HSLPS(ph)SPTPFNSNSGDSLLSR_	cellular component organization;cellular component organization at cellular level;cellular component organization or biogenesis;cellular component organization or biogenesis at cellular level;cellular macromolecule metabolic process;cellular metabolic process;cellular nitrogen compound metabolic process;cellular process;cellular protein metabolic process;chromosome condensation;chromosome organiz…	catalytic activity;cysteine-type peptidase activity;hydrolase activity;peptidase activity;peptidase activity, acting on L-amino acid peptides;small conjugating protein-specific protease activity;SUMO-specific protease activity	cell part;intracellular membrane-bounded organelle;intracellular organelle;intracellular part;membrane-bounded organelle;nucleus;organelle	cellular component organization;cellular metabolic process;cellular nitrogen compound metabolic process;cellular process;chromosome organization;DNA metabolic process;DNA packaging;macromolecule metabolic process;macromolecule modification;metabolic process;nitrogen compound metabolic process;nucleobase-containing compound metabolic process;organelle organization;primary metabolic process;protein…	cell part;intracellular membrane-bounded organelle;intracellular organelle;nucleus;organelle	YIL031W	SENP6|SENP7				NaN	NaN	NaN	NaN	0.45698	0.3901	NaN		NaN	NaN	NaN	NaN	0.45698	0.3901	NaN		0.971234	2.67722e-106	NaN	NaN	NaN	NaN	NaN	NaN	NaN	NaN	NaN	NaN	NaN	1
O13769S265	O13769	S	265	SPAC17A5.07c	ulp2		SUMO deconjugating cysteine peptidase Ulp2 (predicted)	SSPHSSKMPKHSLPSSPTPFNSNSGDSLLSR	_HSLPSS(ph)PTPFNSNSGDSLLSR_	cellular component organization;cellular component organization at cellular level;cellular component organization or biogenesis;cellular component organization or biogenesis at cellular level;cellular macromolecule metabolic process;cellular metabolic process;cellular nitrogen compound metabolic process;cellular process;cellular protein metabolic process;chromosome condensation;chromosome organiz…	catalytic activity;cysteine-type peptidase activity;hydrolase activity;peptidase activity;peptidase activity, acting on L-amino acid peptides;small conjugating protein-specific protease activity;SUMO-specific protease activity	cell part;intracellular membrane-bounded organelle;intracellular organelle;intracellular part;membrane-bounded organelle;nucleus;organelle	cellular component organization;cellular metabolic process;cellular nitrogen compound metabolic process;cellular process;chromosome organization;DNA metabolic process;DNA packaging;macromolecule metabolic process;macromolecule modification;metabolic process;nitrogen compound metabolic process;nucleobase-containing compound metabolic process;organelle organization;primary metabolic process;protein…	cell part;intracellular membrane-bounded organelle;intracellular organelle;nucleus;organelle	YIL031W	SENP6|SENP7				NaN	0.84796	NaN	NaN	NaN	NaN	NaN		NaN	0.84796	NaN	NaN	NaN	NaN	NaN		0.824696	2.67722e-106	NaN	NaN	NaN	NaN	NaN	NaN	NaN	NaN	1	NaN	NaN	NaN
O13769S29	O13769	S	29	SPAC17A5.07c	ulp2		SUMO deconjugating cysteine peptidase Ulp2 (predicted)	SFTSLLPPFGKQRGTSPNDAIPIKSPLERLA	_GTS(ph)PNDAIPIK_	cellular component organization;cellular component organization at cellular level;cellular component organization or biogenesis;cellular component organization or biogenesis at cellular level;cellular macromolecule metabolic process;cellular metabolic process;cellular nitrogen compound metabolic process;cellular process;cellular protein metabolic process;chromosome condensation;chromosome organiz…	catalytic activity;cysteine-type peptidase activity;hydrolase activity;peptidase activity;peptidase activity, acting on L-amino acid peptides;small conjugating protein-specific protease activity;SUMO-specific protease activity	cell part;intracellular membrane-bounded organelle;intracellular organelle;intracellular part;membrane-bounded organelle;nucleus;organelle	cellular component organization;cellular metabolic process;cellular nitrogen compound metabolic process;cellular process;chromosome organization;DNA metabolic process;DNA packaging;macromolecule metabolic process;macromolecule modification;metabolic process;nitrogen compound metabolic process;nucleobase-containing compound metabolic process;organelle organization;primary metabolic process;protein…	cell part;intracellular membrane-bounded organelle;intracellular organelle;nucleus;organelle	YIL031W	SENP6|SENP7				0.83432	1.1151	0.96269	0.87398	0.78403	0.80572	0.62918		0.83432	1.1151	0.96269	0.87398	0.78403	0.80572	0.62918		0.948411	5.14979e-06	11.241	4.8686	5.06	4.6595	4.4992	5.1594	5.1594	3	5	6	6	4
O13769S46	O13769	S	46	SPAC17A5.07c	ulp2		SUMO deconjugating cysteine peptidase Ulp2 (predicted)	NDAIPIKSPLERLANSVTSPEKPTVRTAIQK	_LANS(ph)VTSPEKPTVR_	cellular component organization;cellular component organization at cellular level;cellular component organization or biogenesis;cellular component organization or biogenesis at cellular level;cellular macromolecule metabolic process;cellular metabolic process;cellular nitrogen compound metabolic process;cellular process;cellular protein metabolic process;chromosome condensation;chromosome organiz…	catalytic activity;cysteine-type peptidase activity;hydrolase activity;peptidase activity;peptidase activity, acting on L-amino acid peptides;small conjugating protein-specific protease activity;SUMO-specific protease activity	cell part;intracellular membrane-bounded organelle;intracellular organelle;intracellular part;membrane-bounded organelle;nucleus;organelle	cellular component organization;cellular metabolic process;cellular nitrogen compound metabolic process;cellular process;chromosome organization;DNA metabolic process;DNA packaging;macromolecule metabolic process;macromolecule modification;metabolic process;nitrogen compound metabolic process;nucleobase-containing compound metabolic process;organelle organization;primary metabolic process;protein…	cell part;intracellular membrane-bounded organelle;intracellular organelle;nucleus;organelle	YIL031W	SENP6|SENP7	Mitotic	Fin1		0.92072	0.52339	0.13294	0.044485	0.022266	0.031184	0.02009		0.92072	0.52339	0.13294	0.044485	0.022266	0.031184	0.02009		0.995968	2.65527e-107	NaN	NaN	20.05	NaN	NaN	NaN	NaN	2	1	1	2	1
O13769S49	O13769	S	49	SPAC17A5.07c	ulp2		SUMO deconjugating cysteine peptidase Ulp2 (predicted)	IPIKSPLERLANSVTSPEKPTVRTAIQKDSP	_LANSVTS(ph)PEKPTVR_	cellular component organization;cellular component organization at cellular level;cellular component organization or biogenesis;cellular component organization or biogenesis at cellular level;cellular macromolecule metabolic process;cellular metabolic process;cellular nitrogen compound metabolic process;cellular process;cellular protein metabolic process;chromosome condensation;chromosome organiz…	catalytic activity;cysteine-type peptidase activity;hydrolase activity;peptidase activity;peptidase activity, acting on L-amino acid peptides;small conjugating protein-specific protease activity;SUMO-specific protease activity	cell part;intracellular membrane-bounded organelle;intracellular organelle;intracellular part;membrane-bounded organelle;nucleus;organelle	cellular component organization;cellular metabolic process;cellular nitrogen compound metabolic process;cellular process;chromosome organization;DNA metabolic process;DNA packaging;macromolecule metabolic process;macromolecule modification;metabolic process;nitrogen compound metabolic process;nucleobase-containing compound metabolic process;organelle organization;primary metabolic process;protein…	cell part;intracellular membrane-bounded organelle;intracellular organelle;nucleus;organelle	YIL031W	SENP6|SENP7	Mitotic	Cdc2		0.93264	0.54768	0.12574	0.051816	0.038697	NaN	NaN		0.93264	0.54768	0.12574	0.051816	0.038697	NaN	NaN		0.986422	2.62679e-63	8.9603	6.4557	26.917	34.397	NaN	NaN	NaN	1	4	2	2	2
O13769S63	O13769	S	63	SPAC17A5.07c	ulp2		SUMO deconjugating cysteine peptidase Ulp2 (predicted)	TSPEKPTVRTAIQKDSPRRKQIDDDQTPPKH	_T(ph)AIQKDS(ph)PR_	cellular component organization;cellular component organization at cellular level;cellular component organization or biogenesis;cellular component organization or biogenesis at cellular level;cellular macromolecule metabolic process;cellular metabolic process;cellular nitrogen compound metabolic process;cellular process;cellular protein metabolic process;chromosome condensation;chromosome organiz…	catalytic activity;cysteine-type peptidase activity;hydrolase activity;peptidase activity;peptidase activity, acting on L-amino acid peptides;small conjugating protein-specific protease activity;SUMO-specific protease activity	cell part;intracellular membrane-bounded organelle;intracellular organelle;intracellular part;membrane-bounded organelle;nucleus;organelle	cellular component organization;cellular metabolic process;cellular nitrogen compound metabolic process;cellular process;chromosome organization;DNA metabolic process;DNA packaging;macromolecule metabolic process;macromolecule modification;metabolic process;nitrogen compound metabolic process;nucleobase-containing compound metabolic process;organelle organization;primary metabolic process;protein…	cell part;intracellular membrane-bounded organelle;intracellular organelle;nucleus;organelle	YIL031W	SENP6|SENP7				0.33022	NaN	NaN	0.54415	NaN	0.29254	NaN		NaN	NaN	NaN	0.54415	NaN	0.29254	NaN		1	7.99977e-31	NaN	NaN	9.5351	NaN	NaN	NaN	NaN	1	NaN	NaN	2	NaN
O13769S90	O13769	S	90	SPAC17A5.07c	ulp2		SUMO deconjugating cysteine peptidase Ulp2 (predicted)	PPKHLKRSFQNVTVVSPRKKKTIDVVELPFT	_SFQNVTVVS(ph)PR_	cellular component organization;cellular component organization at cellular level;cellular component organization or biogenesis;cellular component organization or biogenesis at cellular level;cellular macromolecule metabolic process;cellular metabolic process;cellular nitrogen compound metabolic process;cellular process;cellular protein metabolic process;chromosome condensation;chromosome organiz…	catalytic activity;cysteine-type peptidase activity;hydrolase activity;peptidase activity;peptidase activity, acting on L-amino acid peptides;small conjugating protein-specific protease activity;SUMO-specific protease activity	cell part;intracellular membrane-bounded organelle;intracellular organelle;intracellular part;membrane-bounded organelle;nucleus;organelle	cellular component organization;cellular metabolic process;cellular nitrogen compound metabolic process;cellular process;chromosome organization;DNA metabolic process;DNA packaging;macromolecule metabolic process;macromolecule modification;metabolic process;nitrogen compound metabolic process;nucleobase-containing compound metabolic process;organelle organization;primary metabolic process;protein…	cell part;intracellular membrane-bounded organelle;intracellular organelle;nucleus;organelle	YIL031W	SENP6|SENP7		Cdc2		0.72387	0.77446	0.29846	0.12645	0.072728	0.30967	0.08761		0.72387	0.77446	0.29846	0.12645	0.072728	0.30967	0.08761		1	6.81762e-68	8.7143	15.884	4.8325	10.971	1.4619	19.521	19.521	3	3	3	3	3
O13769T267	O13769	T	267	SPAC17A5.07c	ulp2		SUMO deconjugating cysteine peptidase Ulp2 (predicted)	PHSSKMPKHSLPSSPTPFNSNSGDSLLSRIK	_HSLPSSPT(ph)PFNSNSGDSLLSR_	cellular component organization;cellular component organization at cellular level;cellular component organization or biogenesis;cellular component organization or biogenesis at cellular level;cellular macromolecule metabolic process;cellular metabolic process;cellular nitrogen compound metabolic process;cellular process;cellular protein metabolic process;chromosome condensation;chromosome organiz…	catalytic activity;cysteine-type peptidase activity;hydrolase activity;peptidase activity;peptidase activity, acting on L-amino acid peptides;small conjugating protein-specific protease activity;SUMO-specific protease activity	cell part;intracellular membrane-bounded organelle;intracellular organelle;intracellular part;membrane-bounded organelle;nucleus;organelle	cellular component organization;cellular metabolic process;cellular nitrogen compound metabolic process;cellular process;chromosome organization;DNA metabolic process;DNA packaging;macromolecule metabolic process;macromolecule modification;metabolic process;nitrogen compound metabolic process;nucleobase-containing compound metabolic process;organelle organization;primary metabolic process;protein…	cell part;intracellular membrane-bounded organelle;intracellular organelle;nucleus;organelle	YIL031W	SENP6|SENP7				0.98021	NaN	0.74457	0.63022	NaN	NaN	0.22514		0.98021	NaN	0.74457	0.63022	NaN	NaN	0.22514		0.970102	2.67722e-106	NaN	NaN	NaN	NaN	NaN	NaN	NaN	1	NaN	1	1	NaN
O13769T28	O13769	T	28	SPAC17A5.07c	ulp2		SUMO deconjugating cysteine peptidase Ulp2 (predicted)	GSFTSLLPPFGKQRGTSPNDAIPIKSPLERL	_GT(ph)SPNDAIPIK_	cellular component organization;cellular component organization at cellular level;cellular component organization or biogenesis;cellular component organization or biogenesis at cellular level;cellular macromolecule metabolic process;cellular metabolic process;cellular nitrogen compound metabolic process;cellular process;cellular protein metabolic process;chromosome condensation;chromosome organiz…	catalytic activity;cysteine-type peptidase activity;hydrolase activity;peptidase activity;peptidase activity, acting on L-amino acid peptides;small conjugating protein-specific protease activity;SUMO-specific protease activity	cell part;intracellular membrane-bounded organelle;intracellular organelle;intracellular part;membrane-bounded organelle;nucleus;organelle	cellular component organization;cellular metabolic process;cellular nitrogen compound metabolic process;cellular process;chromosome organization;DNA metabolic process;DNA packaging;macromolecule metabolic process;macromolecule modification;metabolic process;nitrogen compound metabolic process;nucleobase-containing compound metabolic process;organelle organization;primary metabolic process;protein…	cell part;intracellular membrane-bounded organelle;intracellular organelle;nucleus;organelle	YIL031W	SENP6|SENP7				0.83432	NaN	NaN	NaN	NaN	0.76942	NaN		0.83432	NaN	NaN	NaN	NaN	0.76942	NaN		0.591644	0.000712486	NaN	NaN	NaN	NaN	NaN	NaN	NaN	3	NaN	NaN	NaN	NaN
O13769T48	O13769	T	48	SPAC17A5.07c	ulp2		SUMO deconjugating cysteine peptidase Ulp2 (predicted)	AIPIKSPLERLANSVTSPEKPTVRTAIQKDS	_LANSVT(ph)SPEKPTVR_	cellular component organization;cellular component organization at cellular level;cellular component organization or biogenesis;cellular component organization or biogenesis at cellular level;cellular macromolecule metabolic process;cellular metabolic process;cellular nitrogen compound metabolic process;cellular process;cellular protein metabolic process;chromosome condensation;chromosome organiz…	catalytic activity;cysteine-type peptidase activity;hydrolase activity;peptidase activity;peptidase activity, acting on L-amino acid peptides;small conjugating protein-specific protease activity;SUMO-specific protease activity	cell part;intracellular membrane-bounded organelle;intracellular organelle;intracellular part;membrane-bounded organelle;nucleus;organelle	cellular component organization;cellular metabolic process;cellular nitrogen compound metabolic process;cellular process;chromosome organization;DNA metabolic process;DNA packaging;macromolecule metabolic process;macromolecule modification;metabolic process;nitrogen compound metabolic process;nucleobase-containing compound metabolic process;organelle organization;primary metabolic process;protein…	cell part;intracellular membrane-bounded organelle;intracellular organelle;nucleus;organelle	YIL031W	SENP6|SENP7				0.91738	NaN	NaN	NaN	NaN	NaN	0.031299		0.91738	NaN	NaN	NaN	NaN	NaN	0.031299		0.978452	7.51238e-40	NaN	NaN	NaN	NaN	NaN	NaN	NaN	1	NaN	NaN	NaN	NaN
O13771S249	O13771	S	249	SPAC17A5.09c	glc8		protein phosphatase regulatory subunit Glc8 (predicted)	GVILGEDEAMEEEALSEAEENIPKKKPDFNE	_MYNEGVILGEDEAMEEEALS(ph)EAEENIPK_	biological regulation;regulation of biological process;regulation of catalytic activity;regulation of cellular metabolic process;regulation of cellular process;regulation of cellular protein metabolic process;regulation of dephosphorylation;regulation of hydrolase activity;regulation of macromolecule metabolic process;regulation of metabolic process;regulation of molecular function;regulation of …	enzyme inhibitor activity;enzyme regulator activity;phosphatase inhibitor activity;phosphatase regulator activity;protein phosphatase inhibitor activity;protein phosphatase regulator activity	cell part;cytoplasmic part;cytosol;intracellular membrane-bounded organelle;intracellular organelle;intracellular part;membrane-bounded organelle;nucleus;organelle	biological regulation;regulation of protein modification process	cell part;cytosol;intracellular membrane-bounded organelle;intracellular organelle;nucleus;organelle	YMR311C	PPP1R2|PPP1R2P3				0.91821	0.96417	1.1936	0.96433	0.982	0.96857	1.0349		0.91821	0.96417	1.1936	0.96433	0.982	0.96857	1.0349		1	1.18369e-39	12.217	7.5987	12.838	9.7196	1.3479	3.3919	3.3919	7	3	3	4	2
O13771T287	O13771	T	287	SPAC17A5.09c	glc8		protein phosphatase regulatory subunit Glc8 (predicted)	AMAKPLKRDELESSGTESDLERDNSDSGSAS	_DELESSGT(ph)ESDLER_	biological regulation;regulation of biological process;regulation of catalytic activity;regulation of cellular metabolic process;regulation of cellular process;regulation of cellular protein metabolic process;regulation of dephosphorylation;regulation of hydrolase activity;regulation of macromolecule metabolic process;regulation of metabolic process;regulation of molecular function;regulation of …	enzyme inhibitor activity;enzyme regulator activity;phosphatase inhibitor activity;phosphatase regulator activity;protein phosphatase inhibitor activity;protein phosphatase regulator activity	cell part;cytoplasmic part;cytosol;intracellular membrane-bounded organelle;intracellular organelle;intracellular part;membrane-bounded organelle;nucleus;organelle	biological regulation;regulation of protein modification process	cell part;cytosol;intracellular membrane-bounded organelle;intracellular organelle;nucleus;organelle	YMR311C	PPP1R2|PPP1R2P3				NaN	NaN	NaN	NaN	NaN	1.2589	NaN		NaN	NaN	NaN	NaN	NaN	1.2589	NaN		0.695566	2.12573e-19	NaN	NaN	NaN	NaN	14.374	NaN	NaN	NaN	NaN	NaN	NaN	NaN
O13771T79	O13771	T	79	SPAC17A5.09c	glc8		protein phosphatase regulatory subunit Glc8 (predicted)	NLSKAEQQKSAKMKITEPKTPFQRFLLPDDE	_IT(ph)EPKTPFQR_	biological regulation;regulation of biological process;regulation of catalytic activity;regulation of cellular metabolic process;regulation of cellular process;regulation of cellular protein metabolic process;regulation of dephosphorylation;regulation of hydrolase activity;regulation of macromolecule metabolic process;regulation of metabolic process;regulation of molecular function;regulation of …	enzyme inhibitor activity;enzyme regulator activity;phosphatase inhibitor activity;phosphatase regulator activity;protein phosphatase inhibitor activity;protein phosphatase regulator activity	cell part;cytoplasmic part;cytosol;intracellular membrane-bounded organelle;intracellular organelle;intracellular part;membrane-bounded organelle;nucleus;organelle	biological regulation;regulation of protein modification process	cell part;cytosol;intracellular membrane-bounded organelle;intracellular organelle;nucleus;organelle	YMR311C	PPP1R2|PPP1R2P3				1.0556	0.9375	1.0315	0.90633	1.0006	1.0427	1.1804		1.0556	0.9375	1.0315	0.90633	1.0006	1.0427	1.1804		0.999994	2.38288e-54	NaN	NaN	NaN	NaN	NaN	NaN	NaN	1	1	1	1	1
O13771T83	O13771	T	83	SPAC17A5.09c	glc8		protein phosphatase regulatory subunit Glc8 (predicted)	AEQQKSAKMKITEPKTPFQRFLLPDDEVPEI	_ITEPKT(ph)PFQR_	biological regulation;regulation of biological process;regulation of catalytic activity;regulation of cellular metabolic process;regulation of cellular process;regulation of cellular protein metabolic process;regulation of dephosphorylation;regulation of hydrolase activity;regulation of macromolecule metabolic process;regulation of metabolic process;regulation of molecular function;regulation of …	enzyme inhibitor activity;enzyme regulator activity;phosphatase inhibitor activity;phosphatase regulator activity;protein phosphatase inhibitor activity;protein phosphatase regulator activity	cell part;cytoplasmic part;cytosol;intracellular membrane-bounded organelle;intracellular organelle;intracellular part;membrane-bounded organelle;nucleus;organelle	biological regulation;regulation of protein modification process	cell part;cytosol;intracellular membrane-bounded organelle;intracellular organelle;nucleus;organelle	YMR311C	PPP1R2|PPP1R2P3				1.0816	0.89552	1.0371	1.0019	1.0148	1.1684	1.0765		1.0816	0.89552	1.0371	1.0019	1.0148	1.1684	1.0765		1	2.47213e-05	5.8742	4.9305	12.873	8.4927	16.933	8.3424	8.3424	3	2	2	3	5
O13773S105	O13773	S	105	SPAC17A5.12	ucp7		UBA/TPR/DNAJ domain protein Ucp7	SNYDPFENLEILHQLSNTPRDKDAVIHDKIE	_SSNYDPFENLEILHQLS(ph)NTPR_	cellular component disassembly;cellular component disassembly at cellular level;cellular component organization;cellular component organization at cellular level;cellular component organization or biogenesis;cellular component organization or biogenesis at cellular level;cellular macromolecular complex disassembly;cellular macromolecular complex subunit organization;cellular macromolecule metabol…	binding;clathrin binding;heat shock protein binding;Hsp70 protein binding;polyubiquitin binding;protein binding;small conjugating protein binding;ubiquitin binding	cell part;cytoplasmic part;endoplasmic reticulum membrane;endoplasmic reticulum part;Golgi apparatus;intracellular membrane-bounded organelle;intracellular organelle;intracellular organelle part;intracellular part;macromolecular complex;membrane;membrane part;membrane-bounded organelle;organelle;organelle membrane;organelle part;protein complex	cellular component disassembly;cellular component organization;cellular metabolic process;cellular process;macromolecule metabolic process;metabolic process;primary metabolic process;protein depolymerization;protein folding;protein metabolic process	cell part;Golgi apparatus;intracellular membrane-bounded organelle;intracellular organelle;macromolecular complex;membrane;organelle;protein complex	YDR320C	NONE	Mitotic			NaN	1.1025	1.6823	2.806	2.7652	2.2822	1.6585		NaN	1.1025	1.6823	2.806	2.7652	2.2822	1.6585		0.790212	5.60771e-45	1.4657	7.0698	11.196	17.783	7.5457	4.5989	4.5989	NaN	2	2	2	2
O13773S127	O13773	S	127	SPAC17A5.12	ucp7		UBA/TPR/DNAJ domain protein Ucp7	DAVIHDKIEENKRPISQPQVSASEKVTLKDL	_IEENKRPIS(ph)QPQVSASEK_	cellular component disassembly;cellular component disassembly at cellular level;cellular component organization;cellular component organization at cellular level;cellular component organization or biogenesis;cellular component organization or biogenesis at cellular level;cellular macromolecular complex disassembly;cellular macromolecular complex subunit organization;cellular macromolecule metabol…	binding;clathrin binding;heat shock protein binding;Hsp70 protein binding;polyubiquitin binding;protein binding;small conjugating protein binding;ubiquitin binding	cell part;cytoplasmic part;endoplasmic reticulum membrane;endoplasmic reticulum part;Golgi apparatus;intracellular membrane-bounded organelle;intracellular organelle;intracellular organelle part;intracellular part;macromolecular complex;membrane;membrane part;membrane-bounded organelle;organelle;organelle membrane;organelle part;protein complex	cellular component disassembly;cellular component organization;cellular metabolic process;cellular process;macromolecule metabolic process;metabolic process;primary metabolic process;protein depolymerization;protein folding;protein metabolic process	cell part;Golgi apparatus;intracellular membrane-bounded organelle;intracellular organelle;macromolecular complex;membrane;organelle;protein complex	YDR320C	NONE				1.0335	0.96156	1.555	1.3232	2.1342	1.8879	1.7764		1.0335	0.96156	1.555	1.3232	2.1342	1.8879	1.7764		0.999936	8.39975e-20	28.07	23.635	13.221	11.458	19.665	10.163	10.163	2	2	3	3	2
O13773S160	O13773	S	160	SPAC17A5.12	ucp7		UBA/TPR/DNAJ domain protein Ucp7	EPHQPVSLPAFENIGSETSIPFENHNEITNM	_DLSLEPHQPVSLPAFENIGS(ph)ET(ph)SIPFENHNEITNMNTAK_	cellular component disassembly;cellular component disassembly at cellular level;cellular component organization;cellular component organization at cellular level;cellular component organization or biogenesis;cellular component organization or biogenesis at cellular level;cellular macromolecular complex disassembly;cellular macromolecular complex subunit organization;cellular macromolecule metabol…	binding;clathrin binding;heat shock protein binding;Hsp70 protein binding;polyubiquitin binding;protein binding;small conjugating protein binding;ubiquitin binding	cell part;cytoplasmic part;endoplasmic reticulum membrane;endoplasmic reticulum part;Golgi apparatus;intracellular membrane-bounded organelle;intracellular organelle;intracellular organelle part;intracellular part;macromolecular complex;membrane;membrane part;membrane-bounded organelle;organelle;organelle membrane;organelle part;protein complex	cellular component disassembly;cellular component organization;cellular metabolic process;cellular process;macromolecule metabolic process;metabolic process;primary metabolic process;protein depolymerization;protein folding;protein metabolic process	cell part;Golgi apparatus;intracellular membrane-bounded organelle;intracellular organelle;macromolecular complex;membrane;organelle;protein complex	YDR320C	NONE				NaN	0.61073	0.94613	0.9719	0.83306	NaN	NaN		NaN	NaN	NaN	NaN	NaN	NaN	NaN		0.776523	7.15404e-08	NaN	18.416	NaN	NaN	NaN	NaN	NaN	NaN	1	3	1	1
O13773S163	O13773	S	163	SPAC17A5.12	ucp7		UBA/TPR/DNAJ domain protein Ucp7	QPVSLPAFENIGSETSIPFENHNEITNMNTA	_DLSLEPHQPVSLPAFENIGS(ph)ET(ph)SIPFENHNEITNMNTAK_	cellular component disassembly;cellular component disassembly at cellular level;cellular component organization;cellular component organization at cellular level;cellular component organization or biogenesis;cellular component organization or biogenesis at cellular level;cellular macromolecular complex disassembly;cellular macromolecular complex subunit organization;cellular macromolecule metabol…	binding;clathrin binding;heat shock protein binding;Hsp70 protein binding;polyubiquitin binding;protein binding;small conjugating protein binding;ubiquitin binding	cell part;cytoplasmic part;endoplasmic reticulum membrane;endoplasmic reticulum part;Golgi apparatus;intracellular membrane-bounded organelle;intracellular organelle;intracellular organelle part;intracellular part;macromolecular complex;membrane;membrane part;membrane-bounded organelle;organelle;organelle membrane;organelle part;protein complex	cellular component disassembly;cellular component organization;cellular metabolic process;cellular process;macromolecule metabolic process;metabolic process;primary metabolic process;protein depolymerization;protein folding;protein metabolic process	cell part;Golgi apparatus;intracellular membrane-bounded organelle;intracellular organelle;macromolecular complex;membrane;organelle;protein complex	YDR320C	NONE				NaN	NaN	0.8838	NaN	0.83306	NaN	NaN		NaN	NaN	NaN	NaN	NaN	NaN	NaN		0.663042	7.15404e-08	NaN	NaN	NaN	NaN	NaN	NaN	NaN	NaN	NaN	1	NaN	1
O13773S345	O13773	S	345	SPAC17A5.12	ucp7		UBA/TPR/DNAJ domain protein Ucp7	EDRITTNQSRSGNDESSLVDFLTSKSDNSSF	_SGNDES(ph)SLVDFLTSK_	cellular component disassembly;cellular component disassembly at cellular level;cellular component organization;cellular component organization at cellular level;cellular component organization or biogenesis;cellular component organization or biogenesis at cellular level;cellular macromolecular complex disassembly;cellular macromolecular complex subunit organization;cellular macromolecule metabol…	binding;clathrin binding;heat shock protein binding;Hsp70 protein binding;polyubiquitin binding;protein binding;small conjugating protein binding;ubiquitin binding	cell part;cytoplasmic part;endoplasmic reticulum membrane;endoplasmic reticulum part;Golgi apparatus;intracellular membrane-bounded organelle;intracellular organelle;intracellular organelle part;intracellular part;macromolecular complex;membrane;membrane part;membrane-bounded organelle;organelle;organelle membrane;organelle part;protein complex	cellular component disassembly;cellular component organization;cellular metabolic process;cellular process;macromolecule metabolic process;metabolic process;primary metabolic process;protein depolymerization;protein folding;protein metabolic process	cell part;Golgi apparatus;intracellular membrane-bounded organelle;intracellular organelle;macromolecular complex;membrane;organelle;protein complex	YDR320C	NONE				NaN	NaN	1.6185	NaN	NaN	NaN	NaN		NaN	NaN	1.6185	NaN	NaN	NaN	NaN		0.699812	1.08194e-89	NaN	NaN	NaN	NaN	NaN	NaN	NaN	NaN	NaN	1	NaN	NaN
O13773S346	O13773	S	346	SPAC17A5.12	ucp7		UBA/TPR/DNAJ domain protein Ucp7	DRITTNQSRSGNDESSLVDFLTSKSDNSSFN	_SGNDESS(ph)LVDFLTSK_	cellular component disassembly;cellular component disassembly at cellular level;cellular component organization;cellular component organization at cellular level;cellular component organization or biogenesis;cellular component organization or biogenesis at cellular level;cellular macromolecular complex disassembly;cellular macromolecular complex subunit organization;cellular macromolecule metabol…	binding;clathrin binding;heat shock protein binding;Hsp70 protein binding;polyubiquitin binding;protein binding;small conjugating protein binding;ubiquitin binding	cell part;cytoplasmic part;endoplasmic reticulum membrane;endoplasmic reticulum part;Golgi apparatus;intracellular membrane-bounded organelle;intracellular organelle;intracellular organelle part;intracellular part;macromolecular complex;membrane;membrane part;membrane-bounded organelle;organelle;organelle membrane;organelle part;protein complex	cellular component disassembly;cellular component organization;cellular metabolic process;cellular process;macromolecule metabolic process;metabolic process;primary metabolic process;protein depolymerization;protein folding;protein metabolic process	cell part;Golgi apparatus;intracellular membrane-bounded organelle;intracellular organelle;macromolecular complex;membrane;organelle;protein complex	YDR320C	NONE	Mitotic	Plo1		1.1785	1.3088	1.5142	1.354	1.3431	1.0814	0.7671		1.1785	1.3088	1.5142	1.354	1.3431	1.0814	0.7671		0.998237	1.08194e-89	1.3087	3.6063	8.8906	1.4978	8.5519	9.2706	9.2706	3	2	2	3	2
O13773S89	O13773	S	89	SPAC17A5.12	ucp7		UBA/TPR/DNAJ domain protein Ucp7	ERQKVGTPDSNSTPKSSNYDPFENLEILHQL	_S(ph)SNYDPFENLEILHQLSNTPR_	cellular component disassembly;cellular component disassembly at cellular level;cellular component organization;cellular component organization at cellular level;cellular component organization or biogenesis;cellular component organization or biogenesis at cellular level;cellular macromolecular complex disassembly;cellular macromolecular complex subunit organization;cellular macromolecule metabol…	binding;clathrin binding;heat shock protein binding;Hsp70 protein binding;polyubiquitin binding;protein binding;small conjugating protein binding;ubiquitin binding	cell part;cytoplasmic part;endoplasmic reticulum membrane;endoplasmic reticulum part;Golgi apparatus;intracellular membrane-bounded organelle;intracellular organelle;intracellular organelle part;intracellular part;macromolecular complex;membrane;membrane part;membrane-bounded organelle;organelle;organelle membrane;organelle part;protein complex	cellular component disassembly;cellular component organization;cellular metabolic process;cellular process;macromolecule metabolic process;metabolic process;primary metabolic process;protein depolymerization;protein folding;protein metabolic process	cell part;Golgi apparatus;intracellular membrane-bounded organelle;intracellular organelle;macromolecular complex;membrane;organelle;protein complex	YDR320C	NONE				NaN	1.3753	1.4942	0.95588	0.93805	0.81041	0.88929		NaN	1.3753	1.4942	0.95588	0.93805	0.81041	0.88929		0.5	2.93212e-91	15.358	10.693	NaN	10.233	1.7669	NaN	NaN	NaN	3	2	1	3
O13773S90	O13773	S	90	SPAC17A5.12	ucp7		UBA/TPR/DNAJ domain protein Ucp7	RQKVGTPDSNSTPKSSNYDPFENLEILHQLS	_S(ph)SNYDPFENLEILHQLSNTPR_	cellular component disassembly;cellular component disassembly at cellular level;cellular component organization;cellular component organization at cellular level;cellular component organization or biogenesis;cellular component organization or biogenesis at cellular level;cellular macromolecular complex disassembly;cellular macromolecular complex subunit organization;cellular macromolecule metabol…	binding;clathrin binding;heat shock protein binding;Hsp70 protein binding;polyubiquitin binding;protein binding;small conjugating protein binding;ubiquitin binding	cell part;cytoplasmic part;endoplasmic reticulum membrane;endoplasmic reticulum part;Golgi apparatus;intracellular membrane-bounded organelle;intracellular organelle;intracellular organelle part;intracellular part;macromolecular complex;membrane;membrane part;membrane-bounded organelle;organelle;organelle membrane;organelle part;protein complex	cellular component disassembly;cellular component organization;cellular metabolic process;cellular process;macromolecule metabolic process;metabolic process;primary metabolic process;protein depolymerization;protein folding;protein metabolic process	cell part;Golgi apparatus;intracellular membrane-bounded organelle;intracellular organelle;macromolecular complex;membrane;organelle;protein complex	YDR320C	NONE				NaN	1.3753	1.4942	0.95588	0.93805	0.81041	0.88929		NaN	1.3753	1.4942	0.95588	0.93805	0.81041	0.88929		0.5	2.93212e-91	15.358	10.693	NaN	10.233	1.7669	NaN	NaN	NaN	3	2	1	3
O13773T107	O13773	T	107	SPAC17A5.12	ucp7		UBA/TPR/DNAJ domain protein Ucp7	YDPFENLEILHQLSNTPRDKDAVIHDKIEEN	_SSNYDPFENLEILHQLSNT(ph)PR_	cellular component disassembly;cellular component disassembly at cellular level;cellular component organization;cellular component organization at cellular level;cellular component organization or biogenesis;cellular component organization or biogenesis at cellular level;cellular macromolecular complex disassembly;cellular macromolecular complex subunit organization;cellular macromolecule metabol…	binding;clathrin binding;heat shock protein binding;Hsp70 protein binding;polyubiquitin binding;protein binding;small conjugating protein binding;ubiquitin binding	cell part;cytoplasmic part;endoplasmic reticulum membrane;endoplasmic reticulum part;Golgi apparatus;intracellular membrane-bounded organelle;intracellular organelle;intracellular organelle part;intracellular part;macromolecular complex;membrane;membrane part;membrane-bounded organelle;organelle;organelle membrane;organelle part;protein complex	cellular component disassembly;cellular component organization;cellular metabolic process;cellular process;macromolecule metabolic process;metabolic process;primary metabolic process;protein depolymerization;protein folding;protein metabolic process	cell part;Golgi apparatus;intracellular membrane-bounded organelle;intracellular organelle;macromolecular complex;membrane;organelle;protein complex	YDR320C	NONE	Mitotic			1.0878	1.1025	1.6823	2.0955	2.7976	2.6581	1.6267		1.0878	1.1025	1.6823	2.0955	2.7976	2.6581	1.6267		0.952685	4.60705e-24	1.4657	7.0698	15.967	7.7587	6.966	6.3094	6.3094	3	2	2	2	2
O13773T162	O13773	T	162	SPAC17A5.12	ucp7		UBA/TPR/DNAJ domain protein Ucp7	HQPVSLPAFENIGSETSIPFENHNEITNMNT	_DLSLEPHQPVSLPAFENIGS(ph)ET(ph)SIPFENHNEITNMNTAK_	cellular component disassembly;cellular component disassembly at cellular level;cellular component organization;cellular component organization at cellular level;cellular component organization or biogenesis;cellular component organization or biogenesis at cellular level;cellular macromolecular complex disassembly;cellular macromolecular complex subunit organization;cellular macromolecule metabol…	binding;clathrin binding;heat shock protein binding;Hsp70 protein binding;polyubiquitin binding;protein binding;small conjugating protein binding;ubiquitin binding	cell part;cytoplasmic part;endoplasmic reticulum membrane;endoplasmic reticulum part;Golgi apparatus;intracellular membrane-bounded organelle;intracellular organelle;intracellular organelle part;intracellular part;macromolecular complex;membrane;membrane part;membrane-bounded organelle;organelle;organelle membrane;organelle part;protein complex	cellular component disassembly;cellular component organization;cellular metabolic process;cellular process;macromolecule metabolic process;metabolic process;primary metabolic process;protein depolymerization;protein folding;protein metabolic process	cell part;Golgi apparatus;intracellular membrane-bounded organelle;intracellular organelle;macromolecular complex;membrane;organelle;protein complex	YDR320C	NONE				NaN	NaN	0.8838	NaN	0.83306	NaN	NaN		NaN	NaN	NaN	NaN	NaN	NaN	NaN		0.663042	7.15404e-08	NaN	NaN	NaN	NaN	NaN	NaN	NaN	NaN	NaN	1	NaN	1
O13773Y92	O13773	Y	92	SPAC17A5.12	ucp7		UBA/TPR/DNAJ domain protein Ucp7	KVGTPDSNSTPKSSNYDPFENLEILHQLSNT	_SSNY(ph)DPFENLEILHQLSNTPR_	cellular component disassembly;cellular component disassembly at cellular level;cellular component organization;cellular component organization at cellular level;cellular component organization or biogenesis;cellular component organization or biogenesis at cellular level;cellular macromolecular complex disassembly;cellular macromolecular complex subunit organization;cellular macromolecule metabol…	binding;clathrin binding;heat shock protein binding;Hsp70 protein binding;polyubiquitin binding;protein binding;small conjugating protein binding;ubiquitin binding	cell part;cytoplasmic part;endoplasmic reticulum membrane;endoplasmic reticulum part;Golgi apparatus;intracellular membrane-bounded organelle;intracellular organelle;intracellular organelle part;intracellular part;macromolecular complex;membrane;membrane part;membrane-bounded organelle;organelle;organelle membrane;organelle part;protein complex	cellular component disassembly;cellular component organization;cellular metabolic process;cellular process;macromolecule metabolic process;metabolic process;primary metabolic process;protein depolymerization;protein folding;protein metabolic process	cell part;Golgi apparatus;intracellular membrane-bounded organelle;intracellular organelle;macromolecular complex;membrane;organelle;protein complex	YDR320C	NONE				NaN	1.0822	NaN	NaN	NaN	NaN	NaN		NaN	1.0822	NaN	NaN	NaN	NaN	NaN		0.57168	1.3248e-09	NaN	NaN	NaN	NaN	NaN	NaN	NaN	NaN	1	NaN	NaN	NaN
O13774S11	O13774	S	11	SPAC17A5.13	fol2		GTP cyclohydrolase Fol2 (predicted)	_____MEPGKKDYIDSPLRMQPASLSGASTP	_KDYIDS(ph)PLR_	7,8-dihydroneopterin 3'-triphosphate biosynthetic process;amine biosynthetic process;amine metabolic process;aromatic compound biosynthetic process;biosynthetic process;carboxylic acid biosynthetic process;carboxylic acid metabolic process;cellular amine metabolic process;cellular amino acid biosynthetic process;cellular amino acid metabolic process;cellular aromatic compound metabolic process;ce…	binding;catalytic activity;cation binding;cyclohydrolase activity;GTP binding;GTP cyclohydrolase activity;GTP cyclohydrolase I activity;guanyl nucleotide binding;guanyl ribonucleotide binding;hydrolase activity;hydrolase activity, acting on carbon-nitrogen (but not peptide) bonds;hydrolase activity, acting on carbon-nitrogen (but not peptide) bonds, in cyclic amidines;ion binding;metal ion bindin…	cell part;cytoplasmic part;cytosol;intracellular membrane-bounded organelle;intracellular organelle;intracellular part;membrane-bounded organelle;nucleus;organelle	amine metabolic process;biosynthetic process;cellular amino acid metabolic process;cellular aromatic compound metabolic process;cellular ketone metabolic process;cellular metabolic process;cellular nitrogen compound metabolic process;cellular process;cofactor metabolic process;heterocycle metabolic process;metabolic process;nitrogen compound metabolic process;organic acid metabolic process;primar…	cell part;cytosol;intracellular membrane-bounded organelle;intracellular organelle;nucleus;organelle	YGR267C	GCH1				1.1266	1.128	1.0737	1.1417	1.1998	1.1171	0.95077		1.1266	1.128	1.0737	1.1417	1.1998	1.1171	0.95077		1	8.77151e-29	9.2754	5.5399	6.7088	3.7648	6.9022	11.044	11.044	6	6	6	5	6
O13774S19	O13774	S	19	SPAC17A5.13	fol2		GTP cyclohydrolase Fol2 (predicted)	GKKDYIDSPLRMQPASLSGASTPTIDLDGLS	_MQPAS(ph)LSGAS(ph)TPTIDLDGLSWPCQGTQR_	7,8-dihydroneopterin 3'-triphosphate biosynthetic process;amine biosynthetic process;amine metabolic process;aromatic compound biosynthetic process;biosynthetic process;carboxylic acid biosynthetic process;carboxylic acid metabolic process;cellular amine metabolic process;cellular amino acid biosynthetic process;cellular amino acid metabolic process;cellular aromatic compound metabolic process;ce…	binding;catalytic activity;cation binding;cyclohydrolase activity;GTP binding;GTP cyclohydrolase activity;GTP cyclohydrolase I activity;guanyl nucleotide binding;guanyl ribonucleotide binding;hydrolase activity;hydrolase activity, acting on carbon-nitrogen (but not peptide) bonds;hydrolase activity, acting on carbon-nitrogen (but not peptide) bonds, in cyclic amidines;ion binding;metal ion bindin…	cell part;cytoplasmic part;cytosol;intracellular membrane-bounded organelle;intracellular organelle;intracellular part;membrane-bounded organelle;nucleus;organelle	amine metabolic process;biosynthetic process;cellular amino acid metabolic process;cellular aromatic compound metabolic process;cellular ketone metabolic process;cellular metabolic process;cellular nitrogen compound metabolic process;cellular process;cofactor metabolic process;heterocycle metabolic process;metabolic process;nitrogen compound metabolic process;organic acid metabolic process;primar…	cell part;cytosol;intracellular membrane-bounded organelle;intracellular organelle;nucleus;organelle	YGR267C	GCH1				NaN	0.83937	1.4698	0.93648	0.98505	NaN	NaN		NaN	0.83937	NaN	0.93648	NaN	NaN	NaN		0.675962	7.26357e-08	NaN	NaN	NaN	53.298	NaN	NaN	NaN	NaN	1	1	1	3
O13774S21	O13774	S	21	SPAC17A5.13	fol2		GTP cyclohydrolase Fol2 (predicted)	KDYIDSPLRMQPASLSGASTPTIDLDGLSWP	_MQPASLS(ph)GAS(ph)TPTIDLDGLSWPCQGTQR_	7,8-dihydroneopterin 3'-triphosphate biosynthetic process;amine biosynthetic process;amine metabolic process;aromatic compound biosynthetic process;biosynthetic process;carboxylic acid biosynthetic process;carboxylic acid metabolic process;cellular amine metabolic process;cellular amino acid biosynthetic process;cellular amino acid metabolic process;cellular aromatic compound metabolic process;ce…	binding;catalytic activity;cation binding;cyclohydrolase activity;GTP binding;GTP cyclohydrolase activity;GTP cyclohydrolase I activity;guanyl nucleotide binding;guanyl ribonucleotide binding;hydrolase activity;hydrolase activity, acting on carbon-nitrogen (but not peptide) bonds;hydrolase activity, acting on carbon-nitrogen (but not peptide) bonds, in cyclic amidines;ion binding;metal ion bindin…	cell part;cytoplasmic part;cytosol;intracellular membrane-bounded organelle;intracellular organelle;intracellular part;membrane-bounded organelle;nucleus;organelle	amine metabolic process;biosynthetic process;cellular amino acid metabolic process;cellular aromatic compound metabolic process;cellular ketone metabolic process;cellular metabolic process;cellular nitrogen compound metabolic process;cellular process;cofactor metabolic process;heterocycle metabolic process;metabolic process;nitrogen compound metabolic process;organic acid metabolic process;primar…	cell part;cytosol;intracellular membrane-bounded organelle;intracellular organelle;nucleus;organelle	YGR267C	GCH1				1.2899	1.0467	0.93396	1.3907	0.92351	1.2432	1.3655		NaN	1.0467	0.93396	NaN	0.92351	NaN	NaN		0.954464	1.52017e-16	NaN	NaN	6.4963	NaN	NaN	NaN	NaN	2	1	1	2	1
O13774S24	O13774	S	24	SPAC17A5.13	fol2		GTP cyclohydrolase Fol2 (predicted)	IDSPLRMQPASLSGASTPTIDLDGLSWPCQG	_MQPASLSGAS(ph)T(ph)PTIDLDGLSWPCQGTQR_	7,8-dihydroneopterin 3'-triphosphate biosynthetic process;amine biosynthetic process;amine metabolic process;aromatic compound biosynthetic process;biosynthetic process;carboxylic acid biosynthetic process;carboxylic acid metabolic process;cellular amine metabolic process;cellular amino acid biosynthetic process;cellular amino acid metabolic process;cellular aromatic compound metabolic process;ce…	binding;catalytic activity;cation binding;cyclohydrolase activity;GTP binding;GTP cyclohydrolase activity;GTP cyclohydrolase I activity;guanyl nucleotide binding;guanyl ribonucleotide binding;hydrolase activity;hydrolase activity, acting on carbon-nitrogen (but not peptide) bonds;hydrolase activity, acting on carbon-nitrogen (but not peptide) bonds, in cyclic amidines;ion binding;metal ion bindin…	cell part;cytoplasmic part;cytosol;intracellular membrane-bounded organelle;intracellular organelle;intracellular part;membrane-bounded organelle;nucleus;organelle	amine metabolic process;biosynthetic process;cellular amino acid metabolic process;cellular aromatic compound metabolic process;cellular ketone metabolic process;cellular metabolic process;cellular nitrogen compound metabolic process;cellular process;cofactor metabolic process;heterocycle metabolic process;metabolic process;nitrogen compound metabolic process;organic acid metabolic process;primar…	cell part;cytosol;intracellular membrane-bounded organelle;intracellular organelle;nucleus;organelle	YGR267C	GCH1				1.3216	1.2206	1.23	1.4383	1.6428	1.2432	1.3655		NaN	NaN	NaN	NaN	NaN	NaN	NaN		0.770943	2.77091e-21	NaN	16.789	7.133	3.2653	NaN	NaN	NaN	1	1	4	2	2
O13774T25	O13774	T	25	SPAC17A5.13	fol2		GTP cyclohydrolase Fol2 (predicted)	DSPLRMQPASLSGASTPTIDLDGLSWPCQGT	_MQPASLS(ph)GAST(ph)PTIDLDGLSWPCQGTQR_	7,8-dihydroneopterin 3'-triphosphate biosynthetic process;amine biosynthetic process;amine metabolic process;aromatic compound biosynthetic process;biosynthetic process;carboxylic acid biosynthetic process;carboxylic acid metabolic process;cellular amine metabolic process;cellular amino acid biosynthetic process;cellular amino acid metabolic process;cellular aromatic compound metabolic process;ce…	binding;catalytic activity;cation binding;cyclohydrolase activity;GTP binding;GTP cyclohydrolase activity;GTP cyclohydrolase I activity;guanyl nucleotide binding;guanyl ribonucleotide binding;hydrolase activity;hydrolase activity, acting on carbon-nitrogen (but not peptide) bonds;hydrolase activity, acting on carbon-nitrogen (but not peptide) bonds, in cyclic amidines;ion binding;metal ion bindin…	cell part;cytoplasmic part;cytosol;intracellular membrane-bounded organelle;intracellular organelle;intracellular part;membrane-bounded organelle;nucleus;organelle	amine metabolic process;biosynthetic process;cellular amino acid metabolic process;cellular aromatic compound metabolic process;cellular ketone metabolic process;cellular metabolic process;cellular nitrogen compound metabolic process;cellular process;cofactor metabolic process;heterocycle metabolic process;metabolic process;nitrogen compound metabolic process;organic acid metabolic process;primar…	cell part;cytosol;intracellular membrane-bounded organelle;intracellular organelle;nucleus;organelle	YGR267C	GCH1				1.3216	0.99435	1.23	0.95418	1.6428	1.2432	1.2854		NaN	0.99435	NaN	0.95418	NaN	NaN	NaN		0.908086	2.77091e-21	NaN	16.789	NaN	3.2653	NaN	8.5526	8.5526	1	1	4	1	2
O13774T27	O13774	T	27	SPAC17A5.13	fol2		GTP cyclohydrolase Fol2 (predicted)	PLRMQPASLSGASTPTIDLDGLSWPCQGTQR	_MQPASLSGAS(ph)TPT(ph)IDLDGLSWPCQGTQR_	7,8-dihydroneopterin 3'-triphosphate biosynthetic process;amine biosynthetic process;amine metabolic process;aromatic compound biosynthetic process;biosynthetic process;carboxylic acid biosynthetic process;carboxylic acid metabolic process;cellular amine metabolic process;cellular amino acid biosynthetic process;cellular amino acid metabolic process;cellular aromatic compound metabolic process;ce…	binding;catalytic activity;cation binding;cyclohydrolase activity;GTP binding;GTP cyclohydrolase activity;GTP cyclohydrolase I activity;guanyl nucleotide binding;guanyl ribonucleotide binding;hydrolase activity;hydrolase activity, acting on carbon-nitrogen (but not peptide) bonds;hydrolase activity, acting on carbon-nitrogen (but not peptide) bonds, in cyclic amidines;ion binding;metal ion bindin…	cell part;cytoplasmic part;cytosol;intracellular membrane-bounded organelle;intracellular organelle;intracellular part;membrane-bounded organelle;nucleus;organelle	amine metabolic process;biosynthetic process;cellular amino acid metabolic process;cellular aromatic compound metabolic process;cellular ketone metabolic process;cellular metabolic process;cellular nitrogen compound metabolic process;cellular process;cofactor metabolic process;heterocycle metabolic process;metabolic process;nitrogen compound metabolic process;organic acid metabolic process;primar…	cell part;cytosol;intracellular membrane-bounded organelle;intracellular organelle;nucleus;organelle	YGR267C	GCH1				NaN	1.0671	1.2545	1.3676	NaN	NaN	NaN		NaN	NaN	NaN	NaN	NaN	NaN	NaN		0.870417	7.3938e-12	NaN	20.412	NaN	NaN	NaN	NaN	NaN	NaN	1	3	1	NaN
O13774Y8	O13774	Y	8	SPAC17A5.13	fol2		GTP cyclohydrolase Fol2 (predicted)	________MEPGKKDYIDSPLRMQPASLSGA	_DY(ph)IDSPLR_	7,8-dihydroneopterin 3'-triphosphate biosynthetic process;amine biosynthetic process;amine metabolic process;aromatic compound biosynthetic process;biosynthetic process;carboxylic acid biosynthetic process;carboxylic acid metabolic process;cellular amine metabolic process;cellular amino acid biosynthetic process;cellular amino acid metabolic process;cellular aromatic compound metabolic process;ce…	binding;catalytic activity;cation binding;cyclohydrolase activity;GTP binding;GTP cyclohydrolase activity;GTP cyclohydrolase I activity;guanyl nucleotide binding;guanyl ribonucleotide binding;hydrolase activity;hydrolase activity, acting on carbon-nitrogen (but not peptide) bonds;hydrolase activity, acting on carbon-nitrogen (but not peptide) bonds, in cyclic amidines;ion binding;metal ion bindin…	cell part;cytoplasmic part;cytosol;intracellular membrane-bounded organelle;intracellular organelle;intracellular part;membrane-bounded organelle;nucleus;organelle	amine metabolic process;biosynthetic process;cellular amino acid metabolic process;cellular aromatic compound metabolic process;cellular ketone metabolic process;cellular metabolic process;cellular nitrogen compound metabolic process;cellular process;cofactor metabolic process;heterocycle metabolic process;metabolic process;nitrogen compound metabolic process;organic acid metabolic process;primar…	cell part;cytosol;intracellular membrane-bounded organelle;intracellular organelle;nucleus;organelle	YGR267C	GCH1				NaN	NaN	NaN	NaN	NaN	1.1451	NaN		NaN	NaN	NaN	NaN	NaN	1.1451	NaN		0.916267	1.04996e-05	NaN	NaN	NaN	NaN	NaN	NaN	NaN	NaN	NaN	NaN	NaN	NaN
O13776S136	O13776	S	136	SPAC17A5.16	ftp105		Ubp5 interacting protein Ftp105	FWWSLRKKRNLPKENSELDLSNFQDDLDFEN	_ENS(ph)ELDLSNFQDDLDFENSISQK_	cellular localization;cellular macromolecule localization;cellular process;cellular protein localization;cellular response to cadmium ion;cellular response to chemical stimulus;cellular response to inorganic substance;cellular response to metal ion;cellular response to stimulus;detoxification of cadmium ion;localization;macromolecule localization;protein localization;response to cadmium ion;respo…		cell part;cytoplasmic part;cytosol;Golgi apparatus;intracellular membrane-bounded organelle;intracellular organelle;intracellular part;membrane-bounded organelle;organelle	cellular localization;cellular process;localization;response to chemical stimulus;response to stimulus	cell part;cytosol;Golgi apparatus;intracellular membrane-bounded organelle;intracellular organelle;organelle	YLR436C	HID1				1.0974	1.1875	1.0611	1.2944	1.4875	1.7285	1.3253		1.0974	1.1875	1.0611	1.2944	1.4875	1.7285	1.3253		1	7.04593e-71	8.5209	38.763	7.7224	20.408	28.164	7.5506	7.5506	2	3	5	2	5
O13776S710	O13776	S	710	SPAC17A5.16	ftp105		Ubp5 interacting protein Ftp105	SPFSSSSSRGGLSHISSRNVSISVPTVLQDV	_GGLSHIS(ph)SR_	cellular localization;cellular macromolecule localization;cellular process;cellular protein localization;cellular response to cadmium ion;cellular response to chemical stimulus;cellular response to inorganic substance;cellular response to metal ion;cellular response to stimulus;detoxification of cadmium ion;localization;macromolecule localization;protein localization;response to cadmium ion;respo…		cell part;cytoplasmic part;cytosol;Golgi apparatus;intracellular membrane-bounded organelle;intracellular organelle;intracellular part;membrane-bounded organelle;organelle	cellular localization;cellular process;localization;response to chemical stimulus;response to stimulus	cell part;cytosol;Golgi apparatus;intracellular membrane-bounded organelle;intracellular organelle;organelle	YLR436C	HID1				NaN	0.75049	0.59551	NaN	1.6448	NaN	NaN		NaN	0.75049	0.59551	NaN	1.6448	NaN	NaN		0.556854	0.0046022	NaN	NaN	NaN	NaN	NaN	NaN	NaN	NaN	1	1	NaN	1
O13776S711	O13776	S	711	SPAC17A5.16	ftp105		Ubp5 interacting protein Ftp105	PFSSSSSRGGLSHISSRNVSISVPTVLQDVF	_GGLSHISS(ph)R_	cellular localization;cellular macromolecule localization;cellular process;cellular protein localization;cellular response to cadmium ion;cellular response to chemical stimulus;cellular response to inorganic substance;cellular response to metal ion;cellular response to stimulus;detoxification of cadmium ion;localization;macromolecule localization;protein localization;response to cadmium ion;respo…		cell part;cytoplasmic part;cytosol;Golgi apparatus;intracellular membrane-bounded organelle;intracellular organelle;intracellular part;membrane-bounded organelle;organelle	cellular localization;cellular process;localization;response to chemical stimulus;response to stimulus	cell part;cytosol;Golgi apparatus;intracellular membrane-bounded organelle;intracellular organelle;organelle	YLR436C	HID1	Interphase			0.12443	0.99202	0.74502	1.602	1.7985	1.7275	3.8449		0.12443	0.99202	0.74502	1.602	1.7985	1.7275	3.8449		0.976502	0.000676157	NaN	NaN	2.7245	2.2878	1.7445	11.371	11.371	1	1	1	2	2
O13779S105	O13779	S	105	SPAC17A2.14		SPAC17G6.01	CorA family magnesium ion transmembrane transporter	SSVCSSPKSPHRHYESDEDIENISLPESHPE	_HYES(ph)DEDIENISLPESHPEDIQR_	response to chemical stimulus;response to inorganic substance;response to metal ion;response to nickel ion;response to stimulus	cation transmembrane transporter activity;divalent inorganic cation transmembrane transporter activity;inorganic cation transmembrane transporter activity;ion transmembrane transporter activity;magnesium ion transmembrane transporter activity;metal ion transmembrane transporter activity;substrate-specific transmembrane transporter activity;substrate-specific transporter activity;transmembrane tra…	cell part;cytoplasm;integral to membrane;integral to plasma membrane;intracellular part;intrinsic to membrane;intrinsic to plasma membrane;membrane part;plasma membrane part	response to chemical stimulus;response to stimulus	cell part;cytoplasm	YKL064W	NONE				1.2964	1.0323	0.89123	1.2477	1.0408	0.94012	0.90189		1.2964	1.0323	0.89123	1.2477	1.0408	0.94012	0.90189		1	4.22256e-95	14.713	NaN	22.393	11.445	9.2749	8.9753	8.9753	2	3	1	2	3
O13779S113	O13779	S	113	SPAC17A2.14		SPAC17G6.01	CorA family magnesium ion transmembrane transporter	SPHRHYESDEDIENISLPESHPEDIQRKEFE	_HYES(ph)DEDIENIS(ph)LPESHPEDIQR_	response to chemical stimulus;response to inorganic substance;response to metal ion;response to nickel ion;response to stimulus	cation transmembrane transporter activity;divalent inorganic cation transmembrane transporter activity;inorganic cation transmembrane transporter activity;ion transmembrane transporter activity;magnesium ion transmembrane transporter activity;metal ion transmembrane transporter activity;substrate-specific transmembrane transporter activity;substrate-specific transporter activity;transmembrane tra…	cell part;cytoplasm;integral to membrane;integral to plasma membrane;intracellular part;intrinsic to membrane;intrinsic to plasma membrane;membrane part;plasma membrane part	response to chemical stimulus;response to stimulus	cell part;cytoplasm	YKL064W	NONE				NaN	1.1125	0.99833	1.0713	0.96805	1.1093	1.1916		NaN	NaN	NaN	NaN	NaN	NaN	NaN		0.999999	1.82826e-35	3.2835	4.4084	5.2599	10.101	19.171	2.937	2.937	NaN	3	3	3	3
O13779S140	O13779	S	140	SPAC17A2.14		SPAC17G6.01	CorA family magnesium ion transmembrane transporter	KEFETENGKNTRDQPSPLAEVSDFAISSPHV	_DQPS(ph)PLAEVS(ph)DFAIS(ph)SPHVYPK_	response to chemical stimulus;response to inorganic substance;response to metal ion;response to nickel ion;response to stimulus	cation transmembrane transporter activity;divalent inorganic cation transmembrane transporter activity;inorganic cation transmembrane transporter activity;ion transmembrane transporter activity;magnesium ion transmembrane transporter activity;metal ion transmembrane transporter activity;substrate-specific transmembrane transporter activity;substrate-specific transporter activity;transmembrane tra…	cell part;cytoplasm;integral to membrane;integral to plasma membrane;intracellular part;intrinsic to membrane;intrinsic to plasma membrane;membrane part;plasma membrane part	response to chemical stimulus;response to stimulus	cell part;cytoplasm	YKL064W	NONE				0.87123	0.97031	1.494	1.9258	2.1676	0.62928	1.7415		0.87123	NaN	1.494	1.9258	2.1676	0.62928	1.7415		1	2.462e-29	8.4856	NaN	NaN	NaN	NaN	NaN	NaN	1	4	1	1	1
O13779S146	O13779	S	146	SPAC17A2.14		SPAC17G6.01	CorA family magnesium ion transmembrane transporter	NGKNTRDQPSPLAEVSDFAISSPHVYPKSAN	_DQPS(ph)PLAEVS(ph)DFAIS(ph)SPHVYPK_	response to chemical stimulus;response to inorganic substance;response to metal ion;response to nickel ion;response to stimulus	cation transmembrane transporter activity;divalent inorganic cation transmembrane transporter activity;inorganic cation transmembrane transporter activity;ion transmembrane transporter activity;magnesium ion transmembrane transporter activity;metal ion transmembrane transporter activity;substrate-specific transmembrane transporter activity;substrate-specific transporter activity;transmembrane tra…	cell part;cytoplasm;integral to membrane;integral to plasma membrane;intracellular part;intrinsic to membrane;intrinsic to plasma membrane;membrane part;plasma membrane part	response to chemical stimulus;response to stimulus	cell part;cytoplasm	YKL064W	NONE				0.88404	1.0135	0.94381	0.95852	1.0541	0.91158	NaN		NaN	NaN	NaN	NaN	NaN	NaN	NaN		1	9.64236e-09	9.4169	NaN	NaN	9.8304	6.9368	NaN	NaN	3	3	1	1	2
O13779S151	O13779	S	151	SPAC17A2.14		SPAC17G6.01	CorA family magnesium ion transmembrane transporter	RDQPSPLAEVSDFAISSPHVYPKSANSHDSH	_DQPSPLAEVSDFAIS(ph)SPHVYPK_	response to chemical stimulus;response to inorganic substance;response to metal ion;response to nickel ion;response to stimulus	cation transmembrane transporter activity;divalent inorganic cation transmembrane transporter activity;inorganic cation transmembrane transporter activity;ion transmembrane transporter activity;magnesium ion transmembrane transporter activity;metal ion transmembrane transporter activity;substrate-specific transmembrane transporter activity;substrate-specific transporter activity;transmembrane tra…	cell part;cytoplasm;integral to membrane;integral to plasma membrane;intracellular part;intrinsic to membrane;intrinsic to plasma membrane;membrane part;plasma membrane part	response to chemical stimulus;response to stimulus	cell part;cytoplasm	YKL064W	NONE				0.98908	1.0135	0.97545	0.99467	1.0658	0.94891	0.85842		NaN	NaN	0.97545	0.99467	1.0658	0.94891	0.85842		0.894311	1.8915e-21	7.7938	NaN	8.8653	NaN	NaN	6.3125	6.3125	3	3	1	2	1
O13779S152	O13779	S	152	SPAC17A2.14		SPAC17G6.01	CorA family magnesium ion transmembrane transporter	DQPSPLAEVSDFAISSPHVYPKSANSHDSHY	_DQPS(ph)PLAEVSDFAISS(ph)PHVYPK_	response to chemical stimulus;response to inorganic substance;response to metal ion;response to nickel ion;response to stimulus	cation transmembrane transporter activity;divalent inorganic cation transmembrane transporter activity;inorganic cation transmembrane transporter activity;ion transmembrane transporter activity;magnesium ion transmembrane transporter activity;metal ion transmembrane transporter activity;substrate-specific transmembrane transporter activity;substrate-specific transporter activity;transmembrane tra…	cell part;cytoplasm;integral to membrane;integral to plasma membrane;intracellular part;intrinsic to membrane;intrinsic to plasma membrane;membrane part;plasma membrane part	response to chemical stimulus;response to stimulus	cell part;cytoplasm	YKL064W	NONE				0.98634	1.0988	0.78568	1.0261	0.9399	1.0258	0.85795		0.98634	1.0988	0.78568	1.0261	0.9399	1.0258	0.85795		0.990956	2.462e-29	15.638	NaN	NaN	NaN	8.5467	NaN	NaN	1	2	1	1	1
O13779S159	O13779	S	159	SPAC17A2.14		SPAC17G6.01	CorA family magnesium ion transmembrane transporter	EVSDFAISSPHVYPKSANSHDSHYEQFANND	_S(ph)ANS(ph)HDSHYEQFANNDVTESAVDDHPATR_	response to chemical stimulus;response to inorganic substance;response to metal ion;response to nickel ion;response to stimulus	cation transmembrane transporter activity;divalent inorganic cation transmembrane transporter activity;inorganic cation transmembrane transporter activity;ion transmembrane transporter activity;magnesium ion transmembrane transporter activity;metal ion transmembrane transporter activity;substrate-specific transmembrane transporter activity;substrate-specific transporter activity;transmembrane tra…	cell part;cytoplasm;integral to membrane;integral to plasma membrane;intracellular part;intrinsic to membrane;intrinsic to plasma membrane;membrane part;plasma membrane part	response to chemical stimulus;response to stimulus	cell part;cytoplasm	YKL064W	NONE				1.2103	1.1224	0.8203	1.2578	1.1984	1.016	1.1922		NaN	NaN	NaN	NaN	NaN	NaN	NaN		0.962224	1.80403e-21	7.469	NaN	3.1466	6.9887	NaN	NaN	NaN	1	2	1	2	3
O13779S162	O13779	S	162	SPAC17A2.14		SPAC17G6.01	CorA family magnesium ion transmembrane transporter	DFAISSPHVYPKSANSHDSHYEQFANNDVTE	_SANS(ph)HDS(ph)HYEQFANNDVTESAVDDHPATR_	response to chemical stimulus;response to inorganic substance;response to metal ion;response to nickel ion;response to stimulus	cation transmembrane transporter activity;divalent inorganic cation transmembrane transporter activity;inorganic cation transmembrane transporter activity;ion transmembrane transporter activity;magnesium ion transmembrane transporter activity;metal ion transmembrane transporter activity;substrate-specific transmembrane transporter activity;substrate-specific transporter activity;transmembrane tra…	cell part;cytoplasm;integral to membrane;integral to plasma membrane;intracellular part;intrinsic to membrane;intrinsic to plasma membrane;membrane part;plasma membrane part	response to chemical stimulus;response to stimulus	cell part;cytoplasm	YKL064W	NONE				1.0355	1.0647	0.8203	1.2301	1.1915	1.0421	1.1564		NaN	NaN	NaN	NaN	NaN	NaN	NaN		0.870546	1.3906e-28	NaN	NaN	NaN	9.8721	3.5825	NaN	NaN	1	1	1	1	2
O13779S165	O13779	S	165	SPAC17A2.14		SPAC17G6.01	CorA family magnesium ion transmembrane transporter	ISSPHVYPKSANSHDSHYEQFANNDVTESAV	_SANS(ph)HDS(ph)HYEQFANNDVTESAVDDHPATR_	response to chemical stimulus;response to inorganic substance;response to metal ion;response to nickel ion;response to stimulus	cation transmembrane transporter activity;divalent inorganic cation transmembrane transporter activity;inorganic cation transmembrane transporter activity;ion transmembrane transporter activity;magnesium ion transmembrane transporter activity;metal ion transmembrane transporter activity;substrate-specific transmembrane transporter activity;substrate-specific transporter activity;transmembrane tra…	cell part;cytoplasm;integral to membrane;integral to plasma membrane;intracellular part;intrinsic to membrane;intrinsic to plasma membrane;membrane part;plasma membrane part	response to chemical stimulus;response to stimulus	cell part;cytoplasm	YKL064W	NONE				1.0415	1.1935	0.89217	1.1892	1.1915	1.0688	1.1564		NaN	NaN	NaN	NaN	NaN	NaN	NaN		0.949313	1.3906e-28	1.2153	16.606	NaN	9.8721	NaN	11.417	11.417	2	2	2	1	2
O13779S190	O13779	S	190	SPAC17A2.14		SPAC17G6.01	CorA family magnesium ion transmembrane transporter	VTESAVDDHPATRKLSRDELYLPISPNNAQE	_LS(ph)RDELYLPISPNNAQEPK_	response to chemical stimulus;response to inorganic substance;response to metal ion;response to nickel ion;response to stimulus	cation transmembrane transporter activity;divalent inorganic cation transmembrane transporter activity;inorganic cation transmembrane transporter activity;ion transmembrane transporter activity;magnesium ion transmembrane transporter activity;metal ion transmembrane transporter activity;substrate-specific transmembrane transporter activity;substrate-specific transporter activity;transmembrane tra…	cell part;cytoplasm;integral to membrane;integral to plasma membrane;intracellular part;intrinsic to membrane;intrinsic to plasma membrane;membrane part;plasma membrane part	response to chemical stimulus;response to stimulus	cell part;cytoplasm	YKL064W	NONE				0.95785	NaN	NaN	NaN	NaN	NaN	NaN		0.95785	NaN	NaN	NaN	NaN	NaN	NaN		0.999879	1.40025e-09	NaN	NaN	NaN	NaN	NaN	NaN	NaN	2	NaN	NaN	NaN	NaN
[truncated: 8,070 more rows]
[truncated: 2 more columns]
