# Supplementary material for: Quantitative Phosphoproteomics Reveals the Signaling Dynamics of Cell-Cycle Kinases in the Fission Yeast Schizosaccharomyces pombe
Source: Cell Rep. 2018 Jul 11;24(2):503–14. doi: 10.1016/j.celrep.2018.06.036 (PMC6057490; doi:10.1016/j.celrep.2018.06.036)
Supplement: Table S6. Cell-Cycle-Dependent Phosphoproteins in Fission Yeast and Humans, Related to Figure 2 — A total of 537 cell-cycle-dependent phosphosites with a cell-cycle-dependent phosphorylated human ortholog are listed. Cell cycle clusters (this study) are listed alongside the cell-cycle-dependent phosphorylation information for the human ortholog(s) from human cell lines studies (Olsen et al., 2010; Sharma et al., 2014). See Experimental Procedures for details. [file mmc7.xlsx]

## Sheet: legend
Table S6. Cell cycle dependent phosphoproteins in S. pombe and humans | 537 cell cycle dependent phosphosites with a cell cycle dependent phosphorylated human ortholog are listed. Cell cycle clusters (this study) are listed alongside the cell cycle dependent phosphorylation information for the human ortholog(s) from human cell lines studies (Olsen et al., 2010; Sharma et al., 2014). See Experimen…
COLUMN KEY (detailed legends for each column, in part modified from MaxQuant reference tables (Cox and Mann, 2008))
SITE ID	Unique phosphosites identified (protein, amino acid, position in protein)
Protein	UNIPROT protein ID
Amino acid	Modified amino acid (S: serine, T: threonine, Y: tyrosine)
Position	Amino acid position in protein
COSMID ID	Systematic gene COSMID ID (downloaded from pombase.org)
Gene	Gene name (downloaded from pombase.org)
Gene synonym(s)	Gene synonym (downloaded from pombase.org)
Gene product	Gene product description
Cell cycle cluster	Cell cycle cluster to specific site are annotated (related to Figure 2B)
Human ortholog phosphoprotein peak in G1, G1/S, S, G2, G2/M or M	scored + for sites that have a human ortholog(s) reported as being phosphorylated on one or more sites which peak at specified cell cycle stage by Olsen et al., 2010
Human ortholog mitotic phosphoprotein (Olsen et al., 2010, 50+% stoichiometry in M)	scored + for sites that have a human ortholog(s) reported as being phosphorylated on one or more sites which peak in mitosis with a phosphorylation stoichiometry 50+%
Human ortholog mitotic phosphoprotein (Sharma et al., 2014, 2x up M, 50+% stoichiometry in M)	scored + for sites that have a human ortholog(s) reported as being phosphorylated on one or more sites with 50+% phosphorylation and >2x phosphorylated in mitosis compared to interphase by Sharma et al., 2014
Human ortholog mitotic phosphoprotein (Sharma et al., 2014, 4x up M, 50+% stoichiometry in M)	scored + for sites that have a human ortholog(s) reported as being phosphorylated on one or more sites with 50+% phosphorylation and >3x phosphorylated in mitosis compared to interphase by Sharma et al., 2014

## Sheet: Table S6
Site ID	Proteins	Amino acid	Position	COSMID ID	Gene	Gene synonym(s)	Gene product	S. cerevisiae ortholog(s)	Human ortholog(s)	Cell cycle cluster	Human ortholog phosphoprotein peak in G1 (Olsen et al., 2010)	Human ortholog phosphoprotein peak in G1/S (Olsen et al., 2010)	Human ortholog phosphoprotein peak in early S (Olsen et al., 2010)	Human ortholog phosphoprotein peak in late S (Olsen et al., 2010)	Human ortholog phosphoprotein peak in G2/M (Olsen et al., 2010)	Human ortholog phosphoprotein peak in M (Olsen et al., 2010)	Human ortholog mitotic phosphoprotein (Olsen et al., 2010, 50+% stoichiometry in M)	Human ortholog mitotic phosphoprotein (Sharma et al., 2014, 2x up M, 50+% stoichiometry in M)	Human ortholog mitotic phosphoprotein (Sharma et al., 2014, 3x up M, 50+% stoichiometry in M)
O13351S15	O13351	S	15	SPBC365.06	pmt3	smt3,ubl2	SUMO	YDR510W	SUMO1|SUMO1P1	Mitotic						+	+
O13351T18	O13351	T	18	SPBC365.06	pmt3	smt3,ubl2	SUMO	YDR510W	SUMO1|SUMO1P1	Mitotic						+	+
O13612S366	O13612	S	366	SPBC32H8.02c	nep2	mug120,pi021,SPACTOKYO_453.14c	NEDD8 protease Nep2	YPL020C	SENP8	Interphase	+
O13633S58	O13633	S	58	SPBC17A3.05c		pi041	DNAJ/DUF1977 DNAJB12 homolog (predicted)	NONE	DNAJB14|DNAJB12	M/G1								+
O13633T64	O13633	T	64	SPBC17A3.05c		pi041	DNAJ/DUF1977 DNAJB12 homolog (predicted)	NONE	DNAJB14|DNAJB12	Mitotic								+
O13637S517	O13637	S	517	SPBC8D2.20c	sec31		COPII-coated vesicle component Sec31 (predicted)	YDL195W	SEC31B|SEC31A	Mitotic	+					+
O13665S500	O13665	S	500	SPBC27B12.04c	far11	csc2	SIP/FAR complex subunit, Far11/Csc2	YNL127W	STRIP1|STRIP2		+
O13686S24	O13686	S	24	SPAC11E3.05	sea3		ubiquitin-protein ligase E3, coatamer related complex subunit Sea3 (predicted)	YDR128W	WDR59							+
O13734S145	O13734	S	145	SPAC15A10.15	sgo2		inner centromere protein, shugoshin Sgo2	YOR073W	SGOL1	Mitotic	+			+		+		+	+
O13734S150	O13734	S	150	SPAC15A10.15	sgo2		inner centromere protein, shugoshin Sgo2	YOR073W	SGOL1	Mitotic	+			+		+		+	+
O13734T292	O13734	T	292	SPAC15A10.15	sgo2		inner centromere protein, shugoshin Sgo2	YOR073W	SGOL1	Mitotic	+			+		+		+	+
O13741S129	O13741	S	129	SPAC16E8.06c	nop12		RNA-binding protein Nop12 (predicted)	YOL041C	RBM34	Mitotic								+	+
O13741S14	O13741	S	14	SPAC16E8.06c	nop12		RNA-binding protein Nop12 (predicted)	YOL041C	RBM34	Mitotic								+	+
O13787T240	O13787	T	240	SPAC17G6.09	sec62		ER protein translocation subcomplex subunit Sec62 (predicted)	YPL094C	SEC62							+
O13787T247	O13787	T	247	SPAC17G6.09	sec62		ER protein translocation subcomplex subunit Sec62 (predicted)	YPL094C	SEC62	Mitotic						+
O13787T267	O13787	T	267	SPAC17G6.09	sec62		ER protein translocation subcomplex subunit Sec62 (predicted)	YPL094C	SEC62	M/G1						+
O13792S44	O13792	S	44	SPAC17G6.14c	uap56		TREX complex subunit, ATP-dependent RNA helicase Uap56	YDL084W	DDX39A|DDX39B	M/G1								+	+
O13796S56	O13796	S	56	SPAC1142.01	rqc1	SPAC17G6.18	ribosome quality control complex (RQC) complex subunit Rqc1 (predicted)	YDR333C	TCF25							+
O13828S693	O13828	S	693	SPAC19A8.12	dcp2		mRNA decapping complex catalytic subunit Dcp2	YNL118C	DCP2	Mitotic						+
O13838S148	O13838	S	148	SPAC19E9.01c	nup40		nucleoporin Nup40	YDL088C|YMR153W	NUP35	Mitotic						+	+	+	+
O13838S25	O13838	S	25	SPAC19E9.01c	nup40		nucleoporin Nup40	YDL088C|YMR153W	NUP35	Mitotic						+	+	+	+
O13838S27	O13838	S	27	SPAC19E9.01c	nup40		nucleoporin Nup40	YDL088C|YMR153W	NUP35	Mitotic						+	+	+	+
O13838S59	O13838	S	59	SPAC19E9.01c	nup40		nucleoporin Nup40	YDL088C|YMR153W	NUP35							+	+	+	+
O13838S69	O13838	S	69	SPAC19E9.01c	nup40		nucleoporin Nup40	YDL088C|YMR153W	NUP35	Mitotic						+	+	+	+
O13838S70	O13838	S	70	SPAC19E9.01c	nup40		nucleoporin Nup40	YDL088C|YMR153W	NUP35	Mitotic						+	+	+	+
O13845S132	O13845	S	132	SPAC19G12.07c	rsd1		RNA-binding protein Rsd1 (predicted)	NONE	RBM39|RBM23				+			+
O13853S147	O13853	S	147	SPAC19G12.14	its3		1-phosphatidylinositol-4-phosphate 5-kinase Its3	YDR208W	PIP5K1B|PIP5K1A|PIP5K1C		+
O13853S148	O13853	S	148	SPAC19G12.14	its3		1-phosphatidylinositol-4-phosphate 5-kinase Its3	YDR208W	PIP5K1B|PIP5K1A|PIP5K1C	Mitotic	+
O13853S701	O13853	S	701	SPAC19G12.14	its3		1-phosphatidylinositol-4-phosphate 5-kinase Its3	YDR208W	PIP5K1B|PIP5K1A|PIP5K1C	Interphase	+
O13900S339	O13900	S	339	SPAC22A12.09c	sap114		U2 snRNP subunit Sap114	YJL203W	SF3A1	Mitotic						+	+	+	+
O13910S554	O13910	S	554	SPAC23C11.03	mpp1		U3 snoRNP-associated protein Mpp1 (predicted)	YJR002W	MPHOSPH10	M/G1	+					+
O13916S48	O13916	S	48	SPAC23C11.12	hcn1	apc12	anaphase-promoting complex subunit TPR lobe accessory factor Hcn1/Apc12	YFR036W	CDC26	Mitotic			+
O13923S500	O13923	S	500	SPAC23C4.02	crn1		actin binding protein, coronin Crn1	YLR429W	CORO1C|CORO1A|CORO1B							+
O13930S75	O13930	S	75	SPAC23C4.10	sec2		guanyl-nucleotide exchange factor Sec2 (predicted)	YNL272C	RAB3IL1|RAB3IP	M/G1	+					+
O13939S638	O13939	S	638	SPAC23H3.06	apl6		AP-3 adaptor complex subunit Apl6 (predicted)	YGR261C	AP3B1|AP3B2	Mitotic						+	+
O13944S507	O13944	S	507	SPAC23H4.01c	osh3	SPAP27G11.01	sterol binding ankyrin repeat protein Osh3	YHR073W	OSBPL3		+	+				+		+	+
O13961S417	O13961	S	417	SPAC1786.03	cut11	SPAC24C9.01	spindle pole body docking protein Cut11	YML031W	NDC1	Mitotic					+	+
O13961S421	O13961	S	421	SPAC1786.03	cut11	SPAC24C9.01	spindle pole body docking protein Cut11	YML031W	NDC1	Mitotic					+	+
O13984S71	O13984	S	71	SPAC26H5.02c	mgs1		DNA replication ATPase Mgs1 (predicted)	YNL218W	WRNIP1	Mitotic	+
O13984T73	O13984	T	73	SPAC26H5.02c	mgs1		DNA replication ATPase Mgs1 (predicted)	YNL218W	WRNIP1	Mitotic	+
O14026S63	O14026	S	63	SPAC29B12.02c	set2	kmt3	histone lysine methyltransferase Set2	YJL168C	SETD2		+					+
O14029S710	O14029	S	710	SPAC29B12.07	sec16		multidomain vesicle coat component Sec16 (predicted)	YPL085W	SEC16A|SEC16B	Mitotic						+	+	+	+
O14029S976	O14029	S	976	SPAC29B12.07	sec16		multidomain vesicle coat component Sec16 (predicted)	YPL085W	SEC16A|SEC16B	Mitotic						+	+	+	+
O14029T746	O14029	T	746	SPAC29B12.07	sec16		multidomain vesicle coat component Sec16 (predicted)	YPL085W	SEC16A|SEC16B	Mitotic						+	+	+	+
O14029T987	O14029	T	987	SPAC29B12.07	sec16		multidomain vesicle coat component Sec16 (predicted)	YPL085W	SEC16A|SEC16B	Mitotic						+	+	+	+
O14029Y1634	O14029	Y	1634	SPAC29B12.07	sec16		multidomain vesicle coat component Sec16 (predicted)	YPL085W	SEC16A|SEC16B							+	+	+	+
O14029Y745	O14029	Y	745	SPAC29B12.07	sec16		multidomain vesicle coat component Sec16 (predicted)	YPL085W	SEC16A|SEC16B	Mitotic						+	+	+	+
O14065S97	O14065	S	97	SPCC962.01		SPCP31B10.09	C2 domain endoplasmic reticulum membrane organization protein (predicted)	YML072C|YNL087W|YOR086C	ESYT1|ESYT2|ESYT3		+				+	+	+	+	+
O14065T56	O14065	T	56	SPCC962.01		SPCP31B10.09	C2 domain endoplasmic reticulum membrane organization protein (predicted)	YML072C|YNL087W|YOR086C	ESYT1|ESYT2|ESYT3		+				+	+	+	+	+
O14066S668	O14066	S	668	SPAC1687.09	tax4	irs4	autophagy/CVT pathway ENTH/VHS domain protein Tax4(predicted)	YJL083W|YKR019C	EPS15|EPS15L1		+					+	+	+
O14066S686	O14066	S	686	SPAC1687.09	tax4	irs4	autophagy/CVT pathway ENTH/VHS domain protein Tax4(predicted)	YJL083W|YKR019C	EPS15|EPS15L1	Mitotic	+					+	+	+
O14076S167	O14076	S	167	SPACUNK4.11c	mpp6		nuclear exosome-associated RNA binding protein Mpp6	YNR024W	MPHOSPH6	Mitotic						+	+	+	+
O14098S167	O14098	S	167	SPAC2F3.15	lsk1	ctk1	P-TEFb-associated cyclin-dependent protein kinase Lsk1	YKL139W	CDK12|CDK13									+	+
O14114S38	O14114	S	38	SPAC31G5.19	abo1		ATPase with bromodomain protein	YGR270W	ATAD2B|ATAD2					+		+		+	+
O14132S464	O14132	S	464	SPAC3C7.06c	pit1		serine/threonine protein kinase, meiotic Pit1	YJL106W	ICK|MOK|MAK							+
O14139T1269	O14139	T	1269	SPAC3G6.01	hrp3		ATP-dependent DNA helicase Hrp3	YER164W	CHD2|CHD1	Mitotic	+							+
O14157S1257	O14157	S	1257	SPAC4A8.05c	myp2	myo3	myosin II heavy chain Myo3	YHR023W	MYH9|MYH11	Mitotic	+	+						+	+
O14157S1396	O14157	S	1396	SPAC4A8.05c	myp2	myo3	myosin II heavy chain Myo3	YHR023W	MYH9|MYH11	Mitotic	+	+						+	+
O14157S1407	O14157	S	1407	SPAC4A8.05c	myp2	myo3	myosin II heavy chain Myo3	YHR023W	MYH9|MYH11	Mitotic	+	+						+	+
O14188S207	O14188	S	207	SPAC4F8.13c	rng2		IQGAP	YPL242C	IQGAP2|IQGAP1	G2	+	+						+
O14188S260	O14188	S	260	SPAC4F8.13c	rng2		IQGAP	YPL242C	IQGAP2|IQGAP1	G2	+	+						+
O14188T205	O14188	T	205	SPAC4F8.13c	rng2		IQGAP	YPL242C	IQGAP2|IQGAP1	G2	+	+						+
O14224T20	O14224	T	20	SPAC6F12.06	rdi1		Rho GDP dissociation inhibitor Rdi1 (predicted)	YDL135C	ARHGDIA|ARHGDIB	Mitotic						+	+	+	+
O14250S14	O14250	S	14	SPAC6G10.04c	pre5		20S proteasome complex subunit alpha 6 subunit Pre5 (predicted)	YMR314W	PSMA1	Mitotic						+
O14250Y6	O14250	Y	6	SPAC6G10.04c	pre5		20S proteasome complex subunit alpha 6 subunit Pre5 (predicted)	YMR314W	PSMA1	Mitotic						+
O14310S237	O14310	S	237	SPCC1739.14	npp106		nucleoporin Npp106	YFR002W	NUP93		+					+		+	+
O14310T239	O14310	T	239	SPCC1739.14	npp106		nucleoporin Npp106	YFR002W	NUP93	Interphase	+					+		+	+
O14325S134	O14325	S	134	SPBC16E9.10c	rix7		AAA family ATPase Rix7 (predicted)	YLL034C	NVL							+	+	+	+
O14325S143	O14325	S	143	SPBC16E9.10c	rix7		AAA family ATPase Rix7 (predicted)	YLL034C	NVL	Mitotic						+	+	+	+
O14338S263	O14338	S	263	SPBC2F12.03c	ebs1		EST1 family nonsense-mediated mRNA decay (NMD) pathway protein Ebs1 (predicted)	YDR206W	SMG5|SMG7							+		+	+
O14338S265	O14338	S	265	SPBC2F12.03c	ebs1		EST1 family nonsense-mediated mRNA decay (NMD) pathway protein Ebs1 (predicted)	YDR206W	SMG5|SMG7	Mitotic						+		+	+
O14338S802	O14338	S	802	SPBC2F12.03c	ebs1		EST1 family nonsense-mediated mRNA decay (NMD) pathway protein Ebs1 (predicted)	YDR206W	SMG5|SMG7	Mitotic						+		+	+
O14340S679	O14340	S	679	SPBC2F12.05c			sterol binding ankyrin repeat protein (predicted)	YAR042W|YDL019C	OSBP|OSBPL2|OSBP2|OSBPL1A	G2	+							+
O14340S695	O14340	S	695	SPBC2F12.05c			sterol binding ankyrin repeat protein (predicted)	YAR042W|YDL019C	OSBP|OSBPL2|OSBP2|OSBPL1A	G2	+							+
O14340S711	O14340	S	711	SPBC2F12.05c			sterol binding ankyrin repeat protein (predicted)	YAR042W|YDL019C	OSBP|OSBPL2|OSBP2|OSBPL1A	G2	+							+
O14340S714	O14340	S	714	SPBC2F12.05c			sterol binding ankyrin repeat protein (predicted)	YAR042W|YDL019C	OSBP|OSBPL2|OSBP2|OSBPL1A		+							+
O14340S775	O14340	S	775	SPBC2F12.05c			sterol binding ankyrin repeat protein (predicted)	YAR042W|YDL019C	OSBP|OSBPL2|OSBP2|OSBPL1A	G2	+							+
O14340S778	O14340	S	778	SPBC2F12.05c			sterol binding ankyrin repeat protein (predicted)	YAR042W|YDL019C	OSBP|OSBPL2|OSBP2|OSBPL1A	G2	+							+
O14340S840	O14340	S	840	SPBC2F12.05c			sterol binding ankyrin repeat protein (predicted)	YAR042W|YDL019C	OSBP|OSBPL2|OSBP2|OSBPL1A		+							+
O14340T712	O14340	T	712	SPBC2F12.05c			sterol binding ankyrin repeat protein (predicted)	YAR042W|YDL019C	OSBP|OSBPL2|OSBP2|OSBPL1A		+							+
O14369S197	O14369	S	197	SPBC18H10.04c	sce3	tif48	translation initiation factor (predicted)	YPR163C	EIF4B	Mitotic	+		+		+	+	+	+	+
O14470S165	O14470	S	165	SPAC23H3.10	ssr2		SWI/SNF and RSC complex subunit Ssr2	YJL176C	SMARCC1|SMARCC2	Mitotic						+	+	+	+
O36018T351	O36018	T	351	SPAC4F10.06	bud22		ribosome small subunit biogenesis protein, BUD22 family (predicted)	YMR014W	SRFBP1	Mitotic	+				+	+		+	+
O36018T355	O36018	T	355	SPAC4F10.06	bud22		ribosome small subunit biogenesis protein, BUD22 family (predicted)	YMR014W	SRFBP1	Mitotic	+				+	+		+	+
O36025S126	O36025	S	126	SPAC4F10.13c	mpd2		GYF domain protein	YBR172C|YPL105C	GIGYF1|GIGYF2							+
O36025S155	O36025	S	155	SPAC4F10.13c	mpd2		GYF domain protein	YBR172C|YPL105C	GIGYF1|GIGYF2	Mitotic						+
O36025S514	O36025	S	514	SPAC4F10.13c	mpd2		GYF domain protein	YBR172C|YPL105C	GIGYF1|GIGYF2							+
O36025S539	O36025	S	539	SPAC4F10.13c	mpd2		GYF domain protein	YBR172C|YPL105C	GIGYF1|GIGYF2							+
O36025S547	O36025	S	547	SPAC4F10.13c	mpd2		GYF domain protein	YBR172C|YPL105C	GIGYF1|GIGYF2	Mitotic						+
O36025S574	O36025	S	574	SPAC4F10.13c	mpd2		GYF domain protein	YBR172C|YPL105C	GIGYF1|GIGYF2	Mitotic						+
O36025S597	O36025	S	597	SPAC4F10.13c	mpd2		GYF domain protein	YBR172C|YPL105C	GIGYF1|GIGYF2	Interphase						+
O36025S625	O36025	S	625	SPAC4F10.13c	mpd2		GYF domain protein	YBR172C|YPL105C	GIGYF1|GIGYF2							+
O36025S838	O36025	S	838	SPAC4F10.13c	mpd2		GYF domain protein	YBR172C|YPL105C	GIGYF1|GIGYF2	S/G2/M						+
O36025T785	O36025	T	785	SPAC4F10.13c	mpd2		GYF domain protein	YBR172C|YPL105C	GIGYF1|GIGYF2	Mitotic						+
O36027S386	O36027	S	386	SPAC4F10.15c	wsp1		WASp homolog	YOR181W	WAS|WASL	G1					+			+	+
O36027S522	O36027	S	522	SPAC4F10.15c	wsp1		WASp homolog	YOR181W	WAS|WASL						+			+	+
O36027S524	O36027	S	524	SPAC4F10.15c	wsp1		WASp homolog	YOR181W	WAS|WASL	Mitotic					+			+	+
O42709S538	O42709	S	538	SPBC1347.10	cdc23	mcm10	MCM-associated protein Mcm10	YIL150C	MCM10	Mitotic		+				+
O42709S64	O42709	S	64	SPBC1347.10	cdc23	mcm10	MCM-associated protein Mcm10	YIL150C	MCM10	S/G2/M		+				+
O42847S97	O42847	S	97	SPAC23A1.09	rbm8		exon junction complex subunit, RNA-binding protein Rbm8	NONE	RBM8A				+			+	+
O42874S1120	O42874	S	1120	SPAC3G9.12	peg1	cls1	CLASP family microtubule-associated protein	YBL034C	CLASP2|CLASP1	Mitotic	+		+			+		+	+
O42874S1121	O42874	S	1121	SPAC3G9.12	peg1	cls1	CLASP family microtubule-associated protein	YBL034C	CLASP2|CLASP1	Mitotic	+		+			+		+	+
O42874S1221	O42874	S	1221	SPAC3G9.12	peg1	cls1	CLASP family microtubule-associated protein	YBL034C	CLASP2|CLASP1	Mitotic	+		+			+		+	+
O42924S253	O42924	S	253	SPBC16A3.19	eaf7		histone acetyltransferase complex subunit Eaf7	YNL136W	MRGBP	Mitotic						+	+
O42938T185	O42938	T	185	SPBC16H5.02	pfk1		6-phosphofructokinase pfk1	YGR240C|YMR205C	PFKP|PFKM|PFKL		+					+
O42943S50	O42943	S	50	SPBC16H5.08c			ribosome biogenesis ATPase, Arb family ABCF2-like (predicted)	YER036C	ABCF2	Mitotic				+
O42943S53	O42943	S	53	SPBC16H5.08c			ribosome biogenesis ATPase, Arb family ABCF2-like (predicted)	YER036C	ABCF2	Mitotic				+
O42954S12	O42954	S	12	SPBC19G7.06	mbx1		MADS-box transcription factor Mbx1	YMR042W|YMR043W	MEF2C|MEF2B|MEF2D|MEF2A	S/G2/M						+
O42963S401	O42963	S	401	SPBC19G7.15	nup44		nucleoporin Nup44	YGR119C	NUP54		+
O42964T37	O42964	T	37	SPBC19G7.16	iws1		transcription elongation factor complex subunit Iws1 (predicted)	YPR133C	IWS1	Mitotic				+		+
O42998T1225	O42998	T	1225	SPBC27B12.08	sip1		Pof6 interacting protein Sip1, predicted AP-1 accessory protein	YJL207C	HEATR5B|HEATR5A		+
O43010S16	O43010	S	16	SPBC2G2.11	myr1		N-myristoyltransferase Myr1 (predicted)	YLR195C	NMT2|NMT1	Mitotic						+
O43010S17	O43010	S	17	SPBC2G2.11	myr1		N-myristoyltransferase Myr1 (predicted)	YLR195C	NMT2|NMT1	Mitotic						+
O43066S410	O43066	S	410	SPBC6B1.02	ppk30		Ark1/Prk1 family protein kinase Ppk30	YBR059C|YIL095W|YNL020C	AAK1|BMP2K	Mitotic			+		+	+		+	+
O43066S427	O43066	S	427	SPBC6B1.02	ppk30		Ark1/Prk1 family protein kinase Ppk30	YBR059C|YIL095W|YNL020C	AAK1|BMP2K	Mitotic			+		+	+		+	+
O43066S452	O43066	S	452	SPBC6B1.02	ppk30		Ark1/Prk1 family protein kinase Ppk30	YBR059C|YIL095W|YNL020C	AAK1|BMP2K				+		+	+		+	+
O43070S355	O43070	S	355	SPBC6B1.09c	nbs1	slr10	Mre11 complex subunit Nbs1	YDR369C	NBN	S/G2/M		+	+			+
O43086S50	O43086	S	50	SPBC947.11c	elg1		DNA replication factor C complex subunit Elg1	YOR144C	ATAD5	Mitotic			+
O43120T49	O43120	T	49	SPBC1289.02c	uap2		U2 snRNP-associated protein Uap2	YNL286W	HTATSF1	Interphase	+	+	+			+	+	+	+
O59679S16	O59679	S	16	SPBC29A3.17	gef3		RhoGEF Gef3	NONE	DNMBP	M/G1						+		+	+
O59730S373	O59730	S	373	SPBC3E7.10	fma1	ppp23	methionine aminopeptidase Fma1 (predicted)	YLR244C	METAP1	Mitotic		+
O59767S289	O59767	S	289	SPCC1795.01c	mad3	SPCC895.02	mitotic spindle checkpoint protein Mad3	YJL013C	BUB1|BUB1B				+		+	+	+	+	+
O59793S344	O59793	S	344	SPCC364.02c	bis1		splicing factor Bis1	NONE	DGCR14	Mitotic			+		+
O59795S475	O59795	S	475	SPCC364.04c	coy1		CASP family protein involved in Golgi vesicle transport Coy1 (predicted)	YKL179C	CUX2|CUX1		+					+
O59810S142	O59810	S	142	SPCC550.14	vgl1		vigilin (predicted)	YJL080C	HDLBP		+	+
O59810S143	O59810	S	143	SPCC550.14	vgl1		vigilin (predicted)	YJL080C	HDLBP		+	+
O59810S934	O59810	S	934	SPCC550.14	vgl1		vigilin (predicted)	YJL080C	HDLBP		+	+
O59836T80	O59836	T	80	SPCC550.13	dfp1	dbf4,him1,rad35	Hsk1-Dfp1 kinase complex regulatory subunit Dfp1	YDR052C	DBF4|DBF4B	Mitotic								+	+
O59855;Q10265S546;546	O59855;Q10265	S	546;546	SPAC13G7.02c;SPCC1739.13	ssa1;ssa2	csp6,hsp70;hsp70	heat shock protein Ssa1 (predicted);heat shock protein Ssa2	YAL005C|YBL075C|YER103W|YLL024C	HSPA8|HSPA1L|HSPA1A|HSPA5|HSPA6|HSPA1B|HSPA2;HSPA8|HSPA5|HSPA1A|HSPA1L|HSPA2|HSPA1B|HSPA6							+
O60016S458	O60016	S	458	SPBC428.08c	clr4		histone H3 lysine methyltransferase Clr4	NONE	SUV39H1|SUV39H2	M/G1						+
O60071S98	O60071	S	98	SPBC13G1.09	enp1		bystin family U3 and U14 snoRNA associated protein Enp1 (predicted)	YBR247C	BYSL	M/G1	+			+
O60079S750	O60079	S	750	SPCC1494.05c	ubp12		CSN-associated deubiquitinating enzyme Ubp12	YJL197W	USP4|USP11|USP15							+		+	+
O60119S259	O60119	S	259	SPBC16G5.05c	scs2		VAP family protein Scs2	YBL091C-A|YER120W	VAPB|VAPA	Mitotic						+		+	+
O60119S261	O60119	S	261	SPBC16G5.05c	scs2		VAP family protein Scs2	YBL091C-A|YER120W	VAPB|VAPA	Mitotic						+		+	+
O60119S303	O60119	S	303	SPBC16G5.05c	scs2		VAP family protein Scs2	YBL091C-A|YER120W	VAPB|VAPA	Mitotic						+		+	+
O60119T304	O60119	T	304	SPBC16G5.05c	scs2		VAP family protein Scs2	YBL091C-A|YER120W	VAPB|VAPA	Mitotic						+		+	+
O60167S410	O60167	S	410	SPBC19F8.03c	yap18		ENTH/VHS domain protein (predicted)	YGR241C|YHR161C	SNAP91|PICALM	M/G1				+		+		+	+
O60182S27	O60182	S	27	SPBC23E6.07c	rfc1		DNA replication factor C complex subunit Rfc1	YOR217W	RFC1		+	+				+	+
O74135S345	O74135	S	345	SPAC1805.05	cki3		serine/threonine protein kinase Cki3	YER123W|YHR135C|YNL154C	CSNK1G2|CSNK1G1|CSNK1G3							+
O74135S346	O74135	S	346	SPAC1805.05	cki3		serine/threonine protein kinase Cki3	YER123W|YHR135C|YNL154C	CSNK1G2|CSNK1G1|CSNK1G3	Mitotic						+
O74388S203	O74388	S	203	SPBC3H7.13	far10	csc1	SIP/FAR complex FHA domain subunit Far10/Csc1	YDR200C|YLR238W	SLMAP		+
O74388S204	O74388	S	204	SPBC3H7.13	far10	csc1	SIP/FAR complex FHA domain subunit Far10/Csc1	YDR200C|YLR238W	SLMAP		+
O74398S3	O74398	S	3	SPBC4F6.12	pxl1		paxillin-like protein Pxl1	YKR090W	TGFB1I1|LPXN|PXN	Mitotic		+	+			+	+	+	+
O74398S67	O74398	S	67	SPBC4F6.12	pxl1		paxillin-like protein Pxl1	YKR090W	TGFB1I1|LPXN|PXN	Mitotic		+	+			+	+	+	+
O74442S35	O74442	S	35	SPCC1682.12c	ubp16		ubiquitin C-terminal hydrolase Ubp16	YNL186W	USP36|USP42	Mitotic	+				+	+		+	+
O74454S160	O74454	S	160	SPCC16C4.09	sts5	orb4	RNB-like protein	YDR293C	DIS3L2							+
O74454S376	O74454	S	376	SPCC16C4.09	sts5	orb4	RNB-like protein	YDR293C	DIS3L2							+
O74454T377	O74454	T	377	SPCC16C4.09	sts5	orb4	RNB-like protein	YDR293C	DIS3L2	Interphase						+
O74502S128	O74502	S	128	SPCC285.16c	msh6		MutS protein homolog	YDR097C	MSH6	Mitotic	+					+	+
O74502S143	O74502	S	143	SPCC285.16c	msh6		MutS protein homolog	YDR097C	MSH6	Interphase	+					+	+
O74502S307	O74502	S	307	SPCC285.16c	msh6		MutS protein homolog	YDR097C	MSH6	Mitotic	+					+	+
O74502S309	O74502	S	309	SPCC285.16c	msh6		MutS protein homolog	YDR097C	MSH6		+					+	+
O74508S415	O74508	S	415	SPCC594.05c	spf1	spp1	Set1C PHD Finger protein Spf1	YPL138C	CXXC1									+	+
O74511S734	O74511	S	734	SPCC663.01c	ekc1	eck1,SPCC777.16c	protein phosphatase regulatory subunit Ekc1	YFR040W|YGL229C|YJL098W|YKR028W	PPP6R3|PPP6R1|PPP6R2									+	+
O74511S737	O74511	S	737	SPCC663.01c	ekc1	eck1,SPCC777.16c	protein phosphatase regulatory subunit Ekc1	YFR040W|YGL229C|YJL098W|YKR028W	PPP6R3|PPP6R1|PPP6R2									+	+
O74555T15	O74555	T	15	SPCC962.06c	bpb1	ods3,sf1	zinc finger splicing factor Bpb1	YLR116W	SF1	Mitotic			+			+
O74627T310	O74627	T	310	SPBC32F12.06	pch1		P-TEFB associated cyclin, cyclin T Pch1	YLR226W	FAM58A|CCNT2|CCNT1	Mitotic						+
O74736S243	O74736	S	243	SPBC1709.11c	png2		ING family histone acetyltransferase complex PHD-type zinc finger subunit Png2	YHR090C|YNL097C|YOR064C	ING3|ING4|ING2|ING5							+
O74760S874	O74760	S	874	SPBC17D11.05	tif32		translation initiation factor eIF3a	YBR079C	EIF3A	Mitotic				+		+		+	+
O74760S875	O74760	S	875	SPBC17D11.05	tif32		translation initiation factor eIF3a	YBR079C	EIF3A					+		+		+	+
O74760S877	O74760	S	877	SPBC17D11.05	tif32		translation initiation factor eIF3a	YBR079C	EIF3A	Mitotic				+		+		+	+
O74786S141	O74786	S	141	SPBC26H8.02c	sec9		SNAP-25 homologue, t-SNARE component Sec9	YGR009C|YMR017W	SNAP25|SNAP23	G2		+			+	+
O74814S364	O74814	S	364	SPBC337.03	rhn1	iss4	RNA polymerase II transcription termination factor homolog	YDR289C	RPRD1B|RPRD1A	Mitotic								+	+
O74842S1202	O74842	S	1202	SPCC1235.05c	fft2		SMARCAD1 family ATP-dependent DNA helicase Fft2 (predicted)	YAL019W	SMARCAD1	Mitotic		+	+			+
O74842S319	O74842	S	319	SPCC1235.05c	fft2		SMARCAD1 family ATP-dependent DNA helicase Fft2 (predicted)	YAL019W	SMARCAD1	Mitotic		+	+			+
O74871S220	O74871	S	220	SPCC31H12.03c		tho1	RNA binding protein (predicted)	YER063W	HNRNPUL1|SARNP	Mitotic			+			+
O74881S1022	O74881	S	1022	SPCC330.11	btb1		BTB/POZ domain protein Btb1	NONE	IBTK		+			+		+
O74889S841	O74889	S	841	SPCC576.05	sac3		nuclear export factor Sac3 (predicted)	YDR159W	SAC3D1|MCM3AP							+
O74889T499	O74889	T	499	SPCC576.05	sac3		nuclear export factor Sac3 (predicted)	YDR159W	SAC3D1|MCM3AP	Mitotic						+
O74897S143	O74897	S	143	SPCC576.13	swc5		Swr1 complex subunit Swc5	YBR231C	CFDP1	Mitotic								+	+
O74919S18	O74919	S	18	SPCC757.09c	rnc1		RNA-binding protein that suppresses calcineurin deletion Rnc1	YBR233W	PCBP1|PCBP2|PCBP4|PCBP3|HNRNPK	Mitotic	+					+	+	+	+
O74958S66	O74958	S	66	SPCC736.12c	mmi1		YTH family RNA binding protein Mmi1	YDR374C	YTHDF1|YTHDF2|YTHDF3	Mitotic						+
O74975S337	O74975	S	337	SPCC1827.02c	pcy1	pct1	cholinephosphate cytidylyltransferase Pcy1 (predicted)	YGR202C	PCYT1B|PCYT1A	M/G1		+			+
O74975S338	O74975	S	338	SPCC1827.02c	pcy1	pct1	cholinephosphate cytidylyltransferase Pcy1 (predicted)	YGR202C	PCYT1B|PCYT1A	M/G1		+			+
O74975S339	O74975	S	339	SPCC1827.02c	pcy1	pct1	cholinephosphate cytidylyltransferase Pcy1 (predicted)	YGR202C	PCYT1B|PCYT1A	M/G1		+			+
O74975S62	O74975	S	62	SPCC1827.02c	pcy1	pct1	cholinephosphate cytidylyltransferase Pcy1 (predicted)	YGR202C	PCYT1B|PCYT1A			+			+
O75000S38	O75000	S	38	SPCC16C4.13c	rpl1201	rpl12-1,rpl12.1	60S ribosomal protein L12.1/L12A	YDR418W|YEL054C	RPL12	Mitotic						+	+
O75011S501	O75011	S	501	SPBC17F3.02	nak1	mor4,orb3	PAK-related kinase Nak1	YHR102W	STK25|STK26|STK24	M/G1	+					+	+
O75011S584	O75011	S	584	SPBC17F3.02	nak1	mor4,orb3	PAK-related kinase Nak1	YHR102W	STK25|STK26|STK24	Mitotic	+					+	+
O94267S508	O94267	S	508	SPBP8B7.19	spt16		FACT complex subunit Spt16	YGL207W	SUPT16H		+	+						+
O94294S301	O94294	S	301	SPBC887.09c	sog2	lrp1	leucine-rich repeat protein Lrp1	YOR353C	LRRC57	Mitotic				+
O94294S464	O94294	S	464	SPBC887.09c	sog2	lrp1	leucine-rich repeat protein Lrp1	YOR353C	LRRC57	Mitotic				+
O94387S1814	O94387	S	1814	SPBC29A10.10c	dbl8		tRNA-splicing endonuclease positive effector Dbl8	YLR430W	SETX	Mitotic	+	+						+	+
O94391S17	O94391	S	17	SPBC29A10.16c			cytochrome b5 (predicted)	YNL111C	CYB5A|CYB5B	Mitotic								+	+
O94416S237	O94416	S	237	SPCC1620.09c	tfg1		transcription factor TFIIF complex alpha subunit Tfg1 (predicted)	YGR186W	GTF2F1	Mitotic					+	+	+
O94416S399	O94416	S	399	SPCC1620.09c	tfg1		transcription factor TFIIF complex alpha subunit Tfg1 (predicted)	YGR186W	GTF2F1						+	+	+
O94416S400	O94416	S	400	SPCC1620.09c	tfg1		transcription factor TFIIF complex alpha subunit Tfg1 (predicted)	YGR186W	GTF2F1	Mitotic					+	+	+
O94416S402	O94416	S	402	SPCC1620.09c	tfg1		transcription factor TFIIF complex alpha subunit Tfg1 (predicted)	YGR186W	GTF2F1	Mitotic					+	+	+
O94416S412	O94416	S	412	SPCC1620.09c	tfg1		transcription factor TFIIF complex alpha subunit Tfg1 (predicted)	YGR186W	GTF2F1	Mitotic					+	+	+
O94419S50	O94419	S	50	SPCC1620.12c			GTPase activating protein (predicted)	YMR192W|YPL249C	TBC1D4|RABGAP1L|EVI5|RABGAP1|EVI5L|TBC1D1	Mitotic	+					+
O94421S405	O94421	S	405	SPCC1620.14c	snf22	SPCC830.01c	ATP-dependent DNA helicase Snf22	YIL126W|YOR290C	SMARCA4|SMARCA2		+							+	+
O94432T39	O94432	T	39	SPBC660.15	msi2		mRNA cleavage factor complex subunit Msi2	YOL123W	MSI1|DAZAP1|MSI2							+	+
O94451S511	O94451	S	511	SPAC1687.05	pli1		SUMO E3 ligase Pli1	YDR409W|YOR156C	PIAS3|PIAS1|PIAS4|PIAS2	Mitotic		+				+
O94464S550	O94464	S	550	SPBC23G7.06c			conserved eukaryotic protein	YPR091C	TEX2	Mitotic						+
O94464S582	O94464	S	582	SPBC23G7.06c			conserved eukaryotic protein	YPR091C	TEX2							+
O94464T549	O94464	T	549	SPBC23G7.06c			conserved eukaryotic protein	YPR091C	TEX2	Mitotic						+
O94476S230	O94476	S	230	SPCC1919.09	tif6		translation initiation factor-like ribosome biogenesis protein	YPR016C	EIF6	Mitotic						+		+	+
O94519S155	O94519	S	155	SPCC1281.02c	spf30		splicing factor Spf30 (predicted)	NONE	SMNDC1	Mitotic						+	+
O94519S173	O94519	S	173	SPCC1281.02c	spf30		splicing factor Spf30 (predicted)	NONE	SMNDC1							+	+
O94525S174	O94525	S	174	SPBC609.01			ribonuclease II (RNB) family, involved in nuclear-transcribed mRNA catabolic process (predicted)	NONE	DIS3L2	Mitotic						+
O94525T173	O94525	T	173	SPBC609.01			ribonuclease II (RNB) family, involved in nuclear-transcribed mRNA catabolic process (predicted)	NONE	DIS3L2	Mitotic						+
O94525T176	O94525	T	176	SPBC609.01			ribonuclease II (RNB) family, involved in nuclear-transcribed mRNA catabolic process (predicted)	NONE	DIS3L2	Mitotic						+
O94534S543	O94534	S	543	SPCC895.07	alp14	mtc1	TOG/XMAP14 family protein Alp14	YLR045C	CKAP5									+	+
O94534S548	O94534	S	548	SPCC895.07	alp14	mtc1	TOG/XMAP14 family protein Alp14	YLR045C	CKAP5	S/G2/M								+	+
O94534S720	O94534	S	720	SPCC895.07	alp14	mtc1	TOG/XMAP14 family protein Alp14	YLR045C	CKAP5	Mitotic								+	+
O94534S747	O94534	S	747	SPCC895.07	alp14	mtc1	TOG/XMAP14 family protein Alp14	YLR045C	CKAP5	Mitotic								+	+
O94534T577	O94534	T	577	SPCC895.07	alp14	mtc1	TOG/XMAP14 family protein Alp14	YLR045C	CKAP5									+	+
O94534T719	O94534	T	719	SPCC895.07	alp14	mtc1	TOG/XMAP14 family protein Alp14	YLR045C	CKAP5	Mitotic								+	+
O94601S223	O94601	S	223	SPCC622.14			GTPase activating protein (predicted)	YDL226C|YNL204C	ARFGAP1	G1	+					+	+	+	+
O94653S562	O94653	S	562	SPBC31E1.06	bms1	SPBC800.01	GTP binding protein Bms1 (predicted)	YPL217C	BMS1		+					+		+	+
O94653S564	O94653	S	564	SPBC31E1.06	bms1	SPBC800.01	GTP binding protein Bms1 (predicted)	YPL217C	BMS1	M/G1	+					+		+	+
O94653S565	O94653	S	565	SPBC31E1.06	bms1	SPBC800.01	GTP binding protein Bms1 (predicted)	YPL217C	BMS1	M/G1	+					+		+	+
O94659S558	O94659	S	558	SPBC651.01c	nog1	SPBC725.18c	GTP binding protein Nog1 (predicted)	YPL093W	GTPBP4	Mitotic						+
O94659S586	O94659	S	586	SPBC651.01c	nog1	SPBC725.18c	GTP binding protein Nog1 (predicted)	YPL093W	GTPBP4	Mitotic						+
O94685S557	O94685	S	557	SPBC83.01	ucp8		UBA/EH/EF hand domain protein Ucp8	YBL047C	EPS15L1|EPS15	Mitotic	+					+	+	+
O94714S153	O94714	S	153	SPCC1393.02c	spt2		non-specific DNA binding protein Spt2 (predicted)	YER161C	SPTY2D1	Mitotic						+
O94714S281	O94714	S	281	SPCC1393.02c	spt2		non-specific DNA binding protein Spt2 (predicted)	YER161C	SPTY2D1	Mitotic						+
O94751S381	O94751	S	381	SPCC1322.12c	bub1		mitotic spindle checkpoint kinase Bub1	YGR188C	BUB1|BUB1B	Interphase			+		+	+	+	+	+
O94751S453	O94751	S	453	SPCC1322.12c	bub1		mitotic spindle checkpoint kinase Bub1	YGR188C	BUB1|BUB1B	Mitotic			+		+	+	+	+	+
O94751S466	O94751	S	466	SPCC1322.12c	bub1		mitotic spindle checkpoint kinase Bub1	YGR188C	BUB1|BUB1B	Mitotic			+		+	+	+	+	+
O94751S532	O94751	S	532	SPCC1322.12c	bub1		mitotic spindle checkpoint kinase Bub1	YGR188C	BUB1|BUB1B	Mitotic			+		+	+	+	+	+
O94751S545	O94751	S	545	SPCC1322.12c	bub1		mitotic spindle checkpoint kinase Bub1	YGR188C	BUB1|BUB1B				+		+	+	+	+	+
O94751T340	O94751	T	340	SPCC1322.12c	bub1		mitotic spindle checkpoint kinase Bub1	YGR188C	BUB1|BUB1B	Mitotic			+		+	+	+	+	+
O94751T455	O94751	T	455	SPCC1322.12c	bub1		mitotic spindle checkpoint kinase Bub1	YGR188C	BUB1|BUB1B	Mitotic			+		+	+	+	+	+
O94751T534	O94751	T	534	SPCC1322.12c	bub1		mitotic spindle checkpoint kinase Bub1	YGR188C	BUB1|BUB1B				+		+	+	+	+	+
O94752S131	O94752	S	131	SPBC18E5.11c	edc3	SPBC23G7.01c	enhancer of mRNA decapping Edc3	YEL015W	EDC3	Mitotic					+	+	+	+	+
O94752S135	O94752	S	135	SPBC18E5.11c	edc3	SPBC23G7.01c	enhancer of mRNA decapping Edc3	YEL015W	EDC3	Mitotic					+	+	+	+	+
P04909S129	P04909	S	129	SPCC622.08c	hta1		histone H2A alpha	YBL003C|YDR225W	H2AFB2|H2AFB1|HIST1H2AE|HIST1H2AG|HIST1H2AM|HIST1H2AL|HIST2H2AB|HIST1H2AB|HIST2H2AC|HIST1H2AA|HIST3H2A|HIST1H2AI|HIST1H2AC|H2AFX|H2AFJ|HIST1H2AJ|HIST1H2AH|H2AFB3|HIST1H2AK							+	+
P06652S118	P06652	S	118	SPAC24H6.05	cdc25	sal2	M phase inducer tyrosine phosphatase Cdc25	YMR036C	CDC25A|CDC25B|CDC25C							+
P06652S143	P06652	S	143	SPAC24H6.05	cdc25	sal2	M phase inducer tyrosine phosphatase Cdc25	YMR036C	CDC25A|CDC25B|CDC25C	Mitotic						+
P06652S3	P06652	S	3	SPAC24H6.05	cdc25	sal2	M phase inducer tyrosine phosphatase Cdc25	YMR036C	CDC25A|CDC25B|CDC25C	Mitotic						+
P06652S583	P06652	S	583	SPAC24H6.05	cdc25	sal2	M phase inducer tyrosine phosphatase Cdc25	YMR036C	CDC25A|CDC25B|CDC25C	Mitotic						+
P06652T104	P06652	T	104	SPAC24H6.05	cdc25	sal2	M phase inducer tyrosine phosphatase Cdc25	YMR036C	CDC25A|CDC25B|CDC25C	Mitotic						+
P07799S111	P07799	S	111	SPBC1703.14c	top1		DNA topoisomerase I	YOL006C	TOP1|TOP1MT	Mitotic	+					+	+	+	+
P08094S100	P08094	S	100	SPBP8B7.06	rpp201	rpa2,rpp2,rpp2-1	60S acidic ribosomal protein A2	YDR382W|YOL039W	RPLP2					+		+
P08094S72	P08094	S	72	SPBP8B7.06	rpp201	rpa2,rpp2,rpp2-1	60S acidic ribosomal protein A2	YDR382W|YOL039W	RPLP2					+		+
P08094T67	P08094	T	67	SPBP8B7.06	rpp201	rpa2,rpp2,rpp2-1	60S acidic ribosomal protein A2	YDR382W|YOL039W	RPLP2					+		+
P08096S1327	P08096	S	1327	SPBC1A4.03c	top2	ptr11	DNA topoisomerase II	YNL088W	TOP2B|TOP2A		+	+			+	+	+	+	+
P08096S1431	P08096	S	1431	SPBC1A4.03c	top2	ptr11	DNA topoisomerase II	YNL088W	TOP2B|TOP2A		+	+			+	+	+	+	+
P08096S1433	P08096	S	1433	SPBC1A4.03c	top2	ptr11	DNA topoisomerase II	YNL088W	TOP2B|TOP2A		+	+			+	+	+	+	+
P08096T1417	P08096	T	1417	SPBC1A4.03c	top2	ptr11	DNA topoisomerase II	YNL088W	TOP2B|TOP2A	Mitotic	+	+			+	+	+	+	+
P17476;P17477S99;100	P17476;P17477	S	99;100	SPAC644.15;SPBC3B9.13c	rpp101;rpp102	rpa1,rpp1-1;rpa103,rpp1-2	60S acidic ribosomal protein A1;60S acidic ribosomal protein A3	YDL081C|YDL130W	RPLP1					+
P17478S86	P17478	S	86	SPBC23G7.15c	rpp202	rpa4,rpp2-2	60S acidic ribosomal protein A4	YDR382W|YOL039W	RPLP2					+		+
P21135T18	P21135	T	18	SPBC14C8.01c	cut2	SPBC1815.02c	securin, sister chromatid separation inhibitor	YDR113C	PTTG2|PTTG1|PTTG3P	Mitotic					+
P22987S28	P22987	S	28	SPBC4F6.06	kin1		microtubule affinity-regulating kinase Kin1	YDR122W|YLR096W	PRKAA1|PRKAA2	Mitotic		+
P22987S30	P22987	S	30	SPBC4F6.06	kin1		microtubule affinity-regulating kinase Kin1	YDR122W|YLR096W	PRKAA1|PRKAA2	Mitotic		+
P22987S91	P22987	S	91	SPBC4F6.06	kin1		microtubule affinity-regulating kinase Kin1	YDR122W|YLR096W	PRKAA1|PRKAA2	Mitotic		+
P22987T632	P22987	T	632	SPBC4F6.06	kin1		microtubule affinity-regulating kinase Kin1	YDR122W|YLR096W	PRKAA1|PRKAA2	Mitotic		+
P29458S111	P29458	S	111	SPCC16A11.17	mcm4	cdc21,SPCC24B10.01	MCM complex subunit Mcm4/Cdc21	YPR019W	MCM4	Mitotic				+	+	+	+
P29458S81	P29458	S	81	SPCC16A11.17	mcm4	cdc21,SPCC24B10.01	MCM complex subunit Mcm4/Cdc21	YPR019W	MCM4	Interphase				+	+	+	+
P29458T15	P29458	T	15	SPCC16A11.17	mcm4	cdc21,SPCC24B10.01	MCM complex subunit Mcm4/Cdc21	YPR019W	MCM4	Mitotic				+	+	+	+
P29458T95	P29458	T	95	SPCC16A11.17	mcm4	cdc21,SPCC24B10.01	MCM complex subunit Mcm4/Cdc21	YPR019W	MCM4	Mitotic				+	+	+	+
P30261S160	P30261	S	160	SPBC1734.02c	cdc27	SPBC337.18c	DNA polymerase delta subunit Cdc27	YJR043C	POLD3									+	+
P30776S553	P30776	S	553	SPCC338.17c	rad21		mitotic cohesin complex, non-SMC subunit Rad21 (kleisin)	YDL003W	RAD21|RAD21L1							+	+
P31209S245	P31209	S	245	SPAC57A7.04c	pabp	pab1	mRNA export shuttling protein	YER165W	PABPC1|PABPC4|PABPC3	G2	+					+	+	+	+
P33886S169	P33886	S	169	SPBC409.07c	wis1	smf2,spc2,sty2	MAP kinase kinase Wis1	YJL128C	MAP2K1|MAP2K2	Mitotic	+					+
P33886S195	P33886	S	195	SPBC409.07c	wis1	smf2,spc2,sty2	MAP kinase kinase Wis1	YJL128C	MAP2K1|MAP2K2		+					+
P33886S197	P33886	S	197	SPBC409.07c	wis1	smf2,spc2,sty2	MAP kinase kinase Wis1	YJL128C	MAP2K1|MAP2K2	Mitotic	+					+
P33886S201	P33886	S	201	SPBC409.07c	wis1	smf2,spc2,sty2	MAP kinase kinase Wis1	YJL128C	MAP2K1|MAP2K2	Mitotic	+					+
P33886S250	P33886	S	250	SPBC409.07c	wis1	smf2,spc2,sty2	MAP kinase kinase Wis1	YJL128C	MAP2K1|MAP2K2	Mitotic	+					+
P33886S253	P33886	S	253	SPBC409.07c	wis1	smf2,spc2,sty2	MAP kinase kinase Wis1	YJL128C	MAP2K1|MAP2K2	Mitotic	+					+
P36579S147	P36579	S	147	SPBC4F6.18c	arf1		ADP-ribosylation factor, Arf family Arf1	YDL137W|YDL192W	ARF3|ARF1							+
P39750S350	P39750	S	350	SPAC3G6.06c	rad2	fen1	FEN-1 endonuclease Rad2	YKL113C	FEN1	Mitotic	+					+
P39750S351	P39750	S	351	SPAC3G6.06c	rad2	fen1	FEN-1 endonuclease Rad2	YKL113C	FEN1	S/G2/M	+					+
P40233T394	P40233	T	394	SPBC1347.06c	cki1	ck1	serine/threonine protein kinase Cki1	YER123W|YHR135C|YNL154C	CSNK1G1|CSNK1G2|CSNK1G3							+
P40234S361	P40234	S	361	SPBP35G2.05c	cki2	sst3	serine/threonine protein kinase Cki2	YER123W|YHR135C|YNL154C	CSNK1G2|CSNK1G3|CSNK1G1							+
P40235T315	P40235	T	315	SPBC3H7.15	hhp1		serine/threonine protein kinase Hhp1	YPL204W	CSNK1D|CSNK1E	S/G2/M						+
P40381S224	P40381	S	224	SPAC664.01c	swi6	SPAC824.10c	HP1 family chromodomain protein Swi6	NONE	CBX5|CBX3|CBX1	Interphase	+					+
P41831S209	P41831	S	209	SPAC4A8.14		prs1	ribose-phosphate pyrophosphokinase (predicted)	YKL181W	PRPSAP1|PRPSAP2	Mitotic		+		+
P47979S248	P47979	S	248	SPBC1718.07c	zfs1	moc4	CCCH tandem zinc finger protein, human Tristetraprolin homolog Zfs1, involved in mRNA catabolism	YDR151C|YLR136C	ZFP36L2|ZFP36|ZFP36L1					+
P50527S144	P50527	S	144	SPBC1604.14c	shk1	orb2,pak1	PAK-related kinase Shk1	YHL007C	PAK3|PAK1|PAK2	G2		+			+	+		+
P50528S3	P50528	S	3	SPAC23C11.16	plo1		Polo kinase Plo1	YMR001C	PLK1|PLK3|PLK2	Mitotic						+		+	+
P50528S370	P50528	S	370	SPAC23C11.16	plo1		Polo kinase Plo1	YMR001C	PLK1|PLK3|PLK2	Mitotic						+		+	+
P50528S418	P50528	S	418	SPAC23C11.16	plo1		Polo kinase Plo1	YMR001C	PLK1|PLK3|PLK2							+		+	+
P50528S442	P50528	S	442	SPAC23C11.16	plo1		Polo kinase Plo1	YMR001C	PLK1|PLK3|PLK2	Mitotic						+		+	+
P50528S585	P50528	S	585	SPAC23C11.16	plo1		Polo kinase Plo1	YMR001C	PLK1|PLK3|PLK2	Mitotic						+		+	+
P50528T197	P50528	T	197	SPAC23C11.16	plo1		Polo kinase Plo1	YMR001C	PLK1|PLK3|PLK2	Mitotic						+		+	+
P50528T27	P50528	T	27	SPAC23C11.16	plo1		Polo kinase Plo1	YMR001C	PLK1|PLK3|PLK2	Mitotic						+		+	+
P50530T345	P50530	T	345	SPAC1B9.02c	sck1		serine/threonine protein kinase Sck1	YHR205W	SGK3|AKT2|SGK2|SGK1|AKT1					+
P50530T347	P50530	T	347	SPAC1B9.02c	sck1		serine/threonine protein kinase Sck1	YHR205W	SGK3|AKT2|SGK2|SGK1|AKT1					+
P50998S758	P50998	S	758	SPBC106.04	ada1		adenosine deaminase Ada1	YML035C	AMPD1|AMPD3|AMPD2		+	+
P54789S291	P54789	S	291	SPBC29A10.15	orc1	cdc30,orp1,rid1	origin recognition complex subunit Orc1	YML065W	ORC1				+
P54789S320	P54789	S	320	SPBC29A10.15	orc1	cdc30,orp1,rid1	origin recognition complex subunit Orc1	YML065W	ORC1	S/G2/M			+
P54789T292	P54789	T	292	SPBC29A10.15	orc1	cdc30,orp1,rid1	origin recognition complex subunit Orc1	YML065W	ORC1				+
P56329S124	P56329	S	124	SPAC32A11.04c	tif212	SPAC6B12.17c,tif22	translation initiation factor eIF2 beta subunit (predicted)	YPL237W	EIF2S2	G2			+			+
P78795S147	P78795	S	147	SPBC18H10.03	tif35		translation initiation factor eIF3g	YDR429C	EIF3G	M/G1	+							+	+
P78813S189	P78813	S	189	SPCC794.11c	ent3		ENTH/VHS domain protein Ent3 (predicted)	YJR125C	CLINT1	G1/S	+					+	+	+	+
P78813S456	P78813	S	456	SPCC794.11c	ent3		ENTH/VHS domain protein Ent3 (predicted)	YJR125C	CLINT1	G1	+					+	+	+	+
P78813S459	P78813	S	459	SPCC794.11c	ent3		ENTH/VHS domain protein Ent3 (predicted)	YJR125C	CLINT1	G1/S	+					+	+	+	+
P78814Y311	P78814	Y	311	SPAC16.02c	srp2		splicing factor Srp2	YDR432W	SRSF6|SRSF4|SRSF5									+	+
P78920T19	P78920	T	19	SPBC2D10.11c	nap2	nap1.2,nap12	nucleosome assembly protein Nap2	YKR048C	NAP1L4|NAP1L1|NAP1L2							+	+
P78953S167	P78953	S	167	SPCC4B3.15	mid1	dmf1	medial ring protein Mid1	YJR092W	ANLN	Mitotic	+		+	+	+	+	+	+	+
P78953S28	P78953	S	28	SPCC4B3.15	mid1	dmf1	medial ring protein Mid1	YJR092W	ANLN		+		+	+	+	+	+	+	+
P78953S395	P78953	S	395	SPCC4B3.15	mid1	dmf1	medial ring protein Mid1	YJR092W	ANLN	Mitotic	+		+	+	+	+	+	+	+
P78953S403	P78953	S	403	SPCC4B3.15	mid1	dmf1	medial ring protein Mid1	YJR092W	ANLN	Mitotic	+		+	+	+	+	+	+	+
P78953S444	P78953	S	444	SPCC4B3.15	mid1	dmf1	medial ring protein Mid1	YJR092W	ANLN		+		+	+	+	+	+	+	+
P78953S531	P78953	S	531	SPCC4B3.15	mid1	dmf1	medial ring protein Mid1	YJR092W	ANLN		+		+	+	+	+	+	+	+
P78953S541	P78953	S	541	SPCC4B3.15	mid1	dmf1	medial ring protein Mid1	YJR092W	ANLN	Mitotic	+		+	+	+	+	+	+	+
P78953S7	P78953	S	7	SPCC4B3.15	mid1	dmf1	medial ring protein Mid1	YJR092W	ANLN		+		+	+	+	+	+	+	+
P78953T34	P78953	T	34	SPCC4B3.15	mid1	dmf1	medial ring protein Mid1	YJR092W	ANLN		+		+	+	+	+	+	+	+
P78972S28	P78972	S	28	SPAC821.08c	slp1	cdc20	substrate-specific mitotic metaphase/anaphase APC coactivator Slp1	YGL116W	CDC20	Mitotic								+
P78972S59	P78972	S	59	SPAC821.08c	slp1	cdc20	substrate-specific mitotic metaphase/anaphase APC coactivator Slp1	YGL116W	CDC20									+
P78972S76	P78972	S	76	SPAC821.08c	slp1	cdc20	substrate-specific mitotic metaphase/anaphase APC coactivator Slp1	YGL116W	CDC20	Mitotic								+
P79058S102	P79058	S	102	SPAC10F6.16	mug134	igo1	endosulfine Igo1	YHR132W-A|YNL157W	ARPP19|ENSA	Mitotic		+		+		+
P79058S115	P79058	S	115	SPAC10F6.16	mug134	igo1	endosulfine Igo1	YHR132W-A|YNL157W	ARPP19|ENSA	G2		+		+		+
P79058S118	P79058	S	118	SPAC10F6.16	mug134	igo1	endosulfine Igo1	YHR132W-A|YNL157W	ARPP19|ENSA	G2		+		+		+
P79058S89	P79058	S	89	SPAC10F6.16	mug134	igo1	endosulfine Igo1	YHR132W-A|YNL157W	ARPP19|ENSA	Mitotic		+		+		+
P79058S99	P79058	S	99	SPAC10F6.16	mug134	igo1	endosulfine Igo1	YHR132W-A|YNL157W	ARPP19|ENSA	G1		+		+		+
P79065S102	P79065	S	102	SPAC3C7.12	tip1	noc1	CLIP170 family protein Tip1	YCL029C	CLIP2|CLIP3|CLIP4|CLIP1	Mitotic	+	+				+	+	+	+
P79065S302	P79065	S	302	SPAC3C7.12	tip1	noc1	CLIP170 family protein Tip1	YCL029C	CLIP2|CLIP3|CLIP4|CLIP1		+	+				+	+	+	+
P79065S82	P79065	S	82	SPAC3C7.12	tip1	noc1	CLIP170 family protein Tip1	YCL029C	CLIP2|CLIP3|CLIP4|CLIP1	Mitotic	+	+				+	+	+	+
P79065S84	P79065	S	84	SPAC3C7.12	tip1	noc1	CLIP170 family protein Tip1	YCL029C	CLIP2|CLIP3|CLIP4|CLIP1		+	+				+	+	+	+
P79065T297	P79065	T	297	SPAC3C7.12	tip1	noc1	CLIP170 family protein Tip1	YCL029C	CLIP2|CLIP3|CLIP4|CLIP1		+	+				+	+	+	+
P79065T299	P79065	T	299	SPAC3C7.12	tip1	noc1	CLIP170 family protein Tip1	YCL029C	CLIP2|CLIP3|CLIP4|CLIP1		+	+				+	+	+	+
P87147S122	P87147	S	122	SPBC25H2.05	egd2	nac1,ucp15	nascent polypeptide-associated complex alpha subunit Egd2	YHR193C	NACA	M/G1	+					+
P87152T165	P87152	T	165	SPBC25H2.11c	spt7		SAGA complex bromodomain subunit Spt7	YBR081C	SUPT7L	M/G1						+
P87240S2	P87240	S	2	SPCC4G3.15c	not2		CCR4-Not complex subunit Not2 (predicted)	YDL165W	CNOT2							+
P87240S79	P87240	S	79	SPCC4G3.15c	not2		CCR4-Not complex subunit Not2 (predicted)	YDL165W	CNOT2	Mitotic						+
P87314S456	P87314	S	456	SPBC31F10.13c	hip1	hir1	hira protein, histone chaperone Hip1	YBL008W	HIRA	Mitotic					+	+
P87314T418	P87314	T	418	SPBC31F10.13c	hip1	hir1	hira protein, histone chaperone Hip1	YBL008W	HIRA	Mitotic					+	+
P87314T425	P87314	T	425	SPBC31F10.13c	hip1	hir1	hira protein, histone chaperone Hip1	YBL008W	HIRA	Mitotic					+	+
Q09689S217	Q09689	S	217	SPAC2F7.05c	tif5		translation initiation factor eIF5, Tif5(predicted)	YPR041W	EIF5							+
Q09698S246	Q09698	S	246	SPAC2F7.07c	cph2	rco1	Clr6 histone deacetylase associated PHD protein Cph2	YMR075W	PHF12	Mitotic	+					+
Q09698S82	Q09698	S	82	SPAC2F7.07c	cph2	rco1	Clr6 histone deacetylase associated PHD protein Cph2	YMR075W	PHF12	Mitotic	+					+
Q09713S309	Q09713	S	309	SPAC18B11.06	lcp5		U3 snoRNP-associated protein Lcp5 (predicted)	YER127W	NGDN	Mitotic					+	+
Q09729S514	Q09729	S	514	SPAC31A2.12	rod1		arrestin/PY protein involved in ubiquitin-mediated endocytosis Rod1 (predicted)	YFR022W|YOR018W	ARRDC3|ARRDC1|ARRDC2|ARRDC4|TXNIP	Mitotic				+
Q09756T13	Q09756	T	13	SPAC24H6.04	hxk1		hexokinase 1	YFR053C|YGL253W	HK1|HK3|HK2|GCK	Mitotic	+
Q09756Y7	Q09756	Y	7	SPAC24H6.04	hxk1		hexokinase 1	YFR053C|YGL253W	HK1|HK3|HK2|GCK	Mitotic	+
Q09794S1881	Q09794	S	1881	SPAC22G7.06c	ura1		carbamoyl-phosphate synthase (glutamine hydrolyzing), aspartate carbamoyltransferase Ura1	YJL130C	CAD	G1/S		+	+	+		+	+
Q09819S65	Q09819	S	65	SPAC16C9.05	cph1		Clr6 histone deacetylase associated PHD protein-1 Cph1	YMR075W	PHF12	Mitotic	+					+
Q09819S78	Q09819	S	78	SPAC16C9.05	cph1		Clr6 histone deacetylase associated PHD protein-1 Cph1	YMR075W	PHF12	Mitotic	+					+
Q09819T103	Q09819	T	103	SPAC16C9.05	cph1		Clr6 histone deacetylase associated PHD protein-1 Cph1	YMR075W	PHF12	Mitotic	+					+
Q09847S469	Q09847	S	469	SPAC23D3.06c	nup146		nucleoporin Nup146	YDR192C|YIL115C	NUP214	Mitotic	+		+			+	+
Q09847S480	Q09847	S	480	SPAC23D3.06c	nup146		nucleoporin Nup146	YDR192C|YIL115C	NUP214	Mitotic	+		+			+	+
Q09847S571	Q09847	S	571	SPAC23D3.06c	nup146		nucleoporin Nup146	YDR192C|YIL115C	NUP214		+		+			+	+
Q09847S824	Q09847	S	824	SPAC23D3.06c	nup146		nucleoporin Nup146	YDR192C|YIL115C	NUP214		+		+			+	+
Q09847S877	Q09847	S	877	SPAC23D3.06c	nup146		nucleoporin Nup146	YDR192C|YIL115C	NUP214		+		+			+	+
Q09847S883	Q09847	S	883	SPAC23D3.06c	nup146		nucleoporin Nup146	YDR192C|YIL115C	NUP214	Mitotic	+		+			+	+
Q09847T463	Q09847	T	463	SPAC23D3.06c	nup146		nucleoporin Nup146	YDR192C|YIL115C	NUP214	Mitotic	+		+			+	+
Q09856S18	Q09856	S	18	SPAC29E6.02	prp3	SPAC30.06	U4/U6 x U5 tri-snRNP complex subunit Prp3	YDR473C	PRPF3	Mitotic					+	+	+	+	+
Q09856T121	Q09856	T	121	SPAC29E6.02	prp3	SPAC30.06	U4/U6 x U5 tri-snRNP complex subunit Prp3	YDR473C	PRPF3	Mitotic					+	+	+	+	+
Q09904S124	Q09904	S	124	SPAC30D11.04c	nup124		nucleoporin Nup124	YOR098C	NUP153	Mitotic	+					+	+	+	+
Q09904S146	Q09904	S	146	SPAC30D11.04c	nup124		nucleoporin Nup124	YOR098C	NUP153	Mitotic	+					+	+	+	+
Q09904S404	Q09904	S	404	SPAC30D11.04c	nup124		nucleoporin Nup124	YOR098C	NUP153	Mitotic	+					+	+	+	+
Q09904S83	Q09904	S	83	SPAC30D11.04c	nup124		nucleoporin Nup124	YOR098C	NUP153	Mitotic	+					+	+	+	+
Q09904T122	Q09904	T	122	SPAC30D11.04c	nup124		nucleoporin Nup124	YOR098C	NUP153	Mitotic	+					+	+	+	+
Q09904T162	Q09904	T	162	SPAC30D11.04c	nup124		nucleoporin Nup124	YOR098C	NUP153	Mitotic	+					+	+	+	+
Q09904T406	Q09904	T	406	SPAC30D11.04c	nup124		nucleoporin Nup124	YOR098C	NUP153	Mitotic	+					+	+	+	+
Q09904T429	Q09904	T	429	SPAC30D11.04c	nup124		nucleoporin Nup124	YOR098C	NUP153	Mitotic	+					+	+	+	+
Q09904T72	Q09904	T	72	SPAC30D11.04c	nup124		nucleoporin Nup124	YOR098C	NUP153	Mitotic	+					+	+	+	+
Q09933S275	Q09933	S	275	SPCC736.14	dis1		TOG/XMAP14 microtubule-associated protein Dis1	YLR045C	CKAP5	Mitotic								+	+
Q09933S293	Q09933	S	293	SPCC736.14	dis1		TOG/XMAP14 microtubule-associated protein Dis1	YLR045C	CKAP5	Mitotic								+	+
Q09933S636	Q09933	S	636	SPCC736.14	dis1		TOG/XMAP14 microtubule-associated protein Dis1	YLR045C	CKAP5	Mitotic								+	+
Q09948S313	Q09948	S	313	SPBC1734.15	rsc4	brd1	RSC complex subunit Rsc4	YKR008W	PBRM1	M/G1						+	+	+	+
Q09948S315	Q09948	S	315	SPBC1734.15	rsc4	brd1	RSC complex subunit Rsc4	YKR008W	PBRM1	M/G1						+	+	+	+
Q10059S1543	Q10059	S	1543	SPAC1F5.04c	cdc12		formin Cdc12	YNL271C	DIAPH1	M/G1	+							+	+
Q10059S1600	Q10059	S	1600	SPAC1F5.04c	cdc12		formin Cdc12	YNL271C	DIAPH1	M/G1	+							+	+
Q10059S197	Q10059	S	197	SPAC1F5.04c	cdc12		formin Cdc12	YNL271C	DIAPH1	Mitotic	+							+	+
Q10059T1496	Q10059	T	1496	SPAC1F5.04c	cdc12		formin Cdc12	YNL271C	DIAPH1	M/G1	+							+	+
Q10059T1599	Q10059	T	1599	SPAC1F5.04c	cdc12		formin Cdc12	YNL271C	DIAPH1	M/G1	+							+	+
Q10059T1814	Q10059	T	1814	SPAC1F5.04c	cdc12		formin Cdc12	YNL271C	DIAPH1	Mitotic	+							+	+
Q10059T95	Q10059	T	95	SPAC1F5.04c	cdc12		formin Cdc12	YNL271C	DIAPH1	Mitotic	+							+	+
Q10105S2	Q10105	S	2	SPAC18G6.05c	gcn1		translation elongation regulator Gcn1 (predicted)	YGL195W	GCN1L1						+			+	+
Q10109S106	Q10109	S	106	SPAC18G6.10	lem2	heh1	LEM domain protein Heh1/Lem2	YDR458C|YML034W	LEMD2			+
Q10109S174	Q10109	S	174	SPAC18G6.10	lem2	heh1	LEM domain protein Heh1/Lem2	YDR458C|YML034W	LEMD2	Mitotic		+
Q10109S184	Q10109	S	184	SPAC18G6.10	lem2	heh1	LEM domain protein Heh1/Lem2	YDR458C|YML034W	LEMD2	Mitotic		+
Q10109S188	Q10109	S	188	SPAC18G6.10	lem2	heh1	LEM domain protein Heh1/Lem2	YDR458C|YML034W	LEMD2	Mitotic		+
Q10109S201	Q10109	S	201	SPAC18G6.10	lem2	heh1	LEM domain protein Heh1/Lem2	YDR458C|YML034W	LEMD2	Mitotic		+
Q10109S206	Q10109	S	206	SPAC18G6.10	lem2	heh1	LEM domain protein Heh1/Lem2	YDR458C|YML034W	LEMD2			+
Q10109S220	Q10109	S	220	SPAC18G6.10	lem2	heh1	LEM domain protein Heh1/Lem2	YDR458C|YML034W	LEMD2	Mitotic		+
Q10109S89	Q10109	S	89	SPAC18G6.10	lem2	heh1	LEM domain protein Heh1/Lem2	YDR458C|YML034W	LEMD2	Mitotic		+
Q10113S144	Q10113	S	144	SPAC18G6.15	mal3		EB1 family Mal3	YER016W	MAPRE2|MAPRE1	M/G1	+							+	+
Q10165S207	Q10165	S	207	SPAC26A3.10	cnt6		centaurin ADOP ribosylation factor GTPase activating protein family (predicted)	NONE	ACAP1|ACAP2|ACAP3									+	+
Q10165S673	Q10165	S	673	SPAC26A3.10	cnt6		centaurin ADOP ribosylation factor GTPase activating protein family (predicted)	NONE	ACAP1|ACAP2|ACAP3	G1								+	+
Q10191S197	Q10191	S	197	SPAC3F10.17	ltv1		ribosome biogenesis protein Ltv1 (predicted)	YKL143W	LTV1	Mitotic					+
Q10193S172	Q10193	S	172	SPBC11C11.08	srp1		SR family protein, human SRFS2 ortholog Srp1	NONE	SRSF2									+	+
Q10208S370	Q10208	S	370	SPAC4H3.10c	pyk1		pyruvate kinase	YAL038W|YOR347C	PKM|PKLR		+			+
Q10280S598	Q10280	S	598	SPCC1902.01	gaf1	SPCC417.01c	transcription factor Gaf1	YFL021W	GATA6	G1						+
Q10280S752	Q10280	S	752	SPCC1902.01	gaf1	SPCC417.01c	transcription factor Gaf1	YFL021W	GATA6							+
Q10324S250	Q10324	S	250	SPAC17G8.12	sec3		exocyst complex subunit Sec3	YER008C	EXOC1					+	+			+
Q10324S311	Q10324	S	311	SPAC17G8.12	sec3		exocyst complex subunit Sec3	YER008C	EXOC1	Interphase				+	+			+
Q10329S12	Q10329	S	12	SPBC106.16	pre6		20S proteasome complex subunit alpha 4 Pre6	YOL038W	PSMA7|PSMA8	Mitotic						+	+
Q10475S1300	Q10475	S	1300	SPAC17C9.03	tif471		translation initiation factor eIF4G	YGL049C|YGR162W	EIF4G2	Mitotic		+				+
Q10475S1333	Q10475	S	1333	SPAC17C9.03	tif471		translation initiation factor eIF4G	YGL049C|YGR162W	EIF4G2	Mitotic		+				+
Q10475S1353	Q10475	S	1353	SPAC17C9.03	tif471		translation initiation factor eIF4G	YGL049C|YGR162W	EIF4G2	Mitotic		+				+
Q10475S759	Q10475	S	759	SPAC17C9.03	tif471		translation initiation factor eIF4G	YGL049C|YGR162W	EIF4G2	Mitotic		+				+
Q10475S762	Q10475	S	762	SPAC17C9.03	tif471		translation initiation factor eIF4G	YGL049C|YGR162W	EIF4G2	Mitotic		+				+
Q10475S763	Q10475	S	763	SPAC17C9.03	tif471		translation initiation factor eIF4G	YGL049C|YGR162W	EIF4G2	Mitotic		+				+
Q10475S765	Q10475	S	765	SPAC17C9.03	tif471		translation initiation factor eIF4G	YGL049C|YGR162W	EIF4G2	Mitotic		+				+
Q10475S880	Q10475	S	880	SPAC17C9.03	tif471		translation initiation factor eIF4G	YGL049C|YGR162W	EIF4G2	Mitotic		+				+
Q10475S882	Q10475	S	882	SPAC17C9.03	tif471		translation initiation factor eIF4G	YGL049C|YGR162W	EIF4G2	Mitotic		+				+
Q10475S886	Q10475	S	886	SPAC17C9.03	tif471		translation initiation factor eIF4G	YGL049C|YGR162W	EIF4G2	Mitotic		+				+
Q10475S896	Q10475	S	896	SPAC17C9.03	tif471		translation initiation factor eIF4G	YGL049C|YGR162W	EIF4G2	Mitotic		+				+
Q10475S911	Q10475	S	911	SPAC17C9.03	tif471		translation initiation factor eIF4G	YGL049C|YGR162W	EIF4G2	Mitotic		+				+
Q10475S912	Q10475	S	912	SPAC17C9.03	tif471		translation initiation factor eIF4G	YGL049C|YGR162W	EIF4G2	Mitotic		+				+
Q10475S919	Q10475	S	919	SPAC17C9.03	tif471		translation initiation factor eIF4G	YGL049C|YGR162W	EIF4G2	Mitotic		+				+
Q10475S921	Q10475	S	921	SPAC17C9.03	tif471		translation initiation factor eIF4G	YGL049C|YGR162W	EIF4G2	Mitotic		+				+
Q10475T1351	Q10475	T	1351	SPAC17C9.03	tif471		translation initiation factor eIF4G	YGL049C|YGR162W	EIF4G2	Mitotic		+				+
Q10484S280	Q10484	S	280	SPAC17C9.12	scs22		VAP family protein Scs22	YBL091C-A|YER120W	VAPA|VAPB							+		+	+
Q10492S39	Q10492	S	39	SPAC26F1.02	pnn1		pinin ortholog, involved in splicing Pnn1 (predicted)	NONE	PNN	Mitotic	+			+	+	+	+	+	+
Q10496S169	Q10496	S	169	SPAC26F1.09	gyp51		GTPase activating protein Gyp51 (predicted)	YMR192W|YPL249C	TBC1D1|RABGAP1L|EVI5|RABGAP1|EVI5L|TBC1D4	Mitotic	+					+
Q12126T160	Q12126	T	160	SPBC19F8.07	mcs6	cdk7,crk1,mop1	TFIIH associated cyclin-dependent protein kinase Mcs6	YDL108W	CDK7			+			+
Q1MTN3S156	Q1MTN3	S	156	SPBC336.15	pic1	SPBC685.01	kinetochore protein, INCENP ortholog Pic1	YBR156C	INCENP	Mitotic	+	+	+			+	+	+	+
Q1MTN3S171	Q1MTN3	S	171	SPBC336.15	pic1	SPBC685.01	kinetochore protein, INCENP ortholog Pic1	YBR156C	INCENP		+	+	+			+	+	+	+
Q1MTN3S569	Q1MTN3	S	569	SPBC336.15	pic1	SPBC685.01	kinetochore protein, INCENP ortholog Pic1	YBR156C	INCENP	M/G1	+	+	+			+	+	+	+
Q1MTN3S947	Q1MTN3	S	947	SPBC336.15	pic1	SPBC685.01	kinetochore protein, INCENP ortholog Pic1	YBR156C	INCENP	M/G1	+	+	+			+	+	+	+
Q1MTN3T61	Q1MTN3	T	61	SPBC336.15	pic1	SPBC685.01	kinetochore protein, INCENP ortholog Pic1	YBR156C	INCENP	Mitotic	+	+	+			+	+	+	+
Q1MTQ1S20	Q1MTQ1	S	20	SPBC1604.20c	tea2	klp4	kinesin family plus-end microtubule motor Tea2	YPL155C	KIF22	Interphase						+
Q1MTQ1S82	Q1MTQ1	S	82	SPBC1604.20c	tea2	klp4	kinesin family plus-end microtubule motor Tea2	YPL155C	KIF22	Mitotic						+
Q1MTQ1T15	Q1MTQ1	T	15	SPBC1604.20c	tea2	klp4	kinesin family plus-end microtubule motor Tea2	YPL155C	KIF22	Mitotic						+
Q6LA54S16	Q6LA54	S	16	SPAC3H5.08c			WD repeat protein, human WDR44 family	YKL121W|YMR102C	WDR44		+	+				+	+	+	+
Q6LA54S743	Q6LA54	S	743	SPAC3H5.08c			WD repeat protein, human WDR44 family	YKL121W|YMR102C	WDR44	Mitotic	+	+				+	+	+	+
Q6LA54S744	Q6LA54	S	744	SPAC3H5.08c			WD repeat protein, human WDR44 family	YKL121W|YMR102C	WDR44		+	+				+	+	+	+
Q76PD2S685	Q76PD2	S	685	SPCC1223.01		SPCC285.18	ubiquitin-protein ligase E3 (predicted)	YDR266C	ZNF598	G2								+	+
Q8TFG6S805	Q8TFG6	S	805	SPAPB18E9.02c	ppk18		greatwall kinase Ppk18	YFL033C	MAST1|MAST4|MAST3|MAST2	Mitotic			+			+
Q8TFG6T534	Q8TFG6	T	534	SPAPB18E9.02c	ppk18		greatwall kinase Ppk18	YFL033C	MAST1|MAST4|MAST3|MAST2				+			+
Q8TFH0S112	Q8TFH0	S	112	SPAPB17E12.14c			6-phosphofructo-2-kinase/fructose-2,6-bisphosphate 2-phosphatase (predicted)	YIL107C	PFKFB3|PFKFB4|PFKFB1|PFKFB2	Mitotic		+				+		+	+
Q92351S134	Q92351	S	134	SPAC6G9.06c	pcp1		pericentrin Pcp1	YDR356W	PCNT	M/G1			+			+
Q92351S906	Q92351	S	906	SPAC6G9.06c	pcp1		pericentrin Pcp1	YDR356W	PCNT	Mitotic			+			+
Q92351T71	Q92351	T	71	SPAC6G9.06c	pcp1		pericentrin Pcp1	YDR356W	PCNT	M/G1			+			+
Q96TL7S422	Q96TL7	S	422	SPBC1778.02	rap1	lot2	telomere binding protein Rap1	YNL216W	TERF2IP	Mitotic	+					+		+
Q96UP3S50	Q96UP3	S	50	SPAC6F6.17	rif1	SPAPJ736.01,tap1,tap11	telomere length regulator protein Rif1	YBR275C	RIF1	Mitotic	+	+				+	+	+	+
Q9C0U7S330	Q9C0U7	S	330	SPCPJ732.01	vps5		retromer complex subunit Vps5	YOR069W	SNX1|SNX2	Mitotic						+	+
Q9C0U7S332	Q9C0U7	S	332	SPCPJ732.01	vps5		retromer complex subunit Vps5	YOR069W	SNX1|SNX2	Mitotic						+	+
Q9C0U7S47	Q9C0U7	S	47	SPCPJ732.01	vps5		retromer complex subunit Vps5	YOR069W	SNX1|SNX2	Mitotic						+	+
Q9C0U7S56	Q9C0U7	S	56	SPCPJ732.01	vps5		retromer complex subunit Vps5	YOR069W	SNX1|SNX2	Mitotic						+	+
Q9C0W2S246	Q9C0W2	S	246	SPBP22H7.05c	abo2	pi026,SPACTOKYO_453.08	ATPase with bromodomain protein (predicted)	YGR270W	ATAD2|ATAD2B	Mitotic				+		+		+	+
Q9HDY1S496	Q9HDY1	S	496	SPAPB1A10.09	ase1		antiparallel microtubule cross-linking factor Ase1	YOR058C	PRC1		+			+		+		+	+
Q9HDY1S508	Q9HDY1	S	508	SPAPB1A10.09	ase1		antiparallel microtubule cross-linking factor Ase1	YOR058C	PRC1	Mitotic	+			+		+		+	+
Q9HDY1S571	Q9HDY1	S	571	SPAPB1A10.09	ase1		antiparallel microtubule cross-linking factor Ase1	YOR058C	PRC1		+			+		+		+	+
Q9HDY1S616	Q9HDY1	S	616	SPAPB1A10.09	ase1		antiparallel microtubule cross-linking factor Ase1	YOR058C	PRC1	Mitotic	+			+		+		+	+
Q9HDY1S640	Q9HDY1	S	640	SPAPB1A10.09	ase1		antiparallel microtubule cross-linking factor Ase1	YOR058C	PRC1	Mitotic	+			+		+		+	+
Q9HDY1S683	Q9HDY1	S	683	SPAPB1A10.09	ase1		antiparallel microtubule cross-linking factor Ase1	YOR058C	PRC1	Mitotic	+			+		+		+	+
Q9HDY1S693	Q9HDY1	S	693	SPAPB1A10.09	ase1		antiparallel microtubule cross-linking factor Ase1	YOR058C	PRC1	S/G2/M	+			+		+		+	+
Q9HDY1T494	Q9HDY1	T	494	SPAPB1A10.09	ase1		antiparallel microtubule cross-linking factor Ase1	YOR058C	PRC1		+			+		+		+	+
Q9HDY1T506	Q9HDY1	T	506	SPAPB1A10.09	ase1		antiparallel microtubule cross-linking factor Ase1	YOR058C	PRC1	Mitotic	+			+		+		+	+
Q9HEQ9S150	Q9HEQ9	S	150	SPBC660.11	tcg1	mug187	single-stranded telomeric binding protein Tgc1	YLL046C	RBM3|CIRBP	M/G1						+
Q9HFE6S328	Q9HFE6	S	328	SPBP16F5.06	nop8		ribosome biogenesis protein Nop8 (predicted)	YOL144W	NOL8	Mitotic	+				+			+	+
Q9HGL2S759	Q9HGL2	S	759	SPBC800.10c			EPS15 repeat family actin cortical patch component (predicted)	YBL047C	EPS15|EPS15L1		+					+	+	+
Q9HGL2S761	Q9HGL2	S	761	SPBC800.10c			EPS15 repeat family actin cortical patch component (predicted)	YBL047C	EPS15|EPS15L1	G1	+					+	+	+
Q9HGL2S857	Q9HGL2	S	857	SPBC800.10c			EPS15 repeat family actin cortical patch component (predicted)	YBL047C	EPS15|EPS15L1		+					+	+	+
Q9P6K0S12	Q9P6K0	S	12	SPAC1527.03			RNA-binding protein (predicted)	YCL037C|YDR515W	LARP1B|LARP1	Mitotic	+	+	+			+	+	+	+
Q9P6K0T11	Q9P6K0	T	11	SPAC1527.03			RNA-binding protein (predicted)	YCL037C|YDR515W	LARP1B|LARP1		+	+	+			+	+	+	+
Q9P6R7S17	Q9P6R7	S	17	SPBC13E7.03c			RNA hairpin binding protein (predicted)	YOR359W	SAMD4B	Mitotic	+					+
Q9P6R7S218	Q9P6R7	S	218	SPBC13E7.03c			RNA hairpin binding protein (predicted)	YOR359W	SAMD4B	Mitotic	+					+
Q9P6R7S383	Q9P6R7	S	383	SPBC13E7.03c			RNA hairpin binding protein (predicted)	YOR359W	SAMD4B	Interphase	+					+
Q9P6R7S87	Q9P6R7	S	87	SPBC13E7.03c			RNA hairpin binding protein (predicted)	YOR359W	SAMD4B	Mitotic	+					+
Q9P6R7T453	Q9P6R7	T	453	SPBC13E7.03c			RNA hairpin binding protein (predicted)	YOR359W	SAMD4B	Mitotic	+					+
Q9P6R7T558	Q9P6R7	T	558	SPBC13E7.03c			RNA hairpin binding protein (predicted)	YOR359W	SAMD4B	Mitotic	+					+
Q9P785S395	Q9P785	S	395	SPBC1711.05			nucleocytoplasmic transport chaperone Srp40 (predicted)	YKR092C	NOLC1	Mitotic						+	+	+	+
Q9P785S402	Q9P785	S	402	SPBC1711.05			nucleocytoplasmic transport chaperone Srp40 (predicted)	YKR092C	NOLC1	Mitotic						+	+	+	+
Q9P795S284	Q9P795	S	284	SPBP35G2.08c	air1		zinc knuckle TRAMP complex subunit Air1	YDL175C|YIL079C	ZCCHC7							+
Q9P7C7S99	Q9P7C7	S	99	SPCC10H11.01	prp11	prp5	ATP-dependent RNA helicase Prp11	YBR237W	DDX46	Mitotic						+		+	+
Q9P7E8S288	Q9P7E8	S	288	SPAPJ760.02c	abp1	app1	cofilin/tropomyosin family, drebrin ortholog Abp1	YCR088W	DBNL							+	+	+	+
Q9P7E8S317	Q9P7E8	S	317	SPAPJ760.02c	abp1	app1	cofilin/tropomyosin family, drebrin ortholog Abp1	YCR088W	DBNL	Mitotic						+	+	+	+
Q9P7E8S319	Q9P7E8	S	319	SPAPJ760.02c	abp1	app1	cofilin/tropomyosin family, drebrin ortholog Abp1	YCR088W	DBNL							+	+	+	+
Q9P7E8S324	Q9P7E8	S	324	SPAPJ760.02c	abp1	app1	cofilin/tropomyosin family, drebrin ortholog Abp1	YCR088W	DBNL	Mitotic						+	+	+	+
Q9P7E8S359	Q9P7E8	S	359	SPAPJ760.02c	abp1	app1	cofilin/tropomyosin family, drebrin ortholog Abp1	YCR088W	DBNL	Mitotic						+	+	+	+
Q9P7E8S364	Q9P7E8	S	364	SPAPJ760.02c	abp1	app1	cofilin/tropomyosin family, drebrin ortholog Abp1	YCR088W	DBNL	Mitotic						+	+	+	+
Q9P7E8S382	Q9P7E8	S	382	SPAPJ760.02c	abp1	app1	cofilin/tropomyosin family, drebrin ortholog Abp1	YCR088W	DBNL	Mitotic						+	+	+	+
Q9P7E8T148	Q9P7E8	T	148	SPAPJ760.02c	abp1	app1	cofilin/tropomyosin family, drebrin ortholog Abp1	YCR088W	DBNL							+	+	+	+
Q9P7E8T296	Q9P7E8	T	296	SPAPJ760.02c	abp1	app1	cofilin/tropomyosin family, drebrin ortholog Abp1	YCR088W	DBNL							+	+	+	+
Q9P7E8T297	Q9P7E8	T	297	SPAPJ760.02c	abp1	app1	cofilin/tropomyosin family, drebrin ortholog Abp1	YCR088W	DBNL							+	+	+	+
Q9P7G9S11	Q9P7G9	S	11	SPAC1782.11	met14		adenylyl-sulfate kinase (predicted)	YKL001C	PAPSS1|PAPSS2									+	+
Q9P7L2S274	Q9P7L2	S	274	SPBC21C3.11	ubx4		UBX domain protein Ubx4 (predicted)	YMR067C	ASPSCR1	Mitotic						+
Q9P7L2S277	Q9P7L2	S	277	SPBC21C3.11	ubx4		UBX domain protein Ubx4 (predicted)	YMR067C	ASPSCR1							+
Q9P7M1S223	Q9P7M1	S	223	SPBC21C3.02c	dep1		Sds3-like family protein Dep1	YAL013W	SUDS3|BRMS1|BRMS1L		+
Q9P7Q4S58	Q9P7Q4	S	58	SPAC1834.11c	sec18		secretory pathway protein Sec18 (predicted)	YBR080C	NSF		+
Q9P7R8S412	Q9P7R8	S	412	SPBC211.03c	gea1		guanyl-nucleotide exchange factor (predicted)	YEL022W|YJR031C	GBF1	G2		+			+			+	+
Q9P7T4S353	Q9P7T4	S	353	SPAC694.06c	mrc1		mediator of replication checkpoint 1	YCL061C	CLSPN	G1/S		+		+	+	+
Q9P7T4S797	Q9P7T4	S	797	SPAC694.06c	mrc1		mediator of replication checkpoint 1	YCL061C	CLSPN	G1/S		+		+	+	+
Q9P7V5S1597	Q9P7V5	S	1597	SPAC30.01c	sec72	sec702,sec7b	Sec7 domain protein, ARF GEF Sec72	YDR170C	ARFGEF2|ARFGEF1	G2				+		+		+	+
Q9P7X2S183	Q9P7X2	S	183	SPBP23A10.14c	ell1		RNA polymerase II transcription elongation factor SpELL	NONE	ELL	Mitotic				+
Q9P7X5S632	Q9P7X5	S	632	SPBP23A10.10	ppk32		serine/threonine protein kinase Ppk32 (predicted)	YGL083W	SCYL2							+		+	+
Q9URV2S213	Q9URV2	S	213	SPBC106.09	cut4	apc1	anaphase-promoting complex, platform subcomplex scaffold subunit Apc1	YNL172W	ANAPC1	Mitotic	+	+		+		+	+	+	+
Q9URX8S619	Q9URX8	S	619	SPAC890.06	nup155	nup157,nup170	nucleoporin Nup155	YBL079W|YER105C	NUP155	Mitotic		+				+	+	+	+
Q9URY2S66	Q9URY2	S	66	SPAC890.02c	alp7	mia1	centrosomal transforming acidic coiled-coil (TACC) protein ortholog Alp7	NONE	TACC1|TACC3|TACC2	Mitotic						+	+	+	+
Q9URY2T65	Q9URY2	T	65	SPAC890.02c	alp7	mia1	centrosomal transforming acidic coiled-coil (TACC) protein ortholog Alp7	NONE	TACC1|TACC3|TACC2	Mitotic						+	+	+	+
Q9URY8S772	Q9URY8	S	772	SPAC869.05c			sulfate transmembrane transporter (predicted)	YBR294W|YLR092W	SLC26A3|SLC26A4|SLC26A7|SLC26A8|SLC26A9|SLC26A6|SLC26A1|SLC26A2|SLC26A5					+
Q9URY8T749	Q9URY8	T	749	SPAC869.05c			sulfate transmembrane transporter (predicted)	YBR294W|YLR092W	SLC26A3|SLC26A4|SLC26A7|SLC26A8|SLC26A9|SLC26A6|SLC26A1|SLC26A2|SLC26A5	G2				+
Q9US03S111	Q9US03	S	111	SPAC664.10	klp2		minus-end directed microtubule motor kinesin-14, Klp2	YPR141C	KIFC1	M/G1						+
Q9US03S113	Q9US03	S	113	SPAC664.10	klp2		minus-end directed microtubule motor kinesin-14, Klp2	YPR141C	KIFC1	M/G1						+
Q9US03S181	Q9US03	S	181	SPAC664.10	klp2		minus-end directed microtubule motor kinesin-14, Klp2	YPR141C	KIFC1							+
Q9US03S54	Q9US03	S	54	SPAC664.10	klp2		minus-end directed microtubule motor kinesin-14, Klp2	YPR141C	KIFC1	G1/S						+
Q9US25S116	Q9US25	S	116	SPAC1783.05	hrp1	chd1	ATP-dependent DNA helicase Hrp1	YER164W	CHD1|CHD2	Mitotic	+							+
Q9US25S158	Q9US25	S	158	SPAC1783.05	hrp1	chd1	ATP-dependent DNA helicase Hrp1	YER164W	CHD1|CHD2	Mitotic	+							+
Q9US25S161	Q9US25	S	161	SPAC1783.05	hrp1	chd1	ATP-dependent DNA helicase Hrp1	YER164W	CHD1|CHD2	Mitotic	+							+
Q9USG8S1005	Q9USG8	S	1005	SPCP31B10.06	mug190		C2 domain protein involved in ER membrane tethering	YML072C|YNL087W|YOR086C	ESYT3|ESYT1|ESYT2		+				+	+	+	+	+
Q9USG8S1009	Q9USG8	S	1009	SPCP31B10.06	mug190		C2 domain protein involved in ER membrane tethering	YML072C|YNL087W|YOR086C	ESYT3|ESYT1|ESYT2		+				+	+	+	+	+
Q9USH5S172	Q9USH5	S	172	SPCC825.05c	pwi1		splicing coactivator SRRM1 (predicted)	NONE	SRRM1		+	+	+		+	+		+	+
Q9USH9S158	Q9USH9	S	158	SPCC825.01			ATPase, involved in cytoplasmic translational initiation (predicted)	NONE	ABCF1			+				+		+
Q9USL4S163	Q9USL4	S	163	SPCC18B5.07c	nup61		nucleoporin Nup61	YLR335W	NUP50							+	+	+	+
Q9USL4S172	Q9USL4	S	172	SPCC18B5.07c	nup61		nucleoporin Nup61	YLR335W	NUP50							+	+	+	+
Q9USL4S346	Q9USL4	S	346	SPCC18B5.07c	nup61		nucleoporin Nup61	YLR335W	NUP50	Mitotic						+	+	+	+
Q9USL4S347	Q9USL4	S	347	SPCC18B5.07c	nup61		nucleoporin Nup61	YLR335W	NUP50	Mitotic						+	+	+	+
Q9USL4S55	Q9USL4	S	55	SPCC18B5.07c	nup61		nucleoporin Nup61	YLR335W	NUP50	Mitotic						+	+	+	+
Q9USL4T325	Q9USL4	T	325	SPCC18B5.07c	nup61		nucleoporin Nup61	YLR335W	NUP50	Mitotic						+	+	+	+
Q9USL4T389	Q9USL4	T	389	SPCC18B5.07c	nup61		nucleoporin Nup61	YLR335W	NUP50	Mitotic						+	+	+	+
Q9USP6T45	Q9USP6	T	45	SPBC9B6.08	clc1		clathrin light chain Clc1	YGR167W	CLTB|CLTA		+						+	+	+
Q9USS2S569	Q9USS2	S	569	SPBC557.04	ppk29		Ark1/Prk1 family protein kinase Ppk29	YBR059C|YIL095W|YNL020C	AAK1|BMP2K				+		+	+		+	+
Q9USS2S636	Q9USS2	S	636	SPBC557.04	ppk29		Ark1/Prk1 family protein kinase Ppk29	YBR059C|YIL095W|YNL020C	AAK1|BMP2K	Mitotic			+		+	+		+	+
Q9USS2S813	Q9USS2	S	813	SPBC557.04	ppk29		Ark1/Prk1 family protein kinase Ppk29	YBR059C|YIL095W|YNL020C	AAK1|BMP2K	Mitotic			+		+	+		+	+
Q9UST7S502	Q9UST7	S	502	SPBC336.07	sfc3		transcription factor TFIIIC complex B box binding subunit Sfc3	YAL001C	GTF3C1	Mitotic						+	+	+	+
Q9USW1S213	Q9USW1	S	213	SPBC21B10.03c	ath1		ataxin-2 homolog	YGR178C	ATXN2L|ATXN2	Mitotic	+		+			+	+	+	+
Q9UT34S291	Q9UT34	S	291	SPAC824.09c			GTPase activating protein (predicted)	YDR524C|YIL044C	SMAP1|SMAP2	Mitotic		+				+
Q9UT48S2	Q9UT48	S	2	SPAC821.05	tif38	eif8	translation initiation factor eIF3h (p40)	NONE	EIF3H		+							+	+
Q9UT81S118	Q9UT81	S	118	SPAC343.09	ubx3	mug39	UBX domain protein Ubx3, Cdc48 cofactor	YBL058W	UBXN2A|NSFL1C|UBXN2B							+		+	+
Q9UTD7S15	Q9UTD7	S	15	SPAC227.02c	rrp15		rRNA processing protein Rrp15 (predicted)	YPR143W	RRP15	Mitotic						+	+	+	+
Q9UTD7S18	Q9UTD7	S	18	SPAC227.02c	rrp15		rRNA processing protein Rrp15 (predicted)	YPR143W	RRP15	Mitotic						+	+	+	+
Q9UTF7S325	Q9UTF7	S	325	SPAC1B2.03c			GNS1/SUR4 family protein (predicted)	YCR034W|YJL196C|YLR372W	ELOVL2|ELOVL1|ELOVL4|ELOVL5|ELOVL7	Mitotic						+	+
Q9UTH0S15	Q9UTH0	S	15	SPAC1805.04	nup132	Nup133b	nucleoporin Nup132	YKR082W	NUP133|NUP155	Mitotic						+	+
Q9UTH0S17	Q9UTH0	S	17	SPAC1805.04	nup132	Nup133b	nucleoporin Nup132	YKR082W	NUP133|NUP155	Mitotic						+	+
Q9UTK4S702	Q9UTK4	S	702	SPAC1486.05	nup189	nup189C,nup189N,nup96,nup98	nucleoporin Nup98 and Nup96	YGL092W	NUP98	G1/S	+					+	+	+	+
Q9UTK4S707	Q9UTK4	S	707	SPAC1486.05	nup189	nup189C,nup189N,nup96,nup98	nucleoporin Nup98 and Nup96	YGL092W	NUP98		+					+	+	+	+
Q9UTK4S783	Q9UTK4	S	783	SPAC1486.05	nup189	nup189C,nup189N,nup96,nup98	nucleoporin Nup98 and Nup96	YGL092W	NUP98		+					+	+	+	+
Q9UTK4S975	Q9UTK4	S	975	SPAC1486.05	nup189	nup189C,nup189N,nup96,nup98	nucleoporin Nup98 and Nup96	YGL092W	NUP98	Mitotic	+					+	+	+	+
Q9UTK4T981	Q9UTK4	T	981	SPAC1486.05	nup189	nup189C,nup189N,nup96,nup98	nucleoporin Nup98 and Nup96	YGL092W	NUP98	Mitotic	+					+	+	+	+
Q9UTK9S102	Q9UTK9	S	102	SPAC144.17c			6-phosphofructo-2-kinase (predicted)	YLR345W	PFKFB2|PFKFB1|PFKFB3|PFKFB4	Mitotic		+				+		+	+
Q9UTL2S279	Q9UTL2	S	279	SPAC144.14	klp8		kinesin-like protein Klp8	NONE	KIF1C|KIF14|KIF13B|KIF1A|KIF16B|KIF13A	G2				+		+
Q9UTL8S802	Q9UTL8	S	802	SPAC144.06	apl5		AP-3 adaptor complex subunit Apl5 (predicted)	YPL195W	AP3D1	Mitotic	+	+
Q9UU78S99	Q9UU78	S	99	SPCP1E11.09c	rpp103	rpp1-3	60S acidic ribosomal protein Rpp1-3	YDL081C|YDL130W	RPLP1					+
Q9UUD0S395	Q9UUD0	S	395	SPBC19C2.10			BAR adaptor protein, human endophilin-A2 ortholog, implicated in endocytosis	NONE	SH3GL1	Mitotic			+
Q9UUD0S414	Q9UUD0	S	414	SPBC19C2.10			BAR adaptor protein, human endophilin-A2 ortholog, implicated in endocytosis	NONE	SH3GL1				+
Q9UUD0S415	Q9UUD0	S	415	SPBC19C2.10			BAR adaptor protein, human endophilin-A2 ortholog, implicated in endocytosis	NONE	SH3GL1	Mitotic			+
Q9UUE2S653	Q9UUE2	S	653	SPBC17G9.08c	cnt5	csx2	Centaurin Cnt5	NONE	ACAP2|ACAP3|ACAP1	Mitotic								+	+
Q9UUG5S36	Q9UUG5	S	36	SPAC926.03	rlc1		myosin II regulatory light chain Rlc1	YPR188C	MYL12A|MYL5|MYL10|MYL2|MYL7|MYL9|MYLPF|MYL12B	M/G1						+	+
Q9UUI2S81	Q9UUI2	S	81	SPAC22F8.12c	shf1		small histone ubiquitination factor Shf1	YPL055C	PPHLN1	Mitotic	+		+			+		+
Q9Y7M3S23	Q9Y7M3	S	23	SPBC9B6.03			zf-FYVE type zinc finger protein	YGL023C	ZFYVE16|ZFYVE9	Mitotic						+		+	+
Q9Y7M8T376	Q9Y7M8	T	376	SPBC9B6.11c			CCR4/nocturin family endoribonuclease (predicted)	YML118W|YMR285C	PDE12	Mitotic			+			+		+	+
Q9Y7N0S52	Q9Y7N0	S	52	SPCC1450.02	bdf1	SPCC191.13	Swr1 complex bromodomain subunit Bdf1	YDL070W|YLR399C	BRD2|BRD4|BRD3|BRDT		+					+	+	+	+
Q9Y7N1S231	Q9Y7N1	S	231	SPCC1450.03			ribonucleoprotein (RNP) complex (predicted)	YDR398W	WDR43	Mitotic	+					+	+	+	+
Q9Y7R3S41	Q9Y7R3	S	41	SPCC306.03c	cnd2		condensin complex non-SMC subunit Cnd2	YBL097W	NCAPH		+	+				+	+	+
Q9Y7R3S5	Q9Y7R3	S	5	SPCC306.03c	cnd2		condensin complex non-SMC subunit Cnd2	YBL097W	NCAPH	M/G1	+	+				+	+	+
Q9Y7Y1S391	Q9Y7Y1	S	391	SPBC365.07c	tmf1		TATA element modulatory factor homolog Tmf1 (predicted)	YJR134C	TMF1	M/G1	+					+	+
Q9Y7Y1S402	Q9Y7Y1	S	402	SPBC365.07c	tmf1		TATA element modulatory factor homolog Tmf1 (predicted)	YJR134C	TMF1	Mitotic	+					+	+
Q9Y7Y1S420	Q9Y7Y1	S	420	SPBC365.07c	tmf1		TATA element modulatory factor homolog Tmf1 (predicted)	YJR134C	TMF1	G2	+					+	+
Q9Y824S950	Q9Y824	S	950	SPBC1105.01		rrp12,SPBPB7E8.03	rRNA processing protein Rrp12-like (predicted)	YPL012W	RRP12							+	+	+	+
