# Supplementary material for: Quantitative Phosphoproteomics Reveals the Signaling Dynamics of Cell-Cycle Kinases in the Fission Yeast Schizosaccharomyces pombe
Source: Cell Rep. 2018 Jul 11;24(2):503–14. doi: 10.1016/j.celrep.2018.06.036 (PMC6057490; doi:10.1016/j.celrep.2018.06.036)
Supplement: Table S7. GO Terms in Cell-Cycle-Dependent and Stable Phosphosites, Related to Figure 2 — Cell-cycle-dependent phosphosites: >3× change during the cell cycle, stable phosphosites <1.5× change during the cell cycle (calculated after imputation to replace missing values). See Experimental Procedures for details of GO annotation enrichment analysis. [file mmc8.xlsx]

## Sheet: legend
Table S7. GO terms enriched in cell cycle dependent and stable phosphosites | Cell cycle dependent phosphosites: >3x change during the cell cycle, stable phosphosites <1.5x change during the cell cycle (calculated after imputation to replace missing values). See Experimental Procedures for details of GO annotation enrichment analysis.
COLUMN KEY (detailed legends for each column, in part modified from MaxQuant reference tables (Cox and Mann, 2008))
Phosphosite category	Group of phosphosites for which GO category is enriched
GO category	GO category
GO type	GO category type (GOBP: biological process, GOCC: cellular compartment, GOMF: molecular function, )
Background size	Number of phosphosites in background dataset
Selection size	Number of phosphosites annotated to GO category in background dataset
Category size	Number of phosphosites in Phosphosite category
Intersection size	Number of phosphosites annotated to GO category in Phosphosite category
Enrichment factor	Fold enrichment of GO category in Phosphosite category above background dataset
P value	P value for enrichment significance
Benj. Hoch. FDR	Benj. Hoch. false discovery rate for enrichment significance

## Sheet: Table S7
Phosphosite category	GO category	GO type	Background size (number of phosphosites)	Selection size (number of phosphosites)	Category size (number of phosphosites)	Intersection size (number of phosphosites)	Enrichment factor	P value	Benj. Hoch. FDR
Cell cycle dependent	transitional endoplasmic reticulum polarization at cell division site	GOBP name	4460	1368	7	7	3.2602	0.00025271	0.0039828
Cell cycle dependent	regulation of cytokinesis, actomyosin contractile ring assembly	GOBP name	4460	1368	7	7	3.2602	0.00025271	0.0039961
Cell cycle dependent	peptidyl-tyrosine dephosphorylation	GOBP name	4460	1368	5	5	3.2602	0.0027012	0.02352
Cell cycle dependent	negative regulation of actin nucleation	GOBP name	4460	1368	7	7	3.2602	0.00025271	0.0040095
Cell cycle dependent	meiotic sister chromatid cohesion, centromeric	GOBP name	4460	1368	8	8	3.2602	7.7238e-05	0.0014966
Cell cycle dependent	meiotic sister chromatid cohesion	GOBP name	4460	1368	8	8	3.2602	7.7238e-05	0.0015028
Cell cycle dependent	endoplasmic reticulum polarization	GOBP name	4460	1368	7	7	3.2602	0.00025271	0.004023
Cell cycle dependent	DNA recombinase assembly	GOBP name	4460	1368	5	5	3.2602	0.0027012	0.023563
Cell cycle dependent	chromosome passenger complex localization to spindle midzone	GOBP name	4460	1368	5	5	3.2602	0.0027012	0.023607
Cell cycle dependent	centromeric sister chromatid cohesion	GOBP name	4460	1368	8	8	3.2602	7.7238e-05	0.001509
Cell cycle dependent	attachment of spindle microtubules to kinetochore involved in meiotic sister chromatid segregation	GOBP name	4460	1368	5	5	3.2602	0.0027012	0.02365
Cell cycle dependent	actin filament bundle assembly involved in actomyosin contractile ring formation	GOBP name	4460	1368	10	10	3.2602	7.2041e-06	0.00020154
Cell cycle dependent	attachment of spindle microtubules to kinetochore involved in mitotic sister chromatid segregation	GOBP name	4460	1368	14	13	3.0274	1.9899e-06	6.1896e-05
Cell cycle dependent	actin filament organization involved in cytokinetic actomyosin contractile ring assembly	GOBP name	4460	1368	11	10	2.9638	5.5062e-05	0.0011519
Cell cycle dependent	attachment of telomeres to nuclear envelope	GOBP name	4460	1368	9	8	2.898	0.00048279	0.0065972
Cell cycle dependent	regulation of actin filament depolymerization	GOBP name	4460	1368	8	7	2.8527	0.0014038	0.015293
Cell cycle dependent	negative regulation of actin filament depolymerization	GOBP name	4460	1368	8	7	2.8527	0.0014038	0.015328
Cell cycle dependent	barbed-end actin filament capping	GOBP name	4460	1368	8	7	2.8527	0.0014038	0.015364
Cell cycle dependent	actin filament capping	GOBP name	4460	1368	8	7	2.8527	0.0014038	0.015399
Cell cycle dependent	protein homooligomerization	GOBP name	4460	1368	14	12	2.7945	2.9484e-05	0.0006901
Cell cycle dependent	actin filament bundle assembly	GOBP name	4460	1368	13	11	2.7587	8.2818e-05	0.0015789
Cell cycle dependent	protein import into nucleus, docking	GOBP name	4460	1368	19	16	2.7455	1.884e-06	5.8989e-05
Cell cycle dependent	dynein-driven meiotic oscillatory nuclear movement	GOBP name	4460	1368	12	10	2.7169	0.00022953	0.0037165
Cell cycle dependent	spindle midzone assembly involved in mitosis	GOBP name	4460	1368	11	9	2.6675	0.00062618	0.0080016
Cell cycle dependent	spindle midzone assembly	GOBP name	4460	1368	11	9	2.6675	0.00062618	0.0080233
Cell cycle dependent	regulation of programmed cell death	GOBP name	4460	1368	16	13	2.6489	3.8469e-05	0.00084595
Cell cycle dependent	regulation of cell death	GOBP name	4460	1368	16	13	2.6489	3.8469e-05	0.00084991
Cell cycle dependent	regulation of apoptosis	GOBP name	4460	1368	16	13	2.6489	3.8469e-05	0.0008539
Cell cycle dependent	negative regulation of programmed cell death	GOBP name	4460	1368	16	13	2.6489	3.8469e-05	0.00085792
Cell cycle dependent	negative regulation of cell death	GOBP name	4460	1368	16	13	2.6489	3.8469e-05	0.00086199
Cell cycle dependent	negative regulation of apoptosis	GOBP name	4460	1368	16	13	2.6489	3.8469e-05	0.00086609
Cell cycle dependent	spindle assembly involved in mitosis	GOBP name	4460	1368	41	33	2.6241	4.7582e-11	3.6285e-09
Cell cycle dependent	spindle assembly	GOBP name	4460	1368	41	33	2.6241	4.7582e-11	3.688e-09
Cell cycle dependent	sister chromatid biorientation	GOBP name	4460	1368	10	8	2.6082	0.0016764	0.016686
Cell cycle dependent	protein oligomerization	GOBP name	4460	1368	15	12	2.6082	0.00010246	0.0018997
Cell cycle dependent	negative regulation of protein polymerization	GOBP name	4460	1368	10	8	2.6082	0.0016764	0.016721
Cell cycle dependent	negative regulation of actin filament polymerization	GOBP name	4460	1368	10	8	2.6082	0.0016764	0.016757
Cell cycle dependent	DNA synthesis involved in DNA repair	GOBP name	4460	1368	10	8	2.6082	0.0016764	0.016792
Cell cycle dependent	DNA biosynthetic process	GOBP name	4460	1368	10	8	2.6082	0.0016764	0.016828
Cell cycle dependent	attachment of spindle microtubules to kinetochore involved in meiotic chromosome segregation	GOBP name	4460	1368	20	16	2.6082	6.552e-06	0.0001855
Cell cycle dependent	attachment of spindle microtubules to kinetochore	GOBP name	4460	1368	50	40	2.6082	5.677e-13	7.4558e-11
Cell cycle dependent	attachment of spindle microtubules to chromosome	GOBP name	4460	1368	60	48	2.6082	2.5256e-15	8.5294e-13
Cell cycle dependent	astral microtubule organization	GOBP name	4460	1368	10	8	2.6082	0.0016764	0.016864
Cell cycle dependent	microtubule anchoring	GOBP name	4460	1368	62	49	2.5766	3.1497e-15	9.9278e-13
Cell cycle dependent	cytokinesis checkpoint	GOBP name	4460	1368	19	15	2.5739	1.7205e-05	0.00043733
Cell cycle dependent	organelle transport along microtubule	GOBP name	4460	1368	14	11	2.5616	0.00026855	0.0041493
Cell cycle dependent	nuclear migration along microtubule	GOBP name	4460	1368	14	11	2.5616	0.00026855	0.0041629
Cell cycle dependent	nuclear migration	GOBP name	4460	1368	14	11	2.5616	0.00026855	0.0041766
Cell cycle dependent	organelle assembly	GOBP name	4460	1368	49	38	2.5283	1.2384e-11	1.126e-09
Cell cycle dependent	site selection involved in cell cycle cytokinesis	GOBP name	4460	1368	26	20	2.5079	1.293e-06	4.2751e-05
Cell cycle dependent	cytokinesis, site selection	GOBP name	4460	1368	26	20	2.5079	1.293e-06	4.3052e-05
Cell cycle dependent	chromosome organization involved in meiosis	GOBP name	4460	1368	21	16	2.484	1.9139e-05	0.00048133
Cell cycle dependent	microtubule-based transport	GOBP name	4460	1368	16	12	2.4452	0.00028481	0.0043437
Cell cycle dependent	cytoskeleton-dependent intracellular transport	GOBP name	4460	1368	16	12	2.4452	0.00028481	0.0043578
Cell cycle dependent	regulation of protein complex disassembly	GOBP name	4460	1368	19	14	2.4023	0.00011771	0.0021572
Cell cycle dependent	spindle checkpoint	GOBP name	4460	1368	68	50	2.3972	2.4357e-13	3.5988e-11
Cell cycle dependent	spindle assembly checkpoint	GOBP name	4460	1368	68	50	2.3972	2.4357e-13	3.7149e-11
Cell cycle dependent	mitotic cell cycle spindle checkpoint	GOBP name	4460	1368	68	50	2.3972	2.4357e-13	3.8387e-11
Cell cycle dependent	mitotic cell cycle spindle assembly checkpoint	GOBP name	4460	1368	68	50	2.3972	2.4357e-13	3.9711e-11
Cell cycle dependent	regulation of mitotic metaphase/anaphase transition	GOBP name	4460	1368	75	55	2.3908	1.8255e-14	4.5426e-12
Cell cycle dependent	attachment of spindle microtubules to kinetochore involved in homologous chromosome segregation	GOBP name	4460	1368	15	11	2.3908	0.00069968	0.0087981
Cell cycle dependent	nuclear membrane organization	GOBP name	4460	1368	11	8	2.3711	0.0042682	0.033136
Cell cycle dependent	nuclear inner membrane organization	GOBP name	4460	1368	11	8	2.3711	0.0042682	0.033191
Cell cycle dependent	microtubule-based movement	GOBP name	4460	1368	33	24	2.3711	6.2336e-07	2.3207e-05
Cell cycle dependent	maintenance of DNA repeat elements	GOBP name	4460	1368	11	8	2.3711	0.0042682	0.033245
Cell cycle dependent	GTP catabolic process	GOBP name	4460	1368	11	8	2.3711	0.0042682	0.0333
Cell cycle dependent	negative regulation of nuclear division	GOBP name	4460	1368	69	50	2.3625	6.1911e-13	7.5055e-11
Cell cycle dependent	negative regulation of mitotic metaphase/anaphase transition	GOBP name	4460	1368	69	50	2.3625	6.1911e-13	7.703e-11
Cell cycle dependent	negative regulation of mitosis	GOBP name	4460	1368	69	50	2.3625	6.1911e-13	7.9112e-11
Cell cycle dependent	cytoplasmic microtubule organization	GOBP name	4460	1368	29	21	2.3609	3.5511e-06	0.000103
Cell cycle dependent	spindle organization	GOBP name	4460	1368	61	44	2.3516	1.9888e-11	1.7741e-09
Cell cycle dependent	negative regulation of protein complex disassembly	GOBP name	4460	1368	14	10	2.3287	0.0016799	0.016686
Cell cycle dependent	maintenance of protein location in cell	GOBP name	4460	1368	70	50	2.3287	1.5165e-12	1.5933e-10
Cell cycle dependent	maintenance of protein location	GOBP name	4460	1368	72	51	2.3093	1.521e-12	1.5634e-10
Cell cycle dependent	mitotic spindle organization	GOBP name	4460	1368	54	38	2.2942	1.4893e-09	9.3884e-08
Cell cycle dependent	establishment of nucleus localization	GOBP name	4460	1368	27	19	2.2942	1.9845e-05	0.00049645
Cell cycle dependent	maintenance of location in cell	GOBP name	4460	1368	77	54	2.2864	6.3399e-13	7.311e-11
Cell cycle dependent	maintenance of location	GOBP name	4460	1368	79	55	2.2698	6.2141e-13	7.3451e-11
Cell cycle dependent	negative regulation of cytoskeleton organization	GOBP name	4460	1368	16	11	2.2414	0.0015555	0.016128
Cell cycle dependent	cellular component movement	GOBP name	4460	1368	35	24	2.2356	3.2702e-06	9.6035e-05
Cell cycle dependent	positive regulation of septation initiation signaling cascade	GOBP name	4460	1368	19	13	2.2307	0.00062575	0.0080396
Cell cycle dependent	positive regulation of cytokinesis	GOBP name	4460	1368	19	13	2.2307	0.00062575	0.0080615
Cell cycle dependent	positive regulation of cell division	GOBP name	4460	1368	19	13	2.2307	0.00062575	0.0080835
Cell cycle dependent	positive regulation of barrier septum formation	GOBP name	4460	1368	19	13	2.2307	0.00062575	0.0081057
Cell cycle dependent	DNA strand elongation involved in DNA replication	GOBP name	4460	1368	19	13	2.2307	0.00062575	0.0081279
Cell cycle dependent	negative regulation of organelle organization	GOBP name	4460	1368	99	67	2.2064	1.5906e-14	4.178e-12
Cell cycle dependent	cytokinesis, actomyosin contractile ring assembly	GOBP name	4460	1368	91	61	2.1854	4.6907e-13	6.3365e-11
Cell cycle dependent	assembly of actomyosin apparatus involved in cell cycle cytokinesis	GOBP name	4460	1368	91	61	2.1854	4.6907e-13	6.5228e-11
Cell cycle dependent	actomyosin structure organization	GOBP name	4460	1368	91	61	2.1854	4.6907e-13	6.7205e-11
Cell cycle dependent	DNA strand elongation	GOBP name	4460	1368	21	14	2.1735	0.00056872	0.007532
Cell cycle dependent	contractile ring localization involved in cell cycle cytokinesis	GOBP name	4460	1368	27	18	2.1735	9.5708e-05	0.0017886
Cell cycle dependent	microtubule cytoskeleton organization	GOBP name	4460	1368	167	109	2.1279	4.8745e-21	5.7617e-18
Cell cycle dependent	protein polymerization	GOBP name	4460	1368	17	11	2.1096	0.0030614	0.025663
Cell cycle dependent	spindle elongation	GOBP name	4460	1368	31	20	2.1034	7.7582e-05	0.0014911
Cell cycle dependent	mitotic spindle elongation	GOBP name	4460	1368	31	20	2.1034	7.7582e-05	0.0014972
Cell cycle dependent	mitotic cell cycle DNA replication checkpoint	GOBP name	4460	1368	39	25	2.0899	1.2126e-05	0.00031852
Cell cycle dependent	DNA replication checkpoint	GOBP name	4460	1368	39	25	2.0899	1.2126e-05	0.0003203
Cell cycle dependent	negative regulation of cellular component organization	GOBP name	4460	1368	128	81	2.0631	9.0528e-15	2.6751e-12
Cell cycle dependent	ribonucleotide catabolic process	GOBP name	4460	1368	19	12	2.0591	0.0026448	0.023329
Cell cycle dependent	ribonucleoside triphosphate catabolic process	GOBP name	4460	1368	19	12	2.0591	0.0026448	0.023373
Cell cycle dependent	purine-containing compound catabolic process	GOBP name	4460	1368	19	12	2.0591	0.0026448	0.023416
Cell cycle dependent	purine ribonucleotide catabolic process	GOBP name	4460	1368	19	12	2.0591	0.0026448	0.02346
Cell cycle dependent	purine ribonucleoside triphosphate catabolic process	GOBP name	4460	1368	19	12	2.0591	0.0026448	0.023505
Cell cycle dependent	purine nucleotide catabolic process	GOBP name	4460	1368	19	12	2.0591	0.0026448	0.023549
Cell cycle dependent	purine nucleoside triphosphate catabolic process	GOBP name	4460	1368	19	12	2.0591	0.0026448	0.023593
Cell cycle dependent	nucleotide catabolic process	GOBP name	4460	1368	19	12	2.0591	0.0026448	0.023638
Cell cycle dependent	nucleoside triphosphate catabolic process	GOBP name	4460	1368	19	12	2.0591	0.0026448	0.023683
Cell cycle dependent	nucleobase-containing compound catabolic process	GOBP name	4460	1368	19	12	2.0591	0.0026448	0.023728
Cell cycle dependent	cellular nitrogen compound catabolic process	GOBP name	4460	1368	19	12	2.0591	0.0026448	0.023773
Cell cycle dependent	cell cycle checkpoint	GOBP name	4460	1368	146	92	2.0544	1.9155e-16	8.2333e-14
Cell cycle dependent	regulation of exit from mitosis	GOBP name	4460	1368	27	17	2.0527	0.00039313	0.0055986
Cell cycle dependent	regulation of cell cycle arrest	GOBP name	4460	1368	147	92	2.0404	3.6054e-16	1.4205e-13
Cell cycle dependent	rRNA transport	GOBP name	4460	1368	32	20	2.0376	0.00014392	0.0024743
Cell cycle dependent	rRNA export from nucleus	GOBP name	4460	1368	32	20	2.0376	0.00014392	0.0024834
Cell cycle dependent	microtubule nucleation	GOBP name	4460	1368	24	15	2.0376	0.00094246	0.010975
Cell cycle dependent	gamma-tubulin complex localization	GOBP name	4460	1368	16	10	2.0376	0.0064824	0.04595
Cell cycle dependent	regulation of cyclin-dependent protein kinase activity	GOBP name	4460	1368	21	13	2.0182	0.002266	0.021427
Cell cycle dependent	microtubule-based process	GOBP name	4460	1368	204	126	2.0137	4.5361e-21	7.149e-18
Cell cycle dependent	mitotic cell cycle checkpoint	GOBP name	4460	1368	119	72	1.9726	6.705e-12	6.216e-10
Cell cycle dependent	septation initiation signaling cascade	GOBP name	4460	1368	20	12	1.9561	0.004593	0.034745
Cell cycle dependent	regulation of contractile ring contraction involved in cell cycle cytokinesis	GOBP name	4460	1368	20	12	1.9561	0.004593	0.034801
Cell cycle dependent	positive regulation of small GTPase mediated signal transduction	GOBP name	4460	1368	25	15	1.9561	0.0016375	0.016758
Cell cycle dependent	positive regulation of Ras protein signal transduction	GOBP name	4460	1368	25	15	1.9561	0.0016375	0.016794
Cell cycle dependent	negative regulation of Rho protein signal transduction	GOBP name	4460	1368	20	12	1.9561	0.004593	0.034857
Cell cycle dependent	establishment of cell polarity	GOBP name	4460	1368	20	12	1.9561	0.004593	0.034913
Cell cycle dependent	positive regulation of intracellular protein kinase cascade	GOBP name	4460	1368	22	13	1.9265	0.0038482	0.03089
Cell cycle dependent	regulation of mitosis	GOBP name	4460	1368	105	61	1.894	2.5595e-09	1.5515e-07
Cell cycle dependent	sister chromatid segregation	GOBP name	4460	1368	98	56	1.863	2.5119e-08	1.2118e-06
Cell cycle dependent	sister chromatid cohesion	GOBP name	4460	1368	28	16	1.863	0.0022461	0.021281
Cell cycle dependent	mitotic sister chromatid segregation	GOBP name	4460	1368	98	56	1.863	2.5119e-08	1.2243e-06
Cell cycle dependent	mitotic chromosome condensation	GOBP name	4460	1368	28	16	1.863	0.0022461	0.021324
Cell cycle dependent	protein-DNA complex subunit organization	GOBP name	4460	1368	39	22	1.8391	0.00049109	0.0066721
Cell cycle dependent	protein-DNA complex assembly	GOBP name	4460	1368	39	22	1.8391	0.00049109	0.0066913
Cell cycle dependent	chromosome segregation	GOBP name	4460	1368	137	77	1.8324	1.8695e-10	1.3193e-08
Cell cycle dependent	regulation of nuclear division	GOBP name	4460	1368	109	61	1.8245	1.7548e-08	8.7336e-07
Cell cycle dependent	regulation of cell cycle cytokinesis	GOBP name	4460	1368	102	57	1.8219	5.43e-08	2.3994e-06
Cell cycle dependent	regulation of actin filament-based process	GOBP name	4460	1368	77	43	1.8207	2.2359e-06	6.7334e-05
Cell cycle dependent	regulation of actin cytoskeleton organization	GOBP name	4460	1368	77	43	1.8207	2.2359e-06	6.7766e-05
Cell cycle dependent	establishment of ER localization	GOBP name	4460	1368	36	20	1.8112	0.0010897	0.012355
Cell cycle dependent	establishment of endoplasmic reticulum localization involved in endoplasmic reticulum polarization at cell division site	GOBP name	4460	1368	36	20	1.8112	0.0010897	0.012385
Cell cycle dependent	regulation of filamentous growth	GOBP name	4460	1368	29	16	1.7987	0.003482	0.028532
Cell cycle dependent	regulation of septation initiation signaling cascade	GOBP name	4460	1368	53	29	1.7839	0.00014296	0.0024851
Cell cycle dependent	DNA integrity checkpoint	GOBP name	4460	1368	55	30	1.7783	0.00011978	0.0021697
Cell cycle dependent	protein localization to kinetochore	GOBP name	4460	1368	37	20	1.7623	0.001649	0.016731
Cell cycle dependent	negative regulation of small GTPase mediated signal transduction	GOBP name	4460	1368	52	28	1.7555	0.00025733	0.0040286
Cell cycle dependent	negative regulation of Ras protein signal transduction	GOBP name	4460	1368	52	28	1.7555	0.00025733	0.004042
Cell cycle dependent	negative regulation of mitotic cell cycle	GOBP name	4460	1368	67	36	1.7518	4.1359e-05	0.0008929
Cell cycle dependent	negative regulation of G2/M transition of mitotic cell cycle	GOBP name	4460	1368	67	36	1.7518	4.1359e-05	0.000897
Cell cycle dependent	Ras protein signal transduction	GOBP name	4460	1368	43	23	1.7438	0.00094755	0.011007
Cell cycle dependent	establishment of organelle localization	GOBP name	4460	1368	111	59	1.7329	3.1915e-07	1.2368e-05
Cell cycle dependent	regulation of cytokinesis	GOBP name	4460	1368	170	90	1.726	3.8295e-10	2.5865e-08
Cell cycle dependent	regulation of cell division	GOBP name	4460	1368	170	90	1.726	3.8295e-10	2.624e-08
Cell cycle dependent	regulation of actin nucleation	GOBP name	4460	1368	51	27	1.726	0.00045557	0.0063538
Cell cycle dependent	negative regulation of signaling	GOBP name	4460	1368	55	29	1.719	0.00031656	0.0046481
Cell cycle dependent	negative regulation of signal transduction	GOBP name	4460	1368	55	29	1.719	0.00031656	0.0046626
Cell cycle dependent	regulation of cytoskeleton organization	GOBP name	4460	1368	101	53	1.7108	2.0127e-06	6.2197e-05
Cell cycle dependent	protein localization to organelle	GOBP name	4460	1368	65	34	1.7054	0.00012798	0.0022748
Cell cycle dependent	regulation of cytokinetic process	GOBP name	4460	1368	123	64	1.6964	2.8174e-07	1.11e-05
Cell cycle dependent	establishment or maintenance of cell polarity	GOBP name	4460	1368	125	65	1.6953	2.3549e-07	9.6819e-06
Cell cycle dependent	negative regulation of response to stimulus	GOBP name	4460	1368	56	29	1.6883	0.00045699	0.0063362
Cell cycle dependent	negative regulation of cell communication	GOBP name	4460	1368	56	29	1.6883	0.00045699	0.0063548
Cell cycle dependent	regulation of barrier septum formation	GOBP name	4460	1368	85	44	1.6877	2.1161e-05	0.00052656
Cell cycle dependent	negative regulation of cell cycle	GOBP name	4460	1368	190	98	1.6816	4.1242e-10	2.7464e-08
Cell cycle dependent	negative regulation of intracellular protein kinase cascade	GOBP name	4460	1368	33	17	1.6795	0.0061312	0.04419
Cell cycle dependent	small GTPase mediated signal transduction	GOBP name	4460	1368	68	35	1.6781	0.00015336	0.0026082
Cell cycle dependent	regulation of transcription during mitosis	GOBP name	4460	1368	37	19	1.6742	0.0041766	0.032748
Cell cycle dependent	nuclear division	GOBP name	4460	1368	219	111	1.6524	1.1084e-10	8.0622e-09
Cell cycle dependent	mitosis	GOBP name	4460	1368	219	111	1.6524	1.1084e-10	8.1882e-09
Cell cycle dependent	organelle fission	GOBP name	4460	1368	220	111	1.6449	1.574e-10	1.1276e-08
Cell cycle dependent	protein localization	GOBP name	4460	1368	305	153	1.6355	8.0962e-14	1.3671e-11
Cell cycle dependent	cellular protein localization	GOBP name	4460	1368	305	153	1.6355	8.0962e-14	1.4177e-11
Cell cycle dependent	macromolecule localization	GOBP name	4460	1368	311	156	1.6354	4.5462e-14	9.3454e-12
Cell cycle dependent	cellular macromolecule localization	GOBP name	4460	1368	311	156	1.6354	4.5462e-14	9.7702e-12
Cell cycle dependent	ribosomal large subunit biogenesis	GOBP name	4460	1368	38	19	1.6301	0.0058055	0.04249
Cell cycle dependent	regulation of intracellular protein kinase cascade	GOBP name	4460	1368	60	30	1.6301	0.00075035	0.0093605
Cell cycle dependent	regulation of cell size	GOBP name	4460	1368	38	19	1.6301	0.0058055	0.042556
Cell cycle dependent	protein localization to chromosome	GOBP name	4460	1368	44	22	1.6301	0.0032936	0.027368
Cell cycle dependent	establishment or maintenance of cell polarity regulating cell shape	GOBP name	4460	1368	104	52	1.6301	1.4112e-05	0.00036262
Cell cycle dependent	regulation of organelle organization	GOBP name	4460	1368	253	126	1.6237	2.6915e-11	2.3137e-09
Cell cycle dependent	negative regulation of cell cycle process	GOBP name	4460	1368	185	92	1.6213	1.4339e-08	7.2899e-07
Cell cycle dependent	cytokinetic process	GOBP name	4460	1368	290	144	1.6189	1.2652e-12	1.3595e-10
Cell cycle dependent	barrier septum formation	GOBP name	4460	1368	111	55	1.6154	1.1394e-05	0.00030961
Cell cycle dependent	regulation of cellular component size	GOBP name	4460	1368	61	30	1.6034	0.0010275	0.011734
Cell cycle dependent	regulation of anatomical structure size	GOBP name	4460	1368	61	30	1.6034	0.0010275	0.011763
Cell cycle dependent	cytoskeleton organization	GOBP name	4460	1368	532	261	1.5995	1.2138e-21	2.8694e-18
Cell cycle dependent	positive regulation of molecular function	GOBP name	4460	1368	53	26	1.5994	0.0021366	0.020449
Cell cycle dependent	positive regulation of catalytic activity	GOBP name	4460	1368	53	26	1.5994	0.0021366	0.020491
Cell cycle dependent	regulation of cell communication	GOBP name	4460	1368	101	48	1.5494	0.00013183	0.0023257
Cell cycle dependent	RNA transport	GOBP name	4460	1368	171	81	1.5443	1.2112e-06	4.0614e-05
Cell cycle dependent	nucleic acid transport	GOBP name	4460	1368	171	81	1.5443	1.2112e-06	4.0904e-05
Cell cycle dependent	mRNA transport	GOBP name	4460	1368	152	72	1.5443	4.4786e-06	0.00012833
Cell cycle dependent	establishment of RNA localization	GOBP name	4460	1368	171	81	1.5443	1.2112e-06	4.1198e-05
Cell cycle dependent	cell division	GOBP name	4460	1368	245	116	1.5436	7.2332e-09	3.9766e-07
Cell cycle dependent	localization	GOBP name	4460	1368	428	201	1.5311	3.9029e-14	8.787e-12
Cell cycle dependent	cellular localization	GOBP name	4460	1368	428	201	1.5311	3.9029e-14	9.2263e-12
Cell cycle dependent	cytokinesis	GOBP name	4460	1368	81	38	1.5295	0.00076514	0.0095199
Cell cycle dependent	nucleobase-containing compound transport	GOBP name	4460	1368	174	81	1.5177	2.761e-06	8.2619e-05
Cell cycle dependent	cell cycle process	GOBP name	4460	1368	759	353	1.5163	2.2648e-24	1.0708e-20
Cell cycle dependent	protein complex localization	GOBP name	4460	1368	52	24	1.5047	0.0070049	0.048993
Cell cycle dependent	cellular protein complex localization	GOBP name	4460	1368	52	24	1.5047	0.0070049	0.049066
Cell cycle dependent	regulation of establishment or maintenance of cell polarity regulating cell shape	GOBP name	4460	1368	72	33	1.4943	0.0023635	0.02204
Cell cycle dependent	regulation of establishment or maintenance of cell polarity	GOBP name	4460	1368	72	33	1.4943	0.0023635	0.022084
Cell cycle dependent	regulation of cell cycle process	GOBP name	4460	1368	383	175	1.4897	3.6883e-11	3.0594e-09
Cell cycle dependent	regulation of interphase of mitotic cell cycle	GOBP name	4460	1368	136	62	1.4863	7.2877e-05	0.0014297
Cell cycle dependent	regulation of G2/M transition of mitotic cell cycle	GOBP name	4460	1368	121	54	1.455	0.00035347	0.0051422
Cell cycle dependent	actin cytoskeleton organization	GOBP name	4460	1368	371	163	1.4324	5.9897e-09	3.3713e-07
Cell cycle dependent	actin filament-based process	GOBP name	4460	1368	373	163	1.4247	9.4189e-09	5.0605e-07
Cell cycle dependent	regulation of mitotic cell cycle	GOBP name	4460	1368	436	189	1.4133	1.2594e-09	8.0466e-08
Cell cycle dependent	regulation of cellular component organization	GOBP name	4460	1368	577	249	1.4069	3.4603e-12	3.4084e-10
Cell cycle dependent	regulation of cellular component biogenesis	GOBP name	4460	1368	174	75	1.4053	0.00012533	0.0022445
Cell cycle dependent	cellular component assembly at cellular level	GOBP name	4460	1368	563	241	1.3956	2.2397e-11	1.961e-09
Cell cycle dependent	regulation of Ras protein signal transduction	GOBP name	4460	1368	117	50	1.3933	0.0015562	0.0161
Cell cycle dependent	cellular component assembly	GOBP name	4460	1368	565	241	1.3906	3.4453e-11	2.9088e-09
Cell cycle dependent	regulation of small GTPase mediated signal transduction	GOBP name	4460	1368	123	52	1.3783	0.0016701	0.016837
Cell cycle dependent	regulation of cell cycle	GOBP name	4460	1368	567	238	1.3685	3.0325e-10	2.1085e-08
Cell cycle dependent	protein complex subunit organization	GOBP name	4460	1368	141	59	1.3642	0.0012062	0.013387
Cell cycle dependent	cell cycle phase	GOBP name	4460	1368	445	185	1.3554	7.8194e-08	3.3917e-06
Cell cycle dependent	regulation of cell shape	GOBP name	4460	1368	183	76	1.354	0.00040308	0.0057231
Cell cycle dependent	protein complex assembly	GOBP name	4460	1368	123	51	1.3518	0.0027669	0.024047
Cell cycle dependent	organelle organization	GOBP name	4460	1368	1192	490	1.3402	8.304e-20	6.5436e-17
Cell cycle dependent	negative regulation of cellular process	GOBP name	4460	1368	484	198	1.3337	1.1004e-07	4.7298e-06
Cell cycle dependent	cellular component organization at cellular level	GOBP name	4460	1368	1388	559	1.313	8.3338e-21	7.8805e-18
Cell cycle dependent	macromolecular complex assembly	GOBP name	4460	1368	198	79	1.3008	0.0011261	0.012737
Cell cycle dependent	nuclear export	GOBP name	4460	1368	165	65	1.2843	0.0034471	0.028295
Cell cycle dependent	cellular component organization	GOBP name	4460	1368	1475	580	1.282	8.5329e-19	5.0429e-16
Cell cycle dependent	nucleocytoplasmic transport	GOBP name	4460	1368	196	77	1.2808	0.0019416	0.019006
Cell cycle dependent	nuclear transport	GOBP name	4460	1368	196	77	1.2808	0.0019416	0.019046
Cell cycle dependent	cellular component organization or biogenesis at cellular level	GOBP name	4460	1368	1547	607	1.2792	1.0072e-19	6.8027e-17
Cell cycle dependent	negative regulation of biological process	GOBP name	4460	1368	508	199	1.2771	3.2938e-06	9.6129e-05
Cell cycle dependent	regulation of biological quality	GOBP name	4460	1368	461	180	1.273	1.1626e-05	0.00031411
Cell cycle dependent	DNA metabolic process	GOBP name	4460	1368	268	103	1.253	0.0010637	0.012119
Cell cycle dependent	cellular component organization or biogenesis	GOBP name	4460	1368	1625	623	1.2499	2.0275e-17	9.5861e-15
Cell cycle dependent	cellular macromolecular complex assembly	GOBP name	4460	1368	185	70	1.2336	0.0065406	0.046155
Cell cycle dependent	chromosome organization	GOBP name	4460	1368	433	163	1.2273	0.00020861	0.0034246
Cell cycle dependent	macromolecular complex subunit organization	GOBP name	4460	1368	248	92	1.2094	0.0045898	0.035001
Cell cycle dependent	intracellular signal transduction	GOBP name	4460	1368	279	103	1.2036	0.0036406	0.029677
Cell cycle dependent	positive regulation of cellular process	GOBP name	4460	1368	376	136	1.1792	0.0026255	0.023644
Cell cycle dependent	regulation of cellular process	GOBP name	4460	1368	1787	627	1.1439	3.3777e-08	1.597e-06
Cell cycle dependent	regulation of biological process	GOBP name	4460	1368	1807	633	1.1421	3.6894e-08	1.7101e-06
Cell cycle dependent	biological regulation	GOBP name	4460	1368	1939	672	1.1299	7.5389e-08	3.3004e-06
Cell cycle dependent	cellular macromolecule metabolic process	GOBP name	4460	1368	1294	360	0.90702	0.00085628	0.010198
Cell cycle dependent	macromolecule metabolic process	GOBP name	4460	1368	1308	362	0.9023	0.0005565	0.0073908
Cell cycle dependent	RNA metabolic process	GOBP name	4460	1368	749	206	0.89667	0.0040973	0.032341
Cell cycle dependent	transport	GOBP name	4460	1368	813	222	0.89025	0.0023296	0.02181
Cell cycle dependent	primary metabolic process	GOBP name	4460	1368	1601	422	0.85935	4.2815e-07	1.6458e-05
Cell cycle dependent	response to stress	GOBP name	4460	1368	766	199	0.84698	0.00026354	0.0041123
Cell cycle dependent	cellular metabolic process	GOBP name	4460	1368	1673	434	0.84575	1.7157e-08	8.6296e-07
Cell cycle dependent	metabolic process	GOBP name	4460	1368	1731	448	0.84378	5.2028e-09	2.9999e-07
Cell cycle dependent	cellular response to stress	GOBP name	4460	1368	742	191	0.83922	0.0001953	0.0032286
Cell cycle dependent	membrane organization	GOBP name	4460	1368	258	64	0.80874	0.0059089	0.042783
Cell cycle dependent	cellular membrane organization	GOBP name	4460	1368	258	64	0.80874	0.0059089	0.042849
Cell cycle dependent	protein modification process	GOBP name	4460	1368	261	64	0.79944	0.0045233	0.034549
Cell cycle dependent	macromolecule modification	GOBP name	4460	1368	280	68	0.79177	0.0028859	0.024674
Cell cycle dependent	catabolic process	GOBP name	4460	1368	344	82	0.77715	0.00072479	0.0090897
Cell cycle dependent	cellular macromolecule biosynthetic process	GOBP name	4460	1368	449	107	0.77694	0.00014972	0.0025647
Cell cycle dependent	macromolecule biosynthetic process	GOBP name	4460	1368	457	107	0.76334	6.274e-05	0.0012731
Cell cycle dependent	cellular biosynthetic process	GOBP name	4460	1368	772	177	0.74749	3.916e-08	1.7633e-06
Cell cycle dependent	membrane invagination	GOBP name	4460	1368	177	40	0.73678	0.0036777	0.029825
Cell cycle dependent	endocytosis	GOBP name	4460	1368	177	40	0.73678	0.0036777	0.029876
Cell cycle dependent	biosynthetic process	GOBP name	4460	1368	808	181	0.73032	2.1818e-09	1.3397e-07
Cell cycle dependent	homeostatic process	GOBP name	4460	1368	143	31	0.70676	0.0041014	0.032319
Cell cycle dependent	response to nutrient levels	GOBP name	4460	1368	125	27	0.70421	0.0061555	0.043962
Cell cycle dependent	response to extracellular stimulus	GOBP name	4460	1368	125	27	0.70421	0.0061555	0.044029
Cell cycle dependent	response to external stimulus	GOBP name	4460	1368	125	27	0.70421	0.0061555	0.044096
Cell cycle dependent	cellular response to nutrient levels	GOBP name	4460	1368	125	27	0.70421	0.0061555	0.044162
Cell cycle dependent	cellular response to extracellular stimulus	GOBP name	4460	1368	125	27	0.70421	0.0061555	0.04423
Cell cycle dependent	cellular response to external stimulus	GOBP name	4460	1368	125	27	0.70421	0.0061555	0.044297
Cell cycle dependent	vesicle-mediated transport	GOBP name	4460	1368	386	83	0.70103	7.144e-06	0.00020105
Cell cycle dependent	actin cortical patch assembly	GOBP name	4460	1368	126	27	0.69862	0.0054108	0.039972
Cell cycle dependent	intracellular protein transport	GOBP name	4460	1368	273	57	0.68071	5.451e-05	0.0011454
Cell cycle dependent	proteolysis	GOBP name	4460	1368	113	23	0.66359	0.0041062	0.032303
Cell cycle dependent	ncRNA metabolic process	GOBP name	4460	1368	144	29	0.65657	0.0012673	0.014
Cell cycle dependent	small molecule biosynthetic process	GOBP name	4460	1368	140	28	0.65205	0.0012965	0.014289
Cell cycle dependent	proteolysis involved in cellular protein catabolic process	GOBP name	4460	1368	95	19	0.65205	0.006171	0.044007
Cell cycle dependent	small molecule metabolic process	GOBP name	4460	1368	327	65	0.64806	1.6889e-06	5.3952e-05
Cell cycle dependent	protein metabolic process	GOBP name	4460	1368	468	92	0.6409	5.1048e-09	2.9797e-07
Cell cycle dependent	cellular protein metabolic process	GOBP name	4460	1368	409	80	0.6377	3.8317e-08	1.742e-06
Cell cycle dependent	alcohol metabolic process	GOBP name	4460	1368	139	27	0.63328	0.00083553	0.010052
Cell cycle dependent	ubiquitin-dependent protein catabolic process	GOBP name	4460	1368	93	18	0.63101	0.0046712	0.035168
Cell cycle dependent	modification-dependent protein catabolic process	GOBP name	4460	1368	93	18	0.63101	0.0046712	0.035224
Cell cycle dependent	modification-dependent macromolecule catabolic process	GOBP name	4460	1368	93	18	0.63101	0.0046712	0.03528
Cell cycle dependent	regulation of localization	GOBP name	4460	1368	82	14	0.55663	0.0020524	0.019804
Cell cycle dependent	ion homeostasis	GOBP name	4460	1368	87	14	0.52464	0.00079302	0.0097895
Cell cycle dependent	cation homeostasis	GOBP name	4460	1368	87	14	0.52464	0.00079302	0.0098151
Cell cycle dependent	organic substance transport	GOBP name	4460	1368	69	11	0.51975	0.0023238	0.021886
Cell cycle dependent	chemical homeostasis	GOBP name	4460	1368	89	14	0.51285	0.00053332	0.0071634
Cell cycle dependent	cellular ion homeostasis	GOBP name	4460	1368	84	13	0.50456	0.00062154	0.0080954
Cell cycle dependent	cellular cation homeostasis	GOBP name	4460	1368	84	13	0.50456	0.00062154	0.0081177
Cell cycle dependent	cellular chemical homeostasis	GOBP name	4460	1368	86	13	0.49283	0.00041194	0.0058138
Cell cycle dependent	cellular nitrogen compound biosynthetic process	GOBP name	4460	1368	94	14	0.48557	0.00019058	0.0031728
Cell cycle dependent	generation of precursor metabolites and energy	GOBP name	4460	1368	62	9	0.47326	0.0017171	0.016949
Cell cycle dependent	protein modification by small protein removal	GOBP name	4460	1368	49	7	0.46575	0.0044261	0.033862
Cell cycle dependent	cellular homeostasis	GOBP name	4460	1368	91	13	0.46575	0.000142	0.0024774
Cell cycle dependent	metal ion homeostasis	GOBP name	4460	1368	44	6	0.44458	0.0051539	0.038374
Cell cycle dependent	cellular metal ion homeostasis	GOBP name	4460	1368	44	6	0.44458	0.0051539	0.038435
Cell cycle dependent	cellular carbohydrate metabolic process	GOBP name	4460	1368	123	16	0.4241	2.1541e-06	6.5708e-05
Cell cycle dependent	organic acid biosynthetic process	GOBP name	4460	1368	54	7	0.42262	0.0014409	0.015518
Cell cycle dependent	carboxylic acid biosynthetic process	GOBP name	4460	1368	54	7	0.42262	0.0014409	0.015553
Cell cycle dependent	peptidyl-lysine modification	GOBP name	4460	1368	39	5	0.41798	0.0059546	0.043048
Cell cycle dependent	carbohydrate metabolic process	GOBP name	4460	1368	133	17	0.41672	6.0492e-07	2.2699e-05
Cell cycle dependent	ribosome biogenesis	GOBP name	4460	1368	47	6	0.4162	0.0025923	0.02339
Cell cycle dependent	vacuolar transport	GOBP name	4460	1368	80	10	0.40753	7.9589e-05	0.0015235
Cell cycle dependent	monosaccharide metabolic process	GOBP name	4460	1368	67	8	0.38928	0.00019382	0.0032154
Cell cycle dependent	transmembrane transport	GOBP name	4460	1368	78	9	0.37618	4.1193e-05	0.00089751
Cell cycle dependent	hexose metabolic process	GOBP name	4460	1368	62	7	0.36809	0.00020763	0.0034205
Cell cycle dependent	cellular amino acid biosynthetic process	GOBP name	4460	1368	47	5	0.34683	0.00082896	0.0099982
Cell cycle dependent	oxoacid metabolic process	GOBP name	4460	1368	104	11	0.34483	6.4261e-07	2.3193e-05
Cell cycle dependent	organic acid metabolic process	GOBP name	4460	1368	104	11	0.34483	6.4261e-07	2.3371e-05
Cell cycle dependent	cellular ketone metabolic process	GOBP name	4460	1368	104	11	0.34483	6.4261e-07	2.3552e-05
Cell cycle dependent	carboxylic acid metabolic process	GOBP name	4460	1368	104	11	0.34483	6.4261e-07	2.3736e-05
Cell cycle dependent	protein deubiquitination	GOBP name	4460	1368	38	4	0.34318	0.0024749	0.022855
Cell cycle dependent	regulation of endocytosis	GOBP name	4460	1368	40	4	0.32602	0.0014653	0.015745
Cell cycle dependent	protein targeting to vacuole	GOBP name	4460	1368	30	3	0.32602	0.0058245	0.042498
Cell cycle dependent	establishment of protein localization to vacuole	GOBP name	4460	1368	30	3	0.32602	0.0058245	0.042563
Cell cycle dependent	amine biosynthetic process	GOBP name	4460	1368	50	5	0.32602	0.0003779	0.0054307
Cell cycle dependent	cellular carbohydrate biosynthetic process	GOBP name	4460	1368	51	5	0.31963	0.00028948	0.0043867
Cell cycle dependent	carbohydrate biosynthetic process	GOBP name	4460	1368	51	5	0.31963	0.00028948	0.0044008
Cell cycle dependent	cellular amino acid metabolic process	GOBP name	4460	1368	72	7	0.31697	1.5263e-05	0.00039008
Cell cycle dependent	small molecule catabolic process	GOBP name	4460	1368	65	6	0.30094	2.5572e-05	0.00061685
Cell cycle dependent	regulation of transport	GOBP name	4460	1368	65	6	0.30094	2.5572e-05	0.00062001
Cell cycle dependent	cellular amine metabolic process	GOBP name	4460	1368	77	7	0.29638	3.8884e-06	0.0001121
Cell cycle dependent	amine metabolic process	GOBP name	4460	1368	78	7	0.29259	2.9453e-06	8.7034e-05
Cell cycle dependent	regulation of vesicle-mediated transport	GOBP name	4460	1368	47	4	0.27747	0.00021554	0.0035019
Cell cycle dependent	glycolysis	GOBP name	4460	1368	49	4	0.26614	0.00012221	0.0021969
Cell cycle dependent	glucose catabolic process	GOBP name	4460	1368	49	4	0.26614	0.00012221	0.0022053
Cell cycle dependent	nitrogen compound transport	GOBP name	4460	1368	37	3	0.26434	0.00084416	0.01013
Cell cycle dependent	metal ion transport	GOBP name	4460	1368	25	2	0.26082	0.006092	0.043974
Cell cycle dependent	coenzyme metabolic process	GOBP name	4460	1368	38	3	0.25739	0.00063367	0.0080754
Cell cycle dependent	monosaccharide catabolic process	GOBP name	4460	1368	51	4	0.2557	6.8771e-05	0.0013662
Cell cycle dependent	hexose catabolic process	GOBP name	4460	1368	51	4	0.2557	6.8771e-05	0.0013719
Cell cycle dependent	cofactor metabolic process	GOBP name	4460	1368	39	3	0.25079	0.00047457	0.0065037
Cell cycle dependent	cellular carbohydrate catabolic process	GOBP name	4460	1368	54	4	0.2415	2.866e-05	0.00067416
Cell cycle dependent	carbohydrate catabolic process	GOBP name	4460	1368	54	4	0.2415	2.866e-05	0.00067753
Cell cycle dependent	alcohol catabolic process	GOBP name	4460	1368	54	4	0.2415	2.866e-05	0.00068093
Cell cycle dependent	glucose metabolic process	GOBP name	4460	1368	55	4	0.23711	2.134e-05	0.00052824
Cell cycle dependent	organic acid transport	GOBP name	4460	1368	28	2	0.23287	0.0025428	0.022987
Cell cycle dependent	carboxylic acid transport	GOBP name	4460	1368	28	2	0.23287	0.0025428	0.023031
Cell cycle dependent	amino acid transport	GOBP name	4460	1368	28	2	0.23287	0.0025428	0.023075
Cell cycle dependent	amine transport	GOBP name	4460	1368	28	2	0.23287	0.0025428	0.02312
Cell cycle dependent	cytoplasmic translation	GOBP name	4460	1368	98	6	0.19961	1.4915e-09	9.2788e-08
Cell cycle dependent	translation	GOBP name	4460	1368	102	6	0.19178	4.2663e-10	2.8015e-08
Cell cycle dependent	protein import	GOBP name	4460	1368	20	1	0.16301	0.0057469	0.042323
Cell cycle dependent	vacuolar transmembrane transport	GOBP name	4460	1368	21	1	0.15525	0.0041764	0.032801
Cell cycle dependent	cellular component assembly involved in morphogenesis	GOBP name	4460	1368	25	1	0.13041	0.0011397	0.0128
Cell cycle dependent	regulation of G0 to G1 transition	GOBP name	4460	1368	26	1	0.12539	0.00081997	0.0099152
Cell cycle dependent	negative regulation of G0 to G1 transition	GOBP name	4460	1368	26	1	0.12539	0.00081997	0.0099406
Cell cycle dependent	eisosome assembly	GOBP name	4460	1368	36	1	0.090562	2.8336e-05	0.00068007
Cell cycle dependent	vacuolar amino acid transmembrane transport	GOBP name	4460	1368	17	0	0	0.0019476	0.018986
Cell cycle dependent	trehalose metabolic process	GOBP name	4460	1368	16	0	0	0.0028138	0.024101
Cell cycle dependent	trehalose biosynthetic process	GOBP name	4460	1368	16	0	0	0.0028138	0.024144
Cell cycle dependent	oligosaccharide metabolic process	GOBP name	4460	1368	16	0	0	0.0028138	0.024188
Cell cycle dependent	oligosaccharide biosynthetic process	GOBP name	4460	1368	16	0	0	0.0028138	0.024232
Cell cycle dependent	negative regulation of multi-organism process	GOBP name	4460	1368	14	0	0	0.0058713	0.042641
Cell cycle dependent	negative regulation of conjugation with cellular fusion	GOBP name	4460	1368	14	0	0	0.0058713	0.042707
Cell cycle dependent	negative regulation of conjugation	GOBP name	4460	1368	14	0	0	0.0058713	0.042773
Cell cycle dependent	glycoside metabolic process	GOBP name	4460	1368	16	0	0	0.0028138	0.024277
Cell cycle dependent	glycoside biosynthetic process	GOBP name	4460	1368	16	0	0	0.0028138	0.024321
Cell cycle dependent	external encapsulating structure organization	GOBP name	4460	1368	19	0	0	0.00093282	0.010917
Cell cycle dependent	disaccharide metabolic process	GOBP name	4460	1368	16	0	0	0.0028138	0.024365
Cell cycle dependent	disaccharide biosynthetic process	GOBP name	4460	1368	16	0	0	0.0028138	0.02441
Cell cycle dependent	cellular cell wall organization	GOBP name	4460	1368	19	0	0	0.00093282	0.010944
Cell cycle dependent	cell wall organization	GOBP name	4460	1368	19	0	0	0.00093282	0.010971
Cell cycle dependent	amino acid transmembrane transport	GOBP name	4460	1368	17	0	0	0.0019476	0.019025
Cell cycle dependent	amino acid export from vacuole	GOBP name	4460	1368	15	0	0	0.0040647	0.032137
Cell cycle dependent	amino acid export	GOBP name	4460	1368	15	0	0	0.0040647	0.032191
Cell cycle dependent	organelle assembly	GOBP slim name	4460	1368	49	38	2.5283	1.2384e-11	9.0407e-10
Cell cycle dependent	cytoskeleton-dependent intracellular transport	GOBP slim name	4460	1368	16	12	2.4452	0.00028481	0.001757
Cell cycle dependent	cellular component movement	GOBP slim name	4460	1368	35	24	2.2356	3.2702e-06	3.1138e-05
Cell cycle dependent	protein polymerization	GOBP slim name	4460	1368	17	11	2.1096	0.0030614	0.011559
Cell cycle dependent	nucleobase-containing compound catabolic process	GOBP slim name	4460	1368	19	12	2.0591	0.0026448	0.010343
Cell cycle dependent	nucleus organization	GOBP slim name	4460	1368	13	8	2.0063	0.016047	0.041838
Cell cycle dependent	transposition	GOBP slim name	4460	1368	15	9	1.9561	0.013252	0.036504
Cell cycle dependent	chromosome segregation	GOBP slim name	4460	1368	137	77	1.8324	1.8695e-10	5.4589e-09
Cell cycle dependent	organelle fusion	GOBP slim name	4460	1368	18	10	1.8112	0.017079	0.044004
Cell cycle dependent	establishment or maintenance of cell polarity	GOBP slim name	4460	1368	125	65	1.6953	2.3549e-07	3.1256e-06
Cell cycle dependent	nuclear division	GOBP slim name	4460	1368	219	111	1.6524	1.1084e-10	3.7344e-09
Cell cycle dependent	mitosis	GOBP slim name	4460	1368	219	111	1.6524	1.1084e-10	4.0456e-09
Cell cycle dependent	organelle fission	GOBP slim name	4460	1368	220	111	1.6449	1.574e-10	4.9245e-09
Cell cycle dependent	ribosomal large subunit biogenesis	GOBP slim name	4460	1368	38	19	1.6301	0.0058055	0.01956
Cell cycle dependent	regulation of organelle organization	GOBP slim name	4460	1368	253	126	1.6237	2.6915e-11	1.6841e-09
Cell cycle dependent	cytoskeleton organization	GOBP slim name	4460	1368	532	261	1.5995	1.2138e-21	5.3164e-19
Cell cycle dependent	cell division	GOBP slim name	4460	1368	245	116	1.5436	7.2332e-09	1.3775e-07
Cell cycle dependent	localization	GOBP slim name	4460	1368	428	201	1.5311	3.9029e-14	3.4189e-12
Cell cycle dependent	cellular localization	GOBP slim name	4460	1368	428	201	1.5311	3.9029e-14	4.2736e-12
Cell cycle dependent	cytokinesis	GOBP slim name	4460	1368	81	38	1.5295	0.00076514	0.0039427
Cell cycle dependent	nucleobase-containing compound transport	GOBP slim name	4460	1368	174	81	1.5177	2.761e-06	2.7484e-05
Cell cycle dependent	regulation of mitotic cell cycle	GOBP slim name	4460	1368	436	189	1.4133	1.2594e-09	3.0645e-08
Cell cycle dependent	cellular component assembly	GOBP slim name	4460	1368	565	241	1.3906	3.4453e-11	1.8863e-09
Cell cycle dependent	DNA packaging	GOBP slim name	4460	1368	59	25	1.3815	0.017108	0.04382
Cell cycle dependent	regulation of cell cycle	GOBP slim name	4460	1368	567	238	1.3685	3.0325e-10	8.3015e-09
Cell cycle dependent	protein complex assembly	GOBP slim name	4460	1368	123	51	1.3518	0.0027669	0.010725
Cell cycle dependent	organelle organization	GOBP slim name	4460	1368	1192	490	1.3402	8.304e-20	1.8186e-17
Cell cycle dependent	macromolecular complex assembly	GOBP slim name	4460	1368	198	79	1.3008	0.0011261	0.005361
Cell cycle dependent	cellular component organization	GOBP slim name	4460	1368	1475	580	1.282	8.5329e-19	1.2458e-16
Cell cycle dependent	nucleocytoplasmic transport	GOBP slim name	4460	1368	196	77	1.2808	0.0019416	0.0083376
Cell cycle dependent	nuclear transport	GOBP slim name	4460	1368	196	77	1.2808	0.0019416	0.0084201
Cell cycle dependent	DNA metabolic process	GOBP slim name	4460	1368	268	103	1.253	0.0010637	0.0051199
Cell cycle dependent	cellular macromolecular complex assembly	GOBP slim name	4460	1368	185	70	1.2336	0.0065406	0.020759
Cell cycle dependent	chromosome organization	GOBP slim name	4460	1368	433	163	1.2273	0.00020861	0.0013437
Cell cycle dependent	biological regulation	GOBP slim name	4460	1368	1939	672	1.1299	7.5389e-08	1.0652e-06
Cell cycle dependent	signal transduction	GOBP slim name	4460	1368	566	188	1.0829	0.014437	0.038793
Cell cycle dependent	cellular process	GOBP slim name	4460	1368	3708	1153	1.0138	0.013848	0.037673
Cell cycle dependent	response to stimulus	GOBP slim name	4460	1368	1322	393	0.96919	0.01919	0.048031
Cell cycle dependent	establishment of localization	GOBP slim name	4460	1368	871	252	0.94326	0.015211	0.040136
Cell cycle dependent	cellular nitrogen compound metabolic process	GOBP slim name	4460	1368	1055	304	0.93944	0.0099697	0.028919
Cell cycle dependent	nitrogen compound metabolic process	GOBP slim name	4460	1368	1057	304	0.93766	0.0092879	0.027674
Cell cycle dependent	macromolecule metabolic process	GOBP slim name	4460	1368	1308	362	0.9023	0.0005565	0.0030468
Cell cycle dependent	RNA metabolic process	GOBP slim name	4460	1368	749	206	0.89667	0.0040973	0.014832
Cell cycle dependent	transport	GOBP slim name	4460	1368	813	222	0.89025	0.0023296	0.009626
Cell cycle dependent	primary metabolic process	GOBP slim name	4460	1368	1601	422	0.85935	4.2815e-07	5.5155e-06
Cell cycle dependent	chromatin organization	GOBP slim name	4460	1368	260	68	0.85268	0.014783	0.039481
Cell cycle dependent	response to stress	GOBP slim name	4460	1368	766	199	0.84698	0.00026354	0.001649
Cell cycle dependent	cellular metabolic process	GOBP slim name	4460	1368	1673	434	0.84575	1.7157e-08	2.7832e-07
Cell cycle dependent	metabolic process	GOBP slim name	4460	1368	1731	448	0.84378	5.2028e-09	1.0358e-07
Cell cycle dependent	membrane organization	GOBP slim name	4460	1368	258	64	0.80874	0.0059089	0.019607
Cell cycle dependent	cellular membrane organization	GOBP slim name	4460	1368	258	64	0.80874	0.0059089	0.019757
Cell cycle dependent	protein modification process	GOBP slim name	4460	1368	261	64	0.79944	0.0045233	0.01585
Cell cycle dependent	macromolecule modification	GOBP slim name	4460	1368	280	68	0.79177	0.0028859	0.010992
Cell cycle dependent	developmental process	GOBP slim name	4460	1368	140	34	0.79177	0.018721	0.047125
Cell cycle dependent	catabolic process	GOBP slim name	4460	1368	344	82	0.77715	0.00072479	0.0038248
Cell cycle dependent	Golgi vesicle transport	GOBP slim name	4460	1368	132	30	0.74096	0.0099179	0.02896
Cell cycle dependent	membrane invagination	GOBP slim name	4460	1368	177	40	0.73678	0.0036777	0.013651
Cell cycle dependent	endocytosis	GOBP slim name	4460	1368	177	40	0.73678	0.0036777	0.013768
Cell cycle dependent	biosynthetic process	GOBP slim name	4460	1368	808	181	0.73032	2.1818e-09	4.7781e-08
Cell cycle dependent	rRNA processing	GOBP slim name	4460	1368	114	25	0.71496	0.0097232	0.028582
Cell cycle dependent	response to starvation	GOBP slim name	4460	1368	114	25	0.71496	0.0097232	0.028776
Cell cycle dependent	homeostatic process	GOBP slim name	4460	1368	143	31	0.70676	0.0041014	0.014725
Cell cycle dependent	response to extracellular stimulus	GOBP slim name	4460	1368	125	27	0.70421	0.0061555	0.02012
Cell cycle dependent	response to external stimulus	GOBP slim name	4460	1368	125	27	0.70421	0.0061555	0.020271
Cell cycle dependent	vesicle-mediated transport	GOBP slim name	4460	1368	386	83	0.70103	7.144e-06	6.5189e-05
Cell cycle dependent	histone modification	GOBP slim name	4460	1368	98	21	0.69862	0.011491	0.032264
Cell cycle dependent	proteolysis	GOBP slim name	4460	1368	113	23	0.66359	0.0041062	0.014622
Cell cycle dependent	proteolysis involved in cellular protein catabolic process	GOBP slim name	4460	1368	95	19	0.65205	0.006171	0.020021
Cell cycle dependent	small molecule metabolic process	GOBP slim name	4460	1368	327	65	0.64806	1.6889e-06	1.7612e-05
Cell cycle dependent	protein metabolic process	GOBP slim name	4460	1368	468	92	0.6409	5.1048e-09	1.0647e-07
Cell cycle dependent	alcohol metabolic process	GOBP slim name	4460	1368	139	27	0.63328	0.00083553	0.0042554
Cell cycle dependent	ion transport	GOBP slim name	4460	1368	53	9	0.55362	0.010396	0.029378
Cell cycle dependent	peptidyl-amino acid modification	GOBP slim name	4460	1368	49	8	0.53228	0.010366	0.029482
Cell cycle dependent	cellular ion homeostasis	GOBP slim name	4460	1368	84	13	0.50456	0.00062154	0.0033199
Cell cycle dependent	autophagy	GOBP slim name	4460	1368	46	7	0.49612	0.0083374	0.025185
Cell cycle dependent	generation of precursor metabolites and energy	GOBP slim name	4460	1368	62	9	0.47326	0.0017171	0.0075209
Cell cycle dependent	mitochondrion organization	GOBP slim name	4460	1368	42	6	0.46575	0.0080055	0.02452
Cell cycle dependent	cellular homeostasis	GOBP slim name	4460	1368	91	13	0.46575	0.000142	0.00094237
Cell cycle dependent	carbohydrate metabolic process	GOBP slim name	4460	1368	133	17	0.41672	6.0492e-07	7.3598e-06
Cell cycle dependent	ribosome biogenesis	GOBP slim name	4460	1368	47	6	0.4162	0.0025923	0.010229
Cell cycle dependent	vacuolar transport	GOBP slim name	4460	1368	80	10	0.40753	7.9589e-05	0.00056226
Cell cycle dependent	transmembrane transport	GOBP slim name	4460	1368	78	9	0.37618	4.1193e-05	0.00030071
Cell cycle dependent	organic acid metabolic process	GOBP slim name	4460	1368	104	11	0.34483	6.4261e-07	7.4069e-06
Cell cycle dependent	cellular ketone metabolic process	GOBP slim name	4460	1368	104	11	0.34483	6.4261e-07	7.6071e-06
Cell cycle dependent	cellular amino acid metabolic process	GOBP slim name	4460	1368	72	7	0.31697	1.5263e-05	0.0001238
Cell cycle dependent	regulation of transport	GOBP slim name	4460	1368	65	6	0.30094	2.5572e-05	0.00020364
Cell cycle dependent	amine metabolic process	GOBP slim name	4460	1368	78	7	0.29259	2.9453e-06	2.8668e-05
Cell cycle dependent	cofactor metabolic process	GOBP slim name	4460	1368	39	3	0.25079	0.00047457	0.0026995
Cell cycle dependent	organic acid transport	GOBP slim name	4460	1368	28	2	0.23287	0.0025428	0.010125
Cell cycle dependent	amino acid transport	GOBP slim name	4460	1368	28	2	0.23287	0.0025428	0.010218
Cell cycle dependent	amine transport	GOBP slim name	4460	1368	28	2	0.23287	0.0025428	0.010312
Cell cycle dependent	cytoplasmic translation	GOBP slim name	4460	1368	98	6	0.19961	1.4915e-09	3.4383e-08
Cell cycle dependent	translation	GOBP slim name	4460	1368	102	6	0.19178	4.2663e-10	1.0992e-08
Cell cycle dependent	tRNA aminoacylation for protein translation	GOBP slim name	4460	1368	13	0	0	0.0084799	0.02544
Cell cycle dependent	protein alkylation	GOBP slim name	4460	1368	12	0	0	0.012246	0.033949
Cell cycle dependent	oligosaccharide metabolic process	GOBP slim name	4460	1368	16	0	0	0.0028138	0.010811
Cell cycle dependent	external encapsulating structure organization	GOBP slim name	4460	1368	19	0	0	0.00093282	0.0045397
Cell cycle dependent	cellular cell wall organization	GOBP slim name	4460	1368	19	0	0	0.00093282	0.0045907
Cell cycle dependent	cell wall organization	GOBP slim name	4460	1368	19	0	0	0.00093282	0.0046429
Cell cycle dependent	chromosome, centromeric core region	GOCC name	4460	1368	5	5	3.2602	0.0027012	0.021482
Cell cycle dependent	condensed chromosome inner kinetochore	GOCC name	4460	1368	12	11	2.9885	1.8335e-05	0.00032488
Cell cycle dependent	Nup107-160 complex	GOCC name	4460	1368	8	7	2.8527	0.0014038	0.012889
Cell cycle dependent	condensin complex	GOCC name	4460	1368	8	7	2.8527	0.0014038	0.013008
Cell cycle dependent	equatorial microtubule organizing center	GOCC name	4460	1368	19	16	2.7455	1.884e-06	4.8789e-05
Cell cycle dependent	TACC/TOG complex	GOCC name	4460	1368	10	8	2.6082	0.0016764	0.014723
Cell cycle dependent	kinetochore	GOCC name	4460	1368	72	53	2.3999	4.2557e-14	1.0746e-11
Cell cycle dependent	condensed chromosome kinetochore	GOCC name	4460	1368	72	53	2.3999	4.2557e-14	1.4328e-11
Cell cycle dependent	condensed nuclear chromosome kinetochore	GOCC name	4460	1368	67	48	2.3357	3.5825e-12	6.0305e-10
Cell cycle dependent	DNA replication preinitiation complex	GOCC name	4460	1368	27	19	2.2942	1.9845e-05	0.00034558
Cell cycle dependent	protein-DNA complex	GOCC name	4460	1368	37	26	2.291	6.179e-07	1.7831e-05
Cell cycle dependent	nuclear membrane part	GOCC name	4460	1368	13	9	2.2571	0.0039264	0.02853
Cell cycle dependent	intrinsic to nuclear inner membrane	GOCC name	4460	1368	13	9	2.2571	0.0039264	0.028737
Cell cycle dependent	integral to nuclear inner membrane	GOCC name	4460	1368	13	9	2.2571	0.0039264	0.028946
Cell cycle dependent	pre-replicative complex	GOCC name	4460	1368	18	12	2.1735	0.0014025	0.013116
Cell cycle dependent	chromosome passenger complex	GOCC name	4460	1368	18	12	2.1735	0.0014025	0.013239
Cell cycle dependent	spindle	GOCC name	4460	1368	57	37	2.1163	6.7106e-08	2.7111e-06
Cell cycle dependent	spindle midzone	GOCC name	4460	1368	37	24	2.1147	1.3535e-05	0.0002629
Cell cycle dependent	pore complex	GOCC name	4460	1368	83	53	2.0818	2.4856e-10	2.2823e-08
Cell cycle dependent	nuclear pore	GOCC name	4460	1368	83	53	2.0818	2.4856e-10	2.5105e-08
Cell cycle dependent	nuclear replication fork	GOCC name	4460	1368	46	29	2.0554	4.0395e-06	9.9509e-05
Cell cycle dependent	replication fork	GOCC name	4460	1368	47	29	2.0116	7.3479e-06	0.0001579
Cell cycle dependent	microtubule cytoskeleton	GOCC name	4460	1368	23	14	1.9845	0.0019302	0.016663
Cell cycle dependent	microtubule associated complex	GOCC name	4460	1368	56	33	1.9212	7.0841e-06	0.00015554
Cell cycle dependent	microtubule	GOCC name	4460	1368	109	64	1.9143	5.742e-10	4.8329e-08
Cell cycle dependent	perinuclear region of cytoplasm	GOCC name	4460	1368	29	17	1.9112	0.0011688	0.011924
Cell cycle dependent	microtubule organizing center	GOCC name	4460	1368	70	41	1.9096	7.3575e-07	2.0642e-05
Cell cycle dependent	medial cortical node	GOCC name	4460	1368	41	23	1.8289	0.00041205	0.0050141
Cell cycle dependent	medial membrane band	GOCC name	4460	1368	36	20	1.8112	0.0010897	0.011231
Cell cycle dependent	contractile ring	GOCC name	4460	1368	99	55	1.8112	1.1951e-07	4.4705e-06
Cell cycle dependent	actomyosin contractile ring	GOCC name	4460	1368	99	55	1.8112	1.1951e-07	4.6425e-06
Cell cycle dependent	chromosome, centromeric region	GOCC name	4460	1368	29	16	1.7987	0.003482	0.026245
Cell cycle dependent	nuclear membrane	GOCC name	4460	1368	111	61	1.7917	4.2801e-08	1.965e-06
Cell cycle dependent	cell division site part	GOCC name	4460	1368	246	127	1.6831	9.0532e-13	1.8287e-10
Cell cycle dependent	spindle pole body	GOCC name	4460	1368	45	23	1.6663	0.0019641	0.01667
Cell cycle dependent	growing cell tip	GOCC name	4460	1368	49	25	1.6634	0.0013536	0.013021
Cell cycle dependent	non-growing cell tip	GOCC name	4460	1368	61	31	1.6568	0.00044899	0.0053985
Cell cycle dependent	cytoskeleton	GOCC name	4460	1368	73	37	1.6524	0.00015085	0.0021765
Cell cycle dependent	cytoskeletal part	GOCC name	4460	1368	526	257	1.5929	5.5898e-21	5.6457e-18
Cell cycle dependent	organelle envelope	GOCC name	4460	1368	71	34	1.5612	0.00089857	0.0095532
Cell cycle dependent	nuclear envelope	GOCC name	4460	1368	71	34	1.5612	0.00089857	0.0096549
Cell cycle dependent	envelope	GOCC name	4460	1368	71	34	1.5612	0.00089857	0.0097587
Cell cycle dependent	non-membrane-bounded organelle	GOCC name	4460	1368	447	201	1.466	6.8183e-12	8.6082e-10
Cell cycle dependent	intracellular non-membrane-bounded organelle	GOCC name	4460	1368	447	201	1.466	6.8183e-12	9.8379e-10
Cell cycle dependent	cell septum	GOCC name	4460	1368	165	70	1.3831	0.00033166	0.0040851
Cell cycle dependent	cell cortex of cell tip	GOCC name	4460	1368	133	56	1.3727	0.0013171	0.012791
Cell cycle dependent	chromosomal part	GOCC name	4460	1368	479	196	1.334	1.2537e-07	4.5222e-06
Cell cycle dependent	cell cortex part	GOCC name	4460	1368	518	209	1.3154	1.6394e-07	5.7096e-06
Cell cycle dependent	nuclear chromosome part	GOCC name	4460	1368	407	162	1.2977	9.4146e-06	0.00019017
Cell cycle dependent	nuclear part	GOCC name	4460	1368	1060	411	1.2641	2.5704e-11	2.8845e-09
Cell cycle dependent	cell tip	GOCC name	4460	1368	471	182	1.2598	2.054e-05	0.00034575
Cell cycle dependent	cell pole	GOCC name	4460	1368	471	182	1.2598	2.054e-05	0.00035161
Cell cycle dependent	nucleolus	GOCC name	4460	1368	227	86	1.2352	0.003341	0.026158
Cell cycle dependent	cell division site	GOCC name	4460	1368	516	195	1.2321	4.6472e-05	0.00074502
Cell cycle dependent	cytoplasm	GOCC name	4460	1368	472	173	1.195	0.00054256	0.0062987
Cell cycle dependent	protein complex	GOCC name	4460	1368	1232	433	1.1458	1.0643e-05	0.00021077
Cell cycle dependent	organelle part	GOCC name	4460	1368	1992	690	1.1293	4.4805e-08	1.8855e-06
Cell cycle dependent	intracellular organelle part	GOCC name	4460	1368	1992	690	1.1293	4.4805e-08	1.9675e-06
Cell cycle dependent	macromolecular complex	GOCC name	4460	1368	1489	492	1.0773	0.0014514	0.013088
Cell cycle dependent	organelle	GOCC name	4460	1368	1937	625	1.052	0.0033871	0.026114
Cell cycle dependent	intracellular organelle	GOCC name	4460	1368	1937	625	1.052	0.0033871	0.026315
Cell cycle dependent	cytoplasmic part	GOCC name	4460	1368	2904	857	0.96213	0.001952	0.016708
Cell cycle dependent	cytosol	GOCC name	4460	1368	1892	555	0.95636	0.0065691	0.044529
Cell cycle dependent	membrane-bounded organelle	GOCC name	4460	1368	1558	454	0.95003	0.0072479	0.047845
Cell cycle dependent	intracellular membrane-bounded organelle	GOCC name	4460	1368	1558	454	0.95003	0.0072479	0.04816
Cell cycle dependent	membrane part	GOCC name	4460	1368	833	233	0.91193	0.0057171	0.040379
Cell cycle dependent	membrane	GOCC name	4460	1368	698	189	0.88279	0.0028317	0.022344
Cell cycle dependent	plasma membrane	GOCC name	4460	1368	185	41	0.72254	0.0021987	0.018353
Cell cycle dependent	ribonucleoprotein complex	GOCC name	4460	1368	264	54	0.66687	3.8081e-05	0.00063052
Cell cycle dependent	intrinsic to membrane	GOCC name	4460	1368	529	105	0.64712	8.8726e-10	6.4009e-08
Cell cycle dependent	integral to membrane	GOCC name	4460	1368	529	105	0.64712	8.8726e-10	6.8933e-08
Cell cycle dependent	Golgi membrane	GOCC name	4460	1368	64	11	0.56035	0.0060066	0.04127
Cell cycle dependent	fungal-type vacuole membrane	GOCC name	4460	1368	78	13	0.54337	0.0020186	0.01699
Cell cycle dependent	vacuolar part	GOCC name	4460	1368	103	16	0.50644	0.00017574	0.0024314
Cell cycle dependent	endosome membrane	GOCC name	4460	1368	60	9	0.48904	0.0026198	0.021
Cell cycle dependent	mitochondrial part	GOCC name	4460	1368	62	9	0.47326	0.0017171	0.014951
Cell cycle dependent	endosomal part	GOCC name	4460	1368	63	9	0.46575	0.0013843	0.01319
Cell cycle dependent	vacuolar membrane	GOCC name	4460	1368	99	14	0.46104	6.4869e-05	0.0010237
Cell cycle dependent	cytosolic large ribosomal subunit	GOCC name	4460	1368	50	7	0.45643	0.0035587	0.026624
Cell cycle dependent	Golgi apparatus part	GOCC name	4460	1368	124	17	0.44697	4.8982e-06	0.00011505
Cell cycle dependent	intrinsic to plasma membrane	GOCC name	4460	1368	74	10	0.44057	0.00032122	0.0040054
Cell cycle dependent	integral to plasma membrane	GOCC name	4460	1368	74	10	0.44057	0.00032122	0.0040554
Cell cycle dependent	large ribosomal subunit	GOCC name	4460	1368	52	7	0.43888	0.0022782	0.018408
Cell cycle dependent	Golgi-associated vesicle	GOCC name	4460	1368	29	3	0.33727	0.0075759	0.049049
Cell cycle dependent	cytosolic part	GOCC name	4460	1368	30	3	0.32602	0.0058245	0.040571
Cell cycle dependent	TORC1 complex	GOCC name	4460	1368	20	1	0.16301	0.0057469	0.040308
Cell cycle dependent	eisosome	GOCC name	4460	1368	29	1	0.11242	0.00030258	0.0038685
Cell cycle dependent	cytosolic small ribosomal subunit	GOCC name	4460	1368	32	1	0.10188	0.00011036	0.0016637
Cell cycle dependent	small ribosomal subunit	GOCC name	4460	1368	33	1	0.098795	7.8677e-05	0.0012225
Cell cycle dependent	alpha,alpha-trehalose-phosphate synthase complex (UDP-forming)	GOCC name	4460	1368	14	0	0	0.0058713	0.040617
Cell cycle dependent	condensin complex	GOCC slim name	4460	1368	8	7	2.8527	0.0014038	0.0095458
Cell cycle dependent	origin recognition complex	GOCC slim name	4460	1368	8	6	2.4452	0.01115	0.046234
Cell cycle dependent	kinetochore	GOCC slim name	4460	1368	72	53	2.3999	4.2557e-14	7.2347e-12
Cell cycle dependent	nuclear pore	GOCC slim name	4460	1368	83	53	2.0818	2.4856e-10	1.4085e-08
Cell cycle dependent	microtubule organizing center	GOCC slim name	4460	1368	70	41	1.9096	7.3575e-07	1.5635e-05
Cell cycle dependent	cytoskeleton	GOCC slim name	4460	1368	73	37	1.6524	0.00015085	0.0018317
Cell cycle dependent	nuclear envelope	GOCC slim name	4460	1368	71	34	1.5612	0.00089857	0.0069435
Cell cycle dependent	intracellular non-membrane-bounded organelle	GOCC slim name	4460	1368	447	201	1.466	6.8183e-12	5.7956e-10
Cell cycle dependent	cell septum	GOCC slim name	4460	1368	165	70	1.3831	0.00033166	0.0033166
Cell cycle dependent	site of polarized growth	GOCC slim name	4460	1368	100	40	1.3041	0.011166	0.045194
Cell cycle dependent	nucleolus	GOCC slim name	4460	1368	227	86	1.2352	0.003341	0.017749
Cell cycle dependent	cell division site	GOCC slim name	4460	1368	516	195	1.2321	4.6472e-05	0.00065835
Cell cycle dependent	cytoplasm	GOCC slim name	4460	1368	472	173	1.195	0.00054256	0.0048545
Cell cycle dependent	protein complex	GOCC slim name	4460	1368	1232	433	1.1458	1.0643e-05	0.00018093
Cell cycle dependent	macromolecular complex	GOCC slim name	4460	1368	1489	492	1.0773	0.0014514	0.0094896
Cell cycle dependent	organelle	GOCC slim name	4460	1368	1937	625	1.052	0.0033871	0.016936
Cell cycle dependent	intracellular organelle	GOCC slim name	4460	1368	1937	625	1.052	0.0033871	0.017449
Cell cycle dependent	cytosol	GOCC slim name	4460	1368	1892	555	0.95636	0.0065691	0.031021
Cell cycle dependent	intracellular membrane-bounded organelle	GOCC slim name	4460	1368	1558	454	0.95003	0.0072479	0.033301
Cell cycle dependent	membrane	GOCC slim name	4460	1368	698	189	0.88279	0.0028317	0.015529
Cell cycle dependent	plasma membrane	GOCC slim name	4460	1368	185	41	0.72254	0.0021987	0.013349
Cell cycle dependent	ribonucleoprotein complex	GOCC slim name	4460	1368	264	54	0.66687	3.8081e-05	0.00058853
Cell cycle dependent	vesicle	GOCC slim name	4460	1368	44	7	0.51867	0.012473	0.048193
Cell cycle dependent	cytoplasmic membrane-bounded vesicle	GOCC slim name	4460	1368	44	7	0.51867	0.012473	0.049314
Cell cycle dependent	cell cortex	GOCC slim name	4460	1368	18	1	0.18112	0.010794	0.045875
Cell cycle dependent	small ribosomal subunit	GOCC slim name	4460	1368	33	1	0.098795	7.8677e-05	0.0010289
Cell cycle dependent	histone serine kinase activity	GOMF name	4460	1368	8	8	3.2602	7.7238e-05	0.0045247
Cell cycle dependent	histone kinase activity (H2A-S121 specific)	GOMF name	4460	1368	8	8	3.2602	7.7238e-05	0.0046755
Cell cycle dependent	histone kinase activity	GOMF name	4460	1368	8	8	3.2602	7.7238e-05	0.0048367
Cell cycle dependent	structural constituent of nuclear pore	GOMF name	4460	1368	21	17	2.6392	2.4646e-06	0.00037297
Cell cycle dependent	actin binding	GOMF name	4460	1368	51	35	2.2374	1.8357e-08	5.556e-06
Cell cycle dependent	myosin I binding	GOMF name	4460	1368	21	14	2.1735	0.00056872	0.020251
Cell cycle dependent	myosin binding	GOMF name	4460	1368	21	14	2.1735	0.00056872	0.020656
Cell cycle dependent	structure-specific DNA binding	GOMF name	4460	1368	26	17	2.1317	0.00020941	0.0095072
Cell cycle dependent	cytoskeletal protein binding	GOMF name	4460	1368	144	89	2.015	3.36e-15	6.1017e-12
Cell cycle dependent	Rho GTPase activator activity	GOMF name	4460	1368	51	30	1.9178	1.8886e-05	0.0016332
Cell cycle dependent	protein anchor	GOMF name	4460	1368	55	31	1.8376	4.2126e-05	0.0029423
Cell cycle dependent	tubulin binding	GOMF name	4460	1368	62	34	1.7879	3.8961e-05	0.0028301
Cell cycle dependent	microtubule binding	GOMF name	4460	1368	62	34	1.7879	3.8961e-05	0.002948
Cell cycle dependent	Ras GTPase activator activity	GOMF name	4460	1368	72	37	1.6754	0.00010678	0.0057033
Cell cycle dependent	protein binding	GOMF name	4460	1368	363	151	1.3562	1.1602e-06	0.00021069
Cell cycle dependent	small GTPase regulator activity	GOMF name	4460	1368	161	66	1.3365	0.0012179	0.031151
Cell cycle dependent	enzyme activator activity	GOMF name	4460	1368	149	61	1.3347	0.0017851	0.040022
Cell cycle dependent	DNA binding	GOMF name	4460	1368	414	155	1.2206	0.00036741	0.013617
Cell cycle dependent	transferase activity	GOMF name	4460	1368	534	138	0.84253	0.0013638	0.033021
Cell cycle dependent	catalytic activity	GOMF name	4460	1368	1212	313	0.84196	2.526e-06	0.00035287
Cell cycle dependent	metal ion binding	GOMF name	4460	1368	621	157	0.82425	0.00024414	0.010556
Cell cycle dependent	ion binding	GOMF name	4460	1368	631	158	0.81635	0.00013626	0.0066879
Cell cycle dependent	cation binding	GOMF name	4460	1368	631	158	0.81635	0.00013626	0.0068737
Cell cycle dependent	transporter activity	GOMF name	4460	1368	286	50	0.56997	6.5021e-08	1.6868e-05
Cell cycle dependent	substrate-specific transporter activity	GOMF name	4460	1368	241	42	0.56817	6.2382e-07	0.00012587
Cell cycle dependent	oxidoreductase activity	GOMF name	4460	1368	92	14	0.49612	0.00028941	0.011679
Cell cycle dependent	inorganic cation transmembrane transporter activity	GOMF name	4460	1368	61	9	0.48102	0.002124	0.044336
Cell cycle dependent	ion transmembrane transporter activity	GOMF name	4460	1368	113	16	0.46163	2.1031e-05	0.001736
Cell cycle dependent	ubiquitin binding	GOMF name	4460	1368	64	9	0.45847	0.0011129	0.035458
Cell cycle dependent	small conjugating protein binding	GOMF name	4460	1368	64	9	0.45847	0.0011129	0.036091
Cell cycle dependent	transmembrane transporter activity	GOMF name	4460	1368	242	31	0.41763	1.549e-11	1.4065e-08
Cell cycle dependent	cation transmembrane transporter activity	GOMF name	4460	1368	83	10	0.3928	3.8605e-05	0.0030481
Cell cycle dependent	cofactor binding	GOMF name	4460	1368	61	7	0.37413	0.00026671	0.011008
Cell cycle dependent	substrate-specific transmembrane transporter activity	GOMF name	4460	1368	193	22	0.37163	7.4352e-11	4.5008e-08
Cell cycle dependent	active transmembrane transporter activity	GOMF name	4460	1368	145	16	0.35975	9.2582e-09	3.3626e-06
Cell cycle dependent	hydrolase activity, acting on acid anhydrides, catalyzing transmembrane movement of substances	GOMF name	4460	1368	39	4	0.33438	0.0019071	0.040745
Cell cycle dependent	ATPase activity, coupled to transmembrane movement of substances	GOMF name	4460	1368	39	4	0.33438	0.0019071	0.04123
Cell cycle dependent	ATPase activity, coupled to movement of substances	GOMF name	4460	1368	39	4	0.33438	0.0019071	0.041727
Cell cycle dependent	primary active transmembrane transporter activity	GOMF name	4460	1368	40	4	0.32602	0.0014653	0.033682
Cell cycle dependent	P-P-bond-hydrolysis-driven transmembrane transporter activity	GOMF name	4460	1368	40	4	0.32602	0.0014653	0.034114
Cell cycle dependent	metal ion transmembrane transporter activity	GOMF name	4460	1368	51	5	0.31963	0.00028948	0.011428
Cell cycle dependent	structural constituent of ribosome	GOMF name	4460	1368	84	8	0.3105	2.3512e-06	0.00038815
Cell cycle dependent	transferase activity, transferring hexosyl groups	GOMF name	4460	1368	36	3	0.27169	0.0011219	0.03453
Cell cycle dependent	amino acid transmembrane transporter activity	GOMF name	4460	1368	61	5	0.26723	1.8075e-05	0.0016413
Cell cycle dependent	transferase activity, transferring glycosyl groups	GOMF name	4460	1368	37	3	0.26434	0.00084416	0.028925
Cell cycle dependent	organic acid transmembrane transporter activity	GOMF name	4460	1368	62	5	0.26292	1.3569e-05	0.0012969
Cell cycle dependent	carboxylic acid transmembrane transporter activity	GOMF name	4460	1368	62	5	0.26292	1.3569e-05	0.001369
Cell cycle dependent	amine transmembrane transporter activity	GOMF name	4460	1368	64	5	0.25471	7.613e-06	0.00098752
Cell cycle dependent	UDP-glycosyltransferase activity	GOMF name	4460	1368	30	2	0.21735	0.0014002	0.033459
Cell cycle dependent	NAD binding	GOMF name	4460	1368	24	1	0.13584	0.0015815	0.0359
Cell cycle dependent	L-amino acid transmembrane transporter activity	GOMF name	4460	1368	30	1	0.10867	0.00021645	0.0095871
Stable	vitamin B6 metabolic process	GOBP name	4460	1391	5	5	3.2063	0.0029364	0.024925
Stable	ribonucleoside triphosphate biosynthetic process	GOBP name	4460	1391	5	5	3.2063	0.0029364	0.02497
Stable	purine ribonucleoside triphosphate biosynthetic process	GOBP name	4460	1391	5	5	3.2063	0.0029364	0.025015
Stable	purine nucleoside triphosphate biosynthetic process	GOBP name	4460	1391	7	7	3.2063	0.00028407	0.0043607
Stable	nucleoside triphosphate biosynthetic process	GOBP name	4460	1391	7	7	3.2063	0.00028407	0.0043749
Stable	lysine metabolic process	GOBP name	4460	1391	8	8	3.2063	8.8289e-05	0.0016631
Stable	lysine biosynthetic process via aminoadipic acid	GOBP name	4460	1391	5	5	3.2063	0.0029364	0.02506
Stable	lysine biosynthetic process	GOBP name	4460	1391	8	8	3.2063	8.8289e-05	0.0016697
Stable	nucleotide-sugar metabolic process	GOBP name	4460	1391	8	7	2.8055	0.0015662	0.016169
Stable	regulation of nucleocytoplasmic transport	GOBP name	4460	1391	7	6	2.7483	0.0044063	0.033765
Stable	membrane raft organization	GOBP name	4460	1391	7	6	2.7483	0.0044063	0.033819
Stable	membrane raft localization	GOBP name	4460	1391	7	6	2.7483	0.0044063	0.033874
Stable	membrane raft distribution	GOBP name	4460	1391	7	6	2.7483	0.0044063	0.03393
Stable	regulation of transmembrane transport	GOBP name	4460	1391	12	9	2.4047	0.0019774	0.019158
Stable	purine-containing compound biosynthetic process	GOBP name	4460	1391	19	14	2.3626	0.00014337	0.002483
Stable	purine nucleotide biosynthetic process	GOBP name	4460	1391	18	13	2.3157	0.00034054	0.0049847
Stable	purine ribonucleotide biosynthetic process	GOBP name	4460	1391	16	11	2.2043	0.0018013	0.017742
Stable	regulation of pH	GOBP name	4460	1391	21	14	2.1376	0.00068239	0.0086036
Stable	lipid catabolic process	GOBP name	4460	1391	15	10	2.1376	0.0039859	0.031673
Stable	regulation of intracellular pH	GOBP name	4460	1391	20	13	2.0841	0.0014658	0.015679
Stable	regulation of cellular pH	GOBP name	4460	1391	20	13	2.0841	0.0014658	0.015715
Stable	TOR signaling cascade	GOBP name	4460	1391	37	24	2.0798	1.8386e-05	0.00046486
Stable	eisosome assembly	GOBP name	4460	1391	36	23	2.0485	3.8568e-05	0.00084421
Stable	nucleobase-containing compound biosynthetic process	GOBP name	4460	1391	32	20	2.004	0.00018406	0.003075
Stable	aspartate family amino acid metabolic process	GOBP name	4460	1391	24	15	2.004	0.001133	0.012754
Stable	monosaccharide biosynthetic process	GOBP name	4460	1391	18	11	1.9594	0.0062378	0.044349
Stable	aspartate family amino acid biosynthetic process	GOBP name	4460	1391	23	14	1.9517	0.0022816	0.021532
Stable	nucleotide biosynthetic process	GOBP name	4460	1391	28	17	1.9467	0.00085218	0.010174
Stable	ribonucleotide biosynthetic process	GOBP name	4460	1391	20	12	1.9238	0.005289	0.039133
Stable	amine biosynthetic process	GOBP name	4460	1391	50	27	1.7314	0.00040847	0.0057822
Stable	organic acid biosynthetic process	GOBP name	4460	1391	54	29	1.7219	0.00029051	0.0043743
Stable	carboxylic acid biosynthetic process	GOBP name	4460	1391	54	29	1.7219	0.00029051	0.0043883
Stable	cellular amino acid biosynthetic process	GOBP name	4460	1391	47	25	1.7055	0.00084776	0.010147
Stable	protein acetylation	GOBP name	4460	1391	38	20	1.6875	0.0029592	0.024851
Stable	peptidyl-lysine acetylation	GOBP name	4460	1391	38	20	1.6875	0.0029592	0.024895
Stable	internal protein amino acid acetylation	GOBP name	4460	1391	38	20	1.6875	0.0029592	0.024939
Stable	internal peptidyl-lysine acetylation	GOBP name	4460	1391	38	20	1.6875	0.0029592	0.024984
Stable	histone acetylation	GOBP name	4460	1391	38	20	1.6875	0.0029592	0.025029
Stable	coenzyme metabolic process	GOBP name	4460	1391	38	20	1.6875	0.0029592	0.025073
Stable	amine metabolic process	GOBP name	4460	1391	78	41	1.6854	3.7931e-05	0.00085806
Stable	cellular amine metabolic process	GOBP name	4460	1391	77	40	1.6656	6.4684e-05	0.0013069
Stable	nuclear mRNA cis splicing, via spliceosome	GOBP name	4460	1391	60	31	1.6566	0.00043034	0.0060376
Stable	RNA splicing, via transesterification reactions with bulged adenosine as nucleophile	GOBP name	4460	1391	64	33	1.6533	0.00030483	0.0045179
Stable	RNA splicing, via transesterification reactions	GOBP name	4460	1391	64	33	1.6533	0.00030483	0.0045321
Stable	nuclear mRNA splicing, via spliceosome	GOBP name	4460	1391	64	33	1.6533	0.00030483	0.0045464
Stable	cellular amino acid metabolic process	GOBP name	4460	1391	72	37	1.6477	0.00015341	0.0025997
Stable	peptidyl-lysine modification	GOBP name	4460	1391	39	20	1.6443	0.0041909	0.032751
Stable	cofactor metabolic process	GOBP name	4460	1391	39	20	1.6443	0.0041909	0.032805
Stable	heterocycle biosynthetic process	GOBP name	4460	1391	47	24	1.6373	0.0020539	0.019778
Stable	cellular nitrogen compound biosynthetic process	GOBP name	4460	1391	94	48	1.6373	2.3505e-05	0.00057581
Stable	protein folding	GOBP name	4460	1391	53	27	1.6334	0.0012124	0.013424
Stable	glucose metabolic process	GOBP name	4460	1391	55	28	1.6323	0.0010181	0.011684
Stable	regulation of transport	GOBP name	4460	1391	65	33	1.6278	0.0004279	0.0060212
Stable	ribonucleoprotein complex subunit organization	GOBP name	4460	1391	46	23	1.6032	0.0033841	0.027972
Stable	regulation of endocytosis	GOBP name	4460	1391	40	20	1.6032	0.0057825	0.042453
Stable	protein acylation	GOBP name	4460	1391	40	20	1.6032	0.0057825	0.042519
Stable	monosaccharide metabolic process	GOBP name	4460	1391	67	33	1.5792	0.00080519	0.0099139
Stable	peptidyl-amino acid modification	GOBP name	4460	1391	49	24	1.5704	0.0038355	0.030946
Stable	RNA splicing	GOBP name	4460	1391	70	34	1.5574	0.00091116	0.010743
Stable	hexose metabolic process	GOBP name	4460	1391	62	30	1.5514	0.0018063	0.017755
Stable	nucleobase-containing small molecule metabolic process	GOBP name	4460	1391	63	30	1.5268	0.0023813	0.022163
Stable	actin cortical patch assembly	GOBP name	4460	1391	126	60	1.5268	3.565e-05	0.00081426
Stable	monosaccharide catabolic process	GOBP name	4460	1391	51	24	1.5089	0.0066343	0.046677
Stable	hexose catabolic process	GOBP name	4460	1391	51	24	1.5089	0.0066343	0.046747
Stable	heterocycle metabolic process	GOBP name	4460	1391	94	44	1.5008	0.00050504	0.0068223
Stable	nucleotide metabolic process	GOBP name	4460	1391	58	27	1.4926	0.0051266	0.038291
Stable	nucleoside phosphate metabolic process	GOBP name	4460	1391	58	27	1.4926	0.0051266	0.038352
Stable	cellular carbohydrate catabolic process	GOBP name	4460	1391	54	25	1.4844	0.0071811	0.04993
Stable	small molecule catabolic process	GOBP name	4460	1391	65	30	1.4798	0.0039683	0.031692
Stable	membrane invagination	GOBP name	4460	1391	177	81	1.4673	1.1672e-05	0.00031177
Stable	endocytosis	GOBP name	4460	1391	177	81	1.4673	1.1672e-05	0.00031355
Stable	small molecule biosynthetic process	GOBP name	4460	1391	140	64	1.4657	8.7036e-05	0.0016526
Stable	cellular ion homeostasis	GOBP name	4460	1391	84	38	1.4505	0.0021795	0.020734
Stable	cellular cation homeostasis	GOBP name	4460	1391	84	38	1.4505	0.0021795	0.020776
Stable	generation of precursor metabolites and energy	GOBP name	4460	1391	62	28	1.448	0.0069565	0.048799
Stable	cellular homeostasis	GOBP name	4460	1391	91	41	1.4446	0.001694	0.016791
Stable	ion homeostasis	GOBP name	4460	1391	87	39	1.4373	0.0023254	0.021814
Stable	cation homeostasis	GOBP name	4460	1391	87	39	1.4373	0.0023254	0.021858
Stable	oxoacid metabolic process	GOBP name	4460	1391	104	46	1.4182	0.001488	0.015774
Stable	organic acid metabolic process	GOBP name	4460	1391	104	46	1.4182	0.001488	0.01581
Stable	cellular ketone metabolic process	GOBP name	4460	1391	104	46	1.4182	0.001488	0.015845
Stable	carboxylic acid metabolic process	GOBP name	4460	1391	104	46	1.4182	0.001488	0.015881
Stable	cellular chemical homeostasis	GOBP name	4460	1391	86	38	1.4167	0.0033699	0.027904
Stable	chemical homeostasis	GOBP name	4460	1391	89	39	1.405	0.0035473	0.029017
Stable	homeostatic process	GOBP name	4460	1391	143	62	1.3902	0.00055016	0.0073687
Stable	alcohol metabolic process	GOBP name	4460	1391	139	60	1.384	0.00074015	0.0092577
Stable	small molecule metabolic process	GOBP name	4460	1391	327	141	1.3825	6.916e-07	2.4772e-05
Stable	ncRNA metabolic process	GOBP name	4460	1391	144	62	1.3805	0.0006687	0.0084762
Stable	membrane organization	GOBP name	4460	1391	258	109	1.3546	3.0915e-05	0.00071649
Stable	cellular membrane organization	GOBP name	4460	1391	258	109	1.3546	3.0915e-05	0.00072002
Stable	cytoplasmic translation	GOBP name	4460	1391	98	41	1.3414	0.0066537	0.046744
Stable	proteolysis	GOBP name	4460	1391	113	47	1.3336	0.0047611	0.035788
Stable	rRNA processing	GOBP name	4460	1391	114	47	1.3219	0.0055964	0.041279
Stable	ncRNA processing	GOBP name	4460	1391	129	53	1.3173	0.0040148	0.031849
Stable	rRNA metabolic process	GOBP name	4460	1391	115	47	1.3104	0.0065376	0.046203
Stable	RNA processing	GOBP name	4460	1391	280	114	1.3054	0.00011897	0.0021635
Stable	vesicle-mediated transport	GOBP name	4460	1391	386	156	1.2958	1.3991e-05	0.00036148
Stable	protein metabolic process	GOBP name	4460	1391	468	186	1.2743	7.4788e-06	0.000208
Stable	mRNA processing	GOBP name	4460	1391	161	63	1.2546	0.0061894	0.044071
Stable	intracellular protein transport	GOBP name	4460	1391	273	105	1.2332	0.0016118	0.016566
Stable	cellular protein metabolic process	GOBP name	4460	1391	409	156	1.223	0.00031501	0.0046542
Stable	biosynthetic process	GOBP name	4460	1391	808	300	1.1905	1.179e-05	0.00031315
Stable	cellular biosynthetic process	GOBP name	4460	1391	772	285	1.1837	3.0995e-05	0.00071486
Stable	catabolic process	GOBP name	4460	1391	344	124	1.1558	0.0063183	0.044855
Stable	primary metabolic process	GOBP name	4460	1391	1601	566	1.1335	1.209e-06	4.1423e-05
Stable	cellular metabolic process	GOBP name	4460	1391	1673	590	1.1307	8.9911e-07	3.1962e-05
Stable	metabolic process	GOBP name	4460	1391	1731	610	1.1299	5.6877e-07	2.1513e-05
Stable	nitrogen compound metabolic process	GOBP name	4460	1391	1057	369	1.1193	0.00036209	0.0052194
Stable	cellular nitrogen compound metabolic process	GOBP name	4460	1391	1055	368	1.1184	0.00039173	0.0055954
Stable	transport	GOBP name	4460	1391	813	283	1.1161	0.0016427	0.016703
Stable	nucleobase-containing compound metabolic process	GOBP name	4460	1391	984	337	1.0981	0.0020132	0.019465
Stable	macromolecule metabolic process	GOBP name	4460	1391	1308	447	1.0957	0.00062051	0.0081267
Stable	cellular macromolecule metabolic process	GOBP name	4460	1391	1294	439	1.0878	0.0011977	0.013324
Stable	regulation of cellular metabolic process	GOBP name	4460	1391	815	230	0.90485	0.004284	0.033042
Stable	regulation of metabolic process	GOBP name	4460	1391	841	237	0.90357	0.0036784	0.02978
Stable	regulation of primary metabolic process	GOBP name	4460	1391	817	228	0.89479	0.0026717	0.023523
Stable	biological regulation	GOBP name	4460	1391	1939	530	0.87641	1.6956e-07	7.0324e-06
Stable	regulation of cellular process	GOBP name	4460	1391	1787	479	0.85945	3.7254e-08	1.7101e-06
Stable	regulation of biological process	GOBP name	4460	1391	1807	482	0.85526	1.2559e-08	6.525e-07
Stable	cellular component organization or biogenesis	GOBP name	4460	1391	1625	425	0.83858	6.097e-09	3.3914e-07
Stable	cellular component organization	GOBP name	4460	1391	1475	384	0.83473	2.638e-08	1.2598e-06
Stable	cellular component organization or biogenesis at cellular level	GOBP name	4460	1391	1547	396	0.82075	6.5959e-10	4.272e-08
Stable	regulation of biological quality	GOBP name	4460	1391	461	118	0.82071	0.00093315	0.010894
Stable	cellular component organization at cellular level	GOBP name	4460	1391	1388	354	0.81775	5.3985e-09	3.0752e-07
Stable	organelle organization	GOBP name	4460	1391	1192	301	0.80965	3.413e-08	1.5977e-06
Stable	cellular component assembly	GOBP name	4460	1391	565	141	0.80016	9.5488e-05	0.0017915
Stable	positive regulation of biological process	GOBP name	4460	1391	409	102	0.79962	0.00067617	0.0085479
Stable	negative regulation of biological process	GOBP name	4460	1391	508	126	0.79527	0.00015178	0.0025907
Stable	cellular component assembly at cellular level	GOBP name	4460	1391	563	139	0.79162	5.734e-05	0.0011839
Stable	negative regulation of cellular process	GOBP name	4460	1391	484	116	0.76846	4.5603e-05	0.00097562
Stable	positive regulation of cellular process	GOBP name	4460	1391	376	89	0.75894	0.00017415	0.0029302
Stable	regulation of response to stimulus	GOBP name	4460	1391	170	39	0.73557	0.0038335	0.030982
Stable	actin cytoskeleton organization	GOBP name	4460	1391	371	85	0.7346	5.6636e-05	0.0011744
Stable	regulation of developmental process	GOBP name	4460	1391	298	68	0.73164	0.00023152	0.0037359
Stable	RNA transport	GOBP name	4460	1391	171	39	0.73127	0.003401	0.027965
Stable	nucleic acid transport	GOBP name	4460	1391	171	39	0.73127	0.003401	0.028014
Stable	establishment of RNA localization	GOBP name	4460	1391	171	39	0.73127	0.003401	0.028063
Stable	actin filament-based process	GOBP name	4460	1391	373	85	0.73066	4.4036e-05	0.00094638
Stable	regulation of anatomical structure morphogenesis	GOBP name	4460	1391	296	66	0.71492	0.00011776	0.0021498
Stable	cell cycle phase	GOBP name	4460	1391	445	99	0.71332	2.8062e-06	8.3445e-05
Stable	positive regulation of cellular component organization	GOBP name	4460	1391	198	44	0.71252	0.0011265	0.012712
Stable	regulation of cell morphogenesis	GOBP name	4460	1391	275	61	0.71122	0.00016669	0.0028146
Stable	regulation of interphase of mitotic cell cycle	GOBP name	4460	1391	136	30	0.70728	0.0045919	0.03496
Stable	regulation of mitotic cell cycle	GOBP name	4460	1391	436	96	0.70598	2.1184e-06	6.5037e-05
Stable	regulation of signaling	GOBP name	4460	1391	162	35	0.69272	0.0016576	0.016746
Stable	regulation of signal transduction	GOBP name	4460	1391	162	35	0.69272	0.0016576	0.016782
Stable	activation of bipolar cell growth	GOBP name	4460	1391	153	33	0.69156	0.0020655	0.019849
Stable	regulation of cell cycle	GOBP name	4460	1391	567	122	0.6899	1.292e-08	6.6396e-07
Stable	regulation of unidimensional cell growth	GOBP name	4460	1391	159	34	0.68563	0.0015044	0.015632
Stable	regulation of developmental growth	GOBP name	4460	1391	159	34	0.68563	0.0015044	0.015667
Stable	regulation of cell growth	GOBP name	4460	1391	159	34	0.68563	0.0015044	0.015701
Stable	regulation of bipolar cell growth	GOBP name	4460	1391	159	34	0.68563	0.0015044	0.015736
Stable	positive regulation of unidimensional cell growth	GOBP name	4460	1391	159	34	0.68563	0.0015044	0.015771
Stable	positive regulation of growth	GOBP name	4460	1391	159	34	0.68563	0.0015044	0.015806
Stable	positive regulation of developmental growth	GOBP name	4460	1391	159	34	0.68563	0.0015044	0.015841
Stable	positive regulation of cell growth	GOBP name	4460	1391	159	34	0.68563	0.0015044	0.015876
Stable	positive regulation of bipolar cell growth	GOBP name	4460	1391	159	34	0.68563	0.0015044	0.015912
Stable	positive regulation of developmental process	GOBP name	4460	1391	160	34	0.68134	0.0013076	0.014377
Stable	regulation of cell cycle process	GOBP name	4460	1391	383	81	0.6781	1.4188e-06	4.5946e-05
Stable	mRNA transport	GOBP name	4460	1391	152	32	0.67502	0.0014122	0.015279
Stable	cell division	GOBP name	4460	1391	245	51	0.66744	6.0079e-05	0.0012244
Stable	regulation of organelle organization	GOBP name	4460	1391	253	52	0.65901	3.1735e-05	0.00072836
Stable	regulation of growth	GOBP name	4460	1391	171	35	0.65627	0.00045263	0.0063315
Stable	positive regulation of transcription, DNA-dependent	GOBP name	4460	1391	93	19	0.65506	0.0064863	0.045909
Stable	regulation of nuclear division	GOBP name	4460	1391	109	22	0.64715	0.0031644	0.026433
Stable	regulation of mitosis	GOBP name	4460	1391	105	21	0.64127	0.0032723	0.027238
Stable	positive regulation of macromolecule biosynthetic process	GOBP name	4460	1391	95	19	0.64127	0.0047792	0.035867
Stable	cell cycle process	GOBP name	4460	1391	759	151	0.63789	9.2197e-15	2.5642e-12
Stable	regulation of Ras protein signal transduction	GOBP name	4460	1391	117	23	0.6303	0.0016377	0.016724
Stable	positive regulation of gene expression	GOBP name	4460	1391	107	21	0.62928	0.002385	0.022154
Stable	regulation of molecular function	GOBP name	4460	1391	138	27	0.62732	0.00066122	0.008404
Stable	cytoskeleton organization	GOBP name	4460	1391	532	104	0.6268	5.4001e-11	4.0527e-09
Stable	regulation of cellular component organization	GOBP name	4460	1391	577	111	0.61681	2.0173e-12	2.0293e-10
Stable	regulation of cell shape	GOBP name	4460	1391	183	35	0.61323	6.5655e-05	0.0013209
Stable	negative regulation of cell cycle process	GOBP name	4460	1391	185	35	0.6066	4.6635e-05	0.00099321
Stable	regulation of small GTPase mediated signal transduction	GOBP name	4460	1391	123	23	0.59956	0.00060224	0.0079536
Stable	regulation of catalytic activity	GOBP name	4460	1391	134	25	0.5982	0.00034967	0.0051025
Stable	regulation of hydrolase activity	GOBP name	4460	1391	81	15	0.59376	0.0038478	0.030939
Stable	cytokinesis	GOBP name	4460	1391	81	15	0.59376	0.0038478	0.030992
Stable	regulation of cellular catabolic process	GOBP name	4460	1391	77	14	0.58297	0.0039144	0.031368
Stable	localization	GOBP name	4460	1391	428	77	0.57684	3.7573e-11	3.0109e-09
Stable	cellular localization	GOBP name	4460	1391	428	77	0.57684	3.7573e-11	3.0628e-09
Stable	negative regulation of cell cycle	GOBP name	4460	1391	190	34	0.57376	9.3315e-06	0.00025502
Stable	regulation of cell communication	GOBP name	4460	1391	101	18	0.57142	0.00089385	0.010565
Stable	cell cycle	GOBP name	4460	1391	114	20	0.56251	0.0003557	0.0051587
Stable	chromosome segregation	GOBP name	4460	1391	137	24	0.56169	9.8567e-05	0.0018348
Stable	regulation of nucleotide metabolic process	GOBP name	4460	1391	70	12	0.54966	0.0033078	0.027437
Stable	regulation of fungal-type cell wall biogenesis	GOBP name	4460	1391	61	10	0.52563	0.0039745	0.031636
Stable	cell cycle cytokinesis	GOBP name	4460	1391	61	10	0.52563	0.0039745	0.031689
Stable	cellular response to osmotic stress	GOBP name	4460	1391	62	10	0.51715	0.0032512	0.02711
Stable	regulation of cellular component biogenesis	GOBP name	4460	1391	174	28	0.51596	1.6913e-06	5.3666e-05
Stable	regulation of cytoskeleton organization	GOBP name	4460	1391	101	16	0.50793	0.00018073	0.0030301
Stable	response to osmotic stress	GOBP name	4460	1391	64	10	0.50099	0.0021552	0.020585
Stable	organelle fission	GOBP name	4460	1391	220	34	0.49552	2.1286e-08	1.0483e-06
Stable	establishment of organelle localization	GOBP name	4460	1391	111	17	0.49106	5.3554e-05	0.0011304
Stable	barrier septum formation	GOBP name	4460	1391	111	17	0.49106	5.3554e-05	0.0011354
Stable	sister chromatid segregation	GOBP name	4460	1391	98	15	0.49076	0.00013964	0.0024452
Stable	mitotic sister chromatid segregation	GOBP name	4460	1391	98	15	0.49076	0.00013964	0.0024543
Stable	regulation of establishment or maintenance of cell polarity regulating cell shape	GOBP name	4460	1391	72	11	0.48986	0.00096376	0.011141
Stable	regulation of establishment or maintenance of cell polarity	GOBP name	4460	1391	72	11	0.48986	0.00096376	0.011168
Stable	regulation of purine nucleotide catabolic process	GOBP name	4460	1391	66	10	0.48581	0.0014119	0.015311
Stable	regulation of nucleotide catabolic process	GOBP name	4460	1391	66	10	0.48581	0.0014119	0.015346
Stable	mitotic cell cycle checkpoint	GOBP name	4460	1391	119	18	0.48499	2.4019e-05	0.00058537
Stable	nuclear division	GOBP name	4460	1391	219	33	0.48315	1.0273e-08	5.3969e-07
Stable	mitosis	GOBP name	4460	1391	219	33	0.48315	1.0273e-08	5.4576e-07
Stable	protein localization	GOBP name	4460	1391	305	45	0.47306	4.5404e-12	4.2934e-10
Stable	cellular protein localization	GOBP name	4460	1391	305	45	0.47306	4.5404e-12	4.381e-10
Stable	macromolecule localization	GOBP name	4460	1391	311	45	0.46394	1.1145e-12	1.2255e-10
Stable	cellular macromolecule localization	GOBP name	4460	1391	311	45	0.46394	1.1145e-12	1.2546e-10
Stable	establishment or maintenance of cell polarity	GOBP name	4460	1391	125	18	0.46171	6.358e-06	0.00018109
Stable	negative regulation of response to stimulus	GOBP name	4460	1391	56	8	0.45805	0.0019657	0.019084
Stable	negative regulation of cell communication	GOBP name	4460	1391	56	8	0.45805	0.0019657	0.019124
Stable	regulation of cell cycle cytokinesis	GOBP name	4460	1391	102	14	0.44008	2.1596e-05	0.00053179
Stable	regulation of transferase activity	GOBP name	4460	1391	44	6	0.43723	0.0042825	0.033084
Stable	regulation of kinase activity	GOBP name	4460	1391	44	6	0.43723	0.0042825	0.033138
Stable	protein localization to chromosome	GOBP name	4460	1391	44	6	0.43723	0.0042825	0.033193
Stable	regulation of cell cycle arrest	GOBP name	4460	1391	147	20	0.43623	3.0483e-07	1.1911e-05
Stable	establishment or maintenance of cell polarity regulating cell shape	GOBP name	4460	1391	104	14	0.43162	1.3512e-05	0.00035101
Stable	cell cycle checkpoint	GOBP name	4460	1391	146	19	0.41726	1.3041e-07	5.5051e-06
Stable	regulation of actin filament-based process	GOBP name	4460	1391	77	10	0.41641	0.00011503	0.0021161
Stable	regulation of actin cytoskeleton organization	GOBP name	4460	1391	77	10	0.41641	0.00011503	0.0021244
Stable	negative regulation of signaling	GOBP name	4460	1391	55	7	0.40808	0.0008938	0.010591
Stable	negative regulation of signal transduction	GOBP name	4460	1391	55	7	0.40808	0.0008938	0.010618
Stable	maintenance of location	GOBP name	4460	1391	79	10	0.40586	7.0859e-05	0.0014018
Stable	regulation of GTPase activity	GOBP name	4460	1391	64	8	0.40079	0.00029942	0.0044799
Stable	regulation of GTP catabolic process	GOBP name	4460	1391	64	8	0.40079	0.00029942	0.0044941
Stable	positive regulation of cell cycle process	GOBP name	4460	1391	40	5	0.40079	0.0039346	0.031477
Stable	maintenance of protein location	GOBP name	4460	1391	72	9	0.40079	0.00012863	0.0022777
Stable	regulation of cytokinesis	GOBP name	4460	1391	170	21	0.39608	3.3266e-09	1.966e-07
Stable	regulation of cell division	GOBP name	4460	1391	170	21	0.39608	3.3266e-09	1.9909e-07
Stable	protein localization to organelle	GOBP name	4460	1391	65	8	0.39462	0.00023402	0.0037635
Stable	positive regulation of cell cycle	GOBP name	4460	1391	41	5	0.39102	0.0030759	0.02574
Stable	regulation of RNA stability	GOBP name	4460	1391	42	5	0.38171	0.0023965	0.022173
Stable	regulation of mRNA stability	GOBP name	4460	1391	42	5	0.38171	0.0023965	0.022217
Stable	regulation of actin nucleation	GOBP name	4460	1391	51	6	0.37721	0.00078236	0.0097086
Stable	negative regulation of cellular component organization	GOBP name	4460	1391	128	15	0.37574	1.1128e-07	4.7399e-06
Stable	maintenance of location in cell	GOBP name	4460	1391	77	9	0.37477	3.6745e-05	0.00083524
Stable	negative regulation of small GTPase mediated signal transduction	GOBP name	4460	1391	52	6	0.36996	0.00060658	0.0079665
Stable	negative regulation of Ras protein signal transduction	GOBP name	4460	1391	52	6	0.36996	0.00060658	0.0079887
Stable	maintenance of protein location in cell	GOBP name	4460	1391	70	8	0.36644	6.6101e-05	0.0013243
Stable	positive regulation of molecular function	GOBP name	4460	1391	53	6	0.36298	0.0004691	0.0064474
Stable	positive regulation of catalytic activity	GOBP name	4460	1391	53	6	0.36298	0.0004691	0.0064662
Stable	negative regulation of organelle organization	GOBP name	4460	1391	99	11	0.35626	1.447e-06	4.654e-05
Stable	mitotic spindle organization	GOBP name	4460	1391	54	6	0.35626	0.00036188	0.0052324
Stable	negative regulation of cytokinesis	GOBP name	4460	1391	37	4	0.34663	0.002672	0.023438
Stable	negative regulation of cell division	GOBP name	4460	1391	37	4	0.34663	0.002672	0.023481
Stable	cytokinetic process	GOBP name	4460	1391	290	30	0.33169	3.2774e-18	1.7217e-15
Stable	organelle assembly	GOBP name	4460	1391	49	5	0.32718	0.00038434	0.0055065
Stable	microtubule cytoskeleton organization	GOBP name	4460	1391	167	17	0.32639	4.294e-11	3.3836e-09
Stable	regulation of intracellular protein kinase cascade	GOBP name	4460	1391	60	6	0.32063	7.2774e-05	0.0014336
Stable	spindle organization	GOBP name	4460	1391	61	6	0.31538	5.5307e-05	0.0011519
Stable	regulation of cytokinetic process	GOBP name	4460	1391	123	12	0.31281	8.1004e-09	4.4022e-07
Stable	regulation of protein kinase activity	GOBP name	4460	1391	34	3	0.28291	0.0016379	0.01669
Stable	microtubule-based process	GOBP name	4460	1391	204	17	0.26719	8.8763e-16	3.2282e-13
Stable	regulation of mitotic metaphase/anaphase transition	GOBP name	4460	1391	75	6	0.25651	9.9809e-07	3.5216e-05
Stable	regulation of cell size	GOBP name	4460	1391	38	3	0.25313	0.00051225	0.0069
Stable	regulation of septation initiation signaling cascade	GOBP name	4460	1391	53	4	0.24199	2.8416e-05	0.00067853
Stable	spindle assembly involved in mitosis	GOBP name	4460	1391	41	3	0.23461	0.000209	0.0034075
Stable	spindle assembly	GOBP name	4460	1391	41	3	0.23461	0.000209	0.0034193
Stable	negative regulation of nuclear division	GOBP name	4460	1391	69	5	0.23234	1.1756e-06	4.0571e-05
Stable	negative regulation of mitotic metaphase/anaphase transition	GOBP name	4460	1391	69	5	0.23234	1.1756e-06	4.087e-05
Stable	negative regulation of mitosis	GOBP name	4460	1391	69	5	0.23234	1.1756e-06	4.1172e-05
Stable	regulation of barrier septum formation	GOBP name	4460	1391	85	6	0.22633	4.8471e-08	2.162e-06
Stable	cytoplasmic microtubule organization	GOBP name	4460	1391	29	2	0.22113	0.0015954	0.016434
Stable	microtubule anchoring	GOBP name	4460	1391	62	4	0.20686	1.7972e-06	5.6649e-05
Stable	microtubule-based movement	GOBP name	4460	1391	33	2	0.19432	0.00046062	0.0063679
Stable	regulation of Ras GTPase activity	GOBP name	4460	1391	50	3	0.19238	1.2864e-05	0.00033604
Stable	spindle checkpoint	GOBP name	4460	1391	68	4	0.18861	2.6976e-07	1.0718e-05
Stable	spindle assembly checkpoint	GOBP name	4460	1391	68	4	0.18861	2.6976e-07	1.0809e-05
Stable	mitotic cell cycle spindle checkpoint	GOBP name	4460	1391	68	4	0.18861	2.6976e-07	1.0901e-05
Stable	mitotic cell cycle spindle assembly checkpoint	GOBP name	4460	1391	68	4	0.18861	2.6976e-07	1.0995e-05
Stable	cellular component movement	GOBP name	4460	1391	35	2	0.18322	0.00024442	0.0039174
Stable	DNA strand elongation involved in DNA replication	GOBP name	4460	1391	19	1	0.16875	0.0070088	0.048948
Stable	attachment of spindle microtubules to chromosome	GOBP name	4460	1391	60	3	0.16032	5.1043e-07	1.9462e-05
Stable	actin filament bundle distribution	GOBP name	4460	1391	20	1	0.16032	0.0050685	0.037978
Stable	DNA strand elongation	GOBP name	4460	1391	21	1	0.15268	0.0036558	0.02975
Stable	positive regulation of small GTPase mediated signal transduction	GOBP name	4460	1391	25	1	0.12825	0.00096812	0.011137
Stable	positive regulation of Ras protein signal transduction	GOBP name	4460	1391	25	1	0.12825	0.00096812	0.011164
Stable	contractile ring localization involved in cell cycle cytokinesis	GOBP name	4460	1391	27	1	0.11875	0.00049283	0.0066765
Stable	regulation of filamentous growth	GOBP name	4460	1391	29	1	0.11056	0.0002494	0.0039836
Stable	regulation of Rho GTPase activity	GOBP name	4460	1391	31	1	0.10343	0.00012556	0.0022401
Stable	attachment of spindle microtubules to kinetochore	GOBP name	4460	1391	50	1	0.064127	1.5518e-07	6.4928e-06
Stable	cytokinesis, actomyosin contractile ring assembly	GOBP name	4460	1391	91	1	0.035234	4.6963e-14	8.54e-12
Stable	assembly of actomyosin apparatus involved in cell cycle cytokinesis	GOBP name	4460	1391	91	1	0.035234	4.6963e-14	8.8816e-12
Stable	actomyosin structure organization	GOBP name	4460	1391	91	1	0.035234	4.6963e-14	9.2517e-12
Stable	spindle elongation	GOBP name	4460	1391	31	0	0	8.8488e-06	0.00024324
Stable	site selection involved in cell cycle cytokinesis	GOBP name	4460	1391	26	0	0	5.8184e-05	0.0011909
Stable	regulation of programmed cell death	GOBP name	4460	1391	16	0	0	0.0024962	0.02274
Stable	regulation of fungal-type cell wall beta-glucan biosynthetic process	GOBP name	4460	1391	16	0	0	0.0024962	0.022784
Stable	regulation of cell death	GOBP name	4460	1391	16	0	0	0.0024962	0.022828
Stable	regulation of apoptosis	GOBP name	4460	1391	16	0	0	0.0024962	0.022872
Stable	protein polymerization	GOBP name	4460	1391	17	0	0	0.0017149	0.016962
Stable	protein homooligomerization	GOBP name	4460	1391	14	0	0	0.0052874	0.039183
Stable	positive regulation of transferase activity	GOBP name	4460	1391	18	0	0	0.001178	0.013136
Stable	positive regulation of septation initiation signaling cascade	GOBP name	4460	1391	19	0	0	0.00080911	0.0098341
Stable	positive regulation of protein kinase activity	GOBP name	4460	1391	18	0	0	0.001178	0.013167
Stable	positive regulation of kinase activity	GOBP name	4460	1391	18	0	0	0.001178	0.013198
Stable	positive regulation of cytokinesis	GOBP name	4460	1391	19	0	0	0.00080911	0.0098594
Stable	positive regulation of cell division	GOBP name	4460	1391	19	0	0	0.00080911	0.0098849
Stable	positive regulation of barrier septum formation	GOBP name	4460	1391	19	0	0	0.00080911	0.0099105
Stable	negative regulation of programmed cell death	GOBP name	4460	1391	16	0	0	0.0024962	0.022917
Stable	negative regulation of cell death	GOBP name	4460	1391	16	0	0	0.0024962	0.022961
Stable	negative regulation of apoptosis	GOBP name	4460	1391	16	0	0	0.0024962	0.023006
Stable	mitotic spindle elongation	GOBP name	4460	1391	31	0	0	8.8488e-06	0.00024466
Stable	microtubule bundle formation	GOBP name	4460	1391	14	0	0	0.0052874	0.039245
Stable	establishment of ER localization	GOBP name	4460	1391	36	0	0	1.3423e-06	4.3768e-05
Stable	establishment of endoplasmic reticulum localization involved in endoplasmic reticulum polarization at cell division site	GOBP name	4460	1391	36	0	0	1.3423e-06	4.4072e-05
Stable	establishment of cell polarity	GOBP name	4460	1391	20	0	0	0.00055568	0.0074007
Stable	cytokinesis, site selection	GOBP name	4460	1391	26	0	0	5.8184e-05	0.0011961
Stable	cytokinesis checkpoint	GOBP name	4460	1391	19	0	0	0.00080911	0.0099363
Stable	attachment of spindle microtubules to kinetochore involved in mitotic sister chromatid segregation	GOBP name	4460	1391	14	0	0	0.0052874	0.039306
Stable	attachment of spindle microtubules to kinetochore involved in meiotic chromosome segregation	GOBP name	4460	1391	20	0	0	0.00055568	0.0074216
Stable	attachment of spindle microtubules to kinetochore involved in homologous chromosome segregation	GOBP name	4460	1391	15	0	0	0.0036332	0.029668
Stable	nucleotide-sugar metabolic process	GOBP slim name	4460	1391	8	7	2.8055	0.0015662	0.007146
Stable	tRNA aminoacylation for protein translation	GOBP slim name	4460	1391	13	8	1.9731	0.017671	0.044999
Stable	amine metabolic process	GOBP slim name	4460	1391	78	41	1.6854	3.7931e-05	0.00028159
Stable	cellular amino acid metabolic process	GOBP slim name	4460	1391	72	37	1.6477	0.00015341	0.0010029
Stable	cofactor metabolic process	GOBP slim name	4460	1391	39	20	1.6443	0.0041909	0.014803
Stable	protein folding	GOBP slim name	4460	1391	53	27	1.6334	0.0012124	0.0057098
Stable	regulation of transport	GOBP slim name	4460	1391	65	33	1.6278	0.0004279	0.0024661
Stable	protein acylation	GOBP slim name	4460	1391	40	20	1.6032	0.0057825	0.019634
Stable	peptidyl-amino acid modification	GOBP slim name	4460	1391	49	24	1.5704	0.0038355	0.014117
Stable	RNA splicing	GOBP slim name	4460	1391	70	34	1.5574	0.00091116	0.0045872
Stable	tRNA metabolic process	GOBP slim name	4460	1391	33	16	1.5546	0.016061	0.041626
Stable	ribonucleoprotein complex assembly	GOBP slim name	4460	1391	42	20	1.5268	0.010255	0.02955
Stable	nucleobase-containing small molecule metabolic process	GOBP slim name	4460	1391	63	30	1.5268	0.0023813	0.0097476
Stable	heterocycle metabolic process	GOBP slim name	4460	1391	94	44	1.5008	0.00050504	0.002836
Stable	nucleotide metabolic process	GOBP slim name	4460	1391	58	27	1.4926	0.0051266	0.017681
Stable	membrane invagination	GOBP slim name	4460	1391	177	81	1.4673	1.1672e-05	0.00010024
Stable	endocytosis	GOBP slim name	4460	1391	177	81	1.4673	1.1672e-05	0.00010224
Stable	mitochondrion organization	GOBP slim name	4460	1391	42	19	1.4505	0.019804	0.049285
Stable	cellular ion homeostasis	GOBP slim name	4460	1391	84	38	1.4505	0.0021795	0.0090917
Stable	generation of precursor metabolites and energy	GOBP slim name	4460	1391	62	28	1.448	0.0069565	0.021764
Stable	cellular homeostasis	GOBP slim name	4460	1391	91	41	1.4446	0.001694	0.007571
Stable	organic acid metabolic process	GOBP slim name	4460	1391	104	46	1.4182	0.001488	0.0068605
Stable	endosome transport	GOBP slim name	4460	1391	52	23	1.4182	0.015639	0.041017
Stable	cellular ketone metabolic process	GOBP slim name	4460	1391	104	46	1.4182	0.001488	0.0069335
Stable	transcription elongation, DNA-dependent	GOBP slim name	4460	1391	50	22	1.4108	0.01837	0.04651
Stable	homeostatic process	GOBP slim name	4460	1391	143	62	1.3902	0.00055016	0.0030502
Stable	alcohol metabolic process	GOBP slim name	4460	1391	139	60	1.384	0.00074015	0.0038593
Stable	small molecule metabolic process	GOBP slim name	4460	1391	327	141	1.3825	6.916e-07	7.7672e-06
Stable	cellular lipid metabolic process	GOBP slim name	4460	1391	73	31	1.3616	0.011799	0.032916
Stable	membrane organization	GOBP slim name	4460	1391	258	109	1.3546	3.0915e-05	0.00023755
Stable	cellular membrane organization	GOBP slim name	4460	1391	258	109	1.3546	3.0915e-05	0.0002418
Stable	cytoplasmic translation	GOBP slim name	4460	1391	98	41	1.3414	0.0066537	0.020966
Stable	proteolysis	GOBP slim name	4460	1391	113	47	1.3336	0.0047611	0.016551
Stable	rRNA processing	GOBP slim name	4460	1391	114	47	1.3219	0.0055964	0.01915
Stable	translation	GOBP slim name	4460	1391	102	42	1.3203	0.0080216	0.024399
Stable	proteolysis involved in cellular protein catabolic process	GOBP slim name	4460	1391	95	39	1.3163	0.010293	0.029466
Stable	RNA processing	GOBP slim name	4460	1391	280	114	1.3054	0.00011897	0.00080169
Stable	vesicle-mediated transport	GOBP slim name	4460	1391	386	156	1.2958	1.3991e-05	0.00011563
Stable	protein metabolic process	GOBP slim name	4460	1391	468	186	1.2743	7.4788e-06	6.6852e-05
Stable	mRNA processing	GOBP slim name	4460	1391	161	63	1.2546	0.0061894	0.019933
Stable	carbohydrate metabolic process	GOBP slim name	4460	1391	133	51	1.2295	0.014887	0.039518
Stable	biosynthetic process	GOBP slim name	4460	1391	808	300	1.1905	1.179e-05	9.9305e-05
Stable	catabolic process	GOBP slim name	4460	1391	344	124	1.1558	0.0063183	0.0202
Stable	primary metabolic process	GOBP slim name	4460	1391	1601	566	1.1335	1.209e-06	1.2916e-05
Stable	cellular metabolic process	GOBP slim name	4460	1391	1673	590	1.1307	8.9911e-07	9.8452e-06
Stable	metabolic process	GOBP slim name	4460	1391	1731	610	1.1299	5.6877e-07	7.1178e-06
Stable	nitrogen compound metabolic process	GOBP slim name	4460	1391	1057	369	1.1193	0.00036209	0.0021725
Stable	cellular nitrogen compound metabolic process	GOBP slim name	4460	1391	1055	368	1.1184	0.00039173	0.0022877
Stable	transport	GOBP slim name	4460	1391	813	283	1.1161	0.0016427	0.0074176
Stable	nucleobase-containing compound metabolic process	GOBP slim name	4460	1391	984	337	1.0981	0.0020132	0.008561
Stable	macromolecule metabolic process	GOBP slim name	4460	1391	1308	447	1.0957	0.00062051	0.0033553
Stable	RNA metabolic process	GOBP slim name	4460	1391	749	254	1.0873	0.0072907	0.022648
Stable	establishment of localization	GOBP slim name	4460	1391	871	288	1.0602	0.013316	0.036452
Stable	cellular process	GOBP slim name	4460	1391	3708	1141	0.98663	0.014053	0.037996
Stable	biological regulation	GOBP slim name	4460	1391	1939	530	0.87641	1.6956e-07	2.3209e-06
Stable	cellular component organization	GOBP slim name	4460	1391	1475	384	0.83473	2.638e-08	3.9843e-07
Stable	organelle organization	GOBP slim name	4460	1391	1192	301	0.80965	3.413e-08	4.9831e-07
Stable	cellular component assembly	GOBP slim name	4460	1391	565	141	0.80016	9.5488e-05	0.00066387
Stable	nucleobase-containing compound transport	GOBP slim name	4460	1391	174	42	0.77394	0.0079954	0.024662
Stable	regulation of mitotic cell cycle	GOBP slim name	4460	1391	436	96	0.70598	2.1184e-06	2.1578e-05
Stable	regulation of cell cycle	GOBP slim name	4460	1391	567	122	0.6899	1.292e-08	2.1765e-07
Stable	cell division	GOBP slim name	4460	1391	245	51	0.66744	6.0079e-05	0.00043139
Stable	regulation of organelle organization	GOBP slim name	4460	1391	253	52	0.65901	3.1735e-05	0.00023965
Stable	cytoskeleton organization	GOBP slim name	4460	1391	532	104	0.6268	5.4001e-11	2.1502e-09
Stable	cytokinesis	GOBP slim name	4460	1391	81	15	0.59376	0.0038478	0.014044
Stable	localization	GOBP slim name	4460	1391	428	77	0.57684	3.7573e-11	1.6457e-09
Stable	cellular localization	GOBP slim name	4460	1391	428	77	0.57684	3.7573e-11	1.8285e-09
Stable	cell cycle	GOBP slim name	4460	1391	114	20	0.56251	0.0003557	0.0021638
Stable	chromosome segregation	GOBP slim name	4460	1391	137	24	0.56169	9.8567e-05	0.00067457
Stable	response to osmotic stress	GOBP slim name	4460	1391	64	10	0.50099	0.0021552	0.0090767
Stable	organelle fission	GOBP slim name	4460	1391	220	34	0.49552	2.1286e-08	3.3297e-07
Stable	nuclear division	GOBP slim name	4460	1391	219	33	0.48315	1.0273e-08	1.7999e-07
Stable	mitosis	GOBP slim name	4460	1391	219	33	0.48315	1.0273e-08	1.8749e-07
Stable	establishment or maintenance of cell polarity	GOBP slim name	4460	1391	125	18	0.46171	6.358e-06	5.9251e-05
Stable	organelle assembly	GOBP slim name	4460	1391	49	5	0.32718	0.00038434	0.0022749
Stable	cellular component movement	GOBP slim name	4460	1391	35	2	0.18322	0.00024442	0.0015516
Stable	protein polymerization	GOBP slim name	4460	1391	17	0	0	0.0017149	0.007587
Stable	membrane raft	GOCC name	4460	1391	7	6	2.7483	0.0044063	0.031563
Stable	TORC1 complex	GOCC name	4460	1391	20	16	2.5651	8.3156e-06	0.0001714
Stable	small nuclear ribonucleoprotein complex	GOCC name	4460	1391	30	18	1.9238	0.00073437	0.0082413
Stable	eisosome	GOCC name	4460	1391	29	17	1.8796	0.001421	0.01293
Stable	cytosolic part	GOCC name	4460	1391	30	17	1.8169	0.0022623	0.018427
Stable	integral to endoplasmic reticulum membrane	GOCC name	4460	1391	44	24	1.7489	0.00068177	0.0077369
Stable	spliceosomal complex	GOCC name	4460	1391	56	30	1.7177	0.00024505	0.0031731
Stable	intrinsic to endoplasmic reticulum membrane	GOCC name	4460	1391	45	24	1.71	0.0010087	0.010503
Stable	endosome membrane	GOCC name	4460	1391	60	32	1.71	0.00017442	0.0024467
Stable	endosomal part	GOCC name	4460	1391	63	32	1.6286	0.00050854	0.0059724
Stable	plasma membrane	GOCC name	4460	1391	185	76	1.3172	0.00091235	0.0095987
Stable	Golgi apparatus part	GOCC name	4460	1391	124	50	1.2929	0.0069022	0.046475
Stable	intrinsic to membrane	GOCC name	4460	1391	529	208	1.2607	5.0722e-06	0.00011384
Stable	integral to membrane	GOCC name	4460	1391	529	208	1.2607	5.0722e-06	0.00011643
Stable	ribonucleoprotein complex	GOCC name	4460	1391	264	101	1.2267	0.0022197	0.018377
Stable	endoplasmic reticulum part	GOCC name	4460	1391	239	90	1.2074	0.0050503	0.035921
Stable	membrane	GOCC name	4460	1391	698	246	1.13	0.0015377	0.013744
Stable	organelle membrane	GOCC name	4460	1391	485	169	1.1173	0.0076356	0.049121
Stable	membrane-bounded organelle	GOCC name	4460	1391	1558	516	1.0619	0.0033903	0.025746
Stable	intracellular membrane-bounded organelle	GOCC name	4460	1391	1558	516	1.0619	0.0033903	0.025941
Stable	cytoplasmic part	GOCC name	4460	1391	2904	934	1.0312	0.0042897	0.030947
Stable	organelle part	GOCC name	4460	1391	1992	597	0.96093	0.0074727	0.048693
Stable	intracellular organelle part	GOCC name	4460	1391	1992	597	0.96093	0.0074727	0.04901
Stable	nuclear part	GOCC name	4460	1391	1060	307	0.92862	0.0060817	0.041504
Stable	protein complex	GOCC name	4460	1391	1232	353	0.9187	0.0022311	0.018321
Stable	nuclear chromosome part	GOCC name	4460	1391	407	107	0.84294	0.0035673	0.026493
Stable	chromosomal part	GOCC name	4460	1391	479	123	0.82334	0.00087265	0.0095802
Stable	cytoplasm	GOCC name	4460	1391	472	117	0.79479	0.0002389	0.0031337
Stable	cell cortex part	GOCC name	4460	1391	518	123	0.76135	1.6013e-05	0.00028881
Stable	cell division site	GOCC name	4460	1391	516	115	0.71459	5.0987e-07	1.5146e-05
Stable	cell tip	GOCC name	4460	1391	471	98	0.66713	3.4481e-08	1.6584e-06
Stable	cell pole	GOCC name	4460	1391	471	98	0.66713	3.4481e-08	1.7413e-06
Stable	cytoskeletal part	GOCC name	4460	1391	526	109	0.66443	3.9235e-09	2.331e-07
Stable	non-membrane-bounded organelle	GOCC name	4460	1391	447	88	0.63122	3.3006e-09	2.0835e-07
Stable	intracellular non-membrane-bounded organelle	GOCC name	4460	1391	447	88	0.63122	3.3006e-09	2.2224e-07
Stable	plasma membrane part	GOCC name	4460	1391	160	30	0.60119	0.000117	0.0017378
Stable	site of polarized growth	GOCC name	4460	1391	100	17	0.54508	0.0005055	0.0060065
Stable	pore complex	GOCC name	4460	1391	83	14	0.54083	0.0012806	0.012557
Stable	nuclear pore	GOCC name	4460	1391	83	14	0.54083	0.0012806	0.01268
Stable	microtubule organizing center	GOCC name	4460	1391	70	10	0.45805	0.00058656	0.0067322
Stable	spindle	GOCC name	4460	1391	57	8	0.45001	0.0015686	0.013897
Stable	contractile ring	GOCC name	4460	1391	99	13	0.42103	1.5192e-05	0.00028415
Stable	actomyosin contractile ring	GOCC name	4460	1391	99	13	0.42103	1.5192e-05	0.00028951
Stable	microtubule	GOCC name	4460	1391	109	14	0.41182	4.0712e-06	9.7903e-05
Stable	cell septum	GOCC name	4460	1391	165	21	0.40808	1.166e-08	6.198e-07
Stable	cell division site part	GOCC name	4460	1391	246	27	0.35191	1.2001e-14	6.0603e-12
Stable	cell cortex of cell tip	GOCC name	4460	1391	133	14	0.33751	8.1604e-09	4.5789e-07
Stable	cytoskeleton	GOCC name	4460	1391	73	7	0.30746	7.9555e-06	0.0001674
Stable	nuclear replication fork	GOCC name	4460	1391	46	4	0.27881	0.00022249	0.0029568
Stable	replication fork	GOCC name	4460	1391	47	4	0.27288	0.00016677	0.0023724
Stable	growing cell tip	GOCC name	4460	1391	49	4	0.26174	9.3137e-05	0.0014253
Stable	condensed nuclear chromosome kinetochore	GOCC name	4460	1391	67	5	0.23928	2.1564e-06	5.4449e-05
Stable	medial cortical node	GOCC name	4460	1391	41	3	0.23461	0.000209	0.0028146
Stable	kinetochore	GOCC name	4460	1391	72	5	0.22266	4.6895e-07	1.4353e-05
Stable	condensed chromosome kinetochore	GOCC name	4460	1391	72	5	0.22266	4.6895e-07	1.4801e-05
Stable	plasma membrane of cell tip	GOCC name	4460	1391	31	2	0.20686	0.00086114	0.0095577
Stable	barrier septum	GOCC name	4460	1391	63	4	0.20358	1.3139e-06	3.5865e-05
Stable	protein-DNA complex	GOCC name	4460	1391	37	2	0.17331	0.00012877	0.001885
Stable	equatorial microtubule organizing center	GOCC name	4460	1391	19	1	0.16875	0.0070088	0.04688
Stable	non-growing cell tip	GOCC name	4460	1391	61	3	0.15769	3.6748e-07	1.1973e-05
Stable	microtubule associated complex	GOCC name	4460	1391	56	2	0.11451	2.269e-07	7.639e-06
Stable	spindle midzone	GOCC name	4460	1391	37	1	0.086657	1.5616e-05	0.00028676
Stable	Tea1 cell-end complex	GOCC name	4460	1391	13	0	0	0.0076941	0.049184
Stable	pre-replicative complex	GOCC name	4460	1391	18	0	0	0.001178	0.01178
Stable	microtubule cytoskeleton	GOCC name	4460	1391	23	0	0	0.00017989	0.0024553
Stable	medial membrane band	GOCC name	4460	1391	36	0	0	1.3423e-06	3.5677e-05
Stable	DNA replication preinitiation complex	GOCC name	4460	1391	27	0	0	3.9931e-05	0.00065049
Stable	chromosome passenger complex	GOCC name	4460	1391	18	0	0	0.001178	0.011898
Stable	small nuclear ribonucleoprotein complex	GOCC slim name	4460	1391	30	18	1.9238	0.00073437	0.0059449
Stable	spliceosomal complex	GOCC slim name	4460	1391	56	30	1.7177	0.00024505	0.0026036
Stable	plasma membrane	GOCC slim name	4460	1391	185	76	1.3172	0.00091235	0.0067435
Stable	ribonucleoprotein complex	GOCC slim name	4460	1391	264	101	1.2267	0.0022197	0.013012
Stable	membrane	GOCC slim name	4460	1391	698	246	1.13	0.0015377	0.009682
Stable	intracellular membrane-bounded organelle	GOCC slim name	4460	1391	1558	516	1.0619	0.0033903	0.016467
Stable	cell part	GOCC slim name	4460	1391	4321	1337	0.9921	0.010665	0.046487
Stable	macromolecular complex	GOCC slim name	4460	1391	1489	444	0.95608	0.010318	0.046161
Stable	protein complex	GOCC slim name	4460	1391	1232	353	0.9187	0.0022311	0.012643
Stable	cytoplasm	GOCC slim name	4460	1391	472	117	0.79479	0.0002389	0.0027076
Stable	cell division site	GOCC slim name	4460	1391	516	115	0.71459	5.0987e-07	1.2382e-05
Stable	intracellular non-membrane-bounded organelle	GOCC slim name	4460	1391	447	88	0.63122	3.3006e-09	1.4028e-07
Stable	site of polarized growth	GOCC slim name	4460	1391	100	17	0.54508	0.0005055	0.0047741
Stable	nuclear pore	GOCC slim name	4460	1391	83	14	0.54083	0.0012806	0.0090708
Stable	microtubule organizing center	GOCC slim name	4460	1391	70	10	0.45805	0.00058656	0.0049858
Stable	cell septum	GOCC slim name	4460	1391	165	21	0.40808	1.166e-08	3.9643e-07
Stable	cytoskeleton	GOCC slim name	4460	1391	73	7	0.30746	7.9555e-06	0.00015027
Stable	kinetochore	GOCC slim name	4460	1391	72	5	0.22266	4.6895e-07	1.3287e-05
Stable	intramolecular transferase activity, phosphotransferases	GOMF name	4460	1391	10	10	3.2063	8.5158e-06	0.001031
Stable	intramolecular transferase activity	GOMF name	4460	1391	16	12	2.4047	0.00033792	0.013057
Stable	isomerase activity	GOMF name	4460	1391	48	27	1.8036	0.00017678	0.0084482
Stable	clathrin binding	GOMF name	4460	1391	35	19	1.7406	0.0024233	0.048898
Stable	phosphatidylinositol-4,5-bisphosphate binding	GOMF name	4460	1391	41	22	1.7205	0.00143	0.033725
Stable	inorganic cation transmembrane transporter activity	GOMF name	4460	1391	61	30	1.5769	0.0013499	0.033128
Stable	ligase activity	GOMF name	4460	1391	94	45	1.5349	0.00025029	0.01057
Stable	cation transmembrane transporter activity	GOMF name	4460	1391	83	39	1.5066	0.00089157	0.029438
Stable	calcium ion binding	GOMF name	4460	1391	92	41	1.4289	0.0021116	0.044588
Stable	substrate-specific transmembrane transporter activity	GOMF name	4460	1391	193	82	1.3623	0.000199	0.0092662
Stable	transmembrane transporter activity	GOMF name	4460	1391	242	97	1.2852	0.00058511	0.020434
Stable	catalytic activity	GOMF name	4460	1391	1212	433	1.1455	1.0912e-05	0.0011657
Stable	binding	GOMF name	4460	1391	2327	687	0.9466	0.0011151	0.034914
Stable	nucleic acid binding	GOMF name	4460	1391	871	240	0.88349	0.0011299	0.034198
Stable	transition metal ion binding	GOMF name	4460	1391	304	75	0.79103	0.001898	0.042033
Stable	zinc ion binding	GOMF name	4460	1391	284	68	0.76771	0.0011748	0.034973
Stable	GTPase regulator activity	GOMF name	4460	1391	217	51	0.75356	0.0024041	0.049054
Stable	DNA binding	GOMF name	4460	1391	414	97	0.75124	5.8627e-05	0.0038024
Stable	protein binding	GOMF name	4460	1391	363	84	0.74196	9.7156e-05	0.0055136
Stable	enzyme activator activity	GOMF name	4460	1391	149	32	0.68861	0.0021534	0.044438
Stable	transcription regulatory region sequence-specific DNA binding	GOMF name	4460	1391	138	28	0.65056	0.0012083	0.031347
Stable	transcription regulatory region DNA binding	GOMF name	4460	1391	138	28	0.65056	0.0012083	0.031802
Stable	RNA polymerase II regulatory region sequence-specific DNA binding	GOMF name	4460	1391	138	28	0.65056	0.0012083	0.032269
Stable	RNA polymerase II regulatory region DNA binding	GOMF name	4460	1391	138	28	0.65056	0.0012083	0.032751
Stable	RNA polymerase II core promoter proximal region sequence-specific DNA binding	GOMF name	4460	1391	138	28	0.65056	0.0012083	0.033247
Stable	regulatory region nucleic acid binding	GOMF name	4460	1391	138	28	0.65056	0.0012083	0.033759
Stable	regulatory region DNA binding	GOMF name	4460	1391	138	28	0.65056	0.0012083	0.034286
Stable	core promoter proximal region sequence-specific DNA binding	GOMF name	4460	1391	138	28	0.65056	0.0012083	0.03483
Stable	core promoter proximal region DNA binding	GOMF name	4460	1391	138	28	0.65056	0.0012083	0.035392
Stable	small GTPase regulator activity	GOMF name	4460	1391	161	30	0.59745	9.8282e-05	0.0054085
Stable	tubulin binding	GOMF name	4460	1391	62	9	0.46543	0.0013392	0.033314
Stable	microtubule binding	GOMF name	4460	1391	62	9	0.46543	0.0013392	0.033776
Stable	Ras GTPase activator activity	GOMF name	4460	1391	72	9	0.40079	0.00012863	0.006674
Stable	cytoskeletal protein binding	GOMF name	4460	1391	144	14	0.31173	3.8598e-10	1.7523e-07
Stable	Rho GTPase activator activity	GOMF name	4460	1391	51	4	0.25148	5.1624e-05	0.0034722
Stable	Ras guanyl-nucleotide exchange factor activity	GOMF name	4460	1391	31	2	0.20686	0.00086114	0.02896
Stable	actin binding	GOMF name	4460	1391	51	3	0.18861	9.3664e-06	0.0010631
Stable	protein anchor	GOMF name	4460	1391	55	2	0.11659	3.1956e-07	7.2541e-05
Stable	Rho guanyl-nucleotide exchange factor activity	GOMF name	4460	1391	28	1	0.11451	0.00035083	0.013273
