# Supplementary material for: Quantitative Phosphoproteomics Reveals the Signaling Dynamics of Cell-Cycle Kinases in the Fission Yeast Schizosaccharomyces pombe
Source: Cell Rep. 2018 Jul 11;24(2):503–14. doi: 10.1016/j.celrep.2018.06.036 (PMC6057490; doi:10.1016/j.celrep.2018.06.036)
Supplement: Table S8. GO Terms Enriched in Cell-Cycle Clusters, Related to Figure 2 — Cell-cycle clusters defined in Figure 2B. See Experimental Procedures for details of GO annotation enrichment analysis. [file mmc9.xlsx]

## Sheet: legend
Table S8. GO terms enriched in cell cycle clusters | Cell cycle clusters defined in Figure 3B. See Experimental Procedures for details of GO annotation enrichment analysis.
COLUMN KEY (detailed legends for each column, in part modified from MaxQuant reference tables (Cox and Mann, 2008))
Phosphosite category	Group of phosphosites for which GO category is enriched
GO category	GO category
GO type	GO category type (GOBP: biological process, GOCC: cellular compartment, GOMF: molecular function, )
Background size	Number of phosphosites in background dataset
Selection size	Number of phosphosites annotated to GO category in background dataset
Category size	Number of phosphosites in Phosphosite category
Intersection size	Number of phosphosites annotated to GO category in Phosphosite category
Enrichment factor	Fold enrichment of GO category in Phosphosite category above background dataset
P value	P value for enrichment significance
Benj. Hoch. FDR	Benj. Hoch. false discovery rate for enrichment significance

## Sheet: Table S8
Phosposite cell cycle cluster	GO category	GO type	Background size (number of phosphosites)	Selection size (number of phosphosites)	Category size (number of phosphosites)	Intersection size (number of phosphosites)	Enrichment factor	P value	Benj. Hoch. FDR
G1	regulation of Ras GTPase activity	GOBP name	4460	34	50	4	10.494	0.00047468	0.038505
G1	regulation of hydrolase activity	GOBP name	4460	34	81	5	8.0973	0.00029453	0.025788
G1	kinesin complex	GOCC name	4460	34	4	2	65.588	0.00033367	0.024573
G1	plus-end kinesin complex	GOCC name	4460	34	4	2	65.588	0.00033367	0.024072
G1	cell septum	GOCC name	4460	34	165	7	5.5651	0.00016941	0.016186
G1	cell septum	GOCC slim name	4460	34	165	7	5.5651	0.00016941	0.0126
G1	protein localization to nucleus	GOBP name	4460	34	12	3	32.794	8.3666e-05	0.0091689
G1/S	DNA replication	GOBP slim name	4460	15	21	2	28.317	0.0020976	0.040704
G1/S	clathrin vesicle coat	GOCC name	4460	15	9	2	66.074	0.00037245	0.025319
G1/S	Golgi to endosome transport	GOBP name	4460	15	7	2	84.952	0.00021854	0.020203
G1/S	intra-S DNA damage checkpoint	GOBP name	4460	15	7	2	84.952	0.00021854	0.020091
G1/S	cytoskeleton organization	GOBP slim name	4460	15	532	7	3.9123	0.00078199	0.019652
G1/S	protein serine/threonine kinase activator activity	GOMF name	4460	15	3	2	198.22	3.1586e-05	0.01434
G1/S	DNA secondary structure binding	GOMF name	4460	15	2	2	297.33	1.056e-05	0.0067117
G1/S	Y-form DNA binding	GOMF name	4460	15	2	2	297.33	1.056e-05	0.0061015
G2	primary metabolic process	GOBP slim name	4460	61	1601	12	0.54802	0.0026317	0.049199
G2	chromosomal part	GOCC name	4460	61	479	0	0	0.00092992	0.049064
G2	secretion	GOBP name	4460	61	54	5	6.7699	0.00068755	0.049041
G2	secretion by cell	GOBP name	4460	61	54	5	6.7699	0.00068755	0.048831
G2	actin filament bundle assembly	GOBP name	4460	61	13	3	16.873	0.000611	0.045138
G2	exocytosis	GOBP name	4460	61	52	5	7.0303	0.00057967	0.043404
G2	cytoplasmic part	GOCC name	4460	61	2904	51	1.284	0.00071322	0.04002
G2	Tea1 cell-end complex	GOCC name	4460	61	13	3	16.873	0.000611	0.037893
G2	chromosome organization	GOBP slim name	4460	61	433	0	0	0.0018841	0.03703
G2	nucleic acid metabolic process	GOBP name	4460	61	926	3	0.23687	0.00041629	0.034103
G2	metabolic process	GOBP slim name	4460	61	1731	13	0.5491	0.0016321	0.03336
G2	actin filament organization involved in cytokinetic actomyosin contractile ring assembly	GOBP name	4460	61	11	3	19.94	0.00036188	0.030398
G2	regulation of establishment of bipolar cell polarity	GOBP name	4460	61	11	3	19.94	0.00036188	0.030244
G2	regulation of establishment of bipolar cell polarity regulating cell shape	GOBP name	4460	61	11	3	19.94	0.00036188	0.030092
G2	regulation of establishment of cell polarity	GOBP name	4460	61	11	3	19.94	0.00036188	0.029942
G2	regulation of establishment or maintenance of cell polarity	GOBP name	4460	61	72	6	6.0929	0.00034856	0.029579
G2	regulation of establishment or maintenance of cell polarity regulating cell shape	GOBP name	4460	61	72	6	6.0929	0.00034856	0.029428
G2	protein metabolic process	GOBP slim name	4460	61	468	0	0	0.0011018	0.02521
G2	steroid binding	GOMF name	4460	61	34	5	10.752	7.8083e-05	0.024815
G2	cell cortex of cell tip	GOCC name	4460	61	133	8	4.3979	0.00032756	0.024637
G2	actin filament bundle assembly involved in actomyosin contractile ring formation	GOBP name	4460	61	10	3	21.934	0.00026666	0.024113
G2	positive regulation of establishment or maintenance of cell polarity regulating cell shape	GOBP name	4460	61	10	3	21.934	0.00026666	0.023982
G2	oxysterol binding	GOMF name	4460	61	33	5	11.078	6.7453e-05	0.023819
G2	cell septum	GOCC name	4460	61	165	9	3.9881	0.00028124	0.02312
G2	sterol binding	GOMF name	4460	61	33	5	11.078	6.7453e-05	0.022565
G2	cell division site	GOCC name	4460	61	516	17	2.4088	0.00026027	0.021906
G2	secretion	GOBP slim name	4460	61	54	5	6.7699	0.00068755	0.017865
G2	nucleobase-containing compound metabolic process	GOBP name	4460	61	984	3	0.22291	0.00018983	0.017849
G2	Ras GTPase activator activity	GOMF name	4460	61	72	7	7.1084	4.1705e-05	0.017672
G2	small GTPase regulator activity	GOMF name	4460	61	161	10	4.5413	4.3805e-05	0.017401
G2	exocytosis	GOBP slim name	4460	61	52	5	7.0303	0.00057967	0.01559
G2	cell division site	GOCC slim name	4460	61	516	17	2.4088	0.00026027	0.015486
G2	cell septum	GOCC slim name	4460	61	165	9	3.9881	0.00028124	0.015212
G2	lipid transport	GOBP name	4460	61	38	5	9.6204	0.00013386	0.01303
G2	lipid metabolic process	GOBP name	4460	61	142	9	4.634	9.2833e-05	0.0097847
G2	cell cortex part	GOCC name	4460	61	518	18	2.5407	8.5459e-05	0.0088853
G2	cellular nitrogen compound metabolic process	GOBP name	4460	61	1055	3	0.20791	6.9992e-05	0.0078258
G2	nitrogen compound metabolic process	GOBP name	4460	61	1057	3	0.20752	6.8013e-05	0.0077088
G2	nucleobase-containing compound metabolic process	GOBP slim name	4460	61	984	3	0.22291	0.00018983	0.0058203
G2	1-phosphatidylinositol binding	GOMF name	4460	61	23	5	15.895	1.086e-05	0.0057522
G2	lipid transport	GOBP slim name	4460	61	38	5	9.6204	0.00013386	0.0041878
G2	lipid metabolic process	GOBP slim name	4460	61	142	9	4.634	9.2833e-05	0.0033884
G2	contractile ring localization involved in cell cycle cytokinesis	GOBP name	4460	61	27	5	13.54	2.4764e-05	0.0032267
G2	cell pole	GOCC name	4460	61	471	18	2.7942	2.4981e-05	0.0030451
G2	nitrogen compound metabolic process	GOBP slim name	4460	61	1057	3	0.20752	6.8013e-05	0.002979
G2	cell tip	GOCC name	4460	61	471	18	2.7942	2.4981e-05	0.0029436
G2	cellular nitrogen compound metabolic process	GOBP slim name	4460	61	1055	3	0.20791	6.9992e-05	0.0028999
G2	sterol transport	GOBP name	4460	61	24	5	15.232	1.3545e-05	0.0020193
G2	actin filament bundle convergence involved in actomyosin contractile ring formation	GOBP name	4460	61	4	3	54.836	9.6159e-06	0.0015012
G2	macromolecule metabolic process	GOBP name	4460	61	1308	4	0.22359	8.9075e-06	0.0014038
G2	cellular metabolic process	GOBP name	4460	61	1673	7	0.30592	3.8134e-06	0.0007171
G2	macromolecule metabolic process	GOBP slim name	4460	61	1308	4	0.22359	8.9075e-06	0.00068276
G2	cellular macromolecule metabolic process	GOBP name	4460	61	1294	3	0.16951	1.8283e-06	0.00040886
G2	cellular metabolic process	GOBP slim name	4460	61	1673	7	0.30592	3.8134e-06	0.00034388
Interphase	medial membrane band	GOCC name	4460	56	36	4	8.8492	0.00090139	0.048279
Interphase	mitosis	GOBP slim name	4460	56	219	9	3.273	0.0010935	0.025791
Interphase	organelle fission	GOBP slim name	4460	56	220	9	3.2581	0.0011276	0.02542
Interphase	nuclear division	GOBP slim name	4460	56	219	9	3.273	0.0010935	0.0254
Interphase	RNA catabolic process	GOBP slim name	4460	56	93	6	5.1382	0.00084254	0.020502
Interphase	cytoskeleton	GOCC name	4460	56	73	6	6.546	0.00023676	0.020414
Interphase	CCR4-NOT core complex	GOCC name	4460	56	25	4	12.743	0.00022042	0.01948
Interphase	cytoskeleton	GOCC slim name	4460	56	73	6	6.546	0.00023676	0.015653
Interphase	RNA 3'-end processing	GOBP name	4460	56	67	6	7.1322	0.00014867	0.014221
Interphase	mRNA 3'-end processing	GOBP name	4460	56	57	6	8.3835	6.061e-05	0.0069651
Interphase	nuclear-transcribed mRNA poly(A) tail shortening	GOBP name	4460	56	34	5	11.712	5.182e-05	0.0060388
M/G1	GTP catabolic process	GOBP name	4460	75	11	3	16.218	0.00066185	0.048036
M/G1	cellular component movement	GOBP slim name	4460	75	35	4	6.7962	0.0023454	0.044388
M/G1	regulation of protein polymerization	GOBP name	4460	75	24	4	9.9111	0.00056853	0.042959
M/G1	condensed nuclear chromosome kinetochore	GOCC name	4460	75	67	6	5.3254	0.000707	0.04031
M/G1	intracellular organelle part	GOCC name	4460	75	1992	47	1.4031	0.00065673	0.039348
M/G1	regulation of actin filament length	GOBP name	4460	75	23	4	10.342	0.00048148	0.038866
M/G1	organelle part	GOCC name	4460	75	1992	47	1.4031	0.00065673	0.038692
M/G1	regulation of actin filament polymerization	GOBP name	4460	75	23	4	10.342	0.00048148	0.038677
M/G1	regulation of actin polymerization or depolymerization	GOBP name	4460	75	23	4	10.342	0.00048148	0.03849
M/G1	organelle organization	GOBP name	4460	75	1192	33	1.6463	0.00048728	0.037857
M/G1	kinetochore	GOCC slim name	4460	75	72	6	4.9556	0.0010226	0.035791
M/G1	cytoskeletal part	GOCC name	4460	75	526	19	2.148	0.00053093	0.034124
M/G1	response to stress	GOBP slim name	4460	75	766	4	0.31053	0.0015421	0.032384
M/G1	macromolecular complex assembly	GOBP slim name	4460	75	198	10	3.0034	0.0011703	0.025631
M/G1	intracellular organelle	GOCC name	4460	75	1937	47	1.4429	0.00032252	0.025336
M/G1	organelle	GOCC name	4460	75	1937	47	1.4429	0.00032252	0.024785
M/G1	endoplasmic reticulum organization	GOBP name	4460	75	20	4	11.893	0.0002765	0.024337
M/G1	maintenance of location	GOBP name	4460	75	79	7	5.2692	0.00027163	0.024166
M/G1	maintenance of location in cell	GOBP name	4460	75	77	7	5.4061	0.0002325	0.02114
M/G1	regulation of protein complex disassembly	GOBP name	4460	75	19	4	12.519	0.00022479	0.020552
M/G1	establishment or maintenance of cell polarity	GOBP slim name	4460	75	125	8	3.8059	0.00085188	0.020405
M/G1	cellular macromolecular complex assembly	GOBP slim name	4460	75	185	10	3.2144	0.00071258	0.018206
M/G1	intracellular organelle	GOCC slim name	4460	75	1937	47	1.4429	0.00032252	0.015992
M/G1	organelle	GOCC slim name	4460	75	1937	47	1.4429	0.00032252	0.014762
M/G1	organelle organization	GOBP slim name	4460	75	1192	33	1.6463	0.00048728	0.013582
M/G1	negative regulation of cytoskeleton organization	GOBP name	4460	75	16	4	14.867	0.00011078	0.011246
M/G1	cytoskeleton organization	GOBP name	4460	75	532	21	2.3474	7.7868e-05	0.008648
M/G1	endoplasmic reticulum organization	GOBP slim name	4460	75	20	4	11.893	0.0002765	0.0081513
M/G1	negative regulation of protein complex disassembly	GOBP name	4460	75	14	4	16.99	6.2922e-05	0.0071809
M/G1	regulation of organelle organization	GOBP name	4460	75	253	14	3.2906	4.7582e-05	0.0055843
M/G1	actin filament bundle assembly	GOBP name	4460	75	13	4	18.297	4.5673e-05	0.0054374
M/G1	negative regulation of protein complex assembly	GOBP name	4460	75	13	4	18.297	4.5673e-05	0.0053986
M/G1	cellular component organization or biogenesis	GOBP name	4460	75	1625	44	1.6102	4.043e-05	0.0049193
M/G1	regulation of cytoskeleton organization	GOBP name	4460	75	101	9	5.299	3.4269e-05	0.0042961
M/G1	cell division site part	GOCC name	4460	75	246	14	3.3843	3.5204e-05	0.0040144
M/G1	cytoskeleton organization	GOBP slim name	4460	75	532	21	2.3474	7.7868e-05	0.0031413
M/G1	actin filament organization involved in cytokinetic actomyosin contractile ring assembly	GOBP name	4460	75	11	4	21.624	2.1769e-05	0.0028819
M/G1	cellular component organization	GOBP name	4460	75	1475	42	1.6933	2.0383e-05	0.0028585
M/G1	cellular component assembly	GOBP name	4460	75	565	23	2.4208	2.0183e-05	0.0028546
M/G1	cellular component assembly at cellular level	GOBP name	4460	75	563	23	2.4294	1.9077e-05	0.0027215
M/G1	regulation of organelle organization	GOBP slim name	4460	75	253	14	3.2906	4.7582e-05	0.0022104
M/G1	actin filament bundle assembly involved in actomyosin contractile ring formation	GOBP name	4460	75	10	4	23.787	1.4078e-05	0.00208
M/G1	negative regulation of actin filament polymerization	GOBP name	4460	75	10	4	23.787	1.4078e-05	0.0020616
M/G1	negative regulation of protein polymerization	GOBP name	4460	75	10	4	23.787	1.4078e-05	0.0020435
M/G1	cellular component organization or biogenesis at cellular level	GOBP name	4460	75	1547	44	1.6914	1.0497e-05	0.0016234
M/G1	cellular component assembly	GOBP slim name	4460	75	565	23	2.4208	2.0183e-05	0.0012376
M/G1	cellular component organization	GOBP slim name	4460	75	1475	42	1.6933	2.0383e-05	0.0012018
M/G1	actin filament capping	GOBP name	4460	75	8	4	29.733	4.846e-06	0.00081827
M/G1	barbed-end actin filament capping	GOBP name	4460	75	8	4	29.733	4.846e-06	0.00081001
M/G1	negative regulation of actin filament depolymerization	GOBP name	4460	75	8	4	29.733	4.846e-06	0.00080191
M/G1	regulation of actin filament depolymerization	GOBP name	4460	75	8	4	29.733	4.846e-06	0.00079397
M/G1	cellular component organization at cellular level	GOBP name	4460	75	1388	42	1.7994	3.9636e-06	0.00072077
M/G1	regulation of actin cytoskeleton organization	GOBP name	4460	75	77	9	6.9506	3.8138e-06	0.00070912
M/G1	regulation of actin filament-based process	GOBP name	4460	75	77	9	6.9506	3.8138e-06	0.00070124
M/G1	endoplasmic reticulum polarization	GOBP name	4460	75	7	4	33.981	2.4622e-06	0.00050303
M/G1	negative regulation of actin nucleation	GOBP name	4460	75	7	4	33.981	2.4622e-06	0.00049689
M/G1	transitional endoplasmic reticulum polarization at cell division site	GOBP name	4460	75	7	4	33.981	2.4622e-06	0.0004909
M/G1	regulation of actin nucleation	GOBP name	4460	75	51	8	9.3281	1.446e-06	0.00032778
M/G1	intracellular non-membrane-bounded organelle	GOCC slim name	4460	75	447	22	2.9268	1.5749e-06	0.00031236
M/G1	intracellular non-membrane-bounded organelle	GOCC name	4460	75	447	22	2.9268	1.5749e-06	0.0003093
M/G1	non-membrane-bounded organelle	GOCC name	4460	75	447	22	2.9268	1.5749e-06	0.00029302
Mitotic	cell cycle process	GOBP name	4460	688	759	194	1.6569	3.9298e-16	6.503e-12
Mitotic	negative regulation of cellular component organization	GOBP name	4460	688	128	55	2.7855	2.5457e-14	2.1063e-10
Mitotic	spindle organization	GOBP name	4460	688	61	35	3.7195	3.4847e-14	1.9221e-10
Mitotic	microtubule cytoskeleton organization	GOBP name	4460	688	167	64	2.4843	1.1869e-13	4.9101e-10
Mitotic	microtubule-based process	GOBP name	4460	688	204	73	2.3197	1.2306e-13	4.0727e-10
Mitotic	nuclear pore	GOCC name	4460	688	83	41	3.2022	1.9597e-13	6.9275e-10
Mitotic	pore complex	GOCC name	4460	688	83	41	3.2022	1.9597e-13	3.4638e-10
Mitotic	nuclear pore	GOCC slim name	4460	688	83	41	3.2022	1.9597e-13	1.166e-10
Mitotic	nuclear part	GOCC name	4460	688	1060	239	1.4616	4.0905e-13	4.82e-10
Mitotic	negative regulation of organelle organization	GOBP name	4460	688	99	44	2.8811	2.6111e-12	7.2015e-09
Mitotic	cellular component organization or biogenesis at cellular level	GOBP name	4460	688	1547	318	1.3325	3.0683e-12	7.2536e-09
Mitotic	mitotic spindle organization	GOBP name	4460	688	54	30	3.6014	7.5458e-12	1.5608e-08
Mitotic	transmembrane transporter activity	GOMF name	4460	688	242	6	0.16072	9.9374e-12	6.3162e-08
Mitotic	regulation of mitotic metaphase/anaphase transition	GOBP name	4460	688	75	36	3.1116	1.719e-11	3.1607e-08
Mitotic	spindle assembly	GOBP name	4460	688	41	25	3.9528	2.6908e-11	4.4528e-08
Mitotic	spindle assembly involved in mitosis	GOBP name	4460	688	41	25	3.9528	2.6908e-11	4.048e-08
Mitotic	substrate-specific transmembrane transporter activity	GOMF name	4460	688	193	3	0.10077	3.4476e-11	1.0956e-07
Mitotic	cellular component organization at cellular level	GOBP name	4460	688	1388	287	1.3404	4.5376e-11	5.7761e-08
Mitotic	mitotic cell cycle spindle assembly checkpoint	GOBP name	4460	688	68	33	3.1459	8.3706e-11	9.8941e-08
Mitotic	mitotic cell cycle spindle checkpoint	GOBP name	4460	688	68	33	3.1459	8.3706e-11	9.2345e-08
Mitotic	spindle assembly checkpoint	GOBP name	4460	688	68	33	3.1459	8.3706e-11	8.6573e-08
Mitotic	spindle checkpoint	GOBP name	4460	688	68	33	3.1459	8.3706e-11	8.1481e-08
Mitotic	negative regulation of mitosis	GOBP name	4460	688	69	33	3.1004	1.3651e-10	1.255e-07
Mitotic	negative regulation of mitotic metaphase/anaphase transition	GOBP name	4460	688	69	33	3.1004	1.3651e-10	1.1889e-07
Mitotic	negative regulation of nuclear division	GOBP name	4460	688	69	33	3.1004	1.3651e-10	1.1295e-07
Mitotic	chromosome segregation	GOBP slim name	4460	688	137	51	2.4132	1.3667e-10	2.0951e-07
Mitotic	chromosome segregation	GOBP name	4460	688	137	51	2.4132	1.3667e-10	1.0769e-07
Mitotic	organelle assembly	GOBP slim name	4460	688	49	26	3.4397	7.3289e-10	5.6176e-07
Mitotic	organelle assembly	GOBP name	4460	688	49	26	3.4397	7.3289e-10	5.273e-07
Mitotic	organelle organization	GOBP name	4460	688	1192	249	1.3542	7.364e-10	5.0775e-07
Mitotic	organelle organization	GOBP slim name	4460	688	1192	249	1.3542	7.364e-10	3.763e-07
Mitotic	cellular component organization or biogenesis	GOBP name	4460	688	1625	320	1.2766	9.3949e-10	5.9795e-07
Mitotic	cytoskeletal part	GOCC name	4460	688	526	130	1.6022	1.0275e-09	4.5401e-07
Mitotic	cellular localization	GOBP name	4460	688	428	109	1.6509	4.7913e-09	2.9365e-06
Mitotic	localization	GOBP name	4460	688	428	109	1.6509	4.7913e-09	2.8316e-06
Mitotic	cellular localization	GOBP slim name	4460	688	428	109	1.6509	4.7913e-09	1.8363e-06
Mitotic	localization	GOBP slim name	4460	688	428	109	1.6509	4.7913e-09	1.469e-06
Mitotic	cell cycle checkpoint	GOBP name	4460	688	146	50	2.2201	5.4714e-09	3.1221e-06
Mitotic	active transmembrane transporter activity	GOMF name	4460	688	145	2	0.089415	6.8111e-09	1.443e-05
Mitotic	regulation of cell cycle arrest	GOBP name	4460	688	147	50	2.205	7.0654e-09	3.8973e-06
Mitotic	cellular component organization	GOBP name	4460	688	1475	291	1.2789	8.9273e-09	4.7654e-06
Mitotic	cellular component organization	GOBP slim name	4460	688	1475	291	1.2789	8.9273e-09	2.2809e-06
Mitotic	regulation of cell division	GOBP name	4460	688	170	55	2.0973	9.2973e-09	4.8079e-06
Mitotic	regulation of cytokinesis	GOBP name	4460	688	170	55	2.0973	9.2973e-09	4.6622e-06
Mitotic	nuclear membrane	GOCC name	4460	688	111	41	2.3945	1.1481e-08	4.5093e-06
Mitotic	microtubule anchoring	GOBP name	4460	688	62	28	2.9276	1.6561e-08	8.0605e-06
Mitotic	regulation of cell cycle process	GOBP name	4460	688	383	98	1.6587	2.3791e-08	1.1248e-05
Mitotic	cell division	GOBP name	4460	688	245	70	1.8522	2.8727e-08	1.3205e-05
Mitotic	cell division	GOBP slim name	4460	688	245	70	1.8522	2.8727e-08	6.2912e-06
Mitotic	negative regulation of cellular process	GOBP name	4460	688	484	117	1.5671	2.9912e-08	1.3378e-05
Mitotic	attachment of spindle microtubules to chromosome	GOBP name	4460	688	60	27	2.9172	3.2648e-08	1.4217e-05
Mitotic	vesicle-mediated transport	GOBP name	4460	688	386	26	0.43665	3.3791e-08	1.4338e-05
Mitotic	vesicle-mediated transport	GOBP slim name	4460	688	386	26	0.43665	3.3791e-08	6.4751e-06
Mitotic	mitotic cell cycle checkpoint	GOBP name	4460	688	119	42	2.288	3.4384e-08	1.4225e-05
Mitotic	integral to membrane	GOCC name	4460	688	529	43	0.52694	4.9384e-08	1.7457e-05
Mitotic	intrinsic to membrane	GOCC name	4460	688	529	43	0.52694	4.9384e-08	1.587e-05
Mitotic	regulation of cytokinetic process	GOBP name	4460	688	123	42	2.2136	9.8465e-08	3.7893e-05
Mitotic	mitotic sister chromatid segregation	GOBP name	4460	688	98	36	2.3813	1.0336e-07	3.8874e-05
Mitotic	sister chromatid segregation	GOBP name	4460	688	98	36	2.3813	1.0336e-07	3.801e-05
Mitotic	regulation of cellular component organization	GOBP name	4460	688	577	131	1.4718	2.0491e-07	6.7818e-05
Mitotic	attachment of spindle microtubules to kinetochore	GOBP name	4460	688	50	23	2.982	2.0729e-07	6.7258e-05
Mitotic	regulation of mitosis	GOBP name	4460	688	105	37	2.2843	2.3027e-07	7.328e-05
Mitotic	maintenance of location in cell	GOBP name	4460	688	77	30	2.5257	2.7309e-07	8.5267e-05
Mitotic	cellular protein localization	GOBP name	4460	688	305	79	1.6791	3.346e-07	9.8875e-05
Mitotic	protein localization	GOBP name	4460	688	305	79	1.6791	3.346e-07	9.714e-05
Mitotic	maintenance of protein location in cell	GOBP name	4460	688	70	28	2.593	3.6031e-07	0.0001028
Mitotic	negative regulation of biological process	GOBP name	4460	688	508	117	1.493	4.5349e-07	0.00012719
Mitotic	ribosomal large subunit biogenesis	GOBP name	4460	688	38	19	3.2413	4.8156e-07	0.00013281
Mitotic	ribosomal large subunit biogenesis	GOBP slim name	4460	688	38	19	3.2413	4.8156e-07	7.3824e-05
Mitotic	maintenance of location	GOBP name	4460	688	79	30	2.4617	5.1676e-07	0.00014019
Mitotic	negative regulation of cell cycle process	GOBP name	4460	688	185	54	1.8922	5.2323e-07	0.00013965
Mitotic	establishment of RNA localization	GOBP name	4460	688	171	51	1.9334	5.3046e-07	0.00013933
Mitotic	nucleic acid transport	GOBP name	4460	688	171	51	1.9334	5.3046e-07	0.00013716
Mitotic	RNA transport	GOBP name	4460	688	171	51	1.9334	5.3046e-07	0.00013505
Mitotic	negative regulation of cell cycle	GOBP name	4460	688	190	55	1.8765	5.4927e-07	0.00013772
Mitotic	transporter activity	GOMF name	4460	688	286	18	0.40799	6.2712e-07	0.00099649
Mitotic	microtubule	GOCC name	4460	688	109	37	2.2005	6.5144e-07	0.00017714
Mitotic	regulation of nuclear division	GOBP name	4460	688	109	37	2.2005	6.5144e-07	0.00016089
Mitotic	kinetochore	GOCC slim name	4460	688	72	28	2.521	7.0277e-07	0.00020907
Mitotic	condensed chromosome kinetochore	GOCC name	4460	688	72	28	2.521	7.0277e-07	0.00017745
Mitotic	maintenance of protein location	GOBP name	4460	688	72	28	2.521	7.0277e-07	0.00017102
Mitotic	kinetochore	GOCC name	4460	688	72	28	2.521	7.0277e-07	0.00016562
Mitotic	perinuclear region of cytoplasm	GOCC name	4460	688	29	16	3.5766	7.1134e-07	0.00015716
Mitotic	cellular macromolecule localization	GOBP name	4460	688	311	79	1.6467	7.6231e-07	0.00018282
Mitotic	macromolecule localization	GOBP name	4460	688	311	79	1.6467	7.6231e-07	0.00018021
Mitotic	nucleobase-containing compound transport	GOBP name	4460	688	174	51	1.9001	9.3368e-07	0.00021761
Mitotic	nucleobase-containing compound transport	GOBP slim name	4460	688	174	51	1.9001	9.3368e-07	0.00013012
Mitotic	ion transmembrane transporter activity	GOMF name	4460	688	113	2	0.11474	1.028e-06	0.0013068
Mitotic	mRNA transport	GOBP name	4460	688	152	46	1.9618	1.2021e-06	0.00027629
Mitotic	structural constituent of nuclear pore	GOMF name	4460	688	21	13	4.013	1.385e-06	0.0014672
Mitotic	regulation of cell cycle	GOBP name	4460	688	567	125	1.4291	1.9766e-06	0.00043612
Mitotic	regulation of cell cycle	GOBP slim name	4460	688	567	125	1.4291	1.9766e-06	0.00025251
Mitotic	intracellular organelle part	GOCC name	4460	688	1992	360	1.1715	2.2336e-06	0.00039478
Mitotic	organelle part	GOCC name	4460	688	1992	360	1.1715	2.2336e-06	0.00037598
Mitotic	regulation of organelle organization	GOBP name	4460	688	253	66	1.6911	2.3362e-06	0.00050868
Mitotic	regulation of organelle organization	GOBP slim name	4460	688	253	66	1.6911	2.3362e-06	0.00027549
Mitotic	endocytosis	GOBP name	4460	688	177	8	0.293	2.3859e-06	0.00049976
Mitotic	membrane invagination	GOBP name	4460	688	177	8	0.293	2.3859e-06	0.00049352
Mitotic	endocytosis	GOBP slim name	4460	688	177	8	0.293	2.3859e-06	0.00026125
Mitotic	membrane invagination	GOBP slim name	4460	688	177	8	0.293	2.3859e-06	0.00024384
Mitotic	protein import into nucleus, docking	GOBP name	4460	688	19	12	4.0942	2.657e-06	0.00052342
Mitotic	cytoskeleton organization	GOBP name	4460	688	532	118	1.4379	2.8582e-06	0.00054996
Mitotic	cytoskeleton organization	GOBP slim name	4460	688	532	118	1.4379	2.8582e-06	0.00027385
Mitotic	spindle	GOCC name	4460	688	57	23	2.6158	3.2418e-06	0.00052089
Mitotic	intracellular non-membrane-bounded organelle	GOCC name	4460	688	447	102	1.4792	3.8613e-06	0.00059346
Mitotic	intracellular non-membrane-bounded organelle	GOCC slim name	4460	688	447	102	1.4792	3.8613e-06	0.00057437
Mitotic	non-membrane-bounded organelle	GOCC name	4460	688	447	102	1.4792	3.8613e-06	0.00056874
Mitotic	carboxylic acid metabolic process	GOBP name	4460	688	104	2	0.12466	4.0742e-06	0.00073282
Mitotic	cellular ketone metabolic process	GOBP name	4460	688	104	2	0.12466	4.0742e-06	0.00072494
Mitotic	organic acid metabolic process	GOBP name	4460	688	104	2	0.12466	4.0742e-06	0.00071722
Mitotic	oxoacid metabolic process	GOBP name	4460	688	104	2	0.12466	4.0742e-06	0.00070967
Mitotic	cellular ketone metabolic process	GOBP slim name	4460	688	104	2	0.12466	4.0742e-06	0.00034698
Mitotic	organic acid metabolic process	GOBP slim name	4460	688	104	2	0.12466	4.0742e-06	0.00032872
Mitotic	substrate-specific transporter activity	GOMF name	4460	688	241	15	0.40348	4.11e-06	0.0037319
Mitotic	cytokinesis, site selection	GOBP name	4460	688	26	14	3.4906	5.1706e-06	0.00083886
Mitotic	site selection involved in cell cycle cytokinesis	GOBP name	4460	688	26	14	3.4906	5.1706e-06	0.00083072
Mitotic	condensed nuclear chromosome kinetochore	GOCC name	4460	688	67	25	2.4189	6.2969e-06	0.00089038
Mitotic	DNA binding	GOMF name	4460	688	414	95	1.4875	6.4858e-06	0.005153
Mitotic	regulation of cell cycle cytokinesis	GOBP name	4460	688	102	33	2.0973	7.9002e-06	0.001257
Mitotic	structural constituent of ribosome	GOMF name	4460	688	84	1	0.077173	1.0473e-05	0.0073964
Mitotic	regulation of mitotic cell cycle	GOBP name	4460	688	436	98	1.4571	1.1279e-05	0.0017282
Mitotic	regulation of mitotic cell cycle	GOBP slim name	4460	688	436	98	1.4571	1.1279e-05	0.00082336
Mitotic	protein complex	GOCC name	4460	688	1232	234	1.2313	1.1608e-05	0.0015783
Mitotic	protein complex	GOCC slim name	4460	688	1232	234	1.2313	1.1608e-05	0.0013814
Mitotic	cellular membrane organization	GOBP name	4460	688	258	18	0.45227	1.2167e-05	0.0018472
Mitotic	membrane organization	GOBP name	4460	688	258	18	0.45227	1.2167e-05	0.0018304
Mitotic	cellular membrane organization	GOBP slim name	4460	688	258	18	0.45227	1.2167e-05	0.00084785
Mitotic	membrane organization	GOBP slim name	4460	688	258	18	0.45227	1.2167e-05	0.00081099
Mitotic	cation transmembrane transporter activity	GOMF name	4460	688	83	1	0.078103	1.2275e-05	0.0060017
Mitotic	microtubule organizing center	GOCC name	4460	688	70	25	2.3152	1.4868e-05	0.0019465
Mitotic	microtubule organizing center	GOCC slim name	4460	688	70	25	2.3152	1.4868e-05	0.0014744
Mitotic	negative regulation of apoptosis	GOBP name	4460	688	16	10	4.0516	2.1425e-05	0.0029793
Mitotic	negative regulation of cell death	GOBP name	4460	688	16	10	4.0516	2.1425e-05	0.0029545
Mitotic	negative regulation of programmed cell death	GOBP name	4460	688	16	10	4.0516	2.1425e-05	0.00293
Mitotic	regulation of apoptosis	GOBP name	4460	688	16	10	4.0516	2.1425e-05	0.002906
Mitotic	regulation of cell death	GOBP name	4460	688	16	10	4.0516	2.1425e-05	0.0028824
Mitotic	regulation of programmed cell death	GOBP name	4460	688	16	10	4.0516	2.1425e-05	0.0028592
Mitotic	equatorial microtubule organizing center	GOCC name	4460	688	19	11	3.7531	2.2164e-05	0.0027982
Mitotic	regulation of barrier septum formation	GOBP name	4460	688	85	28	2.1354	2.54e-05	0.0032837
Mitotic	amine metabolic process	GOBP name	4460	688	78	1	0.08311	2.7072e-05	0.0034728
Mitotic	transmembrane transport	GOBP name	4460	688	78	1	0.08311	2.7072e-05	0.0034461
Mitotic	amine metabolic process	GOBP slim name	4460	688	78	1	0.08311	2.7072e-05	0.0014822
Mitotic	transmembrane transport	GOBP slim name	4460	688	78	1	0.08311	2.7072e-05	0.0014311
Mitotic	cellular amine metabolic process	GOBP name	4460	688	77	1	0.084189	3.1692e-05	0.0040034
Mitotic	translation	GOBP name	4460	688	102	3	0.19066	3.436e-05	0.0042432
Mitotic	translation	GOBP slim name	4460	688	102	3	0.19066	3.436e-05	0.0017558
Mitotic	Golgi apparatus part	GOCC name	4460	688	124	5	0.26139	3.6405e-05	0.0040216
Mitotic	chromosome organization	GOBP name	4460	688	433	95	1.4223	3.933e-05	0.004821
Mitotic	chromosome organization	GOBP slim name	4460	688	433	95	1.4223	3.933e-05	0.0019449
Mitotic	attachment of spindle microtubules to kinetochore involved in mitotic sister chromatid segregation	GOBP name	4460	688	14	9	4.1674	4.1384e-05	0.0049987
Mitotic	biosynthetic process	GOBP name	4460	688	808	91	0.73009	4.3721e-05	0.0052427
Mitotic	biosynthetic process	GOBP slim name	4460	688	808	91	0.73009	4.3721e-05	0.0020945
Mitotic	cytoskeletal protein binding	GOMF name	4460	688	144	40	1.8007	4.6956e-05	0.017556
Mitotic	cytoplasmic translation	GOBP name	4460	688	98	3	0.19845	6.0295e-05	0.0069774
Mitotic	cytoplasmic translation	GOBP slim name	4460	688	98	3	0.19845	6.0295e-05	0.0027186
Mitotic	cellular amino acid metabolic process	GOBP name	4460	688	72	1	0.090036	6.9458e-05	0.0078189
Mitotic	cellular amino acid metabolic process	GOBP slim name	4460	688	72	1	0.090036	6.9458e-05	0.0029577
Mitotic	regulation of cytokinesis, actomyosin contractile ring assembly	GOBP name	4460	688	7	6	5.5565	7.8417e-05	0.0086509
Mitotic	mitosis	GOBP name	4460	688	219	54	1.5984	8.5729e-05	0.0093332
Mitotic	nuclear division	GOBP name	4460	688	219	54	1.5984	8.5729e-05	0.0092722
Mitotic	mitosis	GOBP slim name	4460	688	219	54	1.5984	8.5729e-05	0.0033698
Mitotic	nuclear division	GOBP slim name	4460	688	219	54	1.5984	8.5729e-05	0.0032856
Mitotic	transposition	GOBP name	4460	688	15	9	3.8895	8.7659e-05	0.0094193
Mitotic	transposition, RNA-mediated	GOBP name	4460	688	15	9	3.8895	8.7659e-05	0.0093586
Mitotic	transposition	GOBP slim name	4460	688	15	9	3.8895	8.7659e-05	0.0032776
Mitotic	organelle fission	GOBP name	4460	688	220	54	1.5912	9.6632e-05	0.010121
Mitotic	organelle fission	GOBP slim name	4460	688	220	54	1.5912	9.6632e-05	0.003445
Mitotic	cytoplasm	GOCC name	4460	688	472	100	1.3734	9.7353e-05	0.0098326
Mitotic	cytoplasm	GOCC slim name	4460	688	472	100	1.3734	9.7353e-05	0.008275
Mitotic	cellular nitrogen compound biosynthetic process	GOBP name	4460	688	94	3	0.20689	0.0001052	0.010948
Mitotic	cytokinetic process	GOBP name	4460	688	290	67	1.4977	0.00010683	0.011049
Mitotic	organic substance transport	GOBP name	4460	688	69	1	0.09395	0.00011091	0.011191
Mitotic	establishment of organelle localization	GOBP name	4460	688	111	32	1.8688	0.00011871	0.011906
Mitotic	nuclear transport	GOBP name	4460	688	196	49	1.6206	0.00012275	0.012237
Mitotic	nucleocytoplasmic transport	GOBP name	4460	688	196	49	1.6206	0.00012275	0.012164
Mitotic	nuclear transport	GOBP slim name	4460	688	196	49	1.6206	0.00012275	0.0041818
Mitotic	nucleocytoplasmic transport	GOBP slim name	4460	688	196	49	1.6206	0.00012275	0.0040909
Mitotic	biological regulation	GOBP name	4460	688	1939	339	1.1334	0.00013175	0.0129
Mitotic	biological regulation	GOBP slim name	4460	688	1939	339	1.1334	0.00013175	0.0042077
Mitotic	regulation of septation initiation signaling cascade	GOBP name	4460	688	53	19	2.3239	0.00013789	0.013344
Mitotic	astral microtubule organization	GOBP name	4460	688	10	7	4.5378	0.00014771	0.014211
Mitotic	cellular biosynthetic process	GOBP name	4460	688	772	89	0.74734	0.00014947	0.014215
Mitotic	chromosomal part	GOCC name	4460	688	479	100	1.3534	0.00016595	0.016295
Mitotic	cell cycle phase	GOBP name	4460	688	445	94	1.3693	0.0001681	0.015895
Mitotic	intracellular part	GOCC name	4460	688	4139	659	1.0321	0.00017026	0.015838
Mitotic	plasma membrane part	GOCC name	4460	688	160	10	0.40516	0.00017619	0.01597
Mitotic	regulation of cellular component biogenesis	GOBP name	4460	688	174	44	1.6393	0.00019712	0.018429
Mitotic	small molecule metabolic process	GOBP name	4460	688	327	30	0.59473	0.00019856	0.018459
Mitotic	small molecule metabolic process	GOBP slim name	4460	688	327	30	0.59473	0.00019856	0.0059683
Mitotic	regulation of intracellular protein kinase cascade	GOBP name	4460	688	60	20	2.1609	0.00027471	0.024309
Mitotic	nuclear chromosome part	GOCC name	4460	688	407	86	1.3698	0.00029609	0.023788
Mitotic	regulation of cellular process	GOBP name	4460	688	1787	312	1.1318	0.00031027	0.026881
Mitotic	intracellular protein transport	GOBP name	4460	688	273	24	0.5699	0.00031798	0.027406
Mitotic	regulation of biological process	GOBP name	4460	688	1807	315	1.1301	0.00032134	0.02741
Mitotic	integral to plasma membrane	GOCC name	4460	688	74	2	0.1752	0.00034415	0.024332
Mitotic	intrinsic to plasma membrane	GOCC name	4460	688	74	2	0.1752	0.00034415	0.023855
Mitotic	intracellular membrane-bounded organelle	GOCC name	4460	688	1558	206	0.85713	0.00037988	0.025337
Mitotic	membrane-bounded organelle	GOCC name	4460	688	1558	206	0.85713	0.00037988	0.024868
Mitotic	intracellular membrane-bounded organelle	GOCC slim name	4460	688	1558	206	0.85713	0.00037988	0.016145
Mitotic	chromosome organization involved in meiosis	GOBP name	4460	688	21	10	3.0869	0.00041226	0.033941
Mitotic	cellular component assembly at cellular level	GOBP name	4460	688	563	112	1.2896	0.0004427	0.036088
Mitotic	establishment of ribosome localization	GOBP name	4460	688	45	16	2.3049	0.00048542	0.038619
Mitotic	ribonucleoprotein complex export from nucleus	GOBP name	4460	688	45	16	2.3049	0.00048542	0.038434
Mitotic	ribonucleoprotein complex localization	GOBP name	4460	688	45	16	2.3049	0.00048542	0.038251
Mitotic	ribosomal subunit export from nucleus	GOBP name	4460	688	45	16	2.3049	0.00048542	0.03807
Mitotic	rRNA-containing ribonucleoprotein complex export from nucleus	GOBP name	4460	688	45	16	2.3049	0.00048542	0.03789
Mitotic	ribosomal subunit export from nucleus	GOBP slim name	4460	688	45	16	2.3049	0.00048542	0.01378
Mitotic	cellular component assembly	GOBP name	4460	688	565	112	1.285	0.00050033	0.038689
Mitotic	cellular component assembly	GOBP slim name	4460	688	565	112	1.285	0.00050033	0.013697
Mitotic	spindle midzone	GOCC name	4460	688	37	14	2.4529	0.00053193	0.033578
Mitotic	negative regulation of intracellular protein kinase cascade	GOBP name	4460	688	33	13	2.5537	0.00053753	0.040991
Mitotic	regulation of cell communication	GOBP name	4460	688	101	28	1.7971	0.0005602	0.042524
Mitotic	positive regulation of cellular process	GOBP name	4460	688	376	79	1.362	0.00057204	0.043028
Mitotic	cortical actin cytoskeleton organization	GOBP name	4460	688	166	12	0.46862	0.00059011	0.043987
Mitotic	cortical cytoskeleton organization	GOBP name	4460	688	166	12	0.46862	0.00059011	0.04379
Mitotic	ribonucleoprotein complex	GOCC name	4460	688	264	24	0.58932	0.00064733	0.039453
Mitotic	ribonucleoprotein complex	GOCC slim name	4460	688	264	24	0.58932	0.00064733	0.025677
Mitotic	cellular homeostasis	GOBP name	4460	688	91	4	0.28495	0.00065042	0.047414
Mitotic	cellular homeostasis	GOBP slim name	4460	688	91	4	0.28495	0.00065042	0.017191
Mitotic	negative regulation of signal transduction	GOBP name	4460	688	55	18	2.1216	0.00066955	0.048383
Mitotic	negative regulation of signaling	GOBP name	4460	688	55	18	2.1216	0.00066955	0.048173
Mitotic	attachment of telomeres to nuclear envelope	GOBP name	4460	688	9	6	4.3217	0.00067481	0.048341
Mitotic	condensed chromosome inner kinetochore	GOCC name	4460	688	12	7	3.7815	0.00069931	0.040525
Mitotic	metabolic process	GOBP slim name	4460	688	1731	235	0.88007	0.00080749	0.019966
Mitotic	macromolecular complex	GOCC name	4460	688	1489	261	1.1363	0.00082778	0.045722
Mitotic	macromolecular complex	GOCC slim name	4460	688	1489	261	1.1363	0.00082778	0.030783
Mitotic	condensed chromosome, centromeric region	GOCC name	4460	688	19	9	3.0707	0.00083347	0.045328
Mitotic	nuclear envelope	GOCC slim name	4460	688	71	21	1.9174	0.0010498	0.034702
Mitotic	nucleolus	GOCC slim name	4460	688	227	51	1.4564	0.0010775	0.033744
Mitotic	carbohydrate metabolic process	GOBP slim name	4460	688	133	9	0.43867	0.001146	0.02546
Mitotic	regulation of transport	GOBP slim name	4460	688	65	2	0.19946	0.0012226	0.026397
Mitotic	ion transport	GOBP slim name	4460	688	53	1	0.12231	0.0012888	0.027441
Mitotic	endoplasmic reticulum	GOCC slim name	4460	688	222	20	0.58401	0.0014217	0.042295
Mitotic	cell part	GOCC slim name	4460	688	4321	678	1.0172	0.0015004	0.042512
Mitotic	cellular ion homeostasis	GOBP slim name	4460	688	84	4	0.30869	0.0015445	0.031996
Mitotic	lipid transport	GOBP slim name	4460	688	38	0	0	0.0016689	0.033664
Mitotic	translational initiation	GOBP slim name	4460	688	89	24	1.7481	0.0018361	0.036556
Mitotic (non-S/TPs)	active transmembrane transporter activity	GOMF name	2954	261	132	1	0.085742	4.9944e-05	0.024065
Mitotic (non-S/TPs)	astral microtubule organization	GOBP name	2954	261	6	5	9.4317	2.8484e-05	0.011651
Mitotic (non-S/TPs)	attachment of spindle microtubules to kinetochore	GOBP name	2954	261	20	8	4.5272	0.00014398	0.028672
Mitotic (non-S/TPs)	attachment of spindle microtubules to kinetochore involved in mitotic sister chromatid segregation	GOBP name	2954	261	5	4	9.0544	0.00027237	0.04002
Mitotic (non-S/TPs)	cell cycle checkpoint	GOBP name	2954	261	68	16	2.6631	0.00013688	0.028771
Mitotic (non-S/TPs)	cell cycle process	GOBP name	2954	261	449	67	1.6889	1.4549e-06	0.00095731
Mitotic (non-S/TPs)	cell part	GOCC slim name	2954	261	2855	260	1.0307	0.0008915	0.033699
Mitotic (non-S/TPs)	cellular component organization	GOBP name	2954	261	897	103	1.2996	0.00024842	0.038759
Mitotic (non-S/TPs)	cellular component organization	GOBP slim name	2954	261	897	103	1.2996	0.00024842	0.019678
Mitotic (non-S/TPs)	cellular component organization at cellular level	GOBP name	2954	261	836	101	1.3674	3.9455e-05	0.012186
Mitotic (non-S/TPs)	cellular component organization or biogenesis	GOBP name	2954	261	1012	122	1.3644	3.8499e-06	0.0020091
Mitotic (non-S/TPs)	cellular component organization or biogenesis at cellular level	GOBP name	2954	261	956	120	1.4207	5.1801e-07	0.00037332
Mitotic (non-S/TPs)	cellular localization	GOBP name	2954	261	280	49	1.9807	5.0392e-07	0.00040138
Mitotic (non-S/TPs)	cellular localization	GOBP slim name	2954	261	280	49	1.9807	5.0392e-07	0.0002528
Mitotic (non-S/TPs)	cellular macromolecule localization	GOBP name	2954	261	192	33	1.9453	5.6485e-05	0.016439
Mitotic (non-S/TPs)	cellular protein localization	GOBP name	2954	261	186	33	2.008	3.0027e-05	0.010099
Mitotic (non-S/TPs)	cellular response to stimulus	GOBP name	2954	261	833	45	0.61142	6.2779e-06	0.003167
Mitotic (non-S/TPs)	cellular response to stress	GOBP name	2954	261	498	25	0.56817	0.00018402	0.033155
Mitotic (non-S/TPs)	chromosome segregation	GOBP name	2954	261	58	14	2.7319	0.00026476	0.040068
Mitotic (non-S/TPs)	chromosome segregation	GOBP slim name	2954	261	58	14	2.7319	0.00026476	0.019923
Mitotic (non-S/TPs)	condensed chromosome kinetochore	GOCC name	2954	261	32	10	3.5369	0.00022291	0.040657
Mitotic (non-S/TPs)	condensed chromosome, centromeric region	GOCC name	2954	261	13	6	5.2237	0.00041081	0.039667
Mitotic (non-S/TPs)	condensed nuclear chromosome kinetochore	GOCC name	2954	261	32	10	3.5369	0.00022291	0.038517
Mitotic (non-S/TPs)	cytokinesis, site selection	GOBP name	2954	261	16	9	6.3664	1.766e-06	0.0011136
Mitotic (non-S/TPs)	cytoplasm	GOCC name	2954	261	286	43	1.7017	0.0001086	0.027426
Mitotic (non-S/TPs)	cytoplasm	GOCC slim name	2954	261	286	43	1.7017	0.0001086	0.015394
Mitotic (non-S/TPs)	cytoplasmic microtubule organization	GOBP name	2954	261	16	7	4.9516	0.0001982	0.034878
Mitotic (non-S/TPs)	cytoplasmic translational initiation	GOBP name	2954	261	62	18	3.2859	2.4977e-06	0.0014538
Mitotic (non-S/TPs)	cytoskeletal part	GOCC name	2954	261	316	45	1.6117	0.00025495	0.038045
Mitotic (non-S/TPs)	cytoskeleton organization	GOBP slim name	2954	261	338	45	1.5068	0.00099928	0.046997
Mitotic (non-S/TPs)	DNA binding	GOMF name	2954	261	218	48	2.492	3.2163e-10	1.8597e-06
Mitotic (non-S/TPs)	endocytosis	GOBP slim name	2954	261	138	3	0.24604	0.00093419	0.048481
Mitotic (non-S/TPs)	endoplasmic reticulum	GOCC slim name	2954	261	179	5	0.31615	0.00062292	0.025228
Mitotic (non-S/TPs)	envelope	GOCC name	2954	261	46	12	2.9525	0.00033849	0.041157
Mitotic (non-S/TPs)	equatorial microtubule organizing center	GOCC name	2954	261	9	5	6.2878	0.00045543	0.042719
Mitotic (non-S/TPs)	establishment of organelle localization	GOBP name	2954	261	78	19	2.757	2.0462e-05	0.0093838
Mitotic (non-S/TPs)	establishment of ribosome localization	GOBP name	2954	261	35	11	3.5571	0.00010355	0.025275
Mitotic (non-S/TPs)	establishment of RNA localization	GOBP name	2954	261	93	19	2.3123	0.00023366	0.03886
Mitotic (non-S/TPs)	integral to membrane	GOCC name	2954	261	432	15	0.39299	1.6148e-06	0.00075735
Mitotic (non-S/TPs)	intrinsic to membrane	GOCC name	2954	261	432	15	0.39299	1.6148e-06	0.00066268
Mitotic (non-S/TPs)	kinetochore	GOCC name	2954	261	32	10	3.5369	0.00022291	0.036591
Mitotic (non-S/TPs)	kinetochore	GOCC slim name	2954	261	32	10	3.5369	0.00022291	0.018056
Mitotic (non-S/TPs)	localization	GOBP name	2954	261	280	49	1.9807	5.0392e-07	0.00038131
Mitotic (non-S/TPs)	localization	GOBP slim name	2954	261	280	49	1.9807	5.0392e-07	0.0001896
Mitotic (non-S/TPs)	macromolecule localization	GOBP name	2954	261	192	33	1.9453	5.6485e-05	0.016129
Mitotic (non-S/TPs)	membrane invagination	GOBP slim name	2954	261	138	3	0.24604	0.00093419	0.046865
Mitotic (non-S/TPs)	microtubule anchoring	GOBP name	2954	261	27	9	3.7727	0.00026933	0.040357
Mitotic (non-S/TPs)	microtubule cytoskeleton organization	GOBP name	2954	261	89	26	3.3064	1.2322e-08	1.8648e-05
Mitotic (non-S/TPs)	microtubule nucleation	GOBP name	2954	261	11	6	6.1735	0.00013259	0.028665
Mitotic (non-S/TPs)	microtubule organizing center	GOCC name	2954	261	32	10	3.5369	0.00022291	0.034849
Mitotic (non-S/TPs)	microtubule organizing center	GOCC slim name	2954	261	32	10	3.5369	0.00022291	0.015799
Mitotic (non-S/TPs)	microtubule-based process	GOBP name	2954	261	106	29	3.0964	8.8752e-09	1.4924e-05
Mitotic (non-S/TPs)	mitotic cell cycle checkpoint	GOBP name	2954	261	57	15	2.9784	5.8646e-05	0.016137
Mitotic (non-S/TPs)	mitotic cell cycle spindle assembly checkpoint	GOBP name	2954	261	30	14	5.2817	4.5472e-08	5.7348e-05
Mitotic (non-S/TPs)	mitotic cell cycle spindle checkpoint	GOBP name	2954	261	30	14	5.2817	4.5472e-08	5.2936e-05
Mitotic (non-S/TPs)	mitotic sister chromatid segregation	GOBP name	2954	261	37	11	3.3648	0.00017739	0.03274
Mitotic (non-S/TPs)	mitotic spindle organization	GOBP name	2954	261	26	16	6.9649	1.9956e-11	7.5504e-08
Mitotic (non-S/TPs)	mRNA transport	GOBP name	2954	261	82	18	2.4844	0.0001358	0.028946
Mitotic (non-S/TPs)	negative regulation of apoptosis	GOBP name	2954	261	9	6	7.5453	2.8894e-05	0.011508
Mitotic (non-S/TPs)	negative regulation of cell death	GOBP name	2954	261	9	6	7.5453	2.8894e-05	0.011213
Mitotic (non-S/TPs)	negative regulation of cellular component organization	GOBP name	2954	261	63	24	4.3116	1.0792e-10	2.722e-07
Mitotic (non-S/TPs)	negative regulation of cellular process	GOBP name	2954	261	262	39	1.6847	0.00027032	0.040108
Mitotic (non-S/TPs)	negative regulation of mitosis	GOBP name	2954	261	30	14	5.2817	4.5472e-08	4.9155e-05
Mitotic (non-S/TPs)	negative regulation of mitotic metaphase/anaphase transition	GOBP name	2954	261	30	14	5.2817	4.5472e-08	4.5878e-05
Mitotic (non-S/TPs)	negative regulation of nuclear division	GOBP name	2954	261	30	14	5.2817	4.5472e-08	4.3011e-05
Mitotic (non-S/TPs)	negative regulation of organelle organization	GOBP name	2954	261	46	20	4.9209	2.5406e-10	5.4928e-07
Mitotic (non-S/TPs)	negative regulation of programmed cell death	GOBP name	2954	261	9	6	7.5453	2.8894e-05	0.010932
Mitotic (non-S/TPs)	nuclear envelope	GOCC name	2954	261	46	12	2.9525	0.00033849	0.039687
Mitotic (non-S/TPs)	nuclear envelope	GOCC slim name	2954	261	46	12	2.9525	0.00033849	0.019192
Mitotic (non-S/TPs)	nuclear part	GOCC name	2954	261	584	90	1.7442	1.9269e-09	3.163e-06
Mitotic (non-S/TPs)	nuclear pore	GOCC name	2954	261	41	15	4.1407	6.9458e-07	0.00045606
Mitotic (non-S/TPs)	nuclear pore	GOCC slim name	2954	261	41	15	4.1407	6.9458e-07	0.00019691
Mitotic (non-S/TPs)	nuclear transport	GOBP name	2954	261	125	24	2.1731	0.00010399	0.02349
Mitotic (non-S/TPs)	nuclear transport	GOBP slim name	2954	261	125	24	2.1731	0.00010399	0.012039
Mitotic (non-S/TPs)	nucleic acid binding	GOMF name	2954	261	497	75	1.7079	1.7809e-07	0.00051485
Mitotic (non-S/TPs)	nucleic acid transport	GOBP name	2954	261	93	19	2.3123	0.00023366	0.038438
Mitotic (non-S/TPs)	nucleobase-containing compound transport	GOBP name	2954	261	96	19	2.24	0.00035007	0.045673
Mitotic (non-S/TPs)	nucleobase-containing compound transport	GOBP slim name	2954	261	96	19	2.24	0.00035007	0.025089
Mitotic (non-S/TPs)	nucleocytoplasmic transport	GOBP name	2954	261	125	24	2.1731	0.00010399	0.023145
Mitotic (non-S/TPs)	nucleocytoplasmic transport	GOBP slim name	2954	261	125	24	2.1731	0.00010399	0.011179
Mitotic (non-S/TPs)	organelle assembly	GOBP name	2954	261	28	16	6.4674	9.5965e-11	2.9047e-07
Mitotic (non-S/TPs)	organelle assembly	GOBP slim name	2954	261	28	16	6.4674	9.5965e-11	1.4443e-07
Mitotic (non-S/TPs)	organelle envelope	GOCC name	2954	261	46	12	2.9525	0.00033849	0.038319
Mitotic (non-S/TPs)	organelle organization	GOBP name	2954	261	713	88	1.3969	6.817e-05	0.017486
Mitotic (non-S/TPs)	organelle organization	GOBP slim name	2954	261	713	88	1.3969	6.817e-05	0.01026
Mitotic (non-S/TPs)	perinuclear region of cytoplasm	GOCC name	2954	261	22	14	7.2024	2.0234e-10	6.6429e-07
Mitotic (non-S/TPs)	pore complex	GOCC name	2954	261	41	15	4.1407	6.9458e-07	0.00038005
Mitotic (non-S/TPs)	protein localization	GOBP name	2954	261	186	33	2.008	3.0027e-05	0.009879
Mitotic (non-S/TPs)	regulation of apoptosis	GOBP name	2954	261	9	6	7.5453	2.8894e-05	0.010666
Mitotic (non-S/TPs)	regulation of barrier septum formation	GOBP name	2954	261	50	13	2.9427	0.00020226	0.034784
Mitotic (non-S/TPs)	regulation of cell cycle arrest	GOBP name	2954	261	68	16	2.6631	0.00013688	0.028377
Mitotic (non-S/TPs)	regulation of cell cycle process	GOBP name	2954	261	224	35	1.7684	0.00022324	0.037539
Mitotic (non-S/TPs)	regulation of cell death	GOBP name	2954	261	9	6	7.5453	2.8894e-05	0.010412
Mitotic (non-S/TPs)	regulation of cell division	GOBP name	2954	261	107	23	2.4328	2.4361e-05	0.010844
Mitotic (non-S/TPs)	regulation of contractile ring contraction involved in cell cycle cytokinesis	GOBP name	2954	261	12	6	5.659	0.0002422	0.038993
Mitotic (non-S/TPs)	regulation of cytokinesis	GOBP name	2954	261	107	23	2.4328	2.4361e-05	0.010534
Mitotic (non-S/TPs)	regulation of cytokinesis, actomyosin contractile ring assembly	GOBP name	2954	261	5	4	9.0544	0.00027237	0.039635
Mitotic (non-S/TPs)	regulation of cytokinetic process	GOBP name	2954	261	75	20	3.0181	2.923e-06	0.0015799
Mitotic (non-S/TPs)	regulation of mitosis	GOBP name	2954	261	56	15	3.0316	4.7221e-05	0.014293
Mitotic (non-S/TPs)	regulation of mitotic metaphase/anaphase transition	GOBP name	2954	261	32	15	5.3053	1.3685e-08	1.8828e-05
Mitotic (non-S/TPs)	regulation of nuclear division	GOBP name	2954	261	57	15	2.9784	5.8646e-05	0.015849
Mitotic (non-S/TPs)	regulation of organelle organization	GOBP name	2954	261	152	27	2.0104	0.00014954	0.029392
Mitotic (non-S/TPs)	regulation of organelle organization	GOBP slim name	2954	261	152	27	2.0104	0.00014954	0.015004
Mitotic (non-S/TPs)	regulation of programmed cell death	GOBP name	2954	261	9	6	7.5453	2.8894e-05	0.010169
Mitotic (non-S/TPs)	response to stimulus	GOBP name	2954	261	870	45	0.58541	8.4793e-07	0.0005833
Mitotic (non-S/TPs)	response to stimulus	GOBP slim name	2954	261	870	45	0.58541	8.4793e-07	0.00025523
Mitotic (non-S/TPs)	response to stress	GOBP name	2954	261	513	26	0.57362	0.00017283	0.032695
Mitotic (non-S/TPs)	response to stress	GOBP slim name	2954	261	513	26	0.57362	0.00017283	0.016257
Mitotic (non-S/TPs)	ribonucleoprotein complex biogenesis	GOBP name	2954	261	80	19	2.688	2.9636e-05	0.010193
Mitotic (non-S/TPs)	ribonucleoprotein complex export from nucleus	GOBP name	2954	261	35	11	3.5571	0.00010355	0.024874
Mitotic (non-S/TPs)	ribonucleoprotein complex localization	GOBP name	2954	261	35	11	3.5571	0.00010355	0.024485
Mitotic (non-S/TPs)	ribosomal large subunit biogenesis	GOBP name	2954	261	31	16	5.8416	7.2922e-10	1.3795e-06
Mitotic (non-S/TPs)	ribosomal large subunit biogenesis	GOBP slim name	2954	261	31	16	5.8416	7.2922e-10	5.4874e-07
Mitotic (non-S/TPs)	ribosomal subunit export from nucleus	GOBP name	2954	261	35	11	3.5571	0.00010355	0.024109
Mitotic (non-S/TPs)	ribosomal subunit export from nucleus	GOBP slim name	2954	261	35	11	3.5571	0.00010355	0.012986
Mitotic (non-S/TPs)	RNA transport	GOBP name	2954	261	93	19	2.3123	0.00023366	0.038025
Mitotic (non-S/TPs)	rRNA-containing ribonucleoprotein complex export from nucleus	GOBP name	2954	261	35	11	3.5571	0.00010355	0.023743
Mitotic (non-S/TPs)	septation initiation signaling cascade	GOBP name	2954	261	12	6	5.659	0.0002422	0.038583
Mitotic (non-S/TPs)	signal transduction	GOBP slim name	2954	261	367	17	0.52427	0.00048166	0.027881
Mitotic (non-S/TPs)	sister chromatid segregation	GOBP name	2954	261	37	11	3.3648	0.00017739	0.032345
Mitotic (non-S/TPs)	site selection involved in cell cycle cytokinesis	GOBP name	2954	261	16	9	6.3664	1.766e-06	0.0010691
Mitotic (non-S/TPs)	spindle assembly	GOBP name	2954	261	22	15	7.7168	9.9238e-12	7.5093e-08
Mitotic (non-S/TPs)	spindle assembly checkpoint	GOBP name	2954	261	30	14	5.2817	4.5472e-08	4.0481e-05
Mitotic (non-S/TPs)	spindle assembly involved in mitosis	GOBP name	2954	261	22	15	7.7168	9.9238e-12	5.0062e-08
Mitotic (non-S/TPs)	spindle checkpoint	GOBP name	2954	261	30	14	5.2817	4.5472e-08	3.8232e-05
Mitotic (non-S/TPs)	spindle organization	GOBP name	2954	261	30	19	7.1681	1.0905e-13	1.6504e-09
Mitotic (non-S/TPs)	structural molecule activity	GOMF name	2954	261	126	25	2.2456	4.3909e-05	0.02308
Mitotic (non-S/TPs)	substrate-specific transmembrane transporter activity	GOMF name	2954	261	172	2	0.1316	1.1669e-05	0.011245
Mitotic (non-S/TPs)	translation factor activity, nucleic acid binding	GOMF name	2954	261	65	19	3.3083	1.1741e-06	0.0016972
Mitotic (non-S/TPs)	translation initiation factor activity	GOMF name	2954	261	58	18	3.5125	8.6316e-07	0.0016636
Mitotic (non-S/TPs)	translational initiation	GOBP name	2954	261	62	18	3.2859	2.4977e-06	0.0014
Mitotic (non-S/TPs)	translational initiation	GOBP slim name	2954	261	62	18	3.2859	2.4977e-06	0.0006265
Mitotic (non-S/TPs)	transmembrane transporter activity	GOMF name	2954	261	217	4	0.20863	9.1929e-06	0.010631
Mitotic (non-S/TPs)	transposition	GOBP slim name	2954	261	6	4	7.5453	0.0007459	0.041577
Mitotic (non-S/TPs)	vesicle-mediated transport	GOBP name	2954	261	296	11	0.4206	0.00017478	0.032656
Mitotic (non-S/TPs)	vesicle-mediated transport	GOBP slim name	2954	261	296	11	0.4206	0.00017478	0.015473
S/G2/M	regulation of biological process	GOBP name	4460	47	1807	30	1.5754	0.00064518	0.047241
S/G2/M	cellular component organization or biogenesis	GOBP name	4460	47	1625	28	1.6351	0.00063808	0.046929
S/G2/M	cellular macromolecular complex assembly	GOBP slim name	4460	47	185	7	3.5906	0.0023108	0.04428
S/G2/M	regulation of cellular process	GOBP name	4460	47	1787	30	1.5931	0.00052373	0.040123
S/G2/M	DNA-dependent DNA replication initiation	GOBP name	4460	47	37	4	10.259	0.00051896	0.039943
S/G2/M	cellular component assembly	GOBP name	4460	47	565	15	2.5193	0.00031841	0.027301
S/G2/M	cellular component assembly at cellular level	GOBP name	4460	47	563	15	2.5282	0.00030673	0.026715
S/G2/M	cellular component organization or biogenesis at cellular level	GOBP name	4460	47	1547	28	1.7175	0.00026682	0.023867
S/G2/M	biological regulation	GOBP name	4460	47	1939	33	1.615	0.00012529	0.012341
S/G2/M	cellular component organization	GOBP name	4460	47	1475	28	1.8014	0.00011054	0.011291
S/G2/M	negative regulation of cell cycle	GOBP name	4460	47	190	9	4.495	0.00010741	0.01104
S/G2/M	negative regulation of cell cycle process	GOBP name	4460	47	185	9	4.6164	8.7888e-05	0.0093229
S/G2/M	cellular component assembly	GOBP slim name	4460	47	565	15	2.5193	0.00031841	0.0092099
S/G2/M	nucleoplasm part	GOCC name	4460	47	274	11	3.8096	7.4824e-05	0.0080152
S/G2/M	cellular component organization at cellular level	GOBP name	4460	47	1388	28	1.9143	3.4273e-05	0.0042642
S/G2/M	biological regulation	GOBP slim name	4460	47	1939	33	1.615	0.00012529	0.0040866
S/G2/M	cellular component organization	GOBP slim name	4460	47	1475	28	1.8014	0.00011054	0.0038513
S/G2/M	regulation of cell cycle	GOBP name	4460	47	567	17	2.8451	2.4571e-05	0.003227
S/G2/M	regulation of mitotic cell cycle	GOBP name	4460	47	436	15	3.2647	1.7571e-05	0.0025284
S/G2/M	regulation of cell cycle	GOBP slim name	4460	47	567	17	2.8451	2.4571e-05	0.0013951
S/G2/M	regulation of mitotic cell cycle	GOBP slim name	4460	47	436	15	3.2647	1.7571e-05	0.0011224
S/G2/M	negative regulation of G2/M transition of mitotic cell cycle	GOBP name	4460	47	67	7	9.9143	4.5747e-06	0.00078856
S/G2/M	negative regulation of mitotic cell cycle	GOBP name	4460	47	67	7	9.9143	4.5747e-06	0.00078044
S/G2/M	regulation of cell cycle process	GOBP name	4460	47	383	15	3.7165	3.7e-06	0.00070377
S/G2/M	mitotic cell cycle checkpoint	GOBP name	4460	47	119	9	7.1768	2.6573e-06	0.00051734
S/G2/M	protein-DNA complex assembly	GOBP name	4460	47	39	6	14.599	2.3672e-06	0.00050874
S/G2/M	protein-DNA complex subunit organization	GOBP name	4460	47	39	6	14.599	2.3672e-06	0.00050222
S/G2/M	nuclear chromosome part	GOCC name	4460	47	407	16	3.7305	1.5095e-06	0.0003139
S/G2/M	regulation of G2/M transition of mitotic cell cycle	GOBP name	4460	47	121	10	7.8424	3.0169e-07	9.0772e-05
S/G2/M	DNA metabolic process	GOBP name	4460	47	268	14	4.9571	2.8145e-07	8.625e-05
S/G2/M	regulation of cell cycle arrest	GOBP name	4460	47	147	11	7.1009	1.9512e-07	6.5895e-05
S/G2/M	cell cycle checkpoint	GOBP name	4460	47	146	11	7.1495	1.8204e-07	6.2758e-05
S/G2/M	DNA metabolic process	GOBP slim name	4460	47	268	14	4.9571	2.8145e-07	4.7941e-05
S/G2/M	DNA replication checkpoint	GOBP name	4460	47	39	7	17.032	1.0444e-07	3.7571e-05
S/G2/M	mitotic cell cycle DNA replication checkpoint	GOBP name	4460	47	39	7	17.032	1.0444e-07	3.6772e-05
S/G2/M	regulation of interphase of mitotic cell cycle	GOBP name	4460	47	136	11	7.6752	8.8084e-08	3.4705e-05
S/G2/M	chromosomal part	GOCC name	4460	47	479	19	3.764	9.0797e-08	2.6747e-05
S/G2/M	DNA integrity checkpoint	GOBP name	4460	47	55	8	13.803	6.5477e-08	2.6427e-05
S/G2/M	DNA strand elongation	GOBP name	4460	47	21	7	31.631	9.2958e-10	6.1531e-07
S/G2/M	DNA strand elongation involved in DNA replication	GOBP name	4460	47	19	7	34.961	4.1017e-10	3.0853e-07
S/G2/M	DNA replication preinitiation complex assembly	GOBP name	4460	47	8	6	71.17	2.709e-11	3.7358e-08
S/G2/M	protein-DNA complex	GOCC name	4460	47	37	9	23.082	6.9806e-11	3.5252e-08
S/G2/M	DNA replication preinitiation complex	GOCC name	4460	47	27	9	31.631	2.8666e-12	1.6889e-09
S/G2/M	replication fork	GOCC name	4460	47	47	11	22.209	6.5805e-13	4.6524e-10
S/G2/M	nuclear replication fork	GOCC name	4460	47	46	11	22.692	5.0818e-13	4.491e-10
